# Supplementary material for: PVT1 lincRNA signals an androgen‐dependent transcriptional activation program of oncogenes in prostate cancer cells
Source: Int J Cancer. 2026 Mar 6;159(1):144–58. doi: 10.1002/ijc.70417 (PMC13139993; doi:10.1002/ijc.70417)
Supplement: Supplementary file 2 — TABLE S5. Coverage and quality metrics of sequencing data for CUT&RUN and RNA seq. [file IJC-159-144-s005.xlsx]

## Sheet: RNAseq QC
Table S5: Sequencing coverage and quality statistics for each RNA-seq sample.
Sample ID	Total number of sequenced reads	Total number of uniquely mapped reads (hg38)	RNA integrity number (RIN)	Ratio of all reads aligned to rRNA regions to total uniquely mapped reads (rRNA rate)	Ratio of exon-mapped reads to total uniquely mapped reads (Expression Profile Efficiency)	Total number of detected transcripts with reads ≥1
RNA_seq_LNCaP_ntc_etoh_r1	42733562	30112926	9	0.00146416	0.955583	31778
RNA_seq_LNCaP_ntc_etoh_r2	46306698	32771150	9.1	0.00114079	0.955736	32095
RNA_seq_LNCaP_ntc_etoh_r3	47749379	33785469	9.3	0.000930282	0.956653	32159
RNA_seq_LNCaP_ntc_r1881_r1	42367905	30622920	9.5	0.000911213	0.981565	30316
RNA_seq_LNCaP_ntc_r1881_r2	43240048	30802692	9.2	0.00113526	0.969147	30592
RNA_seq_LNCaP_ntc_r1881_r3	44753198	31853056	9.9	0.00110159	0.971092	30521
RNA_seq_LNCaP_sg134_etoh_r1	42636110	30273780	9.5	0.00127797	0.956274	32045
RNA_seq_LNCaP_sg134_etoh_r2	41628597	30113035	9.7	0.00101292	0.953994	31996
RNA_seq_LNCaP_sg134_etoh_r3	47728009	34317247	9	0.0019927	0.954587	32071
RNA_seq_LNCaP_sg134_r1881_r1	48099494	34851034	9.1	0.00311675	0.970658	31086
RNA_seq_LNCaP_sg134_r1881_r2	45111211	32399219	9.7	0.00357018	0.972727	31307
RNA_seq_LNCaP_sg134_r1881_r3	48057471	34122541	9.1	0.00343283	0.972319	31043
RNA_seq_LNCaP_r1	47322926	33630954	9.8	0.00125718	0.976464	31841
RNA_seq_LNCaP_r2	46157584	32292139	9.6	0.00103604	0.977671	31589
RNA_seq_LNCaP_r3	45859399	32964998	9.1	0.000820385	0.975869	31309
RNA_seq_LNCaP_sg134_r1	40565021	28686926	9	0.00103043	0.971409	31910
RNA_seq_LNCaP_sg134_r2	44977297	32298448	8.9	0.0010381	0.971002	32147
RNA_seq_LNCaP_sg134_r3	43711100	31118337	9.2	0.00127218	0.970605	32173

## Sheet: CUT&RUN QC
Table S5: Sequencing coverage and quality statistics for each CUT&RUN sample.
Sample ID	Total number of sequenced reads	Total number of uniquely mapped nonduplicate reads	Relative Strand Crosscorrelation coefficient (RSC)	Total number of peaks	Fraction of reads in peaks (FRiP)	Irreproducibility discovery rate, replicate-consistent peaks (IDR)
AR-LNCaP_ntc_etoh_r1	34947738	3973964	0.82	35844	0.0988308	0.125
AR-LNCaP_ntc_etoh_r2	28097847	7320282	1.6	29526	0.0910041	0.125
AR-LNCaP_ntc_r1881_r1	33093361	2246127	0.62	135179	0.325351	0.084
AR-LNCaP_ntc_r1881_r2	20337444	4514329	1.5	30057	0.103335	0.084
AR-LNCaP_sg134_etoh_r1	17142303	2777910	0.57	70091	0.148659	0.092
AR-LNCaP_sg134_etoh_r2	22726568	9051915	1.8	38650	0.0867172	0.092
AR-LNCaP_sg134_r1881_r1	22889096	5381279	0.32	13515	0.0500885	0.232
AR-LNCaP_sg134_r1881_r2	29350376	13046947	1.2	35282	0.0774041	0.232
IgG-LNCaP_ntc_etoh_r1	25104593	3222682	0.7	131915	0.234414	0.185
IgG-LNCaP_ntc_etoh_r2	29251006	7956039	2.1	6516	0.0518748	0.185
IgG-LNCaP_ntc_r1881_r1	26803293	6288118	2.7	245900	0.31349	0.068
IgG-LNCaP_ntc_r1881_r2	36120002	6819067	1.8	27848	0.0875117	0.068
IgG-LNCaP_sg134_etoh_r1	21675943	2850997	0.37	74158	0.148688	0.354
IgG-LNCaP_sg134_etoh_r2	28235037	9297724	1.7	3599	0.0484223	0.354
IgG-LNCaP_sg134_r1881_r1	23650188	3896592	0.36	90231	0.132701	0.314
IgG-LNCaP_sg134_r1881_r2	33303566	12168034	1.9	5333	0.0415596	0.314
EZH2-LNCaP_ntc_etoh_r1	27449186	4093221	0.82	84819	0.17868	0.053
EZH2-LNCaP_ntc_etoh_r2	39675376	8290232	1.7	46945	0.109213	0.053
EZH2-LNCaP_ntc_r1881_r1	29033333	1914340	0.36	65154	0.178355	0.124
EZH2-LNCaP_ntc_r1881_r2	22870604	5435216	2	15070	0.0767585	0.124
EZH2-LNCaP_sg134_etoh_r1	27362247	3219536	0.46	135411	0.233116	0.067
EZH2-LNCaP_sg134_etoh_r2	23944779	9671822	1.8	49672	0.0908974	0.067
EZH2-LNCaP_sg134_r1881_r1	22269823	5104182	0.23	11471	0.0431564	0.322
EZH2-LNCaP_sg134_r1881_r2	24212264	10044439	1.3	35163	0.0650118	0.322
H3K4me1-LNCaP_ntc_etoh_r1	26066824	3969094	0.52	100357	0.207899	0.259
H3K4me1-LNCaP_ntc_etoh_r2	26574330	15672543	1.3	232990	0.665493	0.259
H3K4me1-LNCaP_ntc_r1881_r1	18532710	2129296	0.48	32103	0.117328	0.195
H3K4me1-LNCaP_ntc_r1881_r2	22775703	12863037	1.4	208351	0.570476	0.195
H3K4me1-LNCaP_sg134_etoh_r2	24697727	15025710	1.4	225874	0.48719	N/A
H3K4me1-LNCaP_sg134_r1881_r1	22177543	5576795	0.26	39768	0.096029	0.16
H3K4me1-LNCaP_sg134_r1881_r2	27784240	16777214	1.2	195117	0.438554	0.16
H3K4me3-LNCaP_ntc_etoh_r1	24357946	5747369	1	23922	0.67326	0.86
H3K4me3-LNCaP_ntc_etoh_r2	30995185	18129532	1.2	20369	0.864908	0.86
H3K4me3-LNCaP_ntc_r1881_r1	31519331	4598627	0.93	72855	0.695416	0.838
H3K4me3-LNCaP_ntc_r1881_r2	33987477	21489217	1.2	19922	0.895118	0.838
H3K4me3-LNCaP_sg134_etoh_r1	21272669	3673342	0.51	45492	0.436167	0.524
H3K4me3-LNCaP_sg134_etoh_r2	16042962	11677968	1.4	21363	0.694159	0.524
H3K4me3-LNCaP_sg134_r1881_r1	13495931	3679409	0.46	39969	0.324907	0.527
H3K4me3-LNCaP_sg134_r1881_r2	22842335	14371797	1.2	21848	0.663951	0.527
H3K27Ac-LNCaP_ntc_etoh_r1	21001418	4378527	0.7	35038	0.138585	0.574
H3K27Ac-LNCaP_ntc_etoh_r2	17272615	5586694	1.4	68541	0.462995	0.574
H3K27Ac-LNCaP_ntc_r1881_r1	24513992	2039556	0.42	75585	0.265483	0.497
H3K27Ac-LNCaP_ntc_r1881_r2	22432317	6632306	1.5	91390	0.407791	0.497
H3K27Ac-LNCaP_sg134_etoh_r1	30467963	3125349	0.3	44993	0.138845	0.54
H3K27Ac-LNCaP_sg134_etoh_r2	32756789	14953939	1.4	93911	0.322953	0.54
H3K27Ac-LNCaP_sg134_r1881_r1	17422266	3800319	0.28	61786	0.126632	0.471
H3K27Ac-LNCaP_sg134_r1881_r2	25407025	11159515	1.3	79487	0.211447	0.471
H3K27me3-LNCaP_ntc_etoh_r1	34673066	4611067	1.1	29308	0.0819314	0.196
H3K27me3-LNCaP_ntc_etoh_r2	21624924	8506776	1.9	108992	0.305703	0.196
H3K27me3-LNCaP_ntc_r1881_r1	23248567	2491553	0.63	130557	0.288101	0.167
H3K27me3-LNCaP_ntc_r1881_r2	27737205	10510462	1.9	167213	0.46013	0.167
H3K27me3-LNCaP_sg134_etoh_r1	23258906	4224577	0.45	38951	0.0949321	0.15
H3K27me3-LNCaP_sg134_etoh_r2	31279854	15804088	1.7	144151	0.248787	0.15
H3K27me3-LNCaP_sg134_r1881_r1	26713178	6071693	0.29	41344	0.0745135	0.168
H3K27me3-LNCaP_sg134_r1881_r2	37029916	19487836	1.6	124301	0.212705	0.168
input_ntc_etoh_r1	43275107	26297532	0.63	N/A	N/A	N/A
input_ntc_etoh_r2	61772953	37090531	0.66	N/A	N/A	N/A
input_ntc_r1881_r1	58711395	35152434	0.59	N/A	N/A	N/A
input_ntc_r1881_r2	54625195	32254400	0.5	N/A	N/A	N/A
input_sg134_etoh_r1	53302107	31374831	0.66	N/A	N/A	N/A
input_sg134_etoh_r2	67351231	39941187	0.58	N/A	N/A	N/A
input_sg134_r1881_r1	57827139	34267296	0.62	N/A	N/A	N/A
input_sg134_r1881_r2	52232048	31550496	0.62	N/A	N/A	N/A
