# Supplementary material for: PVT1 lincRNA signals an androgen‐dependent transcriptional activation program of oncogenes in prostate cancer cells
Source: Int J Cancer. 2026 Mar 6;159(1):144–58. doi: 10.1002/ijc.70417 (PMC13139993; doi:10.1002/ijc.70417)
Supplement: Supplementary file 3 — TABLE S6. WGCNA co‐expression modules for the genes expressed in the PCa samples of the TCGA database. [file IJC-159-144-s009.xlsx]

## Sheet: Sheet1
Table S6: WGCNA co-expression modules for the genes expressed in the PCa samples of the TCGA database
Gene_Ensembl_ID	Gene_Name	WGCNA_module
ENSG00000005001.10	PRSS22	A
ENSG00000005884.18	ITGA3	A
ENSG00000006555.11	TTC22	A
ENSG00000008323.15	PLEKHG6	A
ENSG00000010310.9	GIPR	A
ENSG00000013588.9	GPRC5A	A
ENSG00000016602.9	CLCA4	A
ENSG00000019186.10	CYP24A1	A
ENSG00000021355.13	SERPINB1	A
ENSG00000041880.14	PARP3	A
ENSG00000042493.16	CAPG	A
ENSG00000043039.7	BARX2	A
ENSG00000057149.16	SERPINB3	A
ENSG00000060656.20	PTPRU	A
ENSG00000064300.9	NGFR	A
ENSG00000065320.9	NTN1	A
ENSG00000065357.20	DGKA	A
ENSG00000065618.21	COL17A1	A
ENSG00000066382.16	MPPED2	A
ENSG00000069011.16	PITX1	A
ENSG00000070731.11	ST6GALNAC2	A
ENSG00000073067.14	CYP2W1	A
ENSG00000073282.14	TP63	A
ENSG00000078900.15	TP73	A
ENSG00000079435.10	LIPE	A
ENSG00000085276.19	MECOM	A
ENSG00000086548.9	CEACAM6	A
ENSG00000086570.12	FAT2	A
ENSG00000087074.8	PPP1R15A	A
ENSG00000087903.13	RFX2	A
ENSG00000088340.17	FER1L4	A
ENSG00000088726.16	TMEM40	A
ENSG00000088836.14	SLC4A11	A
ENSG00000088881.21	EBF4	A
ENSG00000090776.6	EFNB1	A
ENSG00000091513.16	TF	A
ENSG00000092295.12	TGM1	A
ENSG00000094755.17	GABRP	A
ENSG00000095383.20	TBC1D2	A
ENSG00000099725.14	PRKY	A
ENSG00000100092.24	SH3BP1	A
ENSG00000100321.15	SYNGR1	A
ENSG00000100842.13	EFS	A
ENSG00000101017.14	CD40	A
ENSG00000102243.13	VGLL1	A
ENSG00000102287.19	GABRE	A
ENSG00000102554.14	KLF5	A
ENSG00000102837.7	OLFM4	A
ENSG00000102854.16	MSLN	A
ENSG00000102886.15	GDPD3	A
ENSG00000103044.11	HAS3	A
ENSG00000103490.14	PYCARD	A
ENSG00000104140.7	RHOV	A
ENSG00000105131.8	EPHX3	A
ENSG00000105643.10	ARRDC2	A
ENSG00000105668.7	UPK1A	A
ENSG00000106038.13	EVX1	A
ENSG00000106258.15	CYP3A5	A
ENSG00000107338.10	SHB	A
ENSG00000107438.9	PDLIM1	A
ENSG00000107485.18	GATA3	A
ENSG00000107984.10	DKK1	A
ENSG00000108244.17	KRT23	A
ENSG00000108352.13	RAPGEFL1	A
ENSG00000108602.18	ALDH3A1	A
ENSG00000108846.16	ABCC3	A
ENSG00000108947.5	EFNB3	A
ENSG00000109101.8	FOXN1	A
ENSG00000109321.11	AREG	A
ENSG00000110400.11	NECTIN1	A
ENSG00000111186.13	WNT5B	A
ENSG00000111199.12	TRPV4	A
ENSG00000111319.13	SCNN1A	A
ENSG00000111664.11	GNB3	A
ENSG00000112812.16	PRSS16	A
ENSG00000113070.8	HBEGF	A
ENSG00000114270.17	COL7A1	A
ENSG00000115112.8	TFCP2L1	A
ENSG00000115221.12	ITGB6	A
ENSG00000115525.18	ST3GAL5	A
ENSG00000115596.4	WNT6	A
ENSG00000115884.11	SDC1	A
ENSG00000116031.9	CD207	A
ENSG00000116661.11	FBXO2	A
ENSG00000117318.9	ID3	A
ENSG00000119866.22	BCL11A	A
ENSG00000119986.7	AVPI1	A
ENSG00000120471.15	TP53AIP1	A
ENSG00000123892.12	RAB38	A
ENSG00000124143.10	ARHGAP40	A
ENSG00000124429.18	POF1B	A
ENSG00000124875.10	CXCL6	A
ENSG00000125848.10	FLRT3	A
ENSG00000125968.9	ID1	A
ENSG00000127129.10	EDN2	A
ENSG00000127824.14	TUBA4A	A
ENSG00000128274.17	A4GALT	A
ENSG00000128394.17	APOBEC3F	A
ENSG00000128422.17	KRT17	A
ENSG00000128709.13	HOXD9	A
ENSG00000128710.6	HOXD10	A
ENSG00000128713.14	HOXD11	A
ENSG00000128805.15	ARHGAP22	A
ENSG00000129194.8	SOX15	A
ENSG00000129451.12	KLK10	A
ENSG00000129465.16	RIPK3	A
ENSG00000129757.14	CDKN1C	A
ENSG00000131067.17	GGT7	A
ENSG00000131746.13	TNS4	A
ENSG00000131981.16	LGALS3	A
ENSG00000132016.11	C19orf57	A
ENSG00000132170.23	PPARG	A
ENSG00000132321.17	IQCA1	A
ENSG00000132326.12	PER2	A
ENSG00000132470.14	ITGB4	A
ENSG00000132517.15	SLC52A1	A
ENSG00000134215.16	VAV3	A
ENSG00000134258.17	VTCN1	A
ENSG00000134398.15	ERN2	A
ENSG00000134762.17	DSC3	A
ENSG00000135378.4	PRRG4	A
ENSG00000135477.11	KRT87P	A
ENSG00000135480.16	KRT7	A
ENSG00000135925.9	WNT10A	A
ENSG00000135960.10	EDAR	A
ENSG00000136059.14	VILL	A
ENSG00000136099.13	PCDH8	A
ENSG00000136457.10	CHAD	A
ENSG00000136542.9	GALNT5	A
ENSG00000136689.19	IL1RN	A
ENSG00000137331.12	IER3	A
ENSG00000137440.5	FGFBP1	A
ENSG00000137699.17	TRIM29	A
ENSG00000137817.17	PARP6	A
ENSG00000137857.17	DUOX1	A
ENSG00000137877.10	SPTBN5	A
ENSG00000137936.18	BCAR3	A
ENSG00000137975.8	CLCA2	A
ENSG00000138166.6	DUSP5	A
ENSG00000139044.12	B4GALNT3	A
ENSG00000139289.13	PHLDA1	A
ENSG00000140044.13	JDP2	A
ENSG00000140254.12	DUOXA1	A
ENSG00000140279.13	DUOX2	A
ENSG00000140519.14	RHCG	A
ENSG00000141314.13	RHBDL3	A
ENSG00000141469.18	SLC14A1	A
ENSG00000141579.7	ZNF750	A
ENSG00000141622.14	RNF165	A
ENSG00000142583.18	SLC2A5	A
ENSG00000142627.13	EPHA2	A
ENSG00000142632.17	ARHGEF19	A
ENSG00000142973.14	CYP4B1	A
ENSG00000143320.9	CRABP2	A
ENSG00000143502.15	SUSD4	A
ENSG00000145113.22	MUC4	A
ENSG00000146072.6	TNFRSF21	A
ENSG00000147231.14	CXorf57	A
ENSG00000148200.17	NR6A1	A
ENSG00000148600.15	CDHR1	A
ENSG00000149021.7	SCGB1A1	A
ENSG00000149527.18	PLCH2	A
ENSG00000149573.9	MPZL2	A
ENSG00000149654.11	CDH22	A
ENSG00000149922.11	TBX6	A
ENSG00000151689.13	INPP1	A
ENSG00000152784.16	PRDM8	A
ENSG00000152785.8	BMP3	A
ENSG00000154080.14	CHST9	A
ENSG00000154102.11	C16orf74	A
ENSG00000154134.15	ROBO3	A
ENSG00000154342.6	WNT3A	A
ENSG00000154640.15	BTG3	A
ENSG00000154655.16	L3MBTL4	A
ENSG00000157557.13	ETS2	A
ENSG00000158055.16	GRHL3	A
ENSG00000158286.13	RNF207	A
ENSG00000158315.11	RHBDL2	A
ENSG00000159212.13	CLIC6	A
ENSG00000159556.10	ISL2	A
ENSG00000159871.15	LYPD5	A
ENSG00000160111.14	CPAMD8	A
ENSG00000160183.17	TMPRSS3	A
ENSG00000160789.22	LMNA	A
ENSG00000161249.21	DMKN	A
ENSG00000162591.16	MEGF6	A
ENSG00000162595.7	DIRAS3	A
ENSG00000162783.11	IER5	A
ENSG00000162881.6	OXER1	A
ENSG00000162913.10	OBSCN-AS1	A
ENSG00000162949.16	CAPN13	A
ENSG00000163032.12	VSNL1	A
ENSG00000163121.10	NEURL3	A
ENSG00000163141.20	BNIPL	A
ENSG00000163347.6	CLDN1	A
ENSG00000163362.11	INAVA	A
ENSG00000163435.16	ELF3	A
ENSG00000163701.19	IL17RE	A
ENSG00000164078.13	MST1R	A
ENSG00000164379.7	FOXQ1	A
ENSG00000164825.4	DEFB1	A
ENSG00000165078.13	CPA6	A
ENSG00000165152.9	TMEM246	A
ENSG00000165272.16	AQP3	A
ENSG00000165795.23	NDRG2	A
ENSG00000165799.5	RNASE7	A
ENSG00000166869.3	CHP2	A
ENSG00000166979.13	EVA1C	A
ENSG00000167107.13	ACSF2	A
ENSG00000167311.14	ART5	A
ENSG00000167600.14	CYP2S1	A
ENSG00000167741.11	GGT6	A
ENSG00000167992.13	VWCE	A
ENSG00000168447.11	SCNN1B	A
ENSG00000168453.15	HR	A
ENSG00000168490.14	PHYHIP	A
ENSG00000168874.13	ATOH8	A
ENSG00000169583.13	CLIC3	A
ENSG00000170190.16	SLC16A5	A
ENSG00000170425.3	ADORA2B	A
ENSG00000170477.13	KRT4	A
ENSG00000170509.12	HSD17B13	A
ENSG00000170545.17	SMAGP	A
ENSG00000170684.9	ZNF296	A
ENSG00000170961.7	HAS2	A
ENSG00000171056.8	SOX7	A
ENSG00000171345.13	KRT19	A
ENSG00000171346.16	KRT15	A
ENSG00000171357.6	LURAP1	A
ENSG00000171401.15	KRT13	A
ENSG00000171462.15	DLK2	A
ENSG00000172216.6	CEBPB	A
ENSG00000172548.14	NIPAL4	A
ENSG00000172819.17	RARG	A
ENSG00000173040.13	EVC2	A
ENSG00000173805.16	HAP1	A
ENSG00000173846.13	PLK3	A
ENSG00000174564.13	IL20RB	A
ENSG00000174791.11	RIN1	A
ENSG00000175164.15	ABO	A
ENSG00000175591.12	P2RY2	A
ENSG00000175793.12	SFN	A
ENSG00000175906.5	ARL4D	A
ENSG00000175920.18	DOK7	A
ENSG00000175984.15	DENND2C	A
ENSG00000176153.12	GPX2	A
ENSG00000176454.14	LPCAT4	A
ENSG00000176920.13	FUT2	A
ENSG00000176945.17	MUC20	A
ENSG00000177191.2	B3GNT8	A
ENSG00000177679.16	SRRM3	A
ENSG00000178038.17	ALS2CL	A
ENSG00000179094.16	PER1	A
ENSG00000179862.7	CITED4	A
ENSG00000179913.11	B3GNT3	A
ENSG00000180739.14	S1PR5	A
ENSG00000180871.8	CXCR2	A
ENSG00000182179.13	UBA7	A
ENSG00000182511.12	FES	A
ENSG00000182718.18	ANXA2	A
ENSG00000182950.3	ODF3L1	A
ENSG00000183421.12	RIPK4	A
ENSG00000183742.13	MACC1	A
ENSG00000183773.15	AIFM3	A
ENSG00000184584.13	TMEM173	A
ENSG00000184828.10	ZBTB7C	A
ENSG00000184916.9	JAG2	A
ENSG00000185022.12	MAFF	A
ENSG00000185614.7	FAM212A	A
ENSG00000185650.10	ZFP36L1	A
ENSG00000186081.12	KRT5	A
ENSG00000186204.15	CYP4F12	A
ENSG00000187634.12	SAMD11	A
ENSG00000188001.10	TPRG1	A
ENSG00000188505.5	NCCRP1	A
ENSG00000188643.11	S100A16	A
ENSG00000188910.8	GJB3	A
ENSG00000189045.15	ANKDD1B	A
ENSG00000189280.3	GJB5	A
ENSG00000189334.9	S100A14	A
ENSG00000189377.9	CXCL17	A
ENSG00000189419.8	SPATA41	A
ENSG00000189433.7	GJB4	A
ENSG00000196352.16	CD55	A
ENSG00000196754.13	S100A2	A
ENSG00000196878.15	LAMB3	A
ENSG00000196972.9	SMIM10L2B	A
ENSG00000198885.10	ITPRIPL1	A
ENSG00000203697.12	CAPN8	A
ENSG00000204311.15	PJVK	A
ENSG00000204323.5	SMIM5	A
ENSG00000204618.8	RNF39	A
ENSG00000204789.4	ZNF204P	A
ENSG00000205978.6	NYNRIN	A
ENSG00000206075.14	SERPINB5	A
ENSG00000207870.1	MIR221	A
ENSG00000213366.13	GSTM2	A
ENSG00000213398.8	LCAT	A
ENSG00000214290.8	COLCA2	A
ENSG00000214944.9	ARHGEF28	A
ENSG00000215915.10	ATAD3C	A
ENSG00000224259.7	LINC01133	A
ENSG00000224307.2	AL161785.1	A
ENSG00000224652.2	LINC00885	A
ENSG00000224769.1	MUC20P1	A
ENSG00000225194.3	LINC00092	A
ENSG00000225950.8	NTF4	A
ENSG00000226237.2	GAS1RR	A
ENSG00000230795.3	HLA-K	A
ENSG00000230937.12	MIR205HG	A
ENSG00000230943.3	LINC02541	A
ENSG00000231742.6	LINC01273	A
ENSG00000231789.2	PIK3CD-AS2	A
ENSG00000232316.2	LINC02518	A
ENSG00000233901.6	LINC01503	A
ENSG00000235098.8	ANKRD65	A
ENSG00000236028.1	AL354766.2	A
ENSG00000237380.7	HOXD-AS2	A
ENSG00000237476.1	LINC01637	A
ENSG00000237989.1	LINC01679	A
ENSG00000238279.1	BX470102.1	A
ENSG00000240859.3	AC093627.4	A
ENSG00000242353.1	RPL12P30	A
ENSG00000243566.7	UPK3B	A
ENSG00000244509.4	APOBEC3C	A
ENSG00000246640.1	AC009720.1	A
ENSG00000248485.2	PCP4L1	A
ENSG00000249628.3	LINC00942	A
ENSG00000250305.9	TRMT9B	A
ENSG00000250328.6	AC022101.1	A
ENSG00000250786.2	SNHG18	A
ENSG00000251985.1	RNU6-1161P	A
ENSG00000253552.8	HOXA-AS2	A
ENSG00000254109.6	RBPMS-AS1	A
ENSG00000254489.2	AL136088.1	A
ENSG00000254615.3	AC027031.2	A
ENSG00000254670.1	AC084859.1	A
ENSG00000255200.1	PGAM1P8	A
ENSG00000256234.1	AC022509.2	A
ENSG00000256463.8	SALL3	A
ENSG00000256751.6	PLBD1-AS1	A
ENSG00000256812.2	CAPNS2	A
ENSG00000257556.2	LINC02298	A
ENSG00000257671.1	KRT7-AS	A
ENSG00000258011.2	HMGA1P3	A
ENSG00000258837.1	AL133370.1	A
ENSG00000259038.1	AL121820.2	A
ENSG00000259345.7	AC013652.1	A
ENSG00000259430.2	CERS3-AS1	A
ENSG00000259704.2	AC124248.1	A
ENSG00000260265.1	LINC02562	A
ENSG00000261889.1	AC108134.2	A
ENSG00000262050.1	AC005696.1	A
ENSG00000263146.2	LINC01896	A
ENSG00000264230.9	ANXA8L1	A
ENSG00000265190.7	ANXA8	A
ENSG00000267519.6	AC020916.1	A
ENSG00000267530.3	LINC01836	A
ENSG00000267612.1	AC008759.2	A
ENSG00000268062.1	TOP1P1	A
ENSG00000268601.1	AC115522.1	A
ENSG00000270069.1	MIR222HG	A
ENSG00000271778.1	AC080013.3	A
ENSG00000271857.1	AL096865.1	A
ENSG00000272338.2	AC067838.1	A
ENSG00000272564.1	AC012511.1	A
ENSG00000272734.1	ADIRF-AS1	A
ENSG00000274370.1	AC130371.2	A
ENSG00000275832.5	ARHGAP23	A
ENSG00000275993.3	SIK1B	A
ENSG00000276600.5	RAB7B	A
ENSG00000276850.5	AC245041.2	A
ENSG00000277639.2	AC007906.2	A
ENSG00000278035.1	AL121895.2	A
ENSG00000278192.1	AL118505.1	A
ENSG00000278389.1	AC099518.6	A
ENSG00000278514.1	AC068831.6	A
ENSG00000279320.1	AC069528.2	A
ENSG00000279806.1	AC018629.1	A
ENSG00000280032.1	AP002800.1	A
ENSG00000280216.1	AL022326.2	A
ENSG00000280422.1	AC115284.2	A
ENSG00000280594.1	BTG3-AS1	A
ENSG00000281333.2	AC024941.2	A
ENSG00000283000.2	AL392046.2	A
ENSG00000284485.1	MIR205	A
ENSG00000284646.1	AL031291.1	A
ENSG00000285972.1		A
ENSG00000286734.1		A
ENSG00000287232.1		A
ENSG00000287252.1		A
ENSG00000288545.1		A
ENSG00000003249.15	DBNDD1	B
ENSG00000006118.15	TMEM132A	B
ENSG00000006634.8	DBF4	B
ENSG00000007968.7	E2F2	B
ENSG00000008300.17	CELSR3	B
ENSG00000011426.11	ANLN	B
ENSG00000012048.23	BRCA1	B
ENSG00000013810.20	TACC3	B
ENSG00000034053.14	APBA2	B
ENSG00000035499.13	DEPDC1B	B
ENSG00000051180.17	RAD51	B
ENSG00000054179.12	ENTPD2	B
ENSG00000062282.15	DGAT2	B
ENSG00000062822.15	POLD1	B
ENSG00000065328.17	MCM10	B
ENSG00000065665.21	SEC61A2	B
ENSG00000066279.18	ASPM	B
ENSG00000068489.13	PRR11	B
ENSG00000070756.17	PABPC1	B
ENSG00000071539.14	TRIP13	B
ENSG00000072571.20	HMMR	B
ENSG00000075218.19	GTSE1	B
ENSG00000075702.18	WDR62	B
ENSG00000076003.5	MCM6	B
ENSG00000076382.17	SPAG5	B
ENSG00000077152.11	UBE2T	B
ENSG00000078070.13	MCCC1	B
ENSG00000079112.10	CDH17	B
ENSG00000082196.21	C1QTNF3	B
ENSG00000082556.14	OPRK1	B
ENSG00000085840.13	ORC1	B
ENSG00000085999.13	RAD54L	B
ENSG00000087586.18	AURKA	B
ENSG00000087842.11	PIR	B
ENSG00000088305.18	DNMT3B	B
ENSG00000088325.16	TPX2	B
ENSG00000089685.15	BIRC5	B
ENSG00000090889.12	KIF4A	B
ENSG00000091127.14	PUS7	B
ENSG00000091651.9	ORC6	B
ENSG00000092470.12	WDR76	B
ENSG00000093009.11	CDC45	B
ENSG00000094804.12	CDC6	B
ENSG00000097046.13	CDC7	B
ENSG00000100162.15	CENPM	B
ENSG00000100292.18	HMOX1	B
ENSG00000100526.20	CDKN3	B
ENSG00000101003.10	GINS1	B
ENSG00000101057.16	MYBL2	B
ENSG00000101224.17	CDC25B	B
ENSG00000101412.13	E2F1	B
ENSG00000102098.19	SCML2	B
ENSG00000102384.13	CENPI	B
ENSG00000102900.13	NUP93	B
ENSG00000103495.14	MAZ	B
ENSG00000104147.9	OIP5	B
ENSG00000104312.8	RIPK2	B
ENSG00000104356.11	POP1	B
ENSG00000104369.5	JPH1	B
ENSG00000104413.18	ESRP1	B
ENSG00000104450.13	SPAG1	B
ENSG00000104549.12	SQLE	B
ENSG00000104738.18	MCM4	B
ENSG00000104755.15	ADAM2	B
ENSG00000105011.9	ASF1B	B
ENSG00000105173.14	CCNE1	B
ENSG00000105549.11	THEG	B
ENSG00000105613.10	MAST1	B
ENSG00000106462.11	EZH2	B
ENSG00000109084.14	TMEM97	B
ENSG00000109255.11	NMU	B
ENSG00000109705.8	NKX3-2	B
ENSG00000109805.10	NCAPG	B
ENSG00000111012.10	CYP27B1	B
ENSG00000111206.13	FOXM1	B
ENSG00000111247.15	RAD51AP1	B
ENSG00000111665.12	CDCA3	B
ENSG00000112242.15	E2F3	B
ENSG00000112742.10	TTK	B
ENSG00000112984.12	KIF20A	B
ENSG00000113368.12	LMNB1	B
ENSG00000114268.12	PFKFB4	B
ENSG00000114346.14	ECT2	B
ENSG00000114790.13	ARHGEF26	B
ENSG00000114805.18	PLCH1	B
ENSG00000114859.16	CLCN2	B
ENSG00000115163.15	CENPA	B
ENSG00000115290.10	GRB14	B
ENSG00000116991.11	SIPA1L2	B
ENSG00000117399.14	CDC20	B
ENSG00000117632.23	STMN1	B
ENSG00000117650.13	NEK2	B
ENSG00000117724.13	CENPF	B
ENSG00000119969.15	HELLS	B
ENSG00000120254.16	MTHFD1L	B
ENSG00000121152.10	NCAPH	B
ENSG00000121621.7	KIF18A	B
ENSG00000122483.17	CCDC18	B
ENSG00000122952.17	ZWINT	B
ENSG00000122966.17	CIT	B
ENSG00000123080.12	CDKN2C	B
ENSG00000123219.13	CENPK	B
ENSG00000123473.16	STIL	B
ENSG00000123485.12	HJURP	B
ENSG00000123975.5	CKS2	B
ENSG00000124507.11	PACSIN1	B
ENSG00000124780.14	KCNK17	B
ENSG00000125319.15	C17orf53	B
ENSG00000126787.13	DLGAP5	B
ENSG00000127418.15	FGFRL1	B
ENSG00000127423.11	AUNIP	B
ENSG00000127564.17	PKMYT1	B
ENSG00000127589.4	TUBBP1	B
ENSG00000128011.5	LRFN1	B
ENSG00000129173.13	E2F8	B
ENSG00000129195.16	PIMREG	B
ENSG00000130193.8	THEM6	B
ENSG00000130758.8	MAP3K10	B
ENSG00000131153.9	GINS2	B
ENSG00000131747.15	TOP2A	B
ENSG00000132164.10	SLC6A11	B
ENSG00000132749.11	TESMIN	B
ENSG00000132872.12	SYT4	B
ENSG00000133119.13	RFC3	B
ENSG00000133731.10	IMPA1	B
ENSG00000133740.11	E2F5	B
ENSG00000134057.15	CCNB1	B
ENSG00000134222.16	PSRC1	B
ENSG00000134333.14	LDHA	B
ENSG00000134690.11	CDCA8	B
ENSG00000135069.14	PSAT1	B
ENSG00000135097.7	MSI1	B
ENSG00000135119.15	RNFT2	B
ENSG00000135245.10	HILPDA	B
ENSG00000135451.13	TROAP	B
ENSG00000135476.12	ESPL1	B
ENSG00000135540.11	NHSL1	B
ENSG00000135547.9	HEY2	B
ENSG00000136492.9	BRIP1	B
ENSG00000136943.11	CTSV	B
ENSG00000136982.6	DSCC1	B
ENSG00000137135.18	ARHGEF39	B
ENSG00000137310.12	TCF19	B
ENSG00000137807.16	KIF23	B
ENSG00000137812.20	KNL1	B
ENSG00000138160.7	KIF11	B
ENSG00000138180.16	CEP55	B
ENSG00000138346.15	DNA2	B
ENSG00000138778.13	CENPE	B
ENSG00000139354.11	GAS2L3	B
ENSG00000139734.19	DIAPH3	B
ENSG00000139874.6	SSTR1	B
ENSG00000140451.13	PIF1	B
ENSG00000140525.19	FANCI	B
ENSG00000140534.14	TICRR	B
ENSG00000141524.17	TMC6	B
ENSG00000141582.15	CBX4	B
ENSG00000142513.6	ACP4	B
ENSG00000142731.11	PLK4	B
ENSG00000142945.13	KIF2C	B
ENSG00000143228.13	NUF2	B
ENSG00000143476.18	DTL	B
ENSG00000143753.13	DEGS1	B
ENSG00000143942.5	CHAC2	B
ENSG00000144554.12	FANCD2	B
ENSG00000145386.11	CCNA2	B
ENSG00000145604.17	SKP2	B
ENSG00000146386.8	ABRACL	B
ENSG00000146410.12	MTFR2	B
ENSG00000146670.10	CDCA5	B
ENSG00000146918.20	NCAPG2	B
ENSG00000147536.12	GINS4	B
ENSG00000147586.10	MRPS28	B
ENSG00000147592.9	LACTB2	B
ENSG00000147676.14	MAL2	B
ENSG00000147799.11	ARHGAP39	B
ENSG00000148773.14	MKI67	B
ENSG00000149925.22	ALDOA	B
ENSG00000151012.13	SLC7A11	B
ENSG00000151725.12	CENPU	B
ENSG00000152253.9	SPC25	B
ENSG00000152782.16	PANK1	B
ENSG00000153044.10	CENPH	B
ENSG00000153162.9	BMP6	B
ENSG00000154839.10	SKA1	B
ENSG00000154920.15	EME1	B
ENSG00000155100.11	OTUD6B	B
ENSG00000155380.12	SLC16A1	B
ENSG00000156787.17	TBC1D31	B
ENSG00000156802.13	ATAD2	B
ENSG00000156970.13	BUB1B	B
ENSG00000157456.8	CCNB2	B
ENSG00000158402.20	CDC25C	B
ENSG00000160207.9	HSF2BP	B
ENSG00000160949.17	TONSL	B
ENSG00000161800.13	RACGAP1	B
ENSG00000161888.11	SPC24	B
ENSG00000162062.15	TEDC2	B
ENSG00000162063.13	CCNF	B
ENSG00000163013.12	FBXO41	B
ENSG00000163507.14	CIP2A	B
ENSG00000163535.18	SGO2	B
ENSG00000163808.17	KIF15	B
ENSG00000164045.12	CDC25A	B
ENSG00000164087.8	POC1A	B
ENSG00000164104.12	HMGB2	B
ENSG00000164109.14	MAD2L1	B
ENSG00000164611.13	PTTG1	B
ENSG00000164695.5	CHMP4C	B
ENSG00000164749.13	HNF4G	B
ENSG00000164941.14	INTS8	B
ENSG00000164983.7	TMEM65	B
ENSG00000165138.18	ANKS6	B
ENSG00000165244.7	ZNF367	B
ENSG00000165304.8	MELK	B
ENSG00000165480.16	SKA3	B
ENSG00000165490.13	DDIAS	B
ENSG00000166803.14	PCLAF	B
ENSG00000166845.15	C18orf54	B
ENSG00000166851.15	PLK1	B
ENSG00000167513.9	CDT1	B
ENSG00000167535.8	CACNB3	B
ENSG00000167553.16	TUBA1C	B
ENSG00000167900.12	TK1	B
ENSG00000167971.16	CASKIN1	B
ENSG00000168078.10	PBK	B
ENSG00000169136.12	ATF5	B
ENSG00000169180.12	XPO6	B
ENSG00000169258.7	GPRIN1	B
ENSG00000169607.13	CKAP2L	B
ENSG00000169679.15	BUB1	B
ENSG00000170312.16	CDK1	B
ENSG00000170522.10	ELOVL6	B
ENSG00000170703.15	TTLL6	B
ENSG00000171241.9	SHCBP1	B
ENSG00000171848.16	RRM2	B
ENSG00000172167.8	MTBP	B
ENSG00000172382.10	PRSS27	B
ENSG00000173825.7	TIGD3	B
ENSG00000173894.11	CBX2	B
ENSG00000174371.17	EXO1	B
ENSG00000174442.12	ZWILCH	B
ENSG00000174871.11	CNIH2	B
ENSG00000175063.17	UBE2C	B
ENSG00000175305.17	CCNE2	B
ENSG00000175329.13	ISX	B
ENSG00000175643.10	RMI2	B
ENSG00000176208.9	ATAD5	B
ENSG00000176749.9	CDK5R1	B
ENSG00000176890.16	TYMS	B
ENSG00000177602.5	HASPIN	B
ENSG00000177788.6	AL162595.1	B
ENSG00000178814.17	OPLAH	B
ENSG00000178821.13	TMEM52	B
ENSG00000178999.13	AURKB	B
ENSG00000179041.4	RRS1	B
ENSG00000179348.12	GATA2	B
ENSG00000179750.16	APOBEC3B	B
ENSG00000180198.16	RCC1	B
ENSG00000180921.7	FAM83H	B
ENSG00000180998.12	GPR137C	B
ENSG00000181444.13	ZNF467	B
ENSG00000181544.15	FANCB	B
ENSG00000182010.11	RTKN2	B
ENSG00000182199.11	SHMT2	B
ENSG00000182481.10	KPNA2	B
ENSG00000183145.9	RIPPLY3	B
ENSG00000183763.9	TRAIP	B
ENSG00000183856.11	IQGAP3	B
ENSG00000184445.12	KNTC1	B
ENSG00000184661.14	CDCA2	B
ENSG00000185480.12	PARPBP	B
ENSG00000186185.14	KIF18B	B
ENSG00000186193.9	SAPCD2	B
ENSG00000186197.15	EDARADD	B
ENSG00000186638.16	KIF24	B
ENSG00000186871.7	ERCC6L	B
ENSG00000186891.14	TNFRSF18	B
ENSG00000187134.14	AKR1C1	B
ENSG00000187741.15	FANCA	B
ENSG00000187951.11	ARHGAP11B	B
ENSG00000188322.8	SBK1	B
ENSG00000188486.3	H2AFX	B
ENSG00000189057.11	FAM111B	B
ENSG00000189159.16	JPT1	B
ENSG00000196139.14	AKR1C3	B
ENSG00000196584.3	XRCC2	B
ENSG00000196620.10	UGT2B15	B
ENSG00000196747.4	HIST1H2AI	B
ENSG00000197275.14	RAD54B	B
ENSG00000197299.12	BLM	B
ENSG00000198088.10	NUP62CL	B
ENSG00000198554.12	WDHD1	B
ENSG00000198826.11	ARHGAP11A	B
ENSG00000203499.12	IQANK1	B
ENSG00000203760.9	CENPW	B
ENSG00000203952.9	CCDC160	B
ENSG00000213186.8	TRIM59	B
ENSG00000213967.11	ZNF726	B
ENSG00000214796.8	AC098934.1	B
ENSG00000220008.3	LINGO3	B
ENSG00000225506.2	CYP4A22-AS1	B
ENSG00000225697.13	SLC26A6	B
ENSG00000228801.6	AC064807.1	B
ENSG00000231439.4	WASIR2	B
ENSG00000233654.2	AC108047.1	B
ENSG00000233822.4	HIST1H2BN	B
ENSG00000234996.4	AC098934.2	B
ENSG00000236090.2	LDHAP3	B
ENSG00000236307.2	EEF1E1P1	B
ENSG00000237649.8	KIFC1	B
ENSG00000239467.6	AC007405.3	B
ENSG00000240204.3	SMKR1	B
ENSG00000243479.3	MNX1-AS1	B
ENSG00000246465.1	AC138904.1	B
ENSG00000246528.3	AC079089.1	B
ENSG00000246582.3	AC100861.1	B
ENSG00000253395.1	AP003469.2	B
ENSG00000254389.3	RHPN1-AS1	B
ENSG00000254550.1	OMP	B
ENSG00000254726.3	MEX3A	B
ENSG00000254739.1	AC137894.1	B
ENSG00000254973.2	AC105219.4	B
ENSG00000257167.2	TMPO-AS1	B
ENSG00000259153.2	AC004816.1	B
ENSG00000260743.1	AC007823.1	B
ENSG00000265688.2	MAFG-AS1	B
ENSG00000265800.1	AC022211.3	B
ENSG00000267750.6	RUNDC3A-AS1	B
ENSG00000267751.5	AC009005.1	B
ENSG00000268686.2	AC010643.1	B
ENSG00000269397.1	AC011503.2	B
ENSG00000269425.1	AC104521.1	B
ENSG00000271936.1	AC012073.1	B
ENSG00000276043.5	UHRF1	B
ENSG00000278291.1	AL161772.1	B
ENSG00000280120.1	AC073857.1	B
ENSG00000280417.1	AC096887.2	B
ENSG00000285043.2	ALDOA	B
ENSG00000286329.1		B
ENSG00000287222.1		B
ENSG00000287780.1		B
ENSG00000121089.4	NACA3P	C
ENSG00000123009.4	NME2P1	C
ENSG00000128692.8	EIF2S2P4	C
ENSG00000139239.7	RPL14P1	C
ENSG00000146677.7	AC004453.1	C
ENSG00000151846.8	PABPC3	C
ENSG00000169253.3	AL669983.1	C
ENSG00000172746.6	RPL12P13	C
ENSG00000172974.11	AC007318.1	C
ENSG00000175886.10	RPL7AP66	C
ENSG00000177350.6	RPL13AP3	C
ENSG00000178035.13	IMPDH2	C
ENSG00000178429.9	RPS3AP5	C
ENSG00000178458.5	H3F3AP6	C
ENSG00000178464.6	RPL10P16	C
ENSG00000178715.8	AL450998.1	C
ENSG00000179101.5	AL590139.1	C
ENSG00000180211.5	FO393411.1	C
ENSG00000180389.7	ATP5F1EP2	C
ENSG00000181524.6	RPL24P4	C
ENSG00000183199.6	HSP90AB3P	C
ENSG00000183298.5	RPSAP19	C
ENSG00000185641.6	AC034236.1	C
ENSG00000185839.3	AL035411.1	C
ENSG00000186676.3	EEF1GP1	C
ENSG00000188873.4	RPL10AP2	C
ENSG00000189343.7	RPS2P46	C
ENSG00000197149.5	AC107956.1	C
ENSG00000197358.9	BNIP3P1	C
ENSG00000197744.5	PTMAP2	C
ENSG00000198134.3	AC007537.1	C
ENSG00000202079.1	RF00019	C
ENSG00000204652.6	RPS26P8	C
ENSG00000205105.6	COX17P1	C
ENSG00000205871.5	RPS3AP47	C
ENSG00000206147.5	RPL23AP57	C
ENSG00000206228.4	HNRNPA1P4	C
ENSG00000212664.5	AC064799.1	C
ENSG00000212802.4	RPL15P3	C
ENSG00000212829.8	RPS26P3	C
ENSG00000212994.5	RPS26P6	C
ENSG00000213087.3	AL356535.1	C
ENSG00000213152.5	RPL7AP60	C
ENSG00000213169.3	AC069218.1	C
ENSG00000213178.3	RPL22P1	C
ENSG00000213235.3	EEF1A1P16	C
ENSG00000213237.4	AC008155.1	C
ENSG00000213253.5	RPL12P42	C
ENSG00000213261.3	EEF1B2P6	C
ENSG00000213280.2	AC090114.1	C
ENSG00000213309.3	RPL9P18	C
ENSG00000213315.5	AL122020.1	C
ENSG00000213326.4	RPS7P11	C
ENSG00000213363.4	RPS3P6	C
ENSG00000213371.4	NAP1L1P3	C
ENSG00000213399.3	AC022210.1	C
ENSG00000213430.6	HSPD1P1	C
ENSG00000213432.2	RPL17P34	C
ENSG00000213442.5	RPL18AP3	C
ENSG00000213453.3	FTH1P3	C
ENSG00000213455.3	PPIAP82	C
ENSG00000213553.4	RPLP0P6	C
ENSG00000213598.4	AL049873.1	C
ENSG00000213609.3	RPL7AP50	C
ENSG00000213621.3	RPSAP54	C
ENSG00000213695.3	RPS7P14	C
ENSG00000213860.4	RPL21P75	C
ENSG00000213862.4	AC044787.1	C
ENSG00000213864.3	EEF1B2P2	C
ENSG00000213875.3	AC005019.1	C
ENSG00000213885.4	RPL13AP7	C
ENSG00000213935.3	RPL22P16	C
ENSG00000213939.4	AC091153.1	C
ENSG00000213942.3	AC005840.1	C
ENSG00000213950.2	RPS10P2	C
ENSG00000214016.3	RPSAP61	C
ENSG00000214089.3	RPL9P21	C
ENSG00000214182.5	PTMAP5	C
ENSG00000214199.3	EEF1A1P12	C
ENSG00000214362.2	RPS3AP36	C
ENSG00000214389.2	RPS3AP26	C
ENSG00000214460.3	TPT1P6	C
ENSG00000214485.6	RPL7P1	C
ENSG00000214535.3	RPS15AP1	C
ENSG00000214541.3	RPS4XP3	C
ENSG00000214612.3	RPS19P1	C
ENSG00000214748.2	AL355309.1	C
ENSG00000214784.4	AC010468.1	C
ENSG00000214857.4	SEM1P1	C
ENSG00000214914.3	RPL23AP3	C
ENSG00000215089.3	KRT18P11	C
ENSG00000215093.3	EEF1A1P29	C
ENSG00000215464.4	AP000354.1	C
ENSG00000215492.6	HNRNPA1P7	C
ENSG00000215840.3	AL592295.1	C
ENSG00000216480.2	AL078604.1	C
ENSG00000216676.2	AL031229.1	C
ENSG00000216866.5	RPS2P55	C
ENSG00000217026.3	RPL10P1	C
ENSG00000217027.1	TPT1P4	C
ENSG00000217094.2	PPIAP31	C
ENSG00000217130.1	AL139100.1	C
ENSG00000217716.3	RPS10P3	C
ENSG00000218208.1	RPS27AP11	C
ENSG00000218426.5	AL590867.2	C
ENSG00000219023.1	AL033519.2	C
ENSG00000219451.3	RPL23P8	C
ENSG00000219507.4	FTH1P8	C
ENSG00000219928.2	AL161787.1	C
ENSG00000219932.6	RPL12P8	C
ENSG00000220472.1	AL139095.2	C
ENSG00000220793.5	RPL21P119	C
ENSG00000220842.6	RPL21P16	C
ENSG00000220875.1	HIST1H3PS1	C
ENSG00000223416.3	RPS26P15	C
ENSG00000223529.1	EEF1A1P8	C
ENSG00000223668.1	EEF1A1P24	C
ENSG00000223803.1	RPS20P14	C
ENSG00000223822.2	EEF1A1P1	C
ENSG00000224094.1	RPS24P8	C
ENSG00000224321.1	RPL12P14	C
ENSG00000224415.1	AC007683.1	C
ENSG00000224427.1	AP000281.1	C
ENSG00000224546.2	EIF4BP3	C
ENSG00000224550.1	AC114491.1	C
ENSG00000224631.4	RPS27AP16	C
ENSG00000224834.1	BTF3P9	C
ENSG00000224839.1	RPL12P17	C
ENSG00000224861.1	YBX1P1	C
ENSG00000224908.1	TIMM8BP2	C
ENSG00000224993.3	RPL29P12	C
ENSG00000225067.4	RPL23AP2	C
ENSG00000225071.1	AC004552.1	C
ENSG00000225093.1	RPL3P7	C
ENSG00000225159.1	NPM1P39	C
ENSG00000225178.5	RPSAP58	C
ENSG00000225224.1	RPS27AP12	C
ENSG00000225338.1	RPL23AP18	C
ENSG00000225405.3	RPS15AP17	C
ENSG00000225419.1	RPL21P3	C
ENSG00000225591.2	BX248409.1	C
ENSG00000225616.2	AL138785.1	C
ENSG00000225770.1	RPS29P3	C
ENSG00000225912.1	AL121871.1	C
ENSG00000226221.1	RPL26P19	C
ENSG00000226243.1	RPL37AP1	C
ENSG00000226279.2	RPL12P10	C
ENSG00000226415.1	TPI1P1	C
ENSG00000226499.1	AL136380.1	C
ENSG00000226525.5	RPS7P10	C
ENSG00000226532.1	AL022718.1	C
ENSG00000226608.3	FTLP3	C
ENSG00000226624.1	AC005099.1	C
ENSG00000226855.1	RPSAP17	C
ENSG00000226945.1	AC098935.1	C
ENSG00000226972.2	RPL12P19	C
ENSG00000226976.3	COX6A1P2	C
ENSG00000227008.2	AL009174.1	C
ENSG00000227034.1	AL445433.1	C
ENSG00000227063.5	RPL41P1	C
ENSG00000227311.3	AL031985.2	C
ENSG00000227337.1	RPL23AP43	C
ENSG00000227361.1	RPS24P7	C
ENSG00000227376.1	FTH1P16	C
ENSG00000227525.4	RPL7P6	C
ENSG00000227615.1	AP001324.1	C
ENSG00000227791.3	AC007365.2	C
ENSG00000227854.1	AL590135.1	C
ENSG00000227887.1	RPS26P13	C
ENSG00000227939.1	RPL3P2	C
ENSG00000228007.1	AC011933.1	C
ENSG00000228053.1	AL158823.1	C
ENSG00000228071.4	RPL7P47	C
ENSG00000228205.1	AC131235.1	C
ENSG00000228218.1	ATF4P3	C
ENSG00000228224.3	NACAP1	C
ENSG00000228305.2	AC016734.1	C
ENSG00000228360.1	AC009220.1	C
ENSG00000228399.1	AL109741.2	C
ENSG00000228499.1	TMSB10P1	C
ENSG00000228519.3	AC097263.1	C
ENSG00000228532.4	AC005000.1	C
ENSG00000228665.2	BX679664.1	C
ENSG00000228929.1	RPS13P2	C
ENSG00000229037.2	BX323845.3	C
ENSG00000229132.2	EIF4A1P10	C
ENSG00000229133.1	RPS7P4	C
ENSG00000229503.1	AC092155.2	C
ENSG00000229605.5	RPL21P93	C
ENSG00000229638.1	RPL4P4	C
ENSG00000229652.1	AL359837.1	C
ENSG00000229659.1	RPL26P6	C
ENSG00000229806.1	RPS15P5	C
ENSG00000229994.1	RPL5P4	C
ENSG00000230199.1	AL603825.1	C
ENSG00000230207.1	RPL4P5	C
ENSG00000230291.5	AC078817.1	C
ENSG00000230383.1	AC009245.1	C
ENSG00000230508.1	RPL19P21	C
ENSG00000230580.1	AC021016.1	C
ENSG00000230629.2	RPS23P8	C
ENSG00000230721.1	AL049597.1	C
ENSG00000230734.1	RPL10P3	C
ENSG00000230777.1	RPS29P5	C
ENSG00000230897.1	RPS18P12	C
ENSG00000230979.3	AC079250.1	C
ENSG00000231043.3	AC007238.1	C
ENSG00000231167.3	YBX1P2	C
ENSG00000231351.2	AC111200.2	C
ENSG00000231369.1	Z97353.1	C
ENSG00000231409.3	AC018868.1	C
ENSG00000231414.1	AC016700.2	C
ENSG00000231684.3	EIF1P3	C
ENSG00000231767.4	AL136454.1	C
ENSG00000231940.1	RPS7P3	C
ENSG00000232037.3	AL590556.1	C
ENSG00000232134.1	RPS15AP12	C
ENSG00000232176.1	AL161909.1	C
ENSG00000232346.1	Z74021.1	C
ENSG00000232368.1	FTLP2	C
ENSG00000232385.2	RPS3AP25	C
ENSG00000232472.1	EEF1B2P3	C
ENSG00000232587.1	EEF1A1P3	C
ENSG00000232858.1	RPL34P27	C
ENSG00000232883.1	AL451081.2	C
ENSG00000232888.4	RPS11P5	C
ENSG00000233045.1	AC097523.1	C
ENSG00000233057.1	EEF1A1P14	C
ENSG00000233111.1	RAB1C	C
ENSG00000233205.1	AC108479.1	C
ENSG00000233270.1	SNRPEP4	C
ENSG00000233328.3	PFN1P1	C
ENSG00000233380.1	RPS2P48	C
ENSG00000233597.3	AC133435.1	C
ENSG00000233762.3	AC007969.1	C
ENSG00000233778.3	AC104339.1	C
ENSG00000233837.1	EIF3LP2	C
ENSG00000233971.1	RPS20P10	C
ENSG00000234017.1	AC022018.1	C
ENSG00000234031.1	RPS3AP44	C
ENSG00000234093.3	RPS15AP11	C
ENSG00000234118.1	RPL13AP6	C
ENSG00000234176.1	HSPA8P1	C
ENSG00000234287.1	AC099560.2	C
ENSG00000234335.1	RPS4XP11	C
ENSG00000234498.3	RPL13AP20	C
ENSG00000234513.1	AC073072.2	C
ENSG00000234589.4	AC125807.1	C
ENSG00000234648.1	AL162151.2	C
ENSG00000234782.3	TPT1P9	C
ENSG00000234785.1	EEF1GP5	C
ENSG00000234797.5	RPS3AP6	C
ENSG00000234851.4	RPL23AP42	C
ENSG00000234975.6	FTH1P2	C
ENSG00000234981.1	AC244034.1	C
ENSG00000234985.2	AC074085.2	C
ENSG00000235001.3	EIF4A1P2	C
ENSG00000235174.1	RPL39P3	C
ENSG00000235175.1	RPL26P37	C
ENSG00000235225.1	AC016712.1	C
ENSG00000235238.1	SUMO2P1	C
ENSG00000235297.3	FAUP1	C
ENSG00000235459.5	RPS26P31	C
ENSG00000235508.3	RPS2P7	C
ENSG00000235552.4	RPL6P27	C
ENSG00000235587.2	GAPDHP65	C
ENSG00000235776.2	AC000089.1	C
ENSG00000235828.5	RPL36AP26	C
ENSG00000235912.1	AL031729.1	C
ENSG00000235957.1	COX7CP1	C
ENSG00000236058.3	RPL17P36	C
ENSG00000236312.3	RPL34P34	C
ENSG00000236330.1	RPL5P9	C
ENSG00000236534.1	H3F3BP1	C
ENSG00000236552.2	RPL13AP5	C
ENSG00000236603.2	RANP1	C
ENSG00000236735.3	RPL31P63	C
ENSG00000236762.1	RPL19P16	C
ENSG00000236768.1	AC124916.1	C
ENSG00000236801.1	RPL24P8	C
ENSG00000236814.1	AC046176.1	C
ENSG00000237214.3	AL080243.2	C
ENSG00000237506.3	RPSAP15	C
ENSG00000237668.1	RPS15AP38	C
ENSG00000237729.2	AC002075.2	C
ENSG00000237748.1	UQCRBP1	C
ENSG00000237749.4	AL034379.1	C
ENSG00000237774.3	AC126615.1	C
ENSG00000237991.3	RPL35P1	C
ENSG00000238003.1	RPL10P4	C
ENSG00000238085.1	AL590682.1	C
ENSG00000238103.4	RPL9P7	C
ENSG00000238150.1	AC008753.1	C
ENSG00000239246.3	AC008026.1	C
ENSG00000239269.1	RPSAP4	C
ENSG00000239374.1	AC090013.1	C
ENSG00000239413.1	RPS27P23	C
ENSG00000239470.3	AC011979.1	C
ENSG00000239559.2	RPL37P2	C
ENSG00000239719.1	AC004890.1	C
ENSG00000239797.1	RPL21P39	C
ENSG00000239830.1	RPS4XP22	C
ENSG00000239917.3	RPS10P16	C
ENSG00000240036.4	AC104563.1	C
ENSG00000240087.3	RPSAP12	C
ENSG00000240096.1	AL132838.1	C
ENSG00000240231.1	RPS27P29	C
ENSG00000240376.1	AC010343.1	C
ENSG00000240388.2	AC008799.1	C
ENSG00000240392.1	RPL9P3	C
ENSG00000240463.1	RPS19P3	C
ENSG00000240509.1	RPL34P18	C
ENSG00000240540.2	RPL3P9	C
ENSG00000240616.1	RPS6P25	C
ENSG00000240652.1	AP001024.1	C
ENSG00000240674.1	AC106872.2	C
ENSG00000240759.1	RPS27P21	C
ENSG00000240776.1	AC079944.1	C
ENSG00000240898.1	AC132942.1	C
ENSG00000240914.1	RPL15P2	C
ENSG00000240950.1	AC021074.1	C
ENSG00000241061.3	RPL5P1	C
ENSG00000241255.1	AL136126.1	C
ENSG00000241352.3	AC007688.1	C
ENSG00000241411.1	AC104619.1	C
ENSG00000241464.3	RPL39P38	C
ENSG00000241494.1	AL355032.1	C
ENSG00000241506.1	PSMC1P1	C
ENSG00000241511.1	RPS15AP24	C
ENSG00000241612.1	AC114728.1	C
ENSG00000241741.1	RPL7AP30	C
ENSG00000241746.1	AC104212.2	C
ENSG00000241923.2	RPL14P3	C
ENSG00000242060.1	RPS3AP49	C
ENSG00000242071.3	RPL7AP6	C
ENSG00000242088.1	AC090602.1	C
ENSG00000242262.1	AC092597.1	C
ENSG00000242276.2	RPL5P3	C
ENSG00000242299.1	AC073861.1	C
ENSG00000242445.1	RPL7AP11	C
ENSG00000242477.1	AC091429.1	C
ENSG00000242660.1	AC015911.1	C
ENSG00000242667.1	AC087385.2	C
ENSG00000242692.1	RPS27AP1	C
ENSG00000242697.2	RPL5P12	C
ENSG00000242951.1	AC007182.2	C
ENSG00000243007.1	RPL12P35	C
ENSG00000243014.1	PTMAP8	C
ENSG00000243071.1	AC107032.1	C
ENSG00000243181.2	AC087343.1	C
ENSG00000243403.1	AC090543.2	C
ENSG00000243445.1	AC106820.1	C
ENSG00000243517.1	AC024940.3	C
ENSG00000243592.1	RPL17P22	C
ENSG00000243680.1	RPL37P23	C
ENSG00000243744.2	AC016546.1	C
ENSG00000243746.1	EEF1A1P10	C
ENSG00000243824.1	RPL12P6	C
ENSG00000243829.1	AC011495.1	C
ENSG00000243964.1	RPL23AP65	C
ENSG00000244021.4	AC093591.1	C
ENSG00000244053.1	RPL13AP2	C
ENSG00000244245.1	AC133134.1	C
ENSG00000244251.1	AC013356.1	C
ENSG00000244313.3	AC024293.1	C
ENSG00000244331.1	AC008677.2	C
ENSG00000244363.3	RPL7P23	C
ENSG00000244398.1	AC116533.1	C
ENSG00000244538.1	AC098583.1	C
ENSG00000244585.1	RPL12P33	C
ENSG00000244716.3	BX679664.3	C
ENSG00000249264.1	EEF1A1P9	C
ENSG00000249353.2	NPM1P27	C
ENSG00000249774.1	AC025458.1	C
ENSG00000250144.1	AC104619.3	C
ENSG00000250321.1	AC079140.2	C
ENSG00000250471.2	GMPSP1	C
ENSG00000250896.1	RNPS1P1	C
ENSG00000250956.1	AC011416.2	C
ENSG00000251062.1	AC025459.1	C
ENSG00000253506.3	NACA2	C
ENSG00000253683.1	AC027309.2	C
ENSG00000253785.1	AC008429.2	C
ENSG00000254012.1	RPL10P8	C
ENSG00000254759.1	NAP1L1P1	C
ENSG00000255074.1	AC018523.1	C
ENSG00000256745.1	AP002784.2	C
ENSG00000257074.3	RPL29P33	C
ENSG00000258477.1	PPIAP6	C
ENSG00000258608.1	DNAJC19P9	C
ENSG00000258645.2	HSPE1P2	C
ENSG00000259051.1	HNRNPUP1	C
ENSG00000259612.1	EEF1A1P22	C
ENSG00000259647.1	AC111152.2	C
ENSG00000259917.1	HNRNPLP2	C
ENSG00000261557.1	EEF1A1P38	C
ENSG00000261588.1	AC093249.4	C
ENSG00000261612.1	SUB1P3	C
ENSG00000263266.2	RPS7P1	C
ENSG00000264281.3	AC016596.2	C
ENSG00000265936.1	AC091042.1	C
ENSG00000267119.1	RPL10P15	C
ENSG00000267541.1	MTCO2P2	C
ENSG00000267544.1	AC007229.1	C
ENSG00000268222.1	EEF1A1P7	C
ENSG00000268412.2	TRMT112P6	C
ENSG00000273716.2	AC092670.1	C
ENSG00000275834.1	AC084368.1	C
ENSG00000277447.1	AP005431.1	C
ENSG00000277998.1	AC107075.1	C
ENSG00000279332.1	AC090772.4	C
ENSG00000279483.2	AC090498.1	C
ENSG00000279865.1	AC006511.3	C
ENSG00000283041.1	AC008038.1	C
ENSG00000283429.1	MIR1244-3	C
ENSG00000283498.1	MIR1244-2	C
ENSG00000006652.15	IFRD1	D
ENSG00000008128.23	CDK11A	D
ENSG00000069696.7	DRD4	D
ENSG00000089847.12	ANKRD24	D
ENSG00000095059.16	DHPS	D
ENSG00000100053.10	CRYBB3	D
ENSG00000100253.13	MIOX	D
ENSG00000100276.10	RASL10A	D
ENSG00000100359.21	SGSM3	D
ENSG00000100429.18	HDAC10	D
ENSG00000102878.17	HSF4	D
ENSG00000102904.15	TSNAXIP1	D
ENSG00000103253.19	HAGHL	D
ENSG00000110455.14	ACCS	D
ENSG00000115257.15	PCSK4	D
ENSG00000123999.5	INHA	D
ENSG00000124614.16	RPS10	D
ENSG00000127415.13	IDUA	D
ENSG00000127586.17	CHTF18	D
ENSG00000128739.23	SNRPN	D
ENSG00000129749.3	CHRNA10	D
ENSG00000130997.16	POLN	D
ENSG00000131188.12	PRR7	D
ENSG00000144214.10	LYG1	D
ENSG00000147576.17	ADHFE1	D
ENSG00000148824.19	MTG1	D
ENSG00000153495.11	TEX29	D
ENSG00000156482.11	RPL30	D
ENSG00000157306.14	ZFHX2-AS1	D
ENSG00000157343.9	ARMC12	D
ENSG00000158106.14	RHPN1	D
ENSG00000160072.20	ATAD3B	D
ENSG00000160282.14	FTCD	D
ENSG00000160345.13	C9orf116	D
ENSG00000160781.17	PAQR6	D
ENSG00000162148.11	PPP1R32	D
ENSG00000162572.21	SCNN1D	D
ENSG00000163126.15	ANKRD23	D
ENSG00000163354.15	DCST2	D
ENSG00000163794.6	UCN	D
ENSG00000165716.11	FAM69B	D
ENSG00000167968.13	DNASE1L2	D
ENSG00000169228.14	RAB24	D
ENSG00000169885.10	CALML6	D
ENSG00000170209.5	ANKK1	D
ENSG00000171163.16	ZNF692	D
ENSG00000173137.12	ADCK5	D
ENSG00000173261.9	PLAC8L1	D
ENSG00000173486.14	FKBP2	D
ENSG00000173531.15	MST1	D
ENSG00000174788.10	PCP2	D
ENSG00000176731.12	C8orf59	D
ENSG00000176919.13	C8G	D
ENSG00000177025.3	C19orf18	D
ENSG00000178773.15	CPNE7	D
ENSG00000179698.14	WDR97	D
ENSG00000180539.8	C9orf139	D
ENSG00000181097.5	AC105219.1	D
ENSG00000181218.5	HIST3H2A	D
ENSG00000182272.12	B4GALNT4	D
ENSG00000182310.15	SPACA6	D
ENSG00000182325.11	FBXL6	D
ENSG00000182685.7	BRICD5	D
ENSG00000183248.12	PRR36	D
ENSG00000184163.3	C1QTNF12	D
ENSG00000185522.9	LMNTD2	D
ENSG00000185837.3	HDHD5-AS1	D
ENSG00000186301.8	MST1P2	D
ENSG00000187961.14	KLHL17	D
ENSG00000188599.17	NPIPP1	D
ENSG00000188747.8	NOXA1	D
ENSG00000196436.8	NPIPB15	D
ENSG00000196756.13	SNHG17	D
ENSG00000197191.6	CYSRT1	D
ENSG00000197989.14	SNHG12	D
ENSG00000198520.12	C1orf228	D
ENSG00000199753.1	SNORD104	D
ENSG00000200534.1	SNORA33	D
ENSG00000201555.1	RF00019	D
ENSG00000203288.4	TDRKH-AS1	D
ENSG00000203684.5	IBA57-AS1	D
ENSG00000203896.10	LIME1	D
ENSG00000204305.14	AGER	D
ENSG00000204778.4	CBWD4P	D
ENSG00000204934.10	ATP6V0E2-AS1	D
ENSG00000205913.7	SRRM2-AS1	D
ENSG00000206417.8	H1FX-AS1	D
ENSG00000207186.1	RNA5SP122	D
ENSG00000207547.1	MIR25	D
ENSG00000212123.4	PRR22	D
ENSG00000212607.1	SNORA3B	D
ENSG00000212663.2	AC003035.1	D
ENSG00000212694.8	LINC01089	D
ENSG00000212993.5	POU5F1B	D
ENSG00000213123.11	TCTEX1D2	D
ENSG00000213139.8	CRYGS	D
ENSG00000213185.7	FAM24B	D
ENSG00000213199.8	ASIC3	D
ENSG00000213347.10	MXD3	D
ENSG00000213385.3	AC105052.2	D
ENSG00000213542.3	AC007000.1	D
ENSG00000213714.1	FAM209B	D
ENSG00000213761.4	MT1P1	D
ENSG00000214456.8	PLIN5	D
ENSG00000215217.7	C5orf49	D
ENSG00000215440.12	NPEPL1	D
ENSG00000215769.8	ARHGAP27P1-BPTFP1-KPNA2P3	D
ENSG00000217801.10	AL390719.1	D
ENSG00000218631.1	AL117344.1	D
ENSG00000220201.7	ZGLP1	D
ENSG00000221539.1	SNORD99	D
ENSG00000223705.9	NSUN5P1	D
ENSG00000224067.2	AL354877.1	D
ENSG00000224157.1	HCG14	D
ENSG00000224376.1	AC017104.1	D
ENSG00000224843.8	LINC00240	D
ENSG00000225171.2	DUTP6	D
ENSG00000225693.1	LAGE3P1	D
ENSG00000225828.1	FAM229A	D
ENSG00000226067.7	LINC00623	D
ENSG00000226174.7	TEX22	D
ENSG00000226179.6	LINC00685	D
ENSG00000226210.3	AC215219.1	D
ENSG00000226332.2	AL354836.1	D
ENSG00000226396.1	AL031727.1	D
ENSG00000226950.8	DANCR	D
ENSG00000227896.2	AL731569.1	D
ENSG00000228109.1	MELTF-AS1	D
ENSG00000228350.1	CELSR3-AS1	D
ENSG00000228393.4	LINC01004	D
ENSG00000228727.9	SAPCD1	D
ENSG00000229043.3	AC091729.3	D
ENSG00000229901.1	AC093151.2	D
ENSG00000229950.1	TFAP2A-AS1	D
ENSG00000230289.1	AL358781.2	D
ENSG00000230537.2	AL158071.2	D
ENSG00000231359.3	AC072052.1	D
ENSG00000231793.5	DOC2GP	D
ENSG00000232386.9	AC015712.1	D
ENSG00000232434.2	AJM1	D
ENSG00000232442.1	MHENCR	D
ENSG00000232600.3	TONSL-AS1	D
ENSG00000232874.1	AC080129.2	D
ENSG00000233016.7	SNHG7	D
ENSG00000233547.1	AL158212.2	D
ENSG00000234705.2	HMGA1P4	D
ENSG00000234753.5	FOXP4-AS1	D
ENSG00000234772.2	LINC00412	D
ENSG00000234917.2	AC098484.2	D
ENSG00000234936.1	AC010883.1	D
ENSG00000235236.1	AC137630.2	D
ENSG00000235688.2	AC116614.1	D
ENSG00000235706.8	DICER1-AS1	D
ENSG00000236017.8	ASMTL-AS1	D
ENSG00000236140.1	AC245014.1	D
ENSG00000236519.1	LINC01424	D
ENSG00000236618.2	PITPNA-AS1	D
ENSG00000237101.1	AC092809.4	D
ENSG00000237575.4	PYY2	D
ENSG00000238260.1	AL513320.1	D
ENSG00000238287.1	AL603839.3	D
ENSG00000240291.1	AL450384.2	D
ENSG00000240399.1	AC004801.2	D
ENSG00000240877.3	RN7SL521P	D
ENSG00000241269.1	AC093620.1	D
ENSG00000241563.4	CORT	D
ENSG00000242078.1	AC084864.1	D
ENSG00000242125.3	SNHG3	D
ENSG00000242244.1	ATP5MC1P3	D
ENSG00000242252.2	BGLAP	D
ENSG00000243056.2	EIF4EBP3	D
ENSG00000244119.1	PDCL3P4	D
ENSG00000244184.1	AC091153.3	D
ENSG00000245970.2	AP003352.1	D
ENSG00000247092.7	SNHG10	D
ENSG00000247373.3	AC055713.1	D
ENSG00000248367.1	AC008610.1	D
ENSG00000250222.2	AC008443.5	D
ENSG00000250318.1	AC003072.1	D
ENSG00000250571.7	GLI4	D
ENSG00000251050.1	AC112184.1	D
ENSG00000251259.1	AC004069.1	D
ENSG00000252202.1	RF00019	D
ENSG00000253392.3	AC119403.1	D
ENSG00000253764.3	AC019257.1	D
ENSG00000253865.1	AC131025.1	D
ENSG00000254718.6	AL157756.1	D
ENSG00000254812.1	AC067930.3	D
ENSG00000255237.1	AC138230.1	D
ENSG00000255503.1	AP001767.3	D
ENSG00000256092.2	AC137767.1	D
ENSG00000256280.1	AP006289.1	D
ENSG00000257464.1	AC125611.1	D
ENSG00000257596.1	AC078778.1	D
ENSG00000258469.1	CHMP4BP1	D
ENSG00000258591.2	PPIAP4	D
ENSG00000259146.4	AC005476.2	D
ENSG00000259262.1	NDUFA3P4	D
ENSG00000259321.1	AL136295.2	D
ENSG00000259376.1	AC090907.1	D
ENSG00000259605.3	AC074212.1	D
ENSG00000260011.2	AC132938.1	D
ENSG00000260296.1	AC095057.3	D
ENSG00000260418.1	AL023284.4	D
ENSG00000260495.1	AC009148.1	D
ENSG00000260793.2	AC003102.1	D
ENSG00000260807.7	AC009041.2	D
ENSG00000260911.2	AC135050.3	D
ENSG00000260924.2	LINC01311	D
ENSG00000261118.1	AC092123.1	D
ENSG00000261159.1	AC112484.3	D
ENSG00000261220.2	AC103706.1	D
ENSG00000261360.1	AC010491.1	D
ENSG00000261373.1	VPS9D1-AS1	D
ENSG00000261386.2	AC027682.4	D
ENSG00000262484.1	CCER2	D
ENSG00000262580.5	AC087741.1	D
ENSG00000262877.5	AC110285.2	D
ENSG00000263033.2	AC007220.1	D
ENSG00000263280.2	AC003965.1	D
ENSG00000263412.1	AC004477.1	D
ENSG00000265349.1	AC118755.2	D
ENSG00000265982.1	AC103810.3	D
ENSG00000266959.1	AC005786.1	D
ENSG00000267342.1	AC087289.2	D
ENSG00000267395.5	DM1-AS	D
ENSG00000267493.4	CIRBP-AS1	D
ENSG00000267567.1	AC008736.2	D
ENSG00000267707.2	AC015961.2	D
ENSG00000267811.1	AP001160.2	D
ENSG00000267838.2	AC245884.8	D
ENSG00000267940.1	AC022762.2	D
ENSG00000267980.1	AC007292.1	D
ENSG00000268707.1	AL158151.4	D
ENSG00000268903.1	AL627309.6	D
ENSG00000268938.2	AC005387.1	D
ENSG00000268945.1	AC010422.2	D
ENSG00000269125.1	AL137002.1	D
ENSG00000269161.1	AC010618.2	D
ENSG00000269399.2	AC008764.6	D
ENSG00000269463.1	AP001160.4	D
ENSG00000269489.1	AL589765.6	D
ENSG00000269646.1	AC010487.2	D
ENSG00000269929.3	AL158152.1	D
ENSG00000270035.1	AL359881.2	D
ENSG00000270164.1	LINC01480	D
ENSG00000270195.2	AC016773.1	D
ENSG00000270419.1	CAHM	D
ENSG00000270522.1	AL162713.1	D
ENSG00000270933.1	AC010719.1	D
ENSG00000270951.1	AL121917.2	D
ENSG00000271200.1	AC099791.2	D
ENSG00000271320.1	AC091488.1	D
ENSG00000271344.1	AC018638.6	D
ENSG00000271576.1	AL359504.2	D
ENSG00000271781.1	AC026740.1	D
ENSG00000271819.1	RNU6-94P	D
ENSG00000271870.1	AC024060.1	D
ENSG00000271969.1	U47924.1	D
ENSG00000271973.1	AC141002.1	D
ENSG00000271983.1	AC023302.1	D
ENSG00000272006.1	AC037487.3	D
ENSG00000272010.1	AC100814.1	D
ENSG00000272034.1	SNORD14A	D
ENSG00000272056.1	AC013472.3	D
ENSG00000272057.1	AC016575.1	D
ENSG00000272128.1	AP006545.2	D
ENSG00000272138.2	LINC01607	D
ENSG00000272141.1	AL390719.2	D
ENSG00000272170.1	AL355385.1	D
ENSG00000272186.1	AP003392.6	D
ENSG00000272205.1	AL451050.2	D
ENSG00000272217.1	AL645940.1	D
ENSG00000272312.1	AL133255.1	D
ENSG00000272417.1	AC034229.4	D
ENSG00000272438.1	AL645608.7	D
ENSG00000272455.1	AL391244.3	D
ENSG00000272512.1	AL645608.8	D
ENSG00000272541.1	AL021368.3	D
ENSG00000272677.1	AC124016.1	D
ENSG00000272696.1	AL359091.4	D
ENSG00000272787.1	AC253536.6	D
ENSG00000272795.1	AC126283.1	D
ENSG00000272858.1	Z93930.3	D
ENSG00000272862.1	AC106052.1	D
ENSG00000272942.1	AL022324.3	D
ENSG00000272948.2	AP001412.1	D
ENSG00000272953.1	AC092171.4	D
ENSG00000273064.1	AC017083.1	D
ENSG00000273066.5	AL355987.4	D
ENSG00000273096.1	AL021707.8	D
ENSG00000273113.1	AC133528.1	D
ENSG00000273188.1	AL022328.3	D
ENSG00000273216.1	AC002059.1	D
ENSG00000273249.1	BX649632.1	D
ENSG00000273367.1	AL355472.4	D
ENSG00000273424.1	AL008582.1	D
ENSG00000273449.1	AC093788.1	D
ENSG00000273474.1	AL157392.4	D
ENSG00000273483.1	AL354760.1	D
ENSG00000273723.1	AL139089.1	D
ENSG00000273759.1	AL117379.1	D
ENSG00000273899.5	NOL12	D
ENSG00000274020.4	LINC01138	D
ENSG00000274104.1	AC020910.4	D
ENSG00000274156.1	AC008121.2	D
ENSG00000274191.1	AC026333.4	D
ENSG00000274341.1	AC005899.6	D
ENSG00000274363.1	AC087742.1	D
ENSG00000274372.5	AC239803.4	D
ENSG00000274383.1	AC103691.1	D
ENSG00000274427.1	AC145423.2	D
ENSG00000274512.5	TBC1D3L	D
ENSG00000274515.1	AC105020.5	D
ENSG00000274898.1	AC001226.1	D
ENSG00000274925.1	AC008741.2	D
ENSG00000275005.1	AL354950.1	D
ENSG00000275180.1	AC048341.2	D
ENSG00000275476.1	AC009318.4	D
ENSG00000275485.1	AL512652.1	D
ENSG00000275549.1	STPG3-AS1	D
ENSG00000275720.1	AC243830.2	D
ENSG00000275807.1	AC145285.6	D
ENSG00000275936.1	AC004263.1	D
ENSG00000275995.1	AC109809.1	D
ENSG00000276136.1	AC016957.2	D
ENSG00000276250.1	AC127024.6	D
ENSG00000276445.1	AC005393.1	D
ENSG00000276505.1	AP000892.2	D
ENSG00000276698.1	AL136295.6	D
ENSG00000276712.1	MIR7111	D
ENSG00000276744.1	AC105137.2	D
ENSG00000276957.1	AL158063.1	D
ENSG00000277218.1	AL139123.1	D
ENSG00000277373.1	AL132765.2	D
ENSG00000277440.1	AC012676.4	D
ENSG00000277692.1	AL121583.1	D
ENSG00000277715.1	AC079174.2	D
ENSG00000277978.1	AC010542.5	D
ENSG00000278383.1	AL031673.1	D
ENSG00000278642.1	AC015813.4	D
ENSG00000278816.1	AL121890.5	D
ENSG00000278876.1	AC145207.9	D
ENSG00000279031.1	AC004232.3	D
ENSG00000279088.1	AC022400.7	D
ENSG00000279199.1	AC068669.1	D
ENSG00000279265.1	AC000123.2	D
ENSG00000279357.1	AC007224.2	D
ENSG00000279452.1	AC006277.1	D
ENSG00000279457.4	FO538757.1	D
ENSG00000279536.1	AC093458.2	D
ENSG00000279799.1	AC006077.2	D
ENSG00000279845.1	AC097372.3	D
ENSG00000286264.2		D
ENSG00000286989.1		D
ENSG00000287033.1		D
ENSG00000287234.1		D
ENSG00000287356.1		D
ENSG00000287431.1		D
ENSG00000287625.1		D
ENSG00000287808.1		D
ENSG00000288573.1		D
ENSG00000288612.1		D
ENSG00000004776.13	HSPB6	E
ENSG00000036448.10	MYOM2	E
ENSG00000036672.16	USP2	E
ENSG00000065675.15	PRKCQ	E
ENSG00000068976.14	PYGM	E
ENSG00000077009.13	NMRK2	E
ENSG00000081189.16	MEF2C	E
ENSG00000101134.12	DOK5	E
ENSG00000101470.10	TNNC2	E
ENSG00000101605.13	MYOM1	E
ENSG00000102683.8	SGCG	E
ENSG00000104879.5	CKM	E
ENSG00000108515.18	ENO3	E
ENSG00000108878.5	CACNG1	E
ENSG00000109063.15	MYH3	E
ENSG00000109846.9	CRYAB	E
ENSG00000112782.19	CLIC5	E
ENSG00000114854.8	TNNC1	E
ENSG00000118729.12	CASQ2	E
ENSG00000122367.20	LDB3	E
ENSG00000122477.13	LRRC39	E
ENSG00000130528.12	HRC	E
ENSG00000130598.16	TNNI2	E
ENSG00000130600.19	H19	E
ENSG00000131730.16	CKMT2	E
ENSG00000133878.9	DUSP26	E
ENSG00000136383.7	ALPK3	E
ENSG00000136717.15	BIN1	E
ENSG00000139914.6	FITM1	E
ENSG00000143028.9	SYPL2	E
ENSG00000143318.13	CASQ1	E
ENSG00000143434.16	SEMA6C	E
ENSG00000143549.21	TPM3	E
ENSG00000143632.14	ACTA1	E
ENSG00000148677.7	ANKRD1	E
ENSG00000151320.11	AKAP6	E
ENSG00000154358.22	OBSCN	E
ENSG00000155011.9	DKK2	E
ENSG00000156265.16	MAP3K7CL	E
ENSG00000159173.19	TNNI1	E
ENSG00000159251.8	ACTC1	E
ENSG00000160097.20	FNDC5	E
ENSG00000160808.11	MYL3	E
ENSG00000163157.15	TMOD4	E
ENSG00000163827.13	LRRC2	E
ENSG00000163995.21	ABLIM2	E
ENSG00000164122.9	ASB5	E
ENSG00000164309.15	CMYA5	E
ENSG00000164440.15	TXLNB	E
ENSG00000164591.14	MYOZ3	E
ENSG00000164776.10	PHKG1	E
ENSG00000164879.7	CA3	E
ENSG00000166257.9	SCN3B	E
ENSG00000166592.12	RRAD	E
ENSG00000167476.10	JSRP1	E
ENSG00000167549.18	CORO6	E
ENSG00000169271.3	HSPB3	E
ENSG00000170175.11	CHRNB1	E
ENSG00000172458.4	IL17D	E
ENSG00000173641.18	HSPB7	E
ENSG00000173868.12	PHOSPHO1	E
ENSG00000173991.6	TCAP	E
ENSG00000177791.12	MYOZ1	E
ENSG00000178104.19	PDE4DIP	E
ENSG00000180209.12	MYLPF	E
ENSG00000183386.10	FHL3	E
ENSG00000185482.8	STAC3	E
ENSG00000185669.6	SNAI3	E
ENSG00000185739.13	SRL	E
ENSG00000187642.9	PERM1	E
ENSG00000188176.12	SMTNL2	E
ENSG00000196218.13	RYR1	E
ENSG00000196465.10	MYL6B	E
ENSG00000198125.13	MB	E
ENSG00000198881.10	ASB12	E
ENSG00000206561.13	COLQ	E
ENSG00000214872.8	SMTNL1	E
ENSG00000215861.6	AC245297.1	E
ENSG00000228672.4	PROB1	E
ENSG00000237943.7	PRKCQ-AS1	E
ENSG00000239474.7	KLHL41	E
ENSG00000255874.2	LINC00346	E
ENSG00000004799.8	PDK4	F
ENSG00000007129.18	CEACAM21	F
ENSG00000008853.17	RHOBTB2	F
ENSG00000023171.18	GRAMD1B	F
ENSG00000047644.19	WWC3	F
ENSG00000053918.18	KCNQ1	F
ENSG00000065809.13	FAM107B	F
ENSG00000065833.9	ME1	F
ENSG00000073756.12	PTGS2	F
ENSG00000077274.9	CAPN6	F
ENSG00000084207.18	GSTP1	F
ENSG00000085662.14	AKR1B1	F
ENSG00000087253.13	LPCAT2	F
ENSG00000087258.16	GNAO1	F
ENSG00000091138.13	SLC26A3	F
ENSG00000091656.19	ZFHX4	F
ENSG00000091947.10	TMEM101	F
ENSG00000095713.14	CRTAC1	F
ENSG00000101441.4	CST4	F
ENSG00000101670.12	LIPG	F
ENSG00000101911.13	PRPS2	F
ENSG00000102934.10	PLLP	F
ENSG00000103034.14	NDRG4	F
ENSG00000103257.9	SLC7A5	F
ENSG00000103485.19	QPRT	F
ENSG00000104267.10	CA2	F
ENSG00000105655.19	ISYNA1	F
ENSG00000106025.9	TSPAN12	F
ENSG00000107249.23	GLIS3	F
ENSG00000107560.12	RAB11FIP2	F
ENSG00000107731.12	UNC5B	F
ENSG00000109667.12	SLC2A9	F
ENSG00000110195.14	FOLR1	F
ENSG00000111863.13	ADTRP	F
ENSG00000112773.16	FAM46A	F
ENSG00000113494.17	PRLR	F
ENSG00000115363.14	EVA1A	F
ENSG00000115604.11	IL18R1	F
ENSG00000116711.10	PLA2G4A	F
ENSG00000117266.16	CDK18	F
ENSG00000118298.12	CA14	F
ENSG00000118777.12	ABCG2	F
ENSG00000120093.11	HOXB3	F
ENSG00000120457.12	KCNJ5	F
ENSG00000120885.22	CLU	F
ENSG00000121068.14	TBX2	F
ENSG00000123689.6	G0S2	F
ENSG00000124107.5	SLPI	F
ENSG00000124134.9	KCNS1	F
ENSG00000124157.7	SEMG2	F
ENSG00000125618.17	PAX8	F
ENSG00000126016.16	AMOT	F
ENSG00000126878.13	AIF1L	F
ENSG00000128040.11	SPINK2	F
ENSG00000128604.20	IRF5	F
ENSG00000128652.11	HOXD3	F
ENSG00000129596.5	CDO1	F
ENSG00000130649.10	CYP2E1	F
ENSG00000130957.5	FBP2	F
ENSG00000131620.17	ANO1	F
ENSG00000132639.13	SNAP25	F
ENSG00000134184.13	GSTM1	F
ENSG00000134202.11	GSTM3	F
ENSG00000134627.12	PIWIL4	F
ENSG00000135374.11	ELF5	F
ENSG00000136014.12	USP44	F
ENSG00000136052.9	SLC41A2	F
ENSG00000136840.19	ST6GALNAC4	F
ENSG00000137462.9	TLR2	F
ENSG00000137709.10	POU2F3	F
ENSG00000137714.3	FDX1	F
ENSG00000141655.17	TNFRSF11A	F
ENSG00000141744.4	PNMT	F
ENSG00000141750.7	STAC2	F
ENSG00000143412.10	ANXA9	F
ENSG00000145198.14	VWA5B2	F
ENSG00000147394.18	ZNF185	F
ENSG00000148344.11	PTGES	F
ENSG00000149554.13	CHEK1	F
ENSG00000151364.17	KCTD14	F
ENSG00000152207.7	CYSLTR2	F
ENSG00000154319.16	FAM167A	F
ENSG00000155893.13	PXYLP1	F
ENSG00000157551.19	KCNJ15	F
ENSG00000157765.13	SLC34A2	F
ENSG00000159763.4	PIP	F
ENSG00000161653.11	NAGS	F
ENSG00000162746.14	FCRLB	F
ENSG00000163082.10	SGPP2	F
ENSG00000163364.10	LINC01116	F
ENSG00000163686.15	ABHD6	F
ENSG00000165794.10	SLC39A2	F
ENSG00000165801.10	ARHGEF40	F
ENSG00000167711.14	SERPINF2	F
ENSG00000168389.18	MFSD2A	F
ENSG00000168546.11	GFRA2	F
ENSG00000170166.6	HOXD4	F
ENSG00000170689.10	HOXB9	F
ENSG00000170915.9	PAQR8	F
ENSG00000172159.16	FRMD3	F
ENSG00000174370.11	C11orf45	F
ENSG00000174640.15	SLCO2A1	F
ENSG00000175445.17	LPL	F
ENSG00000175879.9	HOXD8	F
ENSG00000178568.15	ERBB4	F
ENSG00000181234.9	TMEM132C	F
ENSG00000182132.14	KCNIP1	F
ENSG00000182489.9	XKRX	F
ENSG00000182508.14	LHFPL1	F
ENSG00000182742.6	HOXB4	F
ENSG00000182749.6	PAQR7	F
ENSG00000183111.12	ARHGEF37	F
ENSG00000184730.11	APOBR	F
ENSG00000184731.6	FAM110C	F
ENSG00000184925.12	LCN12	F
ENSG00000185340.15	GAS2L1	F
ENSG00000186526.13	CYP4F8	F
ENSG00000187260.16	WDR86	F
ENSG00000187848.15	P2RX2	F
ENSG00000187867.10	PALM3	F
ENSG00000188488.14	SERPINA5	F
ENSG00000189120.5	SP6	F
ENSG00000196581.11	AJAP1	F
ENSG00000197249.14	SERPINA1	F
ENSG00000197705.10	KLHL14	F
ENSG00000198576.4	ARC	F
ENSG00000228477.1	AL663070.1	F
ENSG00000228887.3	EEF1DP1	F
ENSG00000231705.1	AL451069.2	F
ENSG00000232815.1	DUX4L50	F
ENSG00000233834.6	AC005083.1	F
ENSG00000237276.8	ANO7L1	F
ENSG00000239713.9	APOBEC3G	F
ENSG00000254872.3	AC139749.1	F
ENSG00000260027.5	HOXB7	F
ENSG00000263961.8	RHEX	F
ENSG00000267259.1	ERVE-1	F
ENSG00000270885.2	RASL10B	F
ENSG00000274719.1	AC012653.2	F
ENSG00000277587.1	AC008759.3	F
ENSG00000284636.1	AC073648.6	F
ENSG00000288048.1		F
ENSG00000288547.3		F
ENSG00000099866.15	MADCAM1	G
ENSG00000114631.11	PODXL2	G
ENSG00000116035.4	VAX2	G
ENSG00000144355.15	DLX1	G
ENSG00000149609.6	C20orf144	G
ENSG00000152467.10	ZSCAN1	G
ENSG00000163467.12	TSACC	G
ENSG00000168517.10	HEXIM2	G
ENSG00000172425.12	TTC36	G
ENSG00000174721.10	FGFBP3	G
ENSG00000176933.5	TOB2P1	G
ENSG00000182327.8	GLTPD2	G
ENSG00000184786.6	TCTE3	G
ENSG00000185863.8	TMEM210	G
ENSG00000189283.10	FHIT	G
ENSG00000196366.3	C9orf163	G
ENSG00000197182.14	MIRLET7BHG	G
ENSG00000197238.5	HIST1H4J	G
ENSG00000197980.13	LEKR1	G
ENSG00000199036.1	MIR219A1	G
ENSG00000199121.4	MIR26B	G
ENSG00000199325.1	RNU4-39P	G
ENSG00000203279.4	AL590705.1	G
ENSG00000203711.14	C6orf99	G
ENSG00000205559.5	CHKB-AS1	G
ENSG00000206660.1	RF00019	G
ENSG00000207357.1	RNU6-2	G
ENSG00000207359.1	RNU6-925P	G
ENSG00000207523.1	SNORA66	G
ENSG00000207614.1	MIR193A	G
ENSG00000207696.1	MIR659	G
ENSG00000213888.3	LINC01521	G
ENSG00000214900.11	LINC01588	G
ENSG00000215014.5	AL645728.1	G
ENSG00000215063.3	RPL21P2	G
ENSG00000217862.2	HIST1H4PS1	G
ENSG00000221949.6	LINC01465	G
ENSG00000221953.5	C1orf229	G
ENSG00000222020.3	AC062017.1	G
ENSG00000222043.2	AC079305.1	G
ENSG00000223714.1	AL109797.1	G
ENSG00000223776.5	LGALS8-AS1	G
ENSG00000224358.1	AL451074.2	G
ENSG00000224418.1	STK24-AS1	G
ENSG00000224977.1	AL121983.1	G
ENSG00000225335.3	AC016027.1	G
ENSG00000225556.1	C2CD4D	G
ENSG00000225880.5	LINC00115	G
ENSG00000226853.3	AC010894.2	G
ENSG00000227071.1	FOCAD-AS1	G
ENSG00000227256.1	MIS18A-AS1	G
ENSG00000227527.2	AC096540.1	G
ENSG00000227646.7	STEAP2-AS1	G
ENSG00000227857.2	AL358075.2	G
ENSG00000228201.1	AL022341.1	G
ENSG00000228288.7	PCAT6	G
ENSG00000229337.2	AC079305.3	G
ENSG00000229388.1	LINC01715	G
ENSG00000229422.2	AL512625.2	G
ENSG00000229660.1	AC004975.2	G
ENSG00000229869.1	AL359878.2	G
ENSG00000229896.2	AL157373.2	G
ENSG00000229980.5	TOB1-AS1	G
ENSG00000230679.1	ENO1-AS1	G
ENSG00000231050.1	AL109917.1	G
ENSG00000231327.1	LINC01816	G
ENSG00000231663.1	AL355472.1	G
ENSG00000231916.1	AC006033.1	G
ENSG00000231982.1	AC112907.2	G
ENSG00000232065.1	LINC01063	G
ENSG00000232093.1	DCST1-AS1	G
ENSG00000232519.2	AL353807.2	G
ENSG00000232645.5	LINC01431	G
ENSG00000232969.1	AP001062.2	G
ENSG00000233230.1	AC079807.1	G
ENSG00000234134.1	AL158835.3	G
ENSG00000234432.4	AC092171.3	G
ENSG00000234694.1	AL139289.2	G
ENSG00000235044.1	PPIAP3	G
ENSG00000235280.2	MCF2L-AS1	G
ENSG00000235319.1	AC012360.1	G
ENSG00000235488.1	JARID2-AS1	G
ENSG00000235618.8	FAM21EP	G
ENSG00000236153.1	AC104076.1	G
ENSG00000236423.6	LINC01134	G
ENSG00000236471.1	AF127577.5	G
ENSG00000236514.1	AL135791.1	G
ENSG00000236617.2	AC127070.1	G
ENSG00000236651.1	DLX2-AS1	G
ENSG00000237436.1	CAMTA1-DT	G
ENSG00000237605.2	AL591846.2	G
ENSG00000239569.3	KMT2E-AS1	G
ENSG00000240005.6	AC106047.1	G
ENSG00000243224.1	AC006252.1	G
ENSG00000243819.4	RN7SL832P	G
ENSG00000245522.2	AC026250.1	G
ENSG00000246174.9	KCTD21-AS1	G
ENSG00000247011.2	AC005920.1	G
ENSG00000247516.8	MIR4458HG	G
ENSG00000249602.1	AL589765.4	G
ENSG00000250486.5	FAM218A	G
ENSG00000252660.1	RF00019	G
ENSG00000253477.5	AC012213.1	G
ENSG00000253878.5	AC087752.3	G
ENSG00000254480.2	AC015689.1	G
ENSG00000254554.1	AC080023.1	G
ENSG00000254662.1	AP000781.1	G
ENSG00000254682.1	AP002387.2	G
ENSG00000255038.1	AP006287.2	G
ENSG00000255153.1	TOLLIP-AS1	G
ENSG00000255224.1	AC109322.1	G
ENSG00000255568.3	BRWD1-AS2	G
ENSG00000255647.3	AC093510.1	G
ENSG00000256061.7	DNAAF4	G
ENSG00000257058.1	AP001363.2	G
ENSG00000257135.7	AC007249.2	G
ENSG00000257543.1	AC063948.1	G
ENSG00000258099.1	ATXN2-AS	G
ENSG00000258446.1	AL133153.1	G
ENSG00000258741.4	H2AFVP1	G
ENSG00000258798.1	AL133153.2	G
ENSG00000258940.2	AL132639.2	G
ENSG00000259448.3	LINC02352	G
ENSG00000259523.1	AC022613.2	G
ENSG00000259775.1	AL138976.2	G
ENSG00000259802.1	AC012640.2	G
ENSG00000259891.1	AC107375.1	G
ENSG00000260063.1	AL512408.1	G
ENSG00000260236.1	AC099778.1	G
ENSG00000260317.1	AC009812.4	G
ENSG00000260369.2	AC120024.1	G
ENSG00000260475.1	AL353719.1	G
ENSG00000260519.1	AC096734.2	G
ENSG00000260552.1	AC023043.1	G
ENSG00000260572.1	AC069224.1	G
ENSG00000260625.3	AC026471.2	G
ENSG00000260708.1	AL118516.1	G
ENSG00000260805.2	AC092803.2	G
ENSG00000260806.1	AL163051.1	G
ENSG00000260895.1	AP003071.1	G
ENSG00000261173.1	AC018845.3	G
ENSG00000261186.2	LINC01238	G
ENSG00000261189.1	AL031058.1	G
ENSG00000261211.1	AL031123.2	G
ENSG00000261437.1	AC108860.2	G
ENSG00000261447.1	AL162412.1	G
ENSG00000261469.1	AC020978.4	G
ENSG00000261526.2	AC012615.1	G
ENSG00000261575.2	AC005829.1	G
ENSG00000261693.1	AC134682.1	G
ENSG00000261840.3	AC093249.6	G
ENSG00000263105.1	AC009171.2	G
ENSG00000263508.6	AC015908.2	G
ENSG00000263823.1	AC009831.1	G
ENSG00000263826.1	AC112907.3	G
ENSG00000265008.1	AC011825.4	G
ENSG00000265100.1	AC005332.1	G
ENSG00000265342.1	AC011933.3	G
ENSG00000266232.1	MIR3178	G
ENSG00000266240.1	MIR5091	G
ENSG00000266824.1	AC129492.4	G
ENSG00000266933.2	AC005775.1	G
ENSG00000266947.1	AC022916.1	G
ENSG00000267024.1	AC008747.1	G
ENSG00000267130.1	AC008738.2	G
ENSG00000267729.1	AC010761.6	G
ENSG00000267783.1	AC022098.3	G
ENSG00000267868.1	AL356740.1	G
ENSG00000267898.1	AC026803.2	G
ENSG00000267939.1	AC008946.1	G
ENSG00000268006.1	PTOV1-AS1	G
ENSG00000268403.2	AC132192.2	G
ENSG00000268584.1	AC073389.1	G
ENSG00000268996.3	MAN1B1-AS1	G
ENSG00000269038.1	AP001462.1	G
ENSG00000269176.2	AP001160.3	G
ENSG00000269420.5	PLA2G4C-AS1	G
ENSG00000269559.2	AC093677.2	G
ENSG00000269889.1	AC078802.1	G
ENSG00000269921.1	AC068620.1	G
ENSG00000269961.1	AC010359.1	G
ENSG00000270361.1	AL451085.1	G
ENSG00000270482.1	AC026367.1	G
ENSG00000270673.1	YTHDF3-AS1	G
ENSG00000270964.1	AC016355.1	G
ENSG00000271387.1	AL445228.2	G
ENSG00000271427.1	AL358072.1	G
ENSG00000271551.2	AL355297.4	G
ENSG00000271614.1	ATP2B1-AS1	G
ENSG00000271830.1	AC012213.4	G
ENSG00000271855.1	AC073195.1	G
ENSG00000271888.1	AL136162.1	G
ENSG00000271918.1	AC034236.2	G
ENSG00000271938.1	AC103724.4	G
ENSG00000271966.1	AC021321.1	G
ENSG00000271991.1	AC013400.1	G
ENSG00000272023.1	AC010240.3	G
ENSG00000272192.1	AC100812.1	G
ENSG00000272195.1	AL356512.1	G
ENSG00000272247.1	AC080013.5	G
ENSG00000272248.1	AL138831.2	G
ENSG00000272277.1	AL031963.3	G
ENSG00000272360.1	AC116036.2	G
ENSG00000272426.1	BX284668.6	G
ENSG00000272432.1	AL031432.3	G
ENSG00000272449.2	AL139246.5	G
ENSG00000272476.1	AL024507.2	G
ENSG00000272525.1	AC099522.2	G
ENSG00000272572.1	AL138762.1	G
ENSG00000272662.1	AC073352.1	G
ENSG00000272663.1	AC093635.1	G
ENSG00000272691.1	AC092807.2	G
ENSG00000272716.1	AL121658.1	G
ENSG00000272717.1	AC112236.2	G
ENSG00000272721.5	AC131235.3	G
ENSG00000272735.1	AC007881.3	G
ENSG00000272764.1	AL596094.1	G
ENSG00000272768.1	AC004854.2	G
ENSG00000272799.1	AC006238.1	G
ENSG00000272829.1	AC002470.1	G
ENSG00000272844.1	AC074044.1	G
ENSG00000272853.1	AC069544.1	G
ENSG00000272854.1	AC004839.1	G
ENSG00000272892.1	AL133551.1	G
ENSG00000272906.1	AL353708.3	G
ENSG00000272931.1	AC099568.2	G
ENSG00000272986.1	AC009570.1	G
ENSG00000273008.1	AC010864.1	G
ENSG00000273061.1	CDC37L1-AS1	G
ENSG00000273077.1	AC110609.1	G
ENSG00000273091.1	AP000255.1	G
ENSG00000273117.1	AC144652.1	G
ENSG00000273139.1	AC007663.3	G
ENSG00000273141.1	AP001269.4	G
ENSG00000273181.1	AC131235.4	G
ENSG00000273204.1	AC104506.1	G
ENSG00000273253.2	AL022328.4	G
ENSG00000273289.1	AL121672.3	G
ENSG00000273355.1	AP000894.4	G
ENSG00000273391.1	AC083880.1	G
ENSG00000273394.1	AC128687.2	G
ENSG00000273456.1	AC064836.3	G
ENSG00000273473.1	BX649601.1	G
ENSG00000273702.1	AC091271.1	G
ENSG00000273901.1	AC012313.9	G
ENSG00000274270.1	AL137060.1	G
ENSG00000274528.1	AC090970.3	G
ENSG00000274560.1	AC010205.1	G
ENSG00000274667.1	AC090517.2	G
ENSG00000274922.1	AL139384.1	G
ENSG00000275263.1	AC135048.3	G
ENSG00000275441.1	AC020765.2	G
ENSG00000275445.1	AC092119.3	G
ENSG00000275714.2	HIST1H3A	G
ENSG00000275765.5	AC091982.3	G
ENSG00000276791.1	AC092117.1	G
ENSG00000276900.1	AC023157.3	G
ENSG00000277020.4	AL590096.1	G
ENSG00000277075.2	HIST1H2AE	G
ENSG00000277142.1	LINC00235	G
[truncated: 10,614 more rows]
