# Supplementary material for: PVT1 lincRNA signals an androgen‐dependent transcriptional activation program of oncogenes in prostate cancer cells
Source: Int J Cancer. 2026 Mar 6;159(1):144–58. doi: 10.1002/ijc.70417 (PMC13139993; doi:10.1002/ijc.70417)
Supplement: Supplementary file 4 — TABLE S7. Gene functional enrichment analysis of gene co‐expression modules in the TCGA PCa samples database. [file IJC-159-144-s007.xlsx]

## Sheet: Module C
Table S7: Gene functional enrichment analysis of gene co-expression module C in the TCGA PCa samples database
Annotation Source	Term	Overlap	P-value	Odds Ratio	Combined Score	Genes
GO Biological Process	Spermidine Metabolic Process (GO:0008216)	2/7	0.0137188	14.6041	62.6369	HDAC10;DHPS
GO Biological Process	Sensory Perception Of Sour Taste (GO:0050915)	2/8	0.0179704	12.1695	48.9095	SCNN1D;ASIC3
GO Molecular Function	hormone activity (GO:0005179)	6/78	0.0180786	3.05498	12.2597	UCN;CORT;C1QTNF12;NPPA;GHRL;INHA
WikiPathways	1P36 Copy Number Variation Syndrome WP5345	7/102	0.0196845	2.70315	10.6178	CDK11A;SCNN1D;CALML6;C1QTNF12;KLHL17;ATAD3B;HES4
Reactome	RHO GTPases Activate Rhotekin And Rhophilins R-HSA-5666185	2/9	0.0226998	10.4304	39.4834	RHPN1;LIN7B
GO Molecular Function	ligand-gated sodium channel activity (GO:0015280)	2/10	0.0278785	9.12617	32.6708	SCNN1D;ASIC3
GO Molecular Function	neuropeptide hormone activity (GO:0005184)	3/26	0.031354	4.76675	16.5045	UCN;CORT;NPPA
GO Biological Process	Polyamine Metabolic Process (GO:0006595)	2/11	0.0334793	8.11174	27.5542	HDAC10;DHPS
GO Biological Process	Negative Regulation Of Voltage-Gated Calcium Channel Activity (GO:1901386)	2/12	0.0394758	7.30019	23.5947	GPR35;DRD4
GO Biological Process	Regulation Of Voltage-Gated Calcium Channel Activity (GO:1901385)	3/29	0.0415636	4.21609	13.4094	GPR35;NPPA;DRD4
GO Biological Process	Negative Regulation Of Carbohydrate Metabolic Process (GO:0045912)	3/30	0.0452938	4.05973	12.5632	C1QTNF12;MST1;NUPR1
Reactome	FGFRL1 Modulation Of FGFR1 Signaling R-HSA-5658623	2/13	0.045843	6.63619	20.4563	FGF17;FGF22
GO Biological Process	Regulation Of Gluconeogenesis (GO:0006111)	3/31	0.049184	3.91454	11.7913	ZNF692;C1QTNF12;MST1
GO Biological Process	Negative Regulation Of Small Molecule Metabolic Process (GO:0062014)	3/33	0.0574342	3.6532	10.4376	C1QTNF12;MST1;NUPR1
GO Biological Process	Negative Regulation Of Gluconeogenesis (GO:0045721)	2/15	0.0595944	5.61466	15.8344	C1QTNF12;MST1
Reactome	Phospholipase C-mediated Cascade: FGFR1 R-HSA-5654219	2/16	0.0669335	5.21335	14.0972	FGF17;FGF22
Reactome	FGFR1 Ligand Binding And Activation R-HSA-190242	2/16	0.0669335	5.21335	14.0972	FGF17;FGF22
GO Biological Process	Sensory Perception Of Taste (GO:0050909)	2/17	0.0745531	4.86554	12.6321	SCNN1D;ASIC3
Reactome	Activated Point Mutants Of FGFR2 R-HSA-2033519	2/17	0.0745531	4.86554	12.6321	FGF17;FGF22
Reactome	Phospholipase C-mediated Cascade; FGFR2 R-HSA-5654221	2/18	0.0824329	4.56121	11.3837	FGF17;FGF22
Reactome	Synthesis, Secretion, And Deacylation Of Ghrelin R-HSA-422085	2/19	0.0905538	4.29268	10.3102	UCN;GHRL
GO Biological Process	Regulation Of Calcium Ion Transmembrane Transport (GO:1903169)	2/20	0.0988971	4.05399	9.37962	NPPA;LIME1
Reactome	SHC-mediated cascade:FGFR1 R-HSA-5654688	2/20	0.0988971	4.05399	9.37962	FGF17;FGF22
Reactome	FGFR2 Ligand Binding And Activation R-HSA-190241	2/20	0.0988971	4.05399	9.37962	FGF17;FGF22
Reactome	PI-3K cascade:FGFR1 R-HSA-5654689	2/21	0.107445	3.84043	8.56712	FGF17;FGF22
GO Biological Process	Postreplication Repair (GO:0006301)	2/22	0.116181	3.64822	7.85316	PARP10;POLN
Reactome	FRS-mediated FGFR1 Signaling R-HSA-5654693	2/22	0.116181	3.64822	7.85316	FGF17;FGF22
Reactome	SHC-mediated cascade:FGFR2 R-HSA-5654699	2/22	0.116181	3.64822	7.85316	FGF17;FGF22
GO Molecular Function	fibroblast growth factor receptor binding (GO:0005104)	2/23	0.125089	3.47431	7.22215	FGF17;FGF22
GO Biological Process	Translesion Synthesis (GO:0019985)	2/23	0.125089	3.47431	7.22215	PARP10;POLN
Reactome	PI-3K cascade:FGFR2 R-HSA-5654695	2/23	0.125089	3.47431	7.22215	FGF17;FGF22
GO Molecular Function	hydroxymethyl-, formyl- and related transferase activity (GO:0016742)	1/5	0.126795	9.11096	18.8158	FTCD
GO Molecular Function	deoxyribonuclease I activity (GO:0004530)	1/5	0.126795	9.11096	18.8158	DNASE1L2
GO Molecular Function	dopamine neurotransmitter receptor activity (GO:0004952)	1/5	0.126795	9.11096	18.8158	DRD4
GO Molecular Function	ammonia-lyase activity (GO:0016841)	1/5	0.126795	9.11096	18.8158	FTCD
GO Molecular Function	C-X-C chemokine receptor activity (GO:0016494)	1/5	0.126795	9.11096	18.8158	GPR35
GO Molecular Function	type 1 fibroblast growth factor receptor binding (GO:0005105)	1/5	0.126795	9.11096	18.8158	FGF17
GO Molecular Function	type 2 fibroblast growth factor receptor binding (GO:0005111)	1/5	0.126795	9.11096	18.8158	FGF17
GO Molecular Function	guanylate cyclase activator activity (GO:0030250)	1/5	0.126795	9.11096	18.8158	GUCA1B
GO Biological Process	Positive Regulation Of Growth Hormone Secretion (GO:0060124)	1/5	0.126795	9.11096	18.8158	GHRL
GO Biological Process	Negative Regulation Of Myeloid Cell Apoptotic Process (GO:0033033)	1/5	0.126795	9.11096	18.8158	IRF7
GO Biological Process	Regulation Of Growth Hormone Receptor Signaling Pathway (GO:0060398)	1/5	0.126795	9.11096	18.8158	GHRL
GO Biological Process	Regulation Of Guanylate Cyclase Activity (GO:0031282)	1/5	0.126795	9.11096	18.8158	GUCA1B
GO Biological Process	Regulation Of Hydrogen Peroxide Metabolic Process (GO:0010310)	1/5	0.126795	9.11096	18.8158	NOXA1
GO Biological Process	Negative Regulation Of Protein Polyubiquitination (GO:1902915)	1/5	0.126795	9.11096	18.8158	PARP10
GO Biological Process	Regulation Of Macrophage Apoptotic Process (GO:2000109)	1/5	0.126795	9.11096	18.8158	IRF7
GO Biological Process	Behavioral Fear Response (GO:0001662)	1/5	0.126795	9.11096	18.8158	DRD4
GO Biological Process	Regulation Of System Process (GO:0044057)	1/5	0.126795	9.11096	18.8158	MTG1
GO Biological Process	Pteridine-Containing Compound Metabolic Process (GO:0042558)	1/5	0.126795	9.11096	18.8158	FTCD
GO Biological Process	Regulation Of Type B Pancreatic Cell Proliferation (GO:0061469)	1/5	0.126795	9.11096	18.8158	NUPR1
GO Biological Process	Negative Regulation Of Cardiac Muscle Cell Apoptotic Process (GO:0010667)	1/5	0.126795	9.11096	18.8158	NUPR1
Reactome	Acetylcholine Inhibits Contraction Of Outer Hair Cells R-HSA-9667769	1/5	0.126795	9.11096	18.8158	CHRNA10
Reactome	Dopamine Receptors R-HSA-390651	1/5	0.126795	9.11096	18.8158	DRD4
Reactome	FRS-mediated FGFR2 Signaling R-HSA-5654700	2/24	0.134154	3.31622	6.66152	FGF17;FGF22
GO Biological Process	Visual Perception (GO:0007601)	5/101	0.134208	1.9034	3.82272	CRYGS;GUCA1B;CRYBA2;CRYBB3;CRYBB2
GO Biological Process	Sensory Perception Of Light Stimulus (GO:0050953)	5/102	0.138237	1.88368	3.7274	CRYGS;GUCA1B;CRYBA2;CRYBB3;CRYBB2
Reactome	Assembly And Cell Surface Presentation Of NMDA Receptors R-HSA-9609736	2/25	0.14336	3.17187	6.16104	CAMK2B;LIN7B
GO Molecular Function	epinephrine binding (GO:0051379)	1/6	0.150159	7.28839	13.8192	DRD4
GO Biological Process	Positive Regulation Of Gastrulation (GO:2000543)	1/6	0.150159	7.28839	13.8192	SCX
GO Biological Process	Exocrine System Development (GO:0035272)	1/6	0.150159	7.28839	13.8192	RAB26
GO Biological Process	Negative Regulation Of Lymphocyte Differentiation (GO:0045620)	1/6	0.150159	7.28839	13.8192	INHA
GO Biological Process	Positive Regulation Of Multicellular Organism Growth (GO:0040018)	1/6	0.150159	7.28839	13.8192	GHRL
GO Biological Process	Regulation Of Growth Hormone Secretion (GO:0060123)	1/6	0.150159	7.28839	13.8192	GHRL
GO Biological Process	Adult Feeding Behavior (GO:0008343)	1/6	0.150159	7.28839	13.8192	GHRL
GO Biological Process	Inositol Metabolic Process (GO:0006020)	1/6	0.150159	7.28839	13.8192	MIOX
GO Biological Process	Positive Regulation Of Striated Muscle Contraction (GO:0045989)	1/6	0.150159	7.28839	13.8192	NPPA
GO Biological Process	Regulation Of Potassium Ion Export Across Plasma Membrane (GO:1903764)	1/6	0.150159	7.28839	13.8192	NPPA
GO Biological Process	Protein Catabolic Process In The Vacuole (GO:0007039)	1/6	0.150159	7.28839	13.8192	TCIRG1
GO Biological Process	Protein Localization To Basolateral Plasma Membrane (GO:1903361)	1/6	0.150159	7.28839	13.8192	LIN7B
GO Biological Process	Regulation Of Respiratory Gaseous Exchange (GO:0043576)	1/6	0.150159	7.28839	13.8192	MTG1
GO Biological Process	Regulation Of Respiratory System Process (GO:0044065)	1/6	0.150159	7.28839	13.8192	MTG1
GO Biological Process	Response To Cocaine (GO:0042220)	1/6	0.150159	7.28839	13.8192	DRD4
GO Biological Process	Regulation Of Rab Protein Signal Transduction (GO:0032483)	1/6	0.150159	7.28839	13.8192	SGSM3
GO Biological Process	Regulation Of Atrial Cardiac Muscle Cell Membrane Repolarization (GO:0060372)	1/6	0.150159	7.28839	13.8192	NPPA
GO Biological Process	Positive Regulation Of Cysteine-Type Endopeptidase Activity Involved In Apoptotic Signaling Pathway (GO:2001269)	1/6	0.150159	7.28839	13.8192	PRR7
Reactome	Acrosome Reaction And Sperm:Oocyte Membrane Binding R-HSA-1300645	1/6	0.150159	7.28839	13.8192	IZUMO4
Reactome	Sensory Perception Of Salty Taste R-HSA-9730628	1/6	0.150159	7.28839	13.8192	SCNN1D
Reactome	FGFR1b Ligand Binding And Activation R-HSA-190370	1/6	0.150159	7.28839	13.8192	FGF22
WikiPathways	Amino Acid Metabolism Pathway Excerpt His Catabolism Extension WP4661	1/6	0.150159	7.28839	13.8192	FTCD
WikiPathways	Arylamine Metabolism WP694	1/6	0.150159	7.28839	13.8192	SULT1A1
GO Biological Process	DNA Synthesis Involved In DNA Repair (GO:0000731)	2/27	0.162142	2.91782	5.30835	PARP10;POLN
GO Molecular Function	ligand-gated cation channel activity (GO:0099094)	4/80	0.166368	1.9218	3.44684	SCNN1D;KCNJ14;CHRNA10;ASIC3
GO Biological Process	Negative Regulation Of Cation Channel Activity (GO:2001258)	2/28	0.171692	2.80546	4.94337	GPR35;DRD4
GO Molecular Function	ADP transmembrane transporter activity (GO:0015217)	1/7	0.172899	6.07335	10.659	SLC25A41
GO Molecular Function	alcohol dehydrogenase [NAD(P)+] activity (GO:0018455)	1/7	0.172899	6.07335	10.659	ADHFE1
GO Molecular Function	long-chain fatty acid binding (GO:0036041)	1/7	0.172899	6.07335	10.659	PRR7
GO Molecular Function	ferric iron binding (GO:0008199)	1/7	0.172899	6.07335	10.659	MIOX
GO Biological Process	ADP Transport (GO:0015866)	1/7	0.172899	6.07335	10.659	SLC25A41
GO Biological Process	Negative Regulation Of Fatty Acid Oxidation (GO:0046322)	1/7	0.172899	6.07335	10.659	PLIN5
GO Biological Process	Regulation Of Dopamine Metabolic Process (GO:0042053)	1/7	0.172899	6.07335	10.659	DRD4
GO Biological Process	Regulation Of Dopamine Uptake Involved In Synaptic Transmission (GO:0051584)	1/7	0.172899	6.07335	10.659	DRD4
GO Biological Process	Negative Regulation Of Lipid Kinase Activity (GO:0090219)	1/7	0.172899	6.07335	10.659	WASHC1
GO Biological Process	Negative Regulation Of Protein K63-linked Ubiquitination (GO:1900045)	1/7	0.172899	6.07335	10.659	PARP10
GO Biological Process	Regulation Of Lipase Activity (GO:0060191)	1/7	0.172899	6.07335	10.659	PLIN5
GO Biological Process	Negative Regulation Of Striated Muscle Cell Apoptotic Process (GO:0010664)	1/7	0.172899	6.07335	10.659	NUPR1
GO Biological Process	Inhibitory Postsynaptic Potential (GO:0060080)	1/7	0.172899	6.07335	10.659	DRD4
GO Biological Process	Regulation Of Myeloid Leukocyte Differentiation (GO:0002761)	1/7	0.172899	6.07335	10.659	IRF7
GO Biological Process	Plasma Membrane To Endosome Transport (GO:0048227)	1/7	0.172899	6.07335	10.659	SGSM3
GO Biological Process	Regulation Of Carbohydrate Biosynthetic Process (GO:0043255)	1/7	0.172899	6.07335	10.659	ZNF692
Reactome	FGFR3b Ligand Binding And Activation R-HSA-190371	1/7	0.172899	6.07335	10.659	FGF17
Reactome	Terminal Pathway Of Complement R-HSA-166665	1/7	0.172899	6.07335	10.659	C8G
Reactome	DEx/H-box Helicases Activate Type I IFN And Inflammatory Cytokines Production R-HSA-3134963	1/7	0.172899	6.07335	10.659	IRF7
WikiPathways	Kinin Kallikrein Pathway WP5089	1/7	0.172899	6.07335	10.659	KLKB1
Reactome	Downstream Signaling Of Activated FGFR2 R-HSA-5654696	2/29	0.181331	2.70141	4.61248	FGF17;FGF22
GO Biological Process	Negative Regulation Of Calcium Ion Transmembrane Transporter Activity (GO:1901020)	2/30	0.191048	2.6048	4.31155	GPR35;DRD4
Reactome	Downstream Signaling Of Activated FGFR1 R-HSA-5654687	2/30	0.191048	2.6048	4.31155	FGF17;FGF22
WikiPathways	4P16 3 Copy Number Variation WP5365	2/30	0.191048	2.6048	4.31155	POLN;FAM53A
GO Molecular Function	superoxide-generating NADPH oxidase activator activity (GO:0016176)	1/8	0.195032	5.20546	8.50881	NOXA1
GO Molecular Function	tRNA-specific adenosine deaminase activity (GO:0008251)	1/8	0.195032	5.20546	8.50881	ADAT3
GO Biological Process	Negative Regulation Of Lipase Activity (GO:0060192)	1/8	0.195032	5.20546	8.50881	PLIN5
GO Biological Process	Negative Regulation Of Long-Term Synaptic Potentiation (GO:1900272)	1/8	0.195032	5.20546	8.50881	AGER
GO Biological Process	Acid Secretion (GO:0046717)	1/8	0.195032	5.20546	8.50881	GHRL
GO Biological Process	Negative Regulation Of Systemic Arterial Blood Pressure (GO:0003085)	1/8	0.195032	5.20546	8.50881	NPPA
GO Biological Process	Negative Regulation Of Triglyceride Metabolic Process (GO:0090209)	1/8	0.195032	5.20546	8.50881	PLIN5
GO Biological Process	Positive Regulation Of Sequestering Of Triglyceride (GO:0010890)	1/8	0.195032	5.20546	8.50881	PLIN5
GO Biological Process	Regulation Of Mitochondrial Gene Expression (GO:0062125)	1/8	0.195032	5.20546	8.50881	MTG1
GO Biological Process	Positive Regulation Of Synapse Maturation (GO:0090129)	1/8	0.195032	5.20546	8.50881	CAMK2B
GO Biological Process	Maintenance Of Apical/Basal Cell Polarity (GO:0035090)	1/8	0.195032	5.20546	8.50881	LIN7B
GO Biological Process	Maintenance Of Epithelial Cell Apical/Basal Polarity (GO:0045199)	1/8	0.195032	5.20546	8.50881	LIN7B
GO Biological Process	Protein poly-ADP-ribosylation (GO:0070212)	1/8	0.195032	5.20546	8.50881	PARP10
GO Biological Process	Plasminogen Activation (GO:0031639)	1/8	0.195032	5.20546	8.50881	KLKB1
GO Biological Process	Response To Vitamin (GO:0033273)	1/8	0.195032	5.20546	8.50881	BGLAP
GO Biological Process	Response To Vitamin D (GO:0033280)	1/8	0.195032	5.20546	8.50881	BGLAP
GO Biological Process	Endochondral Ossification (GO:0001958)	1/8	0.195032	5.20546	8.50881	SCX
GO Biological Process	Positive Regulation Of Fatty Acid Beta-Oxidation (GO:0032000)	1/8	0.195032	5.20546	8.50881	PLIN5
Reactome	Histidine Catabolism R-HSA-70921	1/8	0.195032	5.20546	8.50881	FTCD
Reactome	CREB1 Phosphorylation Thru Activation Of CaMKII/CaMKK/CaMKIV Cascasde R-HSA-442729	1/8	0.195032	5.20546	8.50881	CAMK2B
WikiPathways	Hunger And Satiety WP5445	1/8	0.195032	5.20546	8.50881	GHRL
WikiPathways	Cerebral Organic Acidurias Including Diseases WP4519	1/8	0.195032	5.20546	8.50881	ADHFE1
GO Molecular Function	alcohol dehydrogenase (NAD+) activity (GO:0004022)	1/9	0.216573	4.55454	6.96766	ADHFE1
GO Molecular Function	aryl sulfotransferase activity (GO:0004062)	1/9	0.216573	4.55454	6.96766	SULT1A1
GO Biological Process	Positive Regulation Of Lipase Activity (GO:0060193)	1/9	0.216573	4.55454	6.96766	PLIN5
GO Biological Process	NAD Biosynthesis Via Nicotinamide Riboside Salvage Pathway (GO:0034356)	1/9	0.216573	4.55454	6.96766	PARP10
GO Biological Process	Regulation Of High Voltage-Gated Calcium Channel Activity (GO:1901841)	1/9	0.216573	4.55454	6.96766	NPPA
GO Biological Process	Regulation Of Long-Term Synaptic Depression (GO:1900452)	1/9	0.216573	4.55454	6.96766	AGER
GO Biological Process	Homologous Recombination (GO:0035825)	1/9	0.216573	4.55454	6.96766	HDAC10
GO Biological Process	Amine Metabolic Process (GO:0009308)	1/9	0.216573	4.55454	6.96766	SULT1A1
GO Biological Process	Arachidonate Transport (GO:1903963)	1/9	0.216573	4.55454	6.96766	DRD4
GO Biological Process	Arachidonic Acid Secretion (GO:0050482)	1/9	0.216573	4.55454	6.96766	DRD4
GO Biological Process	Primary Alcohol Catabolic Process (GO:0034310)	1/9	0.216573	4.55454	6.96766	SULT1A1
GO Biological Process	cGMP Biosynthetic Process (GO:0006182)	1/9	0.216573	4.55454	6.96766	NPPA
GO Biological Process	Regulation Of Sequestering Of Calcium Ion (GO:0051282)	1/9	0.216573	4.55454	6.96766	LIME1
GO Biological Process	Receptor Guanylyl Cyclase Signaling Pathway (GO:0007168)	1/9	0.216573	4.55454	6.96766	NPPA
GO Biological Process	Response To Histamine (GO:0034776)	1/9	0.216573	4.55454	6.96766	DRD4
Reactome	TRAF6 Mediated IRF7 Activation In TLR7/8 Or 9 Signaling R-HSA-975110	1/9	0.216573	4.55454	6.96766	IRF7
Reactome	Transport Of Gamma-Carboxylated Protein Precursors From Endoplasmic Reticulum To Golgi Apparatus R-HSA-159763	1/9	0.216573	4.55454	6.96766	BGLAP
WikiPathways	Suppression Of HMGB1 Mediated Inflammation By THBD WP4479	1/9	0.216573	4.55454	6.96766	AGER
Reactome	FGFR2 Mutant Receptor Activation R-HSA-1839126	2/33	0.220558	2.35236	3.55581	FGF17;FGF22
Reactome	Negative Regulation Of FGFR1 Signaling R-HSA-5654726	2/33	0.220558	2.35236	3.55581	FGF17;FGF22
Reactome	Negative Regulation Of FGFR2 Signaling R-HSA-5654727	2/34	0.230481	2.27873	3.34424	FGF17;FGF22
GO Molecular Function	ribonuclease P RNA binding (GO:0033204)	1/10	0.237539	4.04827	5.81908	RPP21
GO Molecular Function	aldo-keto reductase (NADP) activity (GO:0004033)	1/10	0.237539	4.04827	5.81908	MIOX
GO Molecular Function	eukaryotic initiation factor 4E binding (GO:0008190)	1/10	0.237539	4.04827	5.81908	EIF4EBP3
GO Molecular Function	ATP transmembrane transporter activity (GO:0005347)	1/10	0.237539	4.04827	5.81908	SLC25A41
GO Biological Process	Regulation Of Cysteine-Type Endopeptidase Activity Involved In Apoptotic Signaling Pathway (GO:2001267)	1/10	0.237539	4.04827	5.81908	PRR7
GO Biological Process	Negative Regulation Of Glycolytic Process (GO:0045820)	1/10	0.237539	4.04827	5.81908	NUPR1
GO Biological Process	Positive Regulation Of Lipid Localization (GO:1905954)	1/10	0.237539	4.04827	5.81908	PLIN5
GO Biological Process	Rap Protein Signal Transduction (GO:0032486)	1/10	0.237539	4.04827	5.81908	SGSM3
GO Biological Process	Negative Regulation Of Programmed Necrotic Cell Death (GO:0062099)	1/10	0.237539	4.04827	5.81908	NUPR1
GO Biological Process	Regulation Of Long-Term Neuronal Synaptic Plasticity (GO:0048169)	1/10	0.237539	4.04827	5.81908	CAMK2B
GO Biological Process	Lens Fiber Cell Differentiation (GO:0070306)	1/10	0.237539	4.04827	5.81908	HSF4
GO Biological Process	Positive Regulation Of Voltage-Gated Potassium Channel Activity (GO:1903818)	1/10	0.237539	4.04827	5.81908	NPPA
GO Biological Process	Regulation Of Peroxisome Proliferator Activated Receptor Signaling Pathway (GO:0035358)	1/10	0.237539	4.04827	5.81908	PLIN5
GO Biological Process	Regulation Of Programmed Necrotic Cell Death (GO:0062098)	1/10	0.237539	4.04827	5.81908	NUPR1
GO Biological Process	Protein auto-ADP-ribosylation (GO:0070213)	1/10	0.237539	4.04827	5.81908	PARP10
GO Biological Process	Regulation Of Respiratory Burst (GO:0060263)	1/10	0.237539	4.04827	5.81908	NOXA1
GO Biological Process	Regulation Of Synapse Maturation (GO:0090128)	1/10	0.237539	4.04827	5.81908	CAMK2B
GO Biological Process	Regulation Of Triglyceride Catabolic Process (GO:0010896)	1/10	0.237539	4.04827	5.81908	PLIN5
GO Biological Process	rRNA Base Methylation (GO:0070475)	1/10	0.237539	4.04827	5.81908	NSUN5P1
GO Biological Process	Positive Regulation Of Cellular Respiration (GO:1901857)	1/10	0.237539	4.04827	5.81908	NUPR1
GO Biological Process	Negative Regulation Of Autophagosome Assembly (GO:1902902)	1/10	0.237539	4.04827	5.81908	NUPR1
GO Biological Process	Regulation Of Calcium Ion Transmembrane Transport Via High Voltage-Gated Calcium Channel (GO:1902514)	1/10	0.237539	4.04827	5.81908	NPPA
GO Biological Process	Regulation Of Cardiac Muscle Cell Apoptotic Process (GO:0010665)	1/10	0.237539	4.04827	5.81908	NUPR1
Reactome	FGFR2b Ligand Binding And Activation R-HSA-190377	1/10	0.237539	4.04827	5.81908	FGF22
Reactome	Activation Of PPARGC1A (PGC-1alpha) By Phosphorylation R-HSA-2151209	1/10	0.237539	4.04827	5.81908	MAPK12
Reactome	Gamma-carboxylation Of Protein Precursors R-HSA-159740	1/10	0.237539	4.04827	5.81908	BGLAP
Reactome	Glycoprotein Hormones R-HSA-209822	1/10	0.237539	4.04827	5.81908	INHA
Reactome	CaMK IV-mediated Phosphorylation Of CREB R-HSA-111932	1/10	0.237539	4.04827	5.81908	CAMK2B
Reactome	Removal Of Aminoterminal Propeptides From Gamma-Carboxylated Proteins R-HSA-159782	1/10	0.237539	4.04827	5.81908	BGLAP
WikiPathways	mRNA Vaccine Activation Of Dendritic Cell And Induction IFN1 WP5187	1/10	0.237539	4.04827	5.81908	IRF7
GO Molecular Function	acetylcholine-gated cation-selective channel activity (GO:0022848)	1/11	0.257945	3.64326	4.93664	CHRNA10
GO Molecular Function	protein serine/threonine phosphatase inhibitor activity (GO:0004865)	1/11	0.257945	3.64326	4.93664	PPP1R14D
GO Molecular Function	purine ribonucleotide transmembrane transporter activity (GO:0005346)	1/11	0.257945	3.64326	4.93664	SLC25A41
GO Molecular Function	ribonuclease P activity (GO:0004526)	1/11	0.257945	3.64326	4.93664	RPP21
GO Biological Process	Negative Regulation Of Leukocyte Apoptotic Process (GO:2000107)	1/11	0.257945	3.64326	4.93664	IRF7
GO Biological Process	Regulation Of Epithelial Cell Apoptotic Process (GO:1904035)	1/11	0.257945	3.64326	4.93664	NUPR1
GO Biological Process	Positive Regulation Of Pseudopodium Assembly (GO:0031274)	1/11	0.257945	3.64326	4.93664	WASHC1
GO Biological Process	Positive Regulation Of Triglyceride Biosynthetic Process (GO:0010867)	1/11	0.257945	3.64326	4.93664	PLIN5
GO Biological Process	cGMP Metabolic Process (GO:0046068)	1/11	0.257945	3.64326	4.93664	NPPA
GO Biological Process	Regulation Of Protein K63-linked Ubiquitination (GO:1900044)	1/11	0.257945	3.64326	4.93664	PARP10
GO Biological Process	Regulation Of Pseudopodium Assembly (GO:0031272)	1/11	0.257945	3.64326	4.93664	WASHC1
Reactome	Gamma-carboxylation, Transport, And Amino-Terminal Cleavage Of Proteins R-HSA-159854	1/11	0.257945	3.64326	4.93664	BGLAP
Reactome	Killing Mechanisms R-HSA-9664420	1/11	0.257945	3.64326	4.93664	NOXA1
Reactome	DSCAM Interactions R-HSA-376172	1/11	0.257945	3.64326	4.93664	MAPK12
Reactome	Signaling By Activated Point Mutants Of FGFR1 R-HSA-1839122	1/11	0.257945	3.64326	4.93664	FGF17
WikiPathways	Autosomal Recessive Osteopetrosis Pathways WP4788	1/11	0.257945	3.64326	4.93664	TCIRG1
WikiPathways	GABA Metabolism Aka GHB WP4157	1/11	0.257945	3.64326	4.93664	ADHFE1
GO Biological Process	Negative Regulation Of Cellular Catabolic Process (GO:0031330)	3/67	0.26642	1.70944	2.26105	NUPR1;WASHC1;PLIN5
GO Molecular Function	sodium channel activity (GO:0005272)	2/38	0.270367	2.02512	2.64881	SCNN1D;ASIC3
GO Biological Process	Connective Tissue Development (GO:0061448)	2/38	0.270367	2.02512	2.64881	SCX;GHRL
GO Molecular Function	adenine nucleotide transmembrane transporter activity (GO:0000295)	1/12	0.277806	3.31188	4.24197	SLC25A41
GO Biological Process	tRNA 5'-Leader Removal (GO:0001682)	1/12	0.277806	3.31188	4.24197	RPP21
GO Biological Process	Positive Regulation Of Neuroinflammatory Response (GO:0150078)	1/12	0.277806	3.31188	4.24197	NUPR1
GO Biological Process	Adult Locomotory Behavior (GO:0008344)	1/12	0.277806	3.31188	4.24197	DRD4
GO Biological Process	Icosanoid Secretion (GO:0032309)	1/12	0.277806	3.31188	4.24197	DRD4
GO Biological Process	Positive Regulation Of Sodium Ion Transmembrane Transporter Activity (GO:2000651)	1/12	0.277806	3.31188	4.24197	DRD4
GO Biological Process	Cellular Response To Acidic pH (GO:0071468)	1/12	0.277806	3.31188	4.24197	SCNN1D
GO Biological Process	Mesoderm Morphogenesis (GO:0048332)	1/12	0.277806	3.31188	4.24197	SCX
GO Biological Process	Negative Regulation Of JUN Kinase Activity (GO:0043508)	1/12	0.277806	3.31188	4.24197	NPPA
GO Biological Process	Positive Regulation Of Cellular Extravasation (GO:0002693)	1/12	0.277806	3.31188	4.24197	AGER
GO Biological Process	Secretion (GO:0046903)	1/12	0.277806	3.31188	4.24197	GUCA1B
GO Biological Process	Endochondral Bone Morphogenesis (GO:0060350)	1/12	0.277806	3.31188	4.24197	SCX
GO Biological Process	Positive Regulation Of Fatty Acid Oxidation (GO:0046321)	1/12	0.277806	3.31188	4.24197	PLIN5
Reactome	FGFR3 Mutant Receptor Activation R-HSA-2033514	1/12	0.277806	3.31188	4.24197	FGF17
Reactome	Peptide Hormone Biosynthesis R-HSA-209952	1/12	0.277806	3.31188	4.24197	INHA
Reactome	TICAM1-dependent Activation Of IRF3/IRF7 R-HSA-9013973	1/12	0.277806	3.31188	4.24197	IRF7
Reactome	p38MAPK Events R-HSA-171007	1/12	0.277806	3.31188	4.24197	MAPK12
Reactome	Maturation Of Nucleoprotein R-HSA-9683610	1/12	0.277806	3.31188	4.24197	PARP10
Reactome	Scavenging Of Heme From Plasma R-HSA-2168880	1/12	0.277806	3.31188	4.24197	HPX
Reactome	FGFR1c Ligand Binding And Activation R-HSA-190373	1/12	0.277806	3.31188	4.24197	FGF17
GO Biological Process	Fibroblast Growth Factor Receptor Signaling Pathway (GO:0008543)	2/39	0.280348	1.97029	2.50566	FGF17;FGF22
GO Molecular Function	titin binding (GO:0031432)	1/13	0.297136	3.03574	3.68406	ANKRD23
GO Biological Process	ATP Transport (GO:0015867)	1/13	0.297136	3.03574	3.68406	SLC25A41
GO Biological Process	Regulation Of Fatty Acid Beta-Oxidation (GO:0031998)	1/13	0.297136	3.03574	3.68406	PLIN5
GO Biological Process	Regulation Of Gastrulation (GO:0010470)	1/13	0.297136	3.03574	3.68406	SCX
GO Biological Process	Negative Regulation Of Translational Initiation (GO:0045947)	1/13	0.297136	3.03574	3.68406	EIF4EBP3
GO Biological Process	Body Fluid Secretion (GO:0007589)	1/13	0.297136	3.03574	3.68406	GUCA1B
GO Biological Process	Catecholamine Metabolic Process (GO:0006584)	1/13	0.297136	3.03574	3.68406	DRD4
GO Biological Process	Regulation Of Response To Endoplasmic Reticulum Stress (GO:1905897)	1/13	0.297136	3.03574	3.68406	NUPR1
GO Biological Process	Purine Ribonucleoside Bisphosphate Metabolic Process (GO:0034035)	1/13	0.297136	3.03574	3.68406	SULT1A1
GO Biological Process	Regulation Of cAMP-dependent Protein Kinase Activity (GO:2000479)	1/13	0.297136	3.03574	3.68406	MST1
Reactome	FGFR2c Ligand Binding And Activation R-HSA-190375	1/13	0.297136	3.03574	3.68406	FGF17
Reactome	FGFR3 Ligand Binding And Activation R-HSA-190239	1/13	0.297136	3.03574	3.68406	FGF17
Reactome	Phospholipase C-mediated Cascade; FGFR3 R-HSA-5654227	1/13	0.297136	3.03574	3.68406	FGF17
Reactome	Advanced Glycosylation Endproduct Receptor Signaling R-HSA-879415	1/13	0.297136	3.03574	3.68406	AGER
WikiPathways	Male Steroid Hormones In Cardiomyocyte Energy Metabolism WP5320	1/13	0.297136	3.03574	3.68406	SULT1A1
Reactome	Gamma Carboxylation, Hypusine Formation And Arylsulfatase Activation R-HSA-163841	2/42	0.310198	1.82223	2.133	BGLAP;DHPS
Reactome	Signaling By FGFR2 In Disease R-HSA-5655253	2/42	0.310198	1.82223	2.133	FGF17;FGF22
GO Molecular Function	deoxyribonuclease activity (GO:0004536)	1/14	0.31595	2.80207	3.22847	DNASE1L2
GO Molecular Function	endodeoxyribonuclease activity, producing 5'-phosphomonoesters (GO:0016888)	1/14	0.31595	2.80207	3.22847	DNASE1L2
GO Molecular Function	MAP kinase activity (GO:0004707)	1/14	0.31595	2.80207	3.22847	MAPK12
GO Molecular Function	tRNA-specific ribonuclease activity (GO:0004549)	1/14	0.31595	2.80207	3.22847	RPP21
GO Biological Process	2-Oxoglutarate Metabolic Process (GO:0006103)	1/14	0.31595	2.80207	3.22847	ADHFE1
GO Biological Process	Ethanol Metabolic Process (GO:0006067)	1/14	0.31595	2.80207	3.22847	SULT1A1
GO Biological Process	tRNA 5'-End Processing (GO:0099116)	1/14	0.31595	2.80207	3.22847	RPP21
GO Biological Process	Regulation Of Feeding Behavior (GO:0060259)	1/14	0.31595	2.80207	3.22847	UCN
GO Biological Process	Regulation Of Macrophage Differentiation (GO:0045649)	1/14	0.31595	2.80207	3.22847	INHA
GO Biological Process	Regulation Of Sequestering Of Triglyceride (GO:0010889)	1/14	0.31595	2.80207	3.22847	PLIN5
GO Biological Process	Response To Muscle Stretch (GO:0035994)	1/14	0.31595	2.80207	3.22847	NPPA
GO Biological Process	Negative Regulation Of Blood Pressure (GO:0045776)	1/14	0.31595	2.80207	3.22847	NPPA
Reactome	FGFR4 Ligand Binding And Activation R-HSA-190322	1/14	0.31595	2.80207	3.22847	FGF17
Reactome	Synthesis Of IP2, IP, And Ins In Cytosol R-HSA-1855183	1/14	0.31595	2.80207	3.22847	MIOX
Reactome	Physiological Factors R-HSA-5578768	1/14	0.31595	2.80207	3.22847	NPPA
WikiPathways	6Q16 Copy Number Variation WP5400	1/14	0.31595	2.80207	3.22847	GHRL
WikiPathways	Osteoblast Signaling WP322	1/14	0.31595	2.80207	3.22847	BGLAP
Reactome	PI3K Cascade R-HSA-109704	2/44	0.329962	1.73528	1.92404	FGF17;FGF22
WikiPathways	Renin Angiotensin Aldosterone System RAAS WP4756	2/44	0.329962	1.73528	1.92404	CAMK2B;CALML6
GO Biological Process	3'-Phosphoadenosine 5'-Phosphosulfate Metabolic Process (GO:0050427)	1/15	0.334261	2.60179	2.85113	SULT1A1
GO Biological Process	Folic Acid-Containing Compound Metabolic Process (GO:0006760)	1/15	0.334261	2.60179	2.85113	FTCD
GO Biological Process	Positive Regulation Of Muscle Cell Differentiation (GO:0051149)	1/15	0.334261	2.60179	2.85113	MAPK12
GO Biological Process	Regulation Of Monocyte Differentiation (GO:0045655)	1/15	0.334261	2.60179	2.85113	IRF7
GO Biological Process	Regulation Of Multicellular Organism Growth (GO:0040014)	1/15	0.334261	2.60179	2.85113	GHRL
GO Biological Process	Regulation Of Systemic Arterial Blood Pressure (GO:0003073)	1/15	0.334261	2.60179	2.85113	NPPA
GO Biological Process	Positive Regulation Of Collagen Biosynthetic Process (GO:0032967)	1/15	0.334261	2.60179	2.85113	SCX
Reactome	Phospholipase C-mediated Cascade; FGFR4 R-HSA-5654228	1/15	0.334261	2.60179	2.85113	FGF17
Reactome	TRAF3-dependent IRF Activation Pathway R-HSA-918233	1/15	0.334261	2.60179	2.85113	IRF7
Reactome	YAP1- And WWTR1 (TAZ)-stimulated Gene Expression R-HSA-2032785	1/15	0.334261	2.60179	2.85113	NPPA
Reactome	Defects Of Contact Activation System (CAS) And Kallikrein/Kinin System (KKS) R-HSA-9651496	1/15	0.334261	2.60179	2.85113	KLKB1
Reactome	Signaling By Insulin Receptor R-HSA-74752	3/77	0.339712	1.47767	1.59538	FGF17;TCIRG1;FGF22
GO Biological Process	Positive Regulation Of Peptide Hormone Secretion (GO:0090277)	2/46	0.349564	1.65623	1.74081	UCN;GHRL
GO Biological Process	Negative Regulation Of Cellular Metabolic Process (GO:0031324)	2/46	0.349564	1.65623	1.74081	NUPR1;PLIN5
WikiPathways	NO cGMP PKG Mediated Neuroprotection WP4008	2/46	0.349564	1.65623	1.74081	CAMK2B;NPPA
GO Molecular Function	ATPase activity, coupled to transmembrane movement of ions, rotational mechanism (GO:0044769)	1/16	0.352083	2.42821	2.53478	TCIRG1
GO Molecular Function	proton-transporting ATPase activity, rotational mechanism (GO:0046961)	1/16	0.352083	2.42821	2.53478	TCIRG1
GO Biological Process	Sulfation (GO:0051923)	1/16	0.352083	2.42821	2.53478	SULT1A1
GO Biological Process	Synaptic Transmission, Cholinergic (GO:0007271)	1/16	0.352083	2.42821	2.53478	CHRNA10
GO Biological Process	Regulation Of Fibrinolysis (GO:0051917)	1/16	0.352083	2.42821	2.53478	KLKB1
GO Biological Process	Regulation Of Triglyceride Biosynthetic Process (GO:0010866)	1/16	0.352083	2.42821	2.53478	PLIN5
GO Biological Process	Positive Regulation Of Collagen Metabolic Process (GO:0010714)	1/16	0.352083	2.42821	2.53478	SCX
WikiPathways	Sulfation Biotransformation Reaction WP692	1/16	0.352083	2.42821	2.53478	SULT1A1
Reactome	IRS-mediated Signaling R-HSA-112399	2/47	0.359294	1.61935	1.65759	FGF17;FGF22
GO Biological Process	Positive Regulation Of Heart Rate (GO:0010460)	1/17	0.369429	2.27633	2.26677	NPPA
GO Biological Process	Negative Regulation Of Fibroblast Proliferation (GO:0048147)	1/17	0.369429	2.27633	2.26677	PARP10
GO Biological Process	Regulation Of Delayed Rectifier Potassium Channel Activity (GO:1902259)	1/17	0.369429	2.27633	2.26677	NPPA
GO Biological Process	NAD Biosynthetic Process (GO:0009435)	1/17	0.369429	2.27633	2.26677	PARP10
GO Biological Process	Regulation Of Glucose Transmembrane Transport (GO:0010827)	1/17	0.369429	2.27633	2.26677	C1QTNF12
GO Biological Process	Positive Regulation Of Potassium Ion Transmembrane Transport (GO:1901381)	1/17	0.369429	2.27633	2.26677	NPPA
GO Biological Process	Regulation Of Oxidative Phosphorylation (GO:0002082)	1/17	0.369429	2.27633	2.26677	NUPR1
GO Biological Process	cGMP-mediated Signaling (GO:0019934)	1/17	0.369429	2.27633	2.26677	NPPA
GO Biological Process	Regulation Of Receptor Signaling Pathway Via STAT (GO:1904892)	1/17	0.369429	2.27633	2.26677	MST1
GO Biological Process	Response To Acidic pH (GO:0010447)	1/17	0.369429	2.27633	2.26677	SCNN1D
GO Biological Process	Positive Regulation Of Cartilage Development (GO:0061036)	1/17	0.369429	2.27633	2.26677	SCX
GO Biological Process	Regulation Of Cartilage Development (GO:0061035)	1/17	0.369429	2.27633	2.26677	SCX
Reactome	Activation Of IRF3/IRF7 Mediated By TBK1/IKK Epsilon R-HSA-936964	1/17	0.369429	2.27633	2.26677	IRF7
Reactome	SHC-mediated cascade:FGFR3 R-HSA-5654704	1/17	0.369429	2.27633	2.26677	FGF17
WikiPathways	Serotonin And Anxiety WP3947	1/17	0.369429	2.27633	2.26677	CAMK2B
Reactome	Signaling By FGFR1 R-HSA-5654736	2/49	0.378586	1.55028	1.5058	FGF17;FGF22
GO Molecular Function	neuropeptide receptor binding (GO:0071855)	1/18	0.386311	2.14232	2.03759	NPPA
GO Biological Process	Regulation Of Collagen Biosynthetic Process (GO:0032965)	1/18	0.386311	2.14232	2.03759	SCX
GO Biological Process	Negative Regulation Of Lipid Catabolic Process (GO:0050995)	1/18	0.386311	2.14232	2.03759	PLIN5
GO Biological Process	Positive Regulation Of Phosphoprotein Phosphatase Activity (GO:0032516)	1/18	0.386311	2.14232	2.03759	PPP1R14D
GO Biological Process	Intracellular Sodium Ion Homeostasis (GO:0006883)	1/18	0.386311	2.14232	2.03759	SCNN1D
GO Biological Process	Positive Regulation Of Triglyceride Metabolic Process (GO:0090208)	1/18	0.386311	2.14232	2.03759	PLIN5
GO Biological Process	Lysosomal Lumen Acidification (GO:0007042)	1/18	0.386311	2.14232	2.03759	TCIRG1
GO Biological Process	Response To Ethanol (GO:0045471)	1/18	0.386311	2.14232	2.03759	DRD4
GO Biological Process	Regulation Of Adaptive Immune Response (GO:0002819)	1/18	0.386311	2.14232	2.03759	IRF7
Reactome	PI-3K cascade:FGFR3 R-HSA-5654710	1/18	0.386311	2.14232	2.03759	FGF17
WikiPathways	Estrogen Metabolism WP697	1/18	0.386311	2.14232	2.03759	SULT1A1
Reactome	IRS-related Events Triggered By IGF1R R-HSA-2428928	2/51	0.397631	1.48685	1.37122	FGF17;FGF22
GO Molecular Function	histone deacetylase activity (GO:0004407)	1/19	0.402742	2.0232	1.84002	HDAC10
GO Molecular Function	single-stranded DNA helicase activity (GO:0017116)	1/19	0.402742	2.0232	1.84002	CHTF18
GO Molecular Function	protein tyrosine kinase activator activity (GO:0030296)	1/19	0.402742	2.0232	1.84002	GHRL
GO Biological Process	Arp2/3 Complex-Mediated Actin Nucleation (GO:0034314)	1/19	0.402742	2.0232	1.84002	WASHC1
GO Biological Process	DNA Catabolic Process (GO:0006308)	1/19	0.402742	2.0232	1.84002	DNASE1L2
GO Biological Process	Superoxide Anion Generation (GO:0042554)	1/19	0.402742	2.0232	1.84002	NOXA1
GO Biological Process	tRNA Metabolic Process (GO:0006399)	1/19	0.402742	2.0232	1.84002	RPP21
GO Biological Process	Regulation Of Neuroinflammatory Response (GO:0150077)	1/19	0.402742	2.0232	1.84002	NUPR1
GO Biological Process	Purine Ribonucleotide Transport (GO:0015868)	1/19	0.402742	2.0232	1.84002	SLC25A41
GO Biological Process	Regulation Of B Cell Differentiation (GO:0045577)	1/19	0.402742	2.0232	1.84002	INHA
GO Biological Process	Cyclic Nucleotide Biosynthetic Process (GO:0009190)	1/19	0.402742	2.0232	1.84002	NPPA
GO Biological Process	Regulation Of Acute Inflammatory Response (GO:0002673)	1/19	0.402742	2.0232	1.84002	KLKB1
GO Biological Process	Dopamine Metabolic Process (GO:0042417)	1/19	0.402742	2.0232	1.84002	DRD4
Reactome	Signaling To RAS R-HSA-167044	1/19	0.402742	2.0232	1.84002	MAPK12
Reactome	FRS-mediated FGFR3 Signaling R-HSA-5654706	1/19	0.402742	2.0232	1.84002	FGF17
Reactome	Phase 4 - Resting Membrane Potential R-HSA-5576886	1/19	0.402742	2.0232	1.84002	KCNJ14
Reactome	Aflatoxin Activation And Detoxification R-HSA-5423646	1/19	0.402742	2.0232	1.84002	AKR7L
Reactome	Ras Activation Upon Ca2+ Influx Thru NMDA Receptor R-HSA-442982	1/19	0.402742	2.0232	1.84002	CAMK2B
Reactome	SHC-mediated cascade:FGFR4 R-HSA-5654719	1/19	0.402742	2.0232	1.84002	FGF17
Reactome	Nicotinamide Salvaging R-HSA-197264	1/19	0.402742	2.0232	1.84002	PARP10
WikiPathways	LTF Danger Signal Response Pathway WP4478	1/19	0.402742	2.0232	1.84002	AGER
WikiPathways	Disorders Of Folate Metabolism And Transport WP4259	1/19	0.402742	2.0232	1.84002	FTCD
GO Biological Process	Adenylate Cyclase-Inhibiting G Protein-Coupled Receptor Signaling Pathway (GO:0007193)	2/52	0.407052	1.45704	1.30961	CORT;DRD4
GO Biological Process	Cartilage Development (GO:0051216)	2/52	0.407052	1.45704	1.30961	SCX;GHRL
Reactome	IGF1R Signaling Cascade R-HSA-2428924	2/52	0.407052	1.45704	1.30961	FGF17;FGF22
GO Molecular Function	growth factor activity (GO:0008083)	3/87	0.412514	1.30109	1.15209	FGF17;INHA;FGF22
Reactome	Insulin Receptor Signaling Cascade R-HSA-74751	2/53	0.4164	1.42839	1.25143	FGF17;FGF22
Reactome	Signaling By Type 1 Insulin-like Growth Factor 1 Receptor (IGF1R) R-HSA-2404192	2/53	0.4164	1.42839	1.25143	FGF17;FGF22
GO Biological Process	Positive Regulation Of Lipid Catabolic Process (GO:0050996)	1/20	0.418734	1.91662	1.66845	PLIN5
GO Biological Process	Positive Regulation Of Lipid Storage (GO:0010884)	1/20	0.418734	1.91662	1.66845	PLIN5
GO Biological Process	Negative Regulation Of Phosphate Metabolic Process (GO:0045936)	1/20	0.418734	1.91662	1.66845	INHA
GO Biological Process	Negative Regulation Of Phosphoprotein Phosphatase Activity (GO:0032515)	1/20	0.418734	1.91662	1.66845	PPP1R14D
GO Biological Process	Adenine Nucleotide Transport (GO:0051503)	1/20	0.418734	1.91662	1.66845	SLC25A41
GO Biological Process	Positive Regulation Of Protein Processing (GO:0010954)	1/20	0.418734	1.91662	1.66845	KLKB1
GO Biological Process	Late Endosome To Vacuole Transport (GO:0045324)	1/20	0.418734	1.91662	1.66845	CHMP4BP1
GO Biological Process	Protein Deacylation (GO:0035601)	1/20	0.418734	1.91662	1.66845	HDAC10
GO Biological Process	Mesoderm Formation (GO:0001707)	1/20	0.418734	1.91662	1.66845	SCX
GO Biological Process	Regulation Of Toll-Like Receptor Signaling Pathway (GO:0034121)	1/20	0.418734	1.91662	1.66845	IRF7
GO Biological Process	Cellular Response To pH (GO:0071467)	1/20	0.418734	1.91662	1.66845	SCNN1D
GO Biological Process	Myoblast Differentiation (GO:0045445)	1/20	0.418734	1.91662	1.66845	MAPK12
GO Biological Process	Negative Regulation Of B Cell Activation (GO:0050869)	1/20	0.418734	1.91662	1.66845	INHA
GO Biological Process	Positive Regulation Of Embryonic Development (GO:0040019)	1/20	0.418734	1.91662	1.66845	SCX
Reactome	PI-3K cascade:FGFR4 R-HSA-5654720	1/20	0.418734	1.91662	1.66845	FGF17
WikiPathways	Autophagy In Pancreatic Ductal Adenocarcinoma WP5331	1/20	0.418734	1.91662	1.66845	AGER
WikiPathways	Hypertrophy Model WP516	1/20	0.418734	1.91662	1.66845	IFRD1
Reactome	Peptide Hormone Metabolism R-HSA-2980736	3/89	0.42681	1.2707	1.08189	UCN;GHRL;INHA
GO Molecular Function	hormone receptor binding (GO:0051427)	1/21	0.434298	1.82069	1.5185	NPPA
GO Molecular Function	DNA-directed DNA polymerase activity (GO:0003887)	1/21	0.434298	1.82069	1.5185	POLN
GO Molecular Function	excitatory extracellular ligand-gated ion channel activity (GO:0005231)	1/21	0.434298	1.82069	1.5185	CHRNA10
GO Molecular Function	postsynaptic neurotransmitter receptor activity (GO:0098960)	1/21	0.434298	1.82069	1.5185	DRD4
GO Molecular Function	pyridoxal phosphate binding (GO:0030170)	1/21	0.434298	1.82069	1.5185	ACCS
GO Biological Process	Positive Regulation Of Heart Contraction (GO:0045823)	1/21	0.434298	1.82069	1.5185	NPPA
GO Biological Process	Positive Regulation Of Interferon-Alpha Production (GO:0032727)	1/21	0.434298	1.82069	1.5185	IRF7
GO Biological Process	Regulation Of Dendritic Spine Development (GO:0060998)	1/21	0.434298	1.82069	1.5185	CAMK2B
GO Biological Process	Negative Regulation Of Reactive Oxygen Species Metabolic Process (GO:2000378)	1/21	0.434298	1.82069	1.5185	PLIN5
GO Biological Process	Regulation Of Lipid Storage (GO:0010883)	1/21	0.434298	1.82069	1.5185	PLIN5
GO Biological Process	Positive Regulation Of Amyloid Precursor Protein Catabolic Process (GO:1902993)	1/21	0.434298	1.82069	1.5185	AGER
GO Biological Process	Positive Regulation Of Dendritic Spine Development (GO:0060999)	1/21	0.434298	1.82069	1.5185	CAMK2B
GO Biological Process	Sodium Ion Import Across Plasma Membrane (GO:0098719)	1/21	0.434298	1.82069	1.5185	SCNN1D
Reactome	FRS-mediated FGFR4 Signaling R-HSA-5654712	1/21	0.434298	1.82069	1.5185	FGF17
Reactome	Unblocking Of NMDA Receptors, Glutamate Binding And Activation R-HSA-438066	1/21	0.434298	1.82069	1.5185	CAMK2B
Reactome	Intrinsic Pathway Of Fibrin Clot Formation R-HSA-140837	1/21	0.434298	1.82069	1.5185	KLKB1
Reactome	Signaling By FGFR3 In Disease R-HSA-5655332	1/21	0.434298	1.82069	1.5185	FGF17
Reactome	Negative Regulation Of NMDA Receptor-Mediated Neuronal Transmission R-HSA-9617324	1/21	0.434298	1.82069	1.5185	CAMK2B
WikiPathways	Nicotine Effect On Dopaminergic Neurons WP1602	1/21	0.434298	1.82069	1.5185	DRD4
WikiPathways	Host Pathogen Interaction Of Human CoVs Apoptosis WP4864	1/21	0.434298	1.82069	1.5185	MAPK12
WikiPathways	Tamoxifen Metabolism WP691	1/21	0.434298	1.82069	1.5185	SULT1A1
GO Biological Process	Cellular Response To Fibroblast Growth Factor Stimulus (GO:0044344)	2/55	0.434871	1.37435	1.14443	FGF17;FGF22
GO Biological Process	Regulation Of Reactive Oxygen Species Metabolic Process (GO:2000377)	2/56	0.443988	1.34883	1.09519	NOXA1;PLIN5
GO Molecular Function	K63-linked polyubiquitin modification-dependent protein binding (GO:0070530)	1/22	0.449446	1.7339	1.38667	PARP10
GO Molecular Function	DNA polymerase activity (GO:0034061)	1/22	0.449446	1.7339	1.38667	POLN
GO Molecular Function	bHLH transcription factor binding (GO:0043425)	1/22	0.449446	1.7339	1.38667	SCX
GO Biological Process	Negative Regulation Of Macroautophagy (GO:0016242)	1/22	0.449446	1.7339	1.38667	NUPR1
GO Biological Process	Regulation Of Mitochondrial Translation (GO:0070129)	1/22	0.449446	1.7339	1.38667	MTG1
GO Biological Process	Oxoacid Metabolic Process (GO:0043436)	1/22	0.449446	1.7339	1.38667	SULT1A1
GO Biological Process	Mitochondrial Cytochrome C Oxidase Assembly (GO:0033617)	1/22	0.449446	1.7339	1.38667	PET100
GO Biological Process	rRNA Methylation (GO:0031167)	1/22	0.449446	1.7339	1.38667	NSUN5P1
GO Biological Process	Regulation Of Cardiac Muscle Cell Membrane Repolarization (GO:0099623)	1/22	0.449446	1.7339	1.38667	NPPA
Reactome	Cytosolic Sulfonation Of Small Molecules R-HSA-156584	1/22	0.449446	1.7339	1.38667	SULT1A1
WikiPathways	Blood Clotting Cascade WP272	1/22	0.449446	1.7339	1.38667	KLKB1
WikiPathways	Hippo YAP Signaling WP4537	1/22	0.449446	1.7339	1.38667	MST1
GO Biological Process	Response To Organic Cyclic Compound (GO:0014070)	2/58	0.461972	1.30052	1.00433	BGLAP;DRD4
WikiPathways	Complement And Coagulation Cascades WP558	2/58	0.461972	1.30052	1.00433	C8G;KLKB1
GO Molecular Function	cyclin-dependent protein kinase activity (GO:0097472)	1/23	0.46419	1.65501	1.27015	CDK11A
GO Molecular Function	cyclin-dependent protein serine/threonine kinase activity (GO:0004693)	1/23	0.46419	1.65501	1.27015	CDK11A
GO Molecular Function	pyrophosphate hydrolysis-driven proton transmembrane transporter activity (GO:0009678)	1/23	0.46419	1.65501	1.27015	TCIRG1
GO Biological Process	Positive Regulation Of Neuron Apoptotic Process (GO:0043525)	1/23	0.46419	1.65501	1.27015	NUPR1
GO Biological Process	Actin Nucleation (GO:0045010)	1/23	0.46419	1.65501	1.27015	WASHC1
GO Biological Process	Cytosolic Pattern Recognition Receptor Signaling Pathway (GO:0002753)	1/23	0.46419	1.65501	1.27015	IRF7
Reactome	Long-term Potentiation R-HSA-9620244	1/23	0.46419	1.65501	1.27015	CAMK2B
Reactome	Dopamine Neurotransmitter Release Cycle R-HSA-212676	1/23	0.46419	1.65501	1.27015	LIN7B
WikiPathways	Photodynamic Therapy Induced NFE2L2 NRF2 Survival Signaling WP3612	1/23	0.46419	1.65501	1.27015	MAPK12
WikiPathways	Complement Activation WP545	1/23	0.46419	1.65501	1.27015	C8G
WikiPathways	LDL Influence On CD14 And TLR4 WP5272	1/23	0.46419	1.65501	1.27015	MAPK12
WikiPathways	Dengue 2 Interactions With Complement And Coagulation Cascades WP3896	2/59	0.470835	1.27764	0.96238	C8G;KLKB1
GO Molecular Function	calmodulin-dependent protein kinase activity (GO:0004683)	1/24	0.478539	1.58297	1.16667	CAMK2B
GO Biological Process	Regulation Of Heterotypic Cell-Cell Adhesion (GO:0034114)	1/24	0.478539	1.58297	1.16667	AGER
GO Biological Process	Regulation Of Muscle Cell Differentiation (GO:0051147)	1/24	0.478539	1.58297	1.16667	MAPK12
GO Biological Process	Regulation Of Actin Nucleation (GO:0051125)	1/24	0.478539	1.58297	1.16667	WASHC1
GO Biological Process	Endosome Transport Via Multivesicular Body Sorting Pathway (GO:0032509)	1/24	0.478539	1.58297	1.16667	CHMP4BP1
Reactome	RHO GTPases Activate NADPH Oxidases R-HSA-5668599	1/24	0.478539	1.58297	1.16667	NOXA1
Reactome	RUNX2 Regulates Osteoblast Differentiation R-HSA-8940973	1/24	0.478539	1.58297	1.16667	BGLAP
Reactome	Downstream Signaling Of Activated FGFR3 R-HSA-5654708	1/24	0.478539	1.58297	1.16667	FGF17
WikiPathways	Hippocampal Synaptogenesis And Neurogenesis WP5231	1/24	0.478539	1.58297	1.16667	CAMK2B
GO Biological Process	protein-DNA Complex Organization (GO:0071824)	2/60	0.47961	1.25555	0.922553	PARP10;HDAC10
WikiPathways	Novel Intracellular Components Of RIG I Like Receptor Pathway WP3865	2/60	0.47961	1.25555	0.922553	IRF7;MAPK12
GO Biological Process	Negative Regulation Of Autophagy (GO:0010507)	2/61	0.488296	1.2342	0.884719	NUPR1;WASHC1
Reactome	Signaling By FGFR In Disease R-HSA-1226099	2/61	0.488296	1.2342	0.884719	FGF17;FGF22
GO Molecular Function	inward rectifier potassium channel activity (GO:0005242)	1/25	0.492505	1.51693	1.07437	KCNJ14
GO Biological Process	Positive Regulation Of Glucose Import (GO:0046326)	1/25	0.492505	1.51693	1.07437	C1QTNF12
GO Biological Process	Positive Regulation Of Peptidase Activity (GO:0010952)	1/25	0.492505	1.51693	1.07437	MAPK12
GO Biological Process	Negative Regulation Of Protein Transport (GO:0051224)	1/25	0.492505	1.51693	1.07437	DRD4
GO Biological Process	Regulation Of Lysosomal Lumen pH (GO:0035751)	1/25	0.492505	1.51693	1.07437	TCIRG1
GO Biological Process	Negative Regulation Of Stress Fiber Assembly (GO:0051497)	1/25	0.492505	1.51693	1.07437	RHPN1
GO Biological Process	Late Endosome To Vacuole Transport Via Multivesicular Body Sorting Pathway (GO:0032511)	1/25	0.492505	1.51693	1.07437	CHMP4BP1
GO Biological Process	Cardiac Conduction System Development (GO:0003161)	1/25	0.492505	1.51693	1.07437	NPPA
GO Biological Process	Peptide Hormone Secretion (GO:0030072)	1/25	0.492505	1.51693	1.07437	GHRL
GO Biological Process	Regulation Of Synapse Organization (GO:0050807)	1/25	0.492505	1.51693	1.07437	CAMK2B
GO Biological Process	Chemical Synaptic Transmission, Postsynaptic (GO:0099565)	1/25	0.492505	1.51693	1.07437	DRD4
GO Biological Process	Sodium Ion Homeostasis (GO:0055078)	1/25	0.492505	1.51693	1.07437	SCNN1D
Reactome	Fertilization R-HSA-1187000	1/25	0.492505	1.51693	1.07437	IZUMO4
Reactome	TRAF6 Mediated NF-kB Activation R-HSA-933542	1/25	0.492505	1.51693	1.07437	AGER
Reactome	Polymerase Switching On C-strand Of Telomere R-HSA-174411	1/25	0.492505	1.51693	1.07437	CHTF18
WikiPathways	S1P Receptor Signal Transduction WP26	1/25	0.492505	1.51693	1.07437	MAPK12
GO Molecular Function	SH3 domain binding (GO:0017124)	2/62	0.49689	1.21357	0.848756	NOXA1;DRD4
Reactome	RAB Geranylgeranylation R-HSA-8873719	2/62	0.49689	1.21357	0.848756	RAB26;RAB24
GO Molecular Function	chemokine receptor activity (GO:0004950)	1/26	0.506098	1.45618	0.991696	GPR35
GO Molecular Function	NAD+ ADP-ribosyltransferase activity (GO:0003950)	1/26	0.506098	1.45618	0.991696	PARP10
GO Biological Process	Negative Regulation Of Interleukin-1 Beta Production (GO:0032691)	1/26	0.506098	1.45618	0.991696	GHRL
GO Biological Process	Regulation Of Interferon-Alpha Production (GO:0032647)	1/26	0.506098	1.45618	0.991696	IRF7
GO Biological Process	Respiratory Chain Complex IV Assembly (GO:0008535)	1/26	0.506098	1.45618	0.991696	PET100
Reactome	Insulin Receptor Recycling R-HSA-77387	1/26	0.506098	1.45618	0.991696	TCIRG1
Reactome	Downstream Signaling Of Activated FGFR4 R-HSA-5654716	1/26	0.506098	1.45618	0.991696	FGF17
GO Molecular Function	acetylgalactosaminyltransferase activity (GO:0008376)	1/27	0.519327	1.4001	0.917377	B4GALNT4
GO Biological Process	Positive Regulation Of Immune System Process (GO:0002684)	1/27	0.519327	1.4001	0.917377	C8G
GO Biological Process	Regulation Of Peptidase Activity (GO:0052547)	1/27	0.519327	1.4001	0.917377	MAPK12
GO Biological Process	Positive Regulation Of Cytosolic Calcium Ion Concentration Involved In Phospholipase C-activating G Protein-Coupled Signaling Pathway (GO:0051482)	1/27	0.519327	1.4001	0.917377	GPR35
Reactome	CREB1 Phosphorylation Thru NMDA Receptor-Mediated Activation Of RAS Signaling R-HSA-442742	1/27	0.519327	1.4001	0.917377	CAMK2B
WikiPathways	FGFR3 Signal Chondrocyte Proliferation Terminal Differentiation WP4767	1/27	0.519327	1.4001	0.917377	MAPK12
GO Molecular Function	sodium ion transmembrane transporter activity (GO:0015081)	1/28	0.532202	1.34818	0.850338	ASIC3
GO Molecular Function	endoribonuclease activity, producing 5'-phosphomonoesters (GO:0016891)	1/28	0.532202	1.34818	0.850338	RPP21
GO Biological Process	Golgi To Plasma Membrane Protein Transport (GO:0043001)	1/28	0.532202	1.34818	0.850338	RAB26
GO Biological Process	Regulation Of Glucose Metabolic Process (GO:0010906)	1/28	0.532202	1.34818	0.850338	ZNF692
GO Biological Process	Negative Regulation Of Type II Interferon Production (GO:0032689)	1/28	0.532202	1.34818	0.850338	INHA
GO Biological Process	Regulation Of Monoatomic Ion Transport (GO:0043269)	1/28	0.532202	1.34818	0.850338	KCNJ14
GO Biological Process	Negative Regulation Of Actin Filament Bundle Assembly (GO:0032232)	1/28	0.532202	1.34818	0.850338	RHPN1
GO Biological Process	Regulation Of Bone Resorption (GO:0045124)	1/28	0.532202	1.34818	0.850338	BGLAP
Reactome	Paracetamol ADME R-HSA-9753281	1/28	0.532202	1.34818	0.850338	SULT1A1
Reactome	TRAF6 Mediated IRF7 Activation R-HSA-933541	1/28	0.532202	1.34818	0.850338	IRF7
Reactome	Notch-HLH Transcription Pathway R-HSA-350054	1/28	0.532202	1.34818	0.850338	HDAC10
WikiPathways	TLR4 Signaling And Tolerance WP3851	1/28	0.532202	1.34818	0.850338	IRF7
WikiPathways	Nanoparticle Mediated Activation Of Receptor Signaling WP2643	1/28	0.532202	1.34818	0.850338	MAPK12
GO Molecular Function	protein phosphatase inhibitor activity (GO:0004864)	1/29	0.544733	1.29996	0.789673	PPP1R14D
GO Biological Process	Vacuolar Acidification (GO:0007035)	1/29	0.544733	1.29996	0.789673	TCIRG1
GO Biological Process	Regulation Of Monoatomic Ion Transmembrane Transport (GO:0034765)	1/29	0.544733	1.29996	0.789673	KCNJ14
GO Biological Process	Regulation Of Neuron Migration (GO:2001222)	1/29	0.544733	1.29996	0.789673	CAMK2B
GO Biological Process	Lipid Droplet Organization (GO:0034389)	1/29	0.544733	1.29996	0.789673	PLIN5
GO Biological Process	Regulation Of Protein Modification By Small Protein Conjugation Or Removal (GO:1903320)	1/29	0.544733	1.29996	0.789673	WASHC1
GO Biological Process	Chondrocyte Differentiation (GO:0002062)	1/29	0.544733	1.29996	0.789673	SCX
Reactome	Myogenesis R-HSA-525793	1/29	0.544733	1.29996	0.789673	MAPK12
Reactome	Negative Regulation Of FGFR3 Signaling R-HSA-5654732	1/29	0.544733	1.29996	0.789673	FGF17
WikiPathways	RAS And Bradykinin Pathways In COVID 19 WP4969	1/29	0.544733	1.29996	0.789673	KLKB1
WikiPathways	One Carbon Metabolism WP241	1/29	0.544733	1.29996	0.789673	FTCD
WikiPathways	Cannabinoid Receptor Signaling WP3869	1/29	0.544733	1.29996	0.789673	MAPK12
GO Molecular Function	transmitter-gated ion channel activity involved in regulation of postsynaptic membrane potential (GO:1904315)	1/30	0.556929	1.25507	0.734614	CHRNA10
GO Biological Process	Regulation Of Dendritic Spine Morphogenesis (GO:0061001)	1/30	0.556929	1.25507	0.734614	CAMK2B
GO Biological Process	Negative Regulation Of Interleukin-1 Production (GO:0032692)	1/30	0.556929	1.25507	0.734614	GHRL
GO Biological Process	Negative Regulation Of Myeloid Leukocyte Differentiation (GO:0002762)	1/30	0.556929	1.25507	0.734614	INHA
GO Biological Process	Nucleic Acid Metabolic Process (GO:0090304)	1/30	0.556929	1.25507	0.734614	DNASE1L2
GO Biological Process	Regulation Of Arp2/3 Complex-Mediated Actin Nucleation (GO:0034315)	1/30	0.556929	1.25507	0.734614	WASHC1
GO Biological Process	Negative Regulation Of Blood Coagulation (GO:0030195)	1/30	0.556929	1.25507	0.734614	KLKB1
Reactome	Translation Of Structural Proteins R-HSA-9683701	1/30	0.556929	1.25507	0.734614	PARP10
Reactome	FGFR1 Mutant Receptor Activation R-HSA-1839124	1/30	0.556929	1.25507	0.734614	FGF17
WikiPathways	5Q35 Copy Number Variation WP5380	3/109	0.561099	1.02988	0.595125	PRR7;RAB24;MXD3
GO Biological Process	Negative Regulation Of Epithelial Cell Proliferation (GO:0050680)	2/70	0.562223	1.07036	0.616372	GHRL;NUPR1
GO Molecular Function	alpha-tubulin binding (GO:0043014)	1/31	0.568799	1.21317	0.684505	WASHC1
GO Biological Process	Positive Regulation Of Glucose Transmembrane Transport (GO:0010828)	1/31	0.568799	1.21317	0.684505	C1QTNF12
GO Biological Process	Regulation Of Long-Term Synaptic Potentiation (GO:1900271)	1/31	0.568799	1.21317	0.684505	AGER
GO Biological Process	Positive Regulation Of Proteolysis Involved In Protein Catabolic Process (GO:1903052)	1/31	0.568799	1.21317	0.684505	NUPR1
GO Biological Process	Positive Regulation Of Rho Protein Signal Transduction (GO:0035025)	1/31	0.568799	1.21317	0.684505	GPR35
Reactome	Glutamate Binding, Activation Of AMPA Receptors And Synaptic Plasticity R-HSA-399721	1/31	0.568799	1.21317	0.684505	CAMK2B
Reactome	Transferrin Endocytosis And Recycling R-HSA-917977	1/31	0.568799	1.21317	0.684505	TCIRG1
Reactome	RUNX2 Regulates Bone Development R-HSA-8941326	1/31	0.568799	1.21317	0.684505	BGLAP
Reactome	Regulation Of MECP2 Expression And Activity R-HSA-9022692	1/31	0.568799	1.21317	0.684505	CAMK2B
Reactome	Negative Regulation Of FGFR4 Signaling R-HSA-5654733	1/31	0.568799	1.21317	0.684505	FGF17
Reactome	Nicotinate Metabolism R-HSA-196807	1/31	0.568799	1.21317	0.684505	PARP10
WikiPathways	Type I Interferon Induction And Signaling SARS CoV 2 Infection WP4868	1/31	0.568799	1.21317	0.684505	IRF7
WikiPathways	Constitutive Androstane Receptor Pathway WP2875	1/31	0.568799	1.21317	0.684505	SULT1A1
WikiPathways	Ethanol Effects On Histone Modifications WP3996	1/31	0.568799	1.21317	0.684505	HDAC10
WikiPathways	Gastric Cancer Network 2 WP2363	1/31	0.568799	1.21317	0.684505	CHTF18
WikiPathways	Tumor Suppressor Activity Of SMARCB1 WP4204	1/31	0.568799	1.21317	0.684505	GLI4
WikiPathways	Toll Like Receptor Signaling Related To MyD88 WP3858	1/31	0.568799	1.21317	0.684505	IRF7
GO Molecular Function	protein tyrosine kinase binding (GO:1990782)	2/72	0.577579	1.03967	0.570684	PRR7;MST1
Reactome	Signaling By FGFR2 R-HSA-5654738	2/72	0.577579	1.03967	0.570684	FGF17;FGF22
GO Biological Process	Vesicle Budding From Membrane (GO:0006900)	1/32	0.580352	1.17398	0.638785	CHMP4BP1
GO Biological Process	Positive Regulation Of Synapse Assembly (GO:0051965)	1/32	0.580352	1.17398	0.638785	GHRL
GO Biological Process	Intracellular pH Reduction (GO:0051452)	1/32	0.580352	1.17398	0.638785	TCIRG1
GO Biological Process	Regulation Of Transcription By RNA Polymerase I (GO:0006356)	1/32	0.580352	1.17398	0.638785	PRR7
GO Biological Process	Regulation Of Transmembrane Transport (GO:0034762)	1/32	0.580352	1.17398	0.638785	KCNJ14
Reactome	Phase 0 - Rapid Depolarisation R-HSA-5576892	1/32	0.580352	1.17398	0.638785	CAMK2B
Reactome	RAF Activation R-HSA-5673000	1/32	0.580352	1.17398	0.638785	CAMK2B
Reactome	Inactivation, Recovery And Regulation Of Phototransduction Cascade R-HSA-2514859	1/32	0.580352	1.17398	0.638785	GUCA1B
WikiPathways	2Q11 2 Copy Number Variation Syndrome WP5221	1/32	0.580352	1.17398	0.638785	ANKRD23
GO Molecular Function	serotonin receptor activity (GO:0099589)	1/33	0.591595	1.13723	0.59697	DRD4
GO Molecular Function	G protein-coupled serotonin receptor activity (GO:0004993)	1/33	0.591595	1.13723	0.59697	DRD4
Reactome	Signaling To ERKs R-HSA-187687	1/33	0.591595	1.13723	0.59697	MAPK12
Reactome	Activation Of Matrix Metalloproteinases R-HSA-1592389	1/33	0.591595	1.13723	0.59697	KLKB1
Reactome	Telomere C-strand (Lagging Strand) Synthesis R-HSA-174417	1/33	0.591595	1.13723	0.59697	CHTF18
Reactome	Phototransduction Cascade R-HSA-2514856	1/33	0.591595	1.13723	0.59697	GUCA1B
Reactome	CaM Pathway R-HSA-111997	1/33	0.591595	1.13723	0.59697	CAMK2B
Reactome	NOD1/2 Signaling Pathway R-HSA-168638	1/33	0.591595	1.13723	0.59697	MAPK12
WikiPathways	Disruption Of Postsynaptic Signaling By CNV WP4875	1/33	0.591595	1.13723	0.59697	CAMK2B
WikiPathways	Mitochondrial Immune Response To SARS CoV 2 WP5038	1/33	0.591595	1.13723	0.59697	IRF7
WikiPathways	Cardiomyocyte Signaling Converging On Titin WP5344	1/33	0.591595	1.13723	0.59697	ANKRD23
WikiPathways	Monoamine GPCRs WP58	1/33	0.591595	1.13723	0.59697	DRD4
WikiPathways	MAPK Cascade WP422	1/33	0.591595	1.13723	0.59697	MAPK12
WikiPathways	Prostaglandin Signaling WP5088	1/33	0.591595	1.13723	0.59697	IRF7
Reactome	Activation Of NMDA Receptors And Postsynaptic Events R-HSA-442755	2/74	0.592537	1.01068	0.528934	CAMK2B;LIN7B
GO Biological Process	Superoxide Metabolic Process (GO:0006801)	1/34	0.602538	1.10271	0.558639	NOXA1
GO Biological Process	Negative Regulation Of Interleukin-6 Production (GO:0032715)	1/34	0.602538	1.10271	0.558639	GHRL
GO Biological Process	Positive Regulation Of Neuron Death (GO:1901216)	1/34	0.602538	1.10271	0.558639	NUPR1
GO Biological Process	Regulation Of Metal Ion Transport (GO:0010959)	1/34	0.602538	1.10271	0.558639	CAMK2B
GO Biological Process	Regulation Of Neuronal Synaptic Plasticity (GO:0048168)	1/34	0.602538	1.10271	0.558639	CAMK2B
GO Biological Process	Regulation Of Phosphatidylinositol 3-Kinase Activity (GO:0043551)	1/34	0.602538	1.10271	0.558639	WASHC1
GO Biological Process	Cellular Response To Amyloid-Beta (GO:1904646)	1/34	0.602538	1.10271	0.558639	AGER
GO Biological Process	Cellular Response To Glucose Stimulus (GO:0071333)	1/34	0.602538	1.10271	0.558639	AGER
GO Biological Process	Response To Estrogen (GO:0043627)	1/34	0.602538	1.10271	0.558639	GHRL
GO Biological Process	Negative Regulation Of JNK Cascade (GO:0046329)	1/34	0.602538	1.10271	0.558639	NPPA
GO Biological Process	Regulation Of Blood Circulation (GO:1903522)	1/34	0.602538	1.10271	0.558639	AGER
WikiPathways	Leukocyte Intrinsic Hippo Pathway Functions WP4542	1/34	0.602538	1.10271	0.558639	MST1
WikiPathways	Mitochondrial Complex IV Assembly WP4922	1/34	0.602538	1.10271	0.558639	PET100
WikiPathways	Non Genomic Actions Of 1 25 Dihydroxyvitamin D3 WP4341	2/76	0.607096	0.983267	0.490717	CAMK2B;MAPK12
WikiPathways	Embryonic Stem Cell Pluripotency Pathways WP3931	3/117	0.609226	0.957212	0.474362	FGF17;FGF22;MAPK12
GO Biological Process	Regulation Of mRNA Processing (GO:0050684)	1/35	0.613188	1.07022	0.523429	CDK11A
GO Biological Process	Regulation Of Postsynaptic Membrane Potential (GO:0060078)	1/35	0.613188	1.07022	0.523429	DRD4
GO Biological Process	Regulation Of Cardiac Muscle Contraction (GO:0055117)	1/35	0.613188	1.07022	0.523429	NPPA
Reactome	Ca-dependent Events R-HSA-111996	1/35	0.613188	1.07022	0.523429	CAMK2B
Reactome	Inwardly Rectifying K+ Channels R-HSA-1296065	1/35	0.613188	1.07022	0.523429	KCNJ14
GO Biological Process	Regulation Of Immune Response (GO:0050776)	2/77	0.614226	0.970106	0.472822	C8G;IRF7
Reactome	Constitutive Signaling By Aberrant PI3K In Cancer R-HSA-2219530	2/78	0.621257	0.957292	0.455681	FGF17;FGF22
GO Biological Process	Positive Regulation Of Interferon-Beta Production (GO:0032728)	1/36	0.623553	1.03959	0.491022	IRF7
GO Biological Process	Regulation Of Glucose Import (GO:0046324)	1/36	0.623553	1.03959	0.491022	C1QTNF12
GO Biological Process	Negative Regulation Of Organelle Assembly (GO:1902116)	1/36	0.623553	1.03959	0.491022	NUPR1
GO Biological Process	Interstrand Cross-Link Repair (GO:0036297)	1/36	0.623553	1.03959	0.491022	POLN
Reactome	Activated PKN1 Stimulates Transcription Of Androgen Receptor Regulated KLK2 And KLK3 R-HSA-5625886	1/36	0.623553	1.03959	0.491022	KLKB1
Reactome	HSF1-dependent Transactivation R-HSA-3371571	1/36	0.623553	1.03959	0.491022	CAMK2B
Reactome	ROS And RNS Production In Phagocytes R-HSA-1222556	1/36	0.623553	1.03959	0.491022	TCIRG1
Reactome	Signaling By FGFR1 In Disease R-HSA-5655302	1/36	0.623553	1.03959	0.491022	FGF17
WikiPathways	Host Pathogen Interaction Of Human Coronaviruses MAPK Signaling WP4877	1/36	0.623553	1.03959	0.491022	MAPK12
GO Molecular Function	hydrolase activity, hydrolyzing O-glycosyl compounds (GO:0004553)	1/37	0.633642	1.01066	0.461137	PGGHG
GO Molecular Function	calcium channel regulator activity (GO:0005246)	1/37	0.633642	1.01066	0.461137	REM2
GO Biological Process	Negative Regulation Of Endothelial Cell Proliferation (GO:0001937)	1/37	0.633642	1.01066	0.461137	GHRL
GO Biological Process	Aortic Valve Morphogenesis (GO:0003180)	1/37	0.633642	1.01066	0.461137	NPPA
Reactome	Formation Of Fibrin Clot (Clotting Cascade) R-HSA-140877	1/37	0.633642	1.01066	0.461137	KLKB1
WikiPathways	miRNA Role In Immune Response In Sepsis WP4329	1/37	0.633642	1.01066	0.461137	IRF7
WikiPathways	Melatonin Metabolism And Effects WP3298	1/37	0.633642	1.01066	0.461137	SULT1A1
Reactome	DDX58/IFIH1-mediated Induction Of Interferon-Alpha/Beta R-HSA-168928	2/81	0.641755	0.920797	0.408418	IRF7;AGER
GO Biological Process	Regulation Of Cell Motility (GO:2000145)	3/123	0.642933	0.90907	0.401549	FGF17;CORT;FGF22
GO Molecular Function	pentosyltransferase activity (GO:0016763)	1/38	0.64346	0.983298	0.433532	PARP10
GO Biological Process	Negative Regulation Of Epithelial Cell Apoptotic Process (GO:1904036)	1/38	0.64346	0.983298	0.433532	NUPR1
GO Biological Process	Establishment Of Protein Localization To Plasma Membrane (GO:0061951)	1/38	0.64346	0.983298	0.433532	RAB26
GO Biological Process	Signal Release From Synapse (GO:0099643)	1/38	0.64346	0.983298	0.433532	LIN7B
Reactome	Fanconi Anemia Pathway R-HSA-6783310	1/38	0.64346	0.983298	0.433532	POLN
Reactome	Signaling By RAF1 Mutants R-HSA-9656223	1/38	0.64346	0.983298	0.433532	CAMK2B
WikiPathways	Parkinson 39 S Disease Pathway WP2371	1/38	0.64346	0.983298	0.433532	MAPK12
WikiPathways	Sleep Regulation WP3591	1/38	0.64346	0.983298	0.433532	GHRL
GO Biological Process	Sodium Ion Transmembrane Transport (GO:0035725)	2/82	0.648391	0.90924	0.393939	SCNN1D;ASIC3
GO Molecular Function	G protein-coupled amine receptor activity (GO:0008227)	1/39	0.653015	0.957372	0.407989	DRD4
GO Biological Process	Positive Regulation Of Intrinsic Apoptotic Signaling Pathway (GO:2001244)	1/39	0.653015	0.957372	0.407989	NUPR1
GO Biological Process	Positive Regulation Of Lipid Biosynthetic Process (GO:0046889)	1/39	0.653015	0.957372	0.407989	PLIN5
GO Biological Process	Negative Regulation Of Protein Secretion (GO:0050709)	1/39	0.653015	0.957372	0.407989	DRD4
Reactome	DAG And IP3 Signaling R-HSA-1489509	1/39	0.653015	0.957372	0.407989	CAMK2B
Reactome	Signaling By FGFR3 R-HSA-5654741	1/39	0.653015	0.957372	0.407989	FGF17
WikiPathways	Ovarian Infertility WP34	1/39	0.653015	0.957372	0.407989	INHA
GO Biological Process	Regulation Of NIK/NF-kappaB Signaling (GO:1901222)	2/83	0.654929	0.897969	0.380046	LIME1;AGER
Reactome	Cardiac Conduction R-HSA-5576891	3/126	0.659	0.88676	0.369806	CAMK2B;NPPA;KCNJ14
GO Molecular Function	sulfotransferase activity (GO:0008146)	1/40	0.662315	0.932776	0.384317	SULT1A1
GO Biological Process	Positive Regulation Of Insulin Secretion (GO:0032024)	1/40	0.662315	0.932776	0.384317	GHRL
GO Biological Process	Establishment Or Maintenance Of Epithelial Cell Apical/Basal Polarity (GO:0045197)	1/40	0.662315	0.932776	0.384317	LIN7B
GO Biological Process	Regulation Of Glycolytic Process (GO:0006110)	1/40	0.662315	0.932776	0.384317	NUPR1
GO Biological Process	Negative Regulation Of Secretion By Cell (GO:1903531)	1/40	0.662315	0.932776	0.384317	DRD4
GO Biological Process	Aortic Valve Development (GO:0003176)	1/40	0.662315	0.932776	0.384317	NPPA
GO Biological Process	Nucleic Acid-Templated Transcription (GO:0097659)	1/40	0.662315	0.932776	0.384317	SCX
GO Biological Process	Protein Deacetylation (GO:0006476)	1/40	0.662315	0.932776	0.384317	HDAC10
GO Biological Process	Cyclic-Nucleotide-Mediated Signaling (GO:0019935)	1/40	0.662315	0.932776	0.384317	NPPA
GO Biological Process	Regulation Of Autophagosome Assembly (GO:2000785)	1/40	0.662315	0.932776	0.384317	NUPR1
Reactome	Amine Ligand-Binding Receptors R-HSA-375280	1/40	0.662315	0.932776	0.384317	DRD4
Reactome	Signaling By FGFR4 R-HSA-5654743	1/40	0.662315	0.932776	0.384317	FGF17
GO Biological Process	Negative Regulation Of Cell Cycle (GO:0045786)	2/85	0.667713	0.87624	0.353911	NUPR1;INHA
GO Molecular Function	E-box binding (GO:0070888)	1/41	0.671366	0.90941	0.362346	SCX
GO Biological Process	Regulation Of Chemokine Production (GO:0032642)	1/41	0.671366	0.90941	0.362346	AGER
Reactome	Paradoxical Activation Of RAF Signaling By Kinase Inactive BRAF R-HSA-6802955	1/41	0.671366	0.90941	0.362346	CAMK2B
Reactome	Binding And Uptake Of Ligands By Scavenger Receptors R-HSA-2173782	1/41	0.671366	0.90941	0.362346	HPX
Reactome	Negative Regulation Of MAPK Pathway R-HSA-5675221	1/41	0.671366	0.90941	0.362346	MAPK12
WikiPathways	Common Pathways Underlying Drug Addiction WP2636	1/41	0.671366	0.90941	0.362346	DRD4
GO Biological Process	Exocytosis (GO:0006887)	2/86	0.67396	0.865764	0.341617	RAB26;WASHC1
Reactome	Signaling By FGFR R-HSA-190236	2/86	0.67396	0.865764	0.341617	FGF17;FGF22
GO Biological Process	DNA Recombination (GO:0006310)	1/42	0.680175	0.887184	0.341925	HDAC10
GO Biological Process	Potassium Ion Import Across Plasma Membrane (GO:1990573)	1/42	0.680175	0.887184	0.341925	KCNJ14
GO Biological Process	Collagen Fibril Organization (GO:0030199)	1/42	0.680175	0.887184	0.341925	SCX
Reactome	tRNA Modification In Nucleus And Cytosol R-HSA-6782315	1/42	0.680175	0.887184	0.341925	ADAT3
WikiPathways	Orexin Receptor Pathway WP5094	2/88	0.686168	0.845543	0.318459	BGLAP;GHRL
GO Biological Process	SCF-dependent Proteasomal Ubiquitin-Dependent Protein Catabolic Process (GO:0031146)	1/43	0.688749	0.866016	0.322919	FBXL6
GO Biological Process	Neurotransmitter Secretion (GO:0007269)	1/43	0.688749	0.866016	0.322919	LIN7B
GO Biological Process	Regulation Of JUN Kinase Activity (GO:0043506)	1/43	0.688749	0.866016	0.322919	NPPA
GO Biological Process	Response To Amyloid-Beta (GO:1904645)	1/43	0.688749	0.866016	0.322919	AGER
WikiPathways	Vitamin A And Carotenoid Metabolism WP716	1/43	0.688749	0.866016	0.322919	SULT1A1
Reactome	Ion Channel Transport R-HSA-983712	4/175	0.69213	0.849947	0.312765	CAMK2B;SCNN1D;TCIRG1;ASIC3
GO Biological Process	Sodium Ion Transport (GO:0006814)	2/89	0.692131	0.835781	0.307551	SCNN1D;ASIC3
Reactome	Interferon Gamma Signaling R-HSA-877300	2/89	0.692131	0.835781	0.307551	CAMK2B;IRF7
GO Biological Process	Extracellular Matrix Disassembly (GO:0022617)	1/44	0.697093	0.845832	0.305208	WASHC1
GO Biological Process	Regulation Of Insulin Receptor Signaling Pathway (GO:0046626)	1/44	0.697093	0.845832	0.305208	C1QTNF12
GO Biological Process	Bone Development (GO:0060348)	1/44	0.697093	0.845832	0.305208	BGLAP
GO Biological Process	Nucleobase-Containing Compound Catabolic Process (GO:0034655)	1/44	0.697093	0.845832	0.305208	DNASE1L2
GO Biological Process	Cellular Response To Ketone (GO:1901655)	1/44	0.697093	0.845832	0.305208	SCNN1D
GO Biological Process	Positive Regulation Of Biosynthetic Process (GO:0009891)	1/44	0.697093	0.845832	0.305208	SCX
WikiPathways	IL11 Signaling WP2332	1/44	0.697093	0.845832	0.305208	BGLAP
WikiPathways	Integrated Cancer Pathway WP1971	1/44	0.697093	0.845832	0.305208	NOXA1
GO Biological Process	Hexose Metabolic Process (GO:0019318)	1/45	0.705213	0.826566	0.288683	GHRL
GO Biological Process	Zymogen Activation (GO:0031638)	1/45	0.705213	0.826566	0.288683	KLKB1
GO Biological Process	Organic Hydroxy Compound Transport (GO:0015850)	1/45	0.705213	0.826566	0.288683	GHRL
Reactome	TAK1-dependent IKK And NF-kappa-B Activation R-HSA-445989	1/45	0.705213	0.826566	0.288683	AGER
Reactome	Regulation Of Complement Cascade R-HSA-977606	1/45	0.705213	0.826566	0.288683	C8G
GO Biological Process	B Cell Receptor Signaling Pathway (GO:0050853)	1/46	0.713116	0.808156	0.273246	LIME1
GO Biological Process	Regulation Of Fibroblast Proliferation (GO:0048145)	1/46	0.713116	0.808156	0.273246	PARP10
GO Biological Process	Cellular Component Disassembly (GO:0022411)	1/46	0.713116	0.808156	0.273246	WASHC1
GO Biological Process	Positive Regulation Of Cell-Cell Adhesion (GO:0022409)	1/46	0.713116	0.808156	0.273246	AGER
WikiPathways	Endoplasmic Reticulum Stress Response In Coronavirus Infection WP4861	1/46	0.713116	0.808156	0.273246	PPP1R14D
WikiPathways	Chronic Hyperglycemia Impairment Of Neuron Function WP5283	1/46	0.713116	0.808156	0.273246	AGER
WikiPathways	Ectoderm Differentiation WP2858	3/138	0.718004	0.807435	0.267487	HDAC10;SGSM3;RHPN1
GO Biological Process	Negative Regulation Of Hydrolase Activity (GO:0051346)	1/47	0.720808	0.790547	0.258811	PLIN5
GO Biological Process	Golgi To Plasma Membrane Transport (GO:0006893)	1/47	0.720808	0.790547	0.258811	RAB26
GO Biological Process	Negative Regulation Of Tumor Necrosis Factor Production (GO:0032720)	1/47	0.720808	0.790547	0.258811	GHRL
GO Biological Process	Response To Organonitrogen Compound (GO:0010243)	1/47	0.720808	0.790547	0.258811	DRD4
Reactome	PLC Beta Mediated Events R-HSA-112043	1/47	0.720808	0.790547	0.258811	CAMK2B
Reactome	SARS-CoV-2 Modulates Host Translation Machinery R-HSA-9754678	1/47	0.720808	0.790547	0.258811	RPS10
Reactome	Sensory Perception Of Taste R-HSA-9717189	1/47	0.720808	0.790547	0.258811	SCNN1D
WikiPathways	Mechanoreg And Pathology Of YAP TAZ Hippo And Non Hippo Mechs WP4534	1/47	0.720808	0.790547	0.258811	MST1
WikiPathways	ATM Signaling In Development And Disease WP3878	1/47	0.720808	0.790547	0.258811	MAPK12
WikiPathways	Toll Like Receptor Signaling WP75	2/95	0.725964	0.781618	0.250317	IRF7;MAPK12
WikiPathways	Complement System WP2806	2/95	0.725964	0.781618	0.250317	FKBP2;KLKB1
GO Biological Process	Regulation Of Intrinsic Apoptotic Signaling Pathway (GO:2001242)	1/48	0.728294	0.773687	0.245298	NUPR1
GO Biological Process	Post-Translational Protein Modification (GO:0043687)	1/48	0.728294	0.773687	0.245298	PARP10
GO Biological Process	Cellular Defense Response (GO:0006968)	1/48	0.728294	0.773687	0.245298	TCIRG1
Reactome	Inositol Phosphate Metabolism R-HSA-1483249	1/48	0.728294	0.773687	0.245298	MIOX
Reactome	NOTCH1 Intracellular Domain Regulates Transcription R-HSA-2122947	1/48	0.728294	0.773687	0.245298	HDAC10
GO Biological Process	Erythrocyte Differentiation (GO:0030218)	1/49	0.73558	0.75753	0.232635	INHA
GO Biological Process	Positive Regulation Of Nervous System Development (GO:0051962)	1/49	0.73558	0.75753	0.232635	GHRL
GO Biological Process	Positive Regulation Of Pathway-Restricted SMAD Protein Phosphorylation (GO:0010862)	1/49	0.73558	0.75753	0.232635	INHA
GO Biological Process	Negative Regulation Of Tumor Necrosis Factor Superfamily Cytokine Production (GO:1903556)	1/49	0.73558	0.75753	0.232635	GHRL
GO Biological Process	Proton Transmembrane Transport (GO:1902600)	1/49	0.73558	0.75753	0.232635	TCIRG1
Reactome	Netrin-1 Signaling R-HSA-373752	1/49	0.73558	0.75753	0.232635	MAPK12
WikiPathways	Interleukin 1 IL 1 Structural Pathway WP2637	1/49	0.73558	0.75753	0.232635	IRF7
GO Molecular Function	G protein-coupled receptor binding (GO:0001664)	3/143	0.740137	0.778397	0.234236	CORT;NPPA;GHRL
GO Molecular Function	potassium channel regulator activity (GO:0015459)	1/50	0.74267	0.742032	0.220757	DRD4
GO Molecular Function	calcium-dependent phospholipid binding (GO:0005544)	1/50	0.74267	0.742032	0.220757	CPNE7
GO Biological Process	G Protein-Coupled Receptor Signaling Pathway, Coupled To Cyclic Nucleotide Second Messenger (GO:0007187)	1/50	0.74267	0.742032	0.220757	DRD4
GO Biological Process	tRNA Processing (GO:0008033)	1/50	0.74267	0.742032	0.220757	RPP21
GO Biological Process	Regulation Of Interferon-Beta Production (GO:0032648)	1/50	0.74267	0.742032	0.220757	IRF7
GO Biological Process	Dicarboxylic Acid Metabolic Process (GO:0043648)	1/50	0.74267	0.742032	0.220757	ADHFE1
GO Biological Process	Positive Regulation Of Developmental Growth (GO:0048639)	1/50	0.74267	0.742032	0.220757	GHRL
Reactome	Formation Of Ternary Complex, And Subsequently, 43S Complex R-HSA-72695	1/50	0.74267	0.742032	0.220757	RPS10
Reactome	Ion Homeostasis R-HSA-5578775	1/50	0.74267	0.742032	0.220757	CAMK2B
Reactome	Neurotransmitter Release Cycle R-HSA-112310	1/50	0.74267	0.742032	0.220757	LIN7B
Reactome	Extension Of Telomeres R-HSA-180786	1/50	0.74267	0.742032	0.220757	CHTF18
WikiPathways	Synaptic Signaling Associated With Autism Spectrum Disorder WP4539	1/50	0.74267	0.742032	0.220757	CAMK2B
WikiPathways	Photodynamic Therapy Induced AP 1 Survival Signaling WP3611	1/50	0.74267	0.742032	0.220757	MAPK12
WikiPathways	Translation Factors WP107	1/50	0.74267	0.742032	0.220757	EIF4EBP3
GO Molecular Function	inorganic cation transmembrane transporter activity (GO:0022890)	1/51	0.749571	0.727154	0.209605	ASIC3
GO Molecular Function	polyubiquitin modification-dependent protein binding (GO:0031593)	1/51	0.749571	0.727154	0.209605	PARP10
GO Biological Process	SMAD Protein Signal Transduction (GO:0060395)	1/51	0.749571	0.727154	0.209605	INHA
GO Biological Process	Regulation Of Release Of Sequestered Calcium Ion Into Cytosol (GO:0051279)	1/51	0.749571	0.727154	0.209605	LIME1
GO Biological Process	Regulation Of Synapse Assembly (GO:0051963)	1/51	0.749571	0.727154	0.209605	GHRL
GO Biological Process	Regulated Exocytosis (GO:0045055)	1/51	0.749571	0.727154	0.209605	RAB26
GO Biological Process	Positive Regulation Of Ras Protein Signal Transduction (GO:0046579)	1/51	0.749571	0.727154	0.209605	GPR35
GO Biological Process	Negative Regulation Of MAP Kinase Activity (GO:0043407)	1/51	0.749571	0.727154	0.209605	NPPA
GO Biological Process	Sensory Perception (GO:0007600)	1/51	0.749571	0.727154	0.209605	ASIC3
Reactome	Stimuli-sensing Channels R-HSA-2672351	2/100	0.751707	0.741548	0.211644	SCNN1D;ASIC3
GO Biological Process	Neurotransmitter Transport (GO:0006836)	1/52	0.756287	0.712859	0.199126	LIN7B
GO Biological Process	Cardiac Muscle Tissue Development (GO:0048738)	1/52	0.756287	0.712859	0.199126	NPPA
Reactome	G-protein Mediated Events R-HSA-112040	1/52	0.756287	0.712859	0.199126	CAMK2B
Reactome	SARS-CoV-1 Infection R-HSA-9678108	1/52	0.756287	0.712859	0.199126	PARP10
Reactome	MyD88 Dependent Cascade Initiated On Endosome R-HSA-975155	2/102	0.761407	0.726642	0.198073	IRF7;AGER
WikiPathways	Prader Willi And Angelman Syndrome WP3998	2/102	0.761407	0.726642	0.198073	SNRPN;GHRL
GO Biological Process	Actin Polymerization Or Depolymerization (GO:0008154)	1/53	0.762823	0.699114	0.18927	GHRL
GO Biological Process	Regulation Of Proteasomal Protein Catabolic Process (GO:0061136)	1/53	0.762823	0.699114	0.18927	NUPR1
GO Biological Process	Regulation Of Receptor Signaling Pathway Via JAK-STAT (GO:0046425)	1/53	0.762823	0.699114	0.18927	MST1
GO Biological Process	Cellular Response To Alcohol (GO:0097306)	1/53	0.762823	0.699114	0.18927	SCNN1D
GO Biological Process	Positive Regulation Of NIK/NF-kappaB Signaling (GO:1901224)	1/53	0.762823	0.699114	0.18927	AGER
GO Biological Process	Positive Regulation Of Chemokine Production (GO:0032722)	1/53	0.762823	0.699114	0.18927	AGER
Reactome	Nucleotide-binding Domain, Leucine Rich Repeat Containing NLR Signaling Pathways R-HSA-168643	1/53	0.762823	0.699114	0.18927	MAPK12
Reactome	Ion Transport By P-type ATPases R-HSA-936837	1/53	0.762823	0.699114	0.18927	CAMK2B
Reactome	Sensory Processing Of Sound By Outer Hair Cells Of Cochlea R-HSA-9662361	1/53	0.762823	0.699114	0.18927	CHRNA10
GO Biological Process	Skeletal System Development (GO:0001501)	3/149	0.764851	0.746176	0.20003	BGLAP;GHRL;INHA
GO Biological Process	Inorganic Cation Import Across Plasma Membrane (GO:0098659)	2/103	0.766133	0.71941	0.19165	SCNN1D;KCNJ14
Reactome	Toll Like Receptor 3 (TLR3) Cascade R-HSA-168164	2/103	0.766133	0.71941	0.19165	IRF7;AGER
Reactome	Toll Like Receptor 7/8 (TLR7/8) Cascade R-HSA-168181	2/103	0.766133	0.71941	0.19165	IRF7;AGER
GO Molecular Function	iron ion binding (GO:0005506)	1/54	0.769185	0.685888	0.179994	MIOX
GO Biological Process	Regulation Of Exocytosis (GO:0017157)	1/54	0.769185	0.685888	0.179994	RAB26
Reactome	Pyruvate Metabolism And Citric Acid (TCA) Cycle R-HSA-71406	1/54	0.769185	0.685888	0.179994	ADHFE1
GO Biological Process	Macroautophagy (GO:0016236)	2/104	0.770778	0.71232	0.185456	HDAC10;TCIRG1
GO Molecular Function	serine-type endopeptidase activity (GO:0004252)	2/105	0.775342	0.705368	0.179482	MST1;PCSK4
GO Molecular Function	growth factor receptor binding (GO:0070851)	2/105	0.775342	0.705368	0.179482	FGF17;FGF22
Reactome	PI3K/AKT Signaling In Cancer R-HSA-2219528	2/105	0.775342	0.705368	0.179482	FGF17;FGF22
Reactome	tRNA Processing R-HSA-72306	2/105	0.775342	0.705368	0.179482	RPP21;ADAT3
GO Biological Process	Purine Ribonucleotide Biosynthetic Process (GO:0009152)	1/55	0.775376	0.673152	0.171255	NPPA
Reactome	Amino Acids Regulate mTORC1 R-HSA-9639288	1/55	0.775376	0.673152	0.171255	TCIRG1
Reactome	Complement Cascade R-HSA-166658	1/55	0.775376	0.673152	0.171255	C8G
WikiPathways	Cardiac Hypertrophic Response WP2795	1/55	0.775376	0.673152	0.171255	NPPA
Reactome	PI5P, PP2A And IER3 Regulate PI3K/AKT Signaling R-HSA-6811558	2/106	0.779826	0.69855	0.173718	FGF17;FGF22
Reactome	Toll Like Receptor 9 (TLR9) Cascade R-HSA-168138	2/106	0.779826	0.69855	0.173718	IRF7;AGER
GO Molecular Function	receptor tyrosine kinase binding (GO:0030971)	1/56	0.781401	0.660878	0.163017	MST1
GO Biological Process	Cellular Response To Peptide (GO:1901653)	1/56	0.781401	0.660878	0.163017	AGER
WikiPathways	11P11 2 Copy Number Variation Syndrome WP5348	1/56	0.781401	0.660878	0.163017	ACCS
Reactome	MyD88-independent TLR4 Cascade R-HSA-166166	2/107	0.784232	0.691861	0.168157	IRF7;AGER
GO Molecular Function	hydrolase activity, acting on carbon-nitrogen (but not peptide) bonds, in linear amides (GO:0016811)	1/57	0.787265	0.649044	0.155245	HDAC10
GO Biological Process	Chemokine-Mediated Signaling Pathway (GO:0070098)	1/57	0.787265	0.649044	0.155245	GPR35
GO Biological Process	Myeloid Cell Differentiation (GO:0030099)	1/57	0.787265	0.649044	0.155245	INHA
GO Biological Process	Regulation Of Calcium Ion Transport (GO:0051924)	1/57	0.787265	0.649044	0.155245	CAMK2B
GO Biological Process	Signal Transduction In Response To DNA Damage (GO:0042770)	1/57	0.787265	0.649044	0.155245	MAPK12
Reactome	Translation Initiation Complex Formation R-HSA-72649	1/57	0.787265	0.649044	0.155245	RPS10
Reactome	tRNA Processing In Nucleus R-HSA-6784531	1/57	0.787265	0.649044	0.155245	RPP21
Reactome	Ribosomal Scanning And Start Codon Recognition R-HSA-72702	1/57	0.787265	0.649044	0.155245	RPS10
Reactome	Neurexins And Neuroligins R-HSA-6794361	1/57	0.787265	0.649044	0.155245	LIN7B
WikiPathways	Neurogenesis Regulation In The Olfactory Epithelium WP5265	1/57	0.787265	0.649044	0.155245	GHRL
WikiPathways	Macrophage Stimulating Protein MSP Signaling WP5353	2/108	0.78856	0.685299	0.16279	BGLAP;MST1
GO Biological Process	Muscle Organ Development (GO:0007517)	1/58	0.792972	0.637624	0.147908	MAPK12
Reactome	mRNA Activation Upon Binding Of Cap-Binding Complex And eIFs, Subsequent Binding To 43S R-HSA-72662	1/58	0.792972	0.637624	0.147908	RPS10
Reactome	Late SARS-CoV-2 Infection Events R-HSA-9772573	1/58	0.792972	0.637624	0.147908	PARP10
Reactome	Constitutive Signaling By NOTCH1 HD+PEST Domain Mutants R-HSA-2894862	1/58	0.792972	0.637624	0.147908	HDAC10
GO Biological Process	Glucose Metabolic Process (GO:0006006)	1/59	0.798526	0.626598	0.140977	GHRL
GO Biological Process	Positive Regulation Of Proteolysis (GO:0045862)	1/59	0.798526	0.626598	0.140977	MAPK12
GO Biological Process	Anterior/Posterior Pattern Specification (GO:0009952)	1/59	0.798526	0.626598	0.140977	HES4
GO Biological Process	Regulation Of Multicellular Organismal Development (GO:2000026)	1/59	0.798526	0.626598	0.140977	SCX
GO Biological Process	Cellular Response To Chemokine (GO:1990869)	1/59	0.798526	0.626598	0.140977	GPR35
GO Biological Process	Regulation Of Type I Interferon Production (GO:0032479)	1/59	0.798526	0.626598	0.140977	IRF7
Reactome	Iron Uptake And Transport R-HSA-917937	1/59	0.798526	0.626598	0.140977	TCIRG1
GO Molecular Function	nuclease activity (GO:0004518)	1/60	0.803931	0.615946	0.134425	DNASE1L2
Reactome	HDACs Deacetylate Histones R-HSA-3214815	1/60	0.803931	0.615946	0.134425	HDAC10
Reactome	Transcriptional Regulation By MECP2 R-HSA-8986944	1/60	0.803931	0.615946	0.134425	CAMK2B
WikiPathways	10Q11 21Q11 23 Copy Number Variation Syndrome WP5352	1/60	0.803931	0.615946	0.134425	HSF4
GO Biological Process	Regulation Of Protein Serine/Threonine Kinase Activity (GO:0071900)	2/112	0.805117	0.660242	0.143119	MST1;LIME1
Reactome	Negative Regulation Of PI3K/AKT Network R-HSA-199418	2/113	0.809072	0.65426	0.138616	FGF17;FGF22
GO Biological Process	BMP Signaling Pathway (GO:0030509)	1/61	0.809192	0.605649	0.128228	SCX
GO Biological Process	Regulation Of Pathway-Restricted SMAD Protein Phosphorylation (GO:0060393)	1/61	0.809192	0.605649	0.128228	INHA
GO Biological Process	Positive Regulation Of Cell Junction Assembly (GO:1901890)	1/61	0.809192	0.605649	0.128228	GHRL
Reactome	Post NMDA Receptor Activation Events R-HSA-438064	1/61	0.809192	0.605649	0.128228	CAMK2B
GO Biological Process	Regulation Of Interleukin-6 Production (GO:0032675)	2/114	0.812956	0.648385	0.134267	GHRL;AGER
GO Biological Process	Regulation Of MAP Kinase Activity (GO:0043405)	2/114	0.812956	0.648385	0.134267	LIME1;DRD4
GO Biological Process	Cell Junction Organization (GO:0034330)	1/62	0.814311	0.59569	0.122362	AJM1
GO Biological Process	Positive Regulation Of Apoptotic Signaling Pathway (GO:2001235)	1/62	0.814311	0.59569	0.122362	NUPR1
Reactome	RHO GTPases Activate PKNs R-HSA-5625740	1/62	0.814311	0.59569	0.122362	KLKB1
Reactome	Signaling By BRAF And RAF1 Fusions R-HSA-6802952	1/62	0.814311	0.59569	0.122362	CAMK2B
WikiPathways	TYROBP Causal Network In Microglia WP3945	1/62	0.814311	0.59569	0.122362	TCIRG1
GO Molecular Function	protein kinase activator activity (GO:0030295)	1/63	0.819294	0.586052	0.116807	GHRL
GO Biological Process	Regulation Of Cellular Catabolic Process (GO:0031329)	1/63	0.819294	0.586052	0.116807	NUPR1
Reactome	Cytosolic Sensors Of Pathogen-Associated DNA R-HSA-1834949	1/63	0.819294	0.586052	0.116807	IRF7
GO Biological Process	Positive Regulation Of Type I Interferon Production (GO:0032481)	1/64	0.824143	0.57672	0.111544	IRF7
GO Biological Process	Regulation Of Secretion By Cell (GO:1903530)	1/64	0.824143	0.57672	0.111544	RAB26
GO Biological Process	Endocytic Recycling (GO:0032456)	1/64	0.824143	0.57672	0.111544	WASHC1
GO Biological Process	Protein Processing (GO:0016485)	2/117	0.824186	0.631373	0.122081	KLKB1;PCSK4
GO Biological Process	Antimicrobial Humoral Immune Response Mediated By Antimicrobial Peptide (GO:0061844)	1/65	0.828862	0.567679	0.106554	LEAP2
GO Biological Process	Regulation Of Translational Initiation (GO:0006446)	1/65	0.828862	0.567679	0.106554	EIF4EBP3
GO Biological Process	Positive Regulation Of DNA Biosynthetic Process (GO:2000573)	1/65	0.828862	0.567679	0.106554	CHTF18
GO Biological Process	Positive Regulation Of Cell Cycle (GO:0045787)	1/65	0.828862	0.567679	0.106554	NUPR1
GO Biological Process	Cellular Response To BMP Stimulus (GO:0071773)	1/66	0.833455	0.558917	0.101821	SCX
WikiPathways	SARS CoV 2 Innate Immunity Evasion And Cell Immune Response WP5039	1/66	0.833455	0.558917	0.101821	IRF7
WikiPathways	AGE RAGE Pathway WP2324	1/66	0.833455	0.558917	0.101821	AGER
GO Biological Process	Neuropeptide Signaling Pathway (GO:0007218)	1/68	0.842275	0.542177	0.093064	NPPA
WikiPathways	RAC1 PAK1 P38 MMP2 Pathway WP3303	1/68	0.842275	0.542177	0.093064	MAPK12
WikiPathways	Melanoma WP4685	1/68	0.842275	0.542177	0.093064	CALML6
GO Biological Process	Cellular Response To Calcium Ion (GO:0071277)	1/69	0.846508	0.534176	0.0890125	CPNE7
WikiPathways	Urotensin II Mediated Signaling WP5158	1/69	0.846508	0.534176	0.0890125	NPPA
GO Biological Process	Enzyme-Linked Receptor Protein Signaling Pathway (GO:0007167)	2/124	0.848068	0.594931	0.0980414	NPPA;GUCA1B
GO Molecular Function	serine-type peptidase activity (GO:0008236)	2/125	0.851228	0.590064	0.0950445	MST1;PCSK4
GO Biological Process	Positive Regulation Of Hydrolase Activity (GO:0051345)	3/176	0.853332	0.628841	0.0997383	SGSM3;MAPK12;PLIN5
GO Biological Process	Regulation Of Cilium Assembly (GO:1902017)	1/71	0.854638	0.51886	0.0815011	SGSM3
GO Biological Process	Regulation Of Tumor Necrosis Factor Production (GO:0032680)	2/127	0.85737	0.580563	0.0893402	GHRL;AGER
GO Biological Process	Negative Regulation Of Catabolic Process (GO:0009895)	1/72	0.85854	0.511526	0.0780187	NUPR1
Reactome	Interferon Alpha/Beta Signaling R-HSA-909733	1/72	0.85854	0.511526	0.0780187	IRF7
WikiPathways	Primary Focal Segmental Glomerulosclerosis FSGS WP2572	1/72	0.85854	0.511526	0.0780187	CAMK2B
GO Biological Process	Negative Regulation Of Cytokine Production (GO:0001818)	3/178	0.858557	0.62159	0.0947935	GHRL;INHA;AGER
Reactome	Major Pathway Of rRNA Processing In Nucleolus And Cytosol R-HSA-6791226	3/179	0.861109	0.618026	0.0924163	RPP21;NOL12;RPS10
GO Molecular Function	ATPase binding (GO:0051117)	1/73	0.862338	0.504396	0.074705	TCIRG1
GO Biological Process	Regulation Of Rho Protein Signal Transduction (GO:0035023)	1/73	0.862338	0.504396	0.074705	GPR35
GO Biological Process	Import Into Nucleus (GO:0051170)	1/74	0.866034	0.49746	0.0715503	FAM53A
Reactome	Signaling By NOTCH1 R-HSA-1980143	1/74	0.866034	0.49746	0.0715503	HDAC10
WikiPathways	Cytosolic DNA Sensing Pathway WP4655	1/74	0.866034	0.49746	0.0715503	IRF7
WikiPathways	Affected Pathways In Duchenne Muscular Dystrophy WP5356	1/74	0.866034	0.49746	0.0715503	SCX
GO Biological Process	Transmembrane Receptor Protein Serine/Threonine Kinase Signaling Pathway (GO:0007178)	2/130	0.86615	0.566868	0.0814575	SCX;INHA
GO Biological Process	Positive Regulation Of Phosphorylation (GO:0042327)	4/231	0.869062	0.63841	0.0895947	FGF17;AGER;DRD4;FGF22
GO Biological Process	Negative Regulation Of Phosphorylation (GO:0042326)	1/75	0.869631	0.490713	0.0685459	INHA
GO Biological Process	Regulation Of Plasma Membrane Bounded Cell Projection Assembly (GO:0120032)	1/75	0.869631	0.490713	0.0685459	SGSM3
GO Biological Process	Regulation Of Stress Fiber Assembly (GO:0051492)	1/75	0.869631	0.490713	0.0685459	RHPN1
Reactome	Sensory Processing Of Sound R-HSA-9659379	1/75	0.869631	0.490713	0.0685459	CHRNA10
GO Biological Process	Macromolecule Biosynthetic Process (GO:0009059)	3/183	0.870913	0.604167	0.0835035	DHPS;INHA;RPS10
GO Biological Process	Positive Regulation Of Protein Secretion (GO:0050714)	1/76	0.873131	0.484145	0.0656836	GHRL
GO Biological Process	Regulation Of Ras Protein Signal Transduction (GO:0046578)	1/76	0.873131	0.484145	0.0656836	SGSM3
GO Biological Process	Positive Regulation Of Response To Stimulus (GO:0048584)	1/77	0.876538	0.47775	0.0629556	C8G
GO Biological Process	Positive Regulation Of Synaptic Transmission (GO:0050806)	1/77	0.876538	0.47775	0.0629556	AGER
GO Biological Process	Negative Regulation Of Blood Vessel Morphogenesis (GO:2000181)	1/77	0.876538	0.47775	0.0629556	GHRL
Reactome	Oncogenic MAPK Signaling R-HSA-6802957	1/78	0.879853	0.471521	0.0603548	CAMK2B
WikiPathways	Regulatory Circuits Of STAT3 Signaling WP4538	1/78	0.879853	0.471521	0.0603548	MAPK12
GO Biological Process	Protein Import Into Nucleus (GO:0006606)	1/79	0.88308	0.465452	0.0578742	FAM53A
Reactome	Amyloid Fiber Formation R-HSA-977225	1/79	0.88308	0.465452	0.0578742	NPPA
Reactome	rRNA Processing In Nucleus And Cytosol R-HSA-8868773	3/189	0.884475	0.584496	0.071753	RPP21;NOL12;RPS10
GO Biological Process	Negative Regulation Of Cellular Biosynthetic Process (GO:0031327)	2/137	0.88474	0.53728	0.0657963	C1QTNF12;MST1
GO Molecular Function	amyloid-beta binding (GO:0001540)	1/80	0.88622	0.459536	0.0555076	AGER
GO Biological Process	Positive Regulation Of Immune Response (GO:0050778)	1/80	0.88622	0.459536	0.0555076	C8G
GO Biological Process	Regulation Of Organelle Assembly (GO:1902115)	1/80	0.88622	0.459536	0.0555076	SGSM3
GO Biological Process	Positive Regulation Of Growth (GO:0045927)	1/81	0.889275	0.453769	0.053249	ARMC12
GO Biological Process	Negative Regulation Of NF-kappaB Transcription Factor Activity (GO:0032088)	1/81	0.889275	0.453769	0.053249	PARP10
Reactome	Centrosome Maturation R-HSA-380287	1/81	0.889275	0.453769	0.053249	CDK11A
WikiPathways	DNA IR Damage And Cellular Response Via ATR WP4016	1/81	0.889275	0.453769	0.053249	POLN
Reactome	Toll Like Receptor 4 (TLR4) Cascade R-HSA-166016	2/140	0.891951	0.525519	0.0600897	IRF7;AGER
GO Molecular Function	voltage-gated potassium channel activity (GO:0005249)	1/82	0.892249	0.448144	0.0510927	KCNJ14
GO Biological Process	Positive Regulation Of Tumor Necrosis Factor Superfamily Cytokine Production (GO:1903557)	1/82	0.892249	0.448144	0.0510927	AGER
GO Biological Process	Regulation Of Phosphorylation (GO:0042325)	1/82	0.892249	0.448144	0.0510927	INHA
GO Biological Process	Vascular Transport (GO:0010232)	1/83	0.895143	0.442656	0.0490335	AGER
GO Biological Process	Vesicle-Mediated Transport To The Plasma Membrane (GO:0098876)	1/83	0.895143	0.442656	0.0490335	WASHC1
GO Biological Process	Phospholipase C-activating G Protein-Coupled Receptor Signaling Pathway (GO:0007200)	1/83	0.895143	0.442656	0.0490335	GPR35
WikiPathways	MicroRNAs In Cardiomyocyte Hypertrophy WP1544	1/83	0.895143	0.442656	0.0490335	NPPA
GO Molecular Function	ion channel activity (GO:0005216)	1/84	0.89796	0.4373	0.0470664	ASIC3
GO Molecular Function	UDP-glycosyltransferase activity (GO:0008194)	1/84	0.89796	0.4373	0.0470664	B4GALNT4
GO Biological Process	Regulation Of Interleukin-1 Beta Production (GO:0032651)	1/84	0.89796	0.4373	0.0470664	GHRL
GO Biological Process	Purine Ribonucleotide Metabolic Process (GO:0009150)	1/84	0.89796	0.4373	0.0470664	SULT1A1
WikiPathways	Apoptosis WP254	1/84	0.89796	0.4373	0.0470664	IRF7
Reactome	Muscle Contraction R-HSA-397014	3/196	0.898682	0.563092	0.0601529	CAMK2B;NPPA;KCNJ14
GO Biological Process	Positive Regulation Of Transferase Activity (GO:0051347)	2/143	0.898742	0.514258	0.0549015	CHTF18;DRD4
GO Biological Process	Establishment Of Protein Localization To Organelle (GO:0072594)	1/85	0.900701	0.432072	0.0451868	FAM53A
GO Biological Process	Transport Across Blood-Brain Barrier (GO:0150104)	1/85	0.900701	0.432072	0.0451868	AGER
GO Biological Process	Regulation Of Kinase Activity (GO:0043549)	1/85	0.900701	0.432072	0.0451868	DRD4
GO Biological Process	Macromolecule Catabolic Process (GO:0009057)	1/85	0.900701	0.432072	0.0451868	DNASE1L2
GO Biological Process	Defense Response To Gram-positive Bacterium (GO:0050830)	1/85	0.900701	0.432072	0.0451868	LYG1
GO Biological Process	Negative Regulation Of Angiogenesis (GO:0016525)	1/86	0.903369	0.426966	0.0433903	GHRL
Reactome	Peptide Chain Elongation R-HSA-156902	1/86	0.903369	0.426966	0.0433903	RPS10
GO Biological Process	Regulation Of Cell Cycle (GO:0051726)	5/298	0.903522	0.617297	0.0626275	CDK11A;NUPR1;ANKK1;INHA;MAPK12
GO Biological Process	Anterograde Trans-Synaptic Signaling (GO:0098916)	3/199	0.904274	0.554387	0.0557837	CORT;CHRNA10;DRD4
Reactome	rRNA Processing R-HSA-72312	3/199	0.904274	0.554387	0.0557837	RPP21;NOL12;RPS10
GO Molecular Function	oxidoreductase activity, acting on the CH-OH group of donors, NAD or NADP as acceptor (GO:0016616)	1/87	0.905965	0.42198	0.0416726	MIOX
GO Biological Process	Regulation Of Insulin Secretion (GO:0050796)	1/87	0.905965	0.42198	0.0416726	GHRL
GO Biological Process	Regulation Of Type II Interferon Production (GO:0032649)	1/87	0.905965	0.42198	0.0416726	INHA
GO Biological Process	Positive Regulation Of Plasma Membrane Bounded Cell Projection Assembly (GO:0120034)	1/88	0.908491	0.417108	0.04003	WASHC1
Reactome	Opioid Signaling R-HSA-111885	1/88	0.908491	0.417108	0.04003	CAMK2B
Reactome	Protein-protein Interactions At Synapses R-HSA-6794362	1/88	0.908491	0.417108	0.04003	LIN7B
WikiPathways	Cytoplasmic Ribosomal Proteins WP477	1/88	0.908491	0.417108	0.04003	RPS10
GO Biological Process	Organic Anion Transport (GO:0015711)	1/89	0.91095	0.412347	0.0384586	SLC25A41
GO Biological Process	Cellular Response To Peptide Hormone Stimulus (GO:0071375)	1/89	0.91095	0.412347	0.0384586	SCNN1D
GO Biological Process	Positive Regulation Of DNA Repair (GO:0045739)	1/89	0.91095	0.412347	0.0384586	HDAC10
GO Biological Process	Regulation Of Vesicle-Mediated Transport (GO:0060627)	1/89	0.91095	0.412347	0.0384586	RAB26
Reactome	Antimicrobial Peptides R-HSA-6803157	1/89	0.91095	0.412347	0.0384586	LEAP2
Reactome	Mitochondrial Biogenesis R-HSA-1592230	1/89	0.91095	0.412347	0.0384586	MAPK12
GO Biological Process	Negative Regulation Of DNA-binding Transcription Factor Activity (GO:0043433)	2/149	0.911148	0.493114	0.0458844	PARP10;NUPR1
WikiPathways	Regulation Of Actin Cytoskeleton WP51	2/150	0.913072	0.489757	0.044539	FGF17;FGF22
GO Biological Process	Positive Regulation Of Proteasomal Protein Catabolic Process (GO:1901800)	1/90	0.913342	0.407693	0.0369551	NUPR1
GO Biological Process	Regulation Of Phosphatidylinositol 3-Kinase Signaling (GO:0014066)	1/90	0.913342	0.407693	0.0369551	LIME1
GO Biological Process	Mitochondrial Respiratory Chain Complex Assembly (GO:0033108)	1/90	0.913342	0.407693	0.0369551	PET100
Reactome	Viral mRNA Translation R-HSA-192823	1/90	0.913342	0.407693	0.0369551	RPS10
Reactome	Selenocysteine Synthesis R-HSA-2408557	1/90	0.913342	0.407693	0.0369551	RPS10
Reactome	Eukaryotic Translation Elongation R-HSA-156842	1/90	0.913342	0.407693	0.0369551	RPS10
Reactome	Eukaryotic Translation Termination R-HSA-72764	1/90	0.913342	0.407693	0.0369551	RPS10
WikiPathways	ErbB Signaling WP673	1/90	0.913342	0.407693	0.0369551	CAMK2B
WikiPathways	Hepatitis B Infection WP4666	2/151	0.914956	0.486445	0.0432347	IRF7;MAPK12
GO Biological Process	Regulation Of Epithelial Cell Proliferation (GO:0050678)	1/91	0.915671	0.403142	0.0355161	NUPR1
GO Biological Process	Positive Regulation Of MAP Kinase Activity (GO:0043406)	1/91	0.915671	0.403142	0.0355161	DRD4
WikiPathways	GPCRs Other WP117	1/91	0.915671	0.403142	0.0355161	DRD4
WikiPathways	Amino Acid Metabolism WP3925	1/91	0.915671	0.403142	0.0355161	FTCD
GO Molecular Function	receptor ligand activity (GO:0048018)	5/307	0.916438	0.598619	0.0522363	FGF17;C1QTNF12;NPPA;INHA;FGF22
GO Biological Process	Positive Regulation Of Neuron Projection Development (GO:0010976)	1/92	0.917937	0.398691	0.0341386	CAMK2B
GO Biological Process	Positive Regulation Of Protein Catabolic Process (GO:0045732)	1/92	0.917937	0.398691	0.0341386	NUPR1
Reactome	Telomere Maintenance R-HSA-157579	1/92	0.917937	0.398691	0.0341386	CHTF18
Reactome	Class B/2 (Secretin Family Receptors) R-HSA-373080	1/92	0.917937	0.398691	0.0341386	UCN
Reactome	Nonsense Mediated Decay (NMD) Independent Of Exon Junction Complex (EJC) R-HSA-975956	1/92	0.917937	0.398691	0.0341386	RPS10
Reactome	Cellular Response To Starvation R-HSA-9711097	2/153	0.918612	0.479952	0.0407441	TCIRG1;RPS10
GO Molecular Function	histone deacetylase binding (GO:0042826)	1/93	0.920142	0.394337	0.0328195	HDAC10
GO Biological Process	Regulation Of Endothelial Cell Proliferation (GO:0001936)	1/93	0.920142	0.394337	0.0328195	GHRL
GO Biological Process	Cytoplasmic Translation (GO:0002181)	1/93	0.920142	0.394337	0.0328195	RPS10
Reactome	RAC3 GTPase Cycle R-HSA-9013423	1/93	0.920142	0.394337	0.0328195	NOXA1
Reactome	VEGFA-VEGFR2 Pathway R-HSA-4420097	1/93	0.920142	0.394337	0.0328195	MAPK12
WikiPathways	Breast Cancer Pathway WP4262	2/154	0.920383	0.47677	0.0395553	FGF17;FGF22
GO Biological Process	Vesicle Organization (GO:0016050)	1/94	0.922288	0.390077	0.0315562	CHMP4BP1
GO Biological Process	Peptidyl-Lysine Modification (GO:0018205)	1/94	0.922288	0.390077	0.0315562	HDAC10
GO Biological Process	Retrograde Transport, Endosome To Golgi (GO:0042147)	1/94	0.922288	0.390077	0.0315562	WASHC1
GO Biological Process	Positive Regulation Of Transmembrane Receptor Protein Serine/Threonine Kinase Signaling Pathway (GO:0090100)	1/95	0.924377	0.385907	0.030346	INHA
GO Biological Process	Recombinational Repair (GO:0000725)	1/95	0.924377	0.385907	0.030346	POLN
Reactome	Drug ADME R-HSA-9748784	1/95	0.924377	0.385907	0.030346	SULT1A1
Reactome	MyD88 Cascade Initiated On Plasma Membrane R-HSA-975871	1/96	0.926409	0.381825	0.0291864	AGER
GO Biological Process	Peptide Biosynthetic Process (GO:0043043)	2/158	0.927114	0.464449	0.0351491	DHPS;RPS10
GO Biological Process	Peptidyl-Serine Phosphorylation (GO:0018105)	2/158	0.927114	0.464449	0.0351491	CAMK2B;MAPK12
GO Biological Process	Regulation Of Defense Response (GO:0031347)	1/97	0.928387	0.377828	0.028075	AGER
GO Molecular Function	cation channel activity (GO:0005261)	1/98	0.930312	0.373914	0.0270097	ASIC3
GO Biological Process	MAPK Cascade (GO:0000165)	1/98	0.930312	0.373914	0.0270097	MAPK12
GO Biological Process	RNA Splicing (GO:0008380)	1/98	0.930312	0.373914	0.0270097	SNRPN
GO Biological Process	Mitochondrial Translation (GO:0032543)	1/98	0.930312	0.373914	0.0270097	MTG1
GO Biological Process	Positive Regulation Of Cold-Induced Thermogenesis (GO:0120162)	1/98	0.930312	0.373914	0.0270097	GHRL
Reactome	Formation Of A Pool Of Free 40S Subunits R-HSA-72689	1/98	0.930312	0.373914	0.0270097	RPS10
Reactome	Visual Phototransduction R-HSA-2187338	1/98	0.930312	0.373914	0.0270097	GUCA1B
Reactome	Response Of EIF2AK4 (GCN2) To Amino Acid Deficiency R-HSA-9633012	1/98	0.930312	0.373914	0.0270097	RPS10
WikiPathways	Hippo Signaling Regulation WP4540	1/98	0.930312	0.373914	0.0270097	MST1
GO Molecular Function	GTPase activity (GO:0003924)	3/216	0.931009	0.50969	0.0364361	RASL10A;MTG1;RAB24
Reactome	RHO GTPase Effectors R-HSA-195258	4/269	0.931791	0.545784	0.0385576	NOXA1;RHPN1;KLKB1;LIN7B
Reactome	Cellular Response To Heat Stress R-HSA-3371556	1/99	0.932186	0.370079	0.0259882	CAMK2B
Reactome	Toll-like Receptor Cascades R-HSA-168898	2/162	0.933305	0.452744	0.0312499	IRF7;AGER
GO Biological Process	Antimicrobial Humoral Response (GO:0019730)	1/100	0.934009	0.366322	0.0250087	LEAP2
GO Biological Process	ncRNA Processing (GO:0034470)	1/100	0.934009	0.366322	0.0250087	RPP21
WikiPathways	17Q12 Copy Number Variation Syndrome WP5287	1/100	0.934009	0.366322	0.0250087	TBC1D3L
Reactome	RAF/MAP Kinase Cascade R-HSA-5673001	4/271	0.93418	0.541639	0.0368784	FGF17;CAMK2B;FGF22;MAPK12
Reactome	TRAF6 Mediated Induction Of NFkB And MAP Kinases Upon TLR7/8 Or 9 Activation R-HSA-975138	1/101	0.935783	0.36264	0.0240692	AGER
WikiPathways	Neural Crest Differentiation WP2064	1/101	0.935783	0.36264	0.0240692	HDAC10
WikiPathways	Integrin Mediated Cell Adhesion WP185	1/101	0.935783	0.36264	0.0240692	MAPK12
GO Biological Process	Chemical Synaptic Transmission (GO:0007268)	4/273	0.936492	0.537556	0.0352715	CORT;CHRNA10;LIN7B;DRD4
GO Biological Process	Activation Of GTPase Activity (GO:0090630)	1/102	0.937509	0.359031	0.0231679	SGSM3
GO Biological Process	Calcium Ion Homeostasis (GO:0055074)	1/102	0.937509	0.359031	0.0231679	DRD4
GO Biological Process	Protein Catabolic Process (GO:0030163)	1/102	0.937509	0.359031	0.0231679	TCIRG1
GO Biological Process	Regulation Of Protein Secretion (GO:0050708)	1/102	0.937509	0.359031	0.0231679	DRD4
Reactome	Potassium Channels R-HSA-1296071	1/102	0.937509	0.359031	0.0231679	KCNJ14
Reactome	Signaling By VEGF R-HSA-194138	1/102	0.937509	0.359031	0.0231679	MAPK12
GO Biological Process	Peptidyl-Serine Modification (GO:0018209)	2/166	0.938996	0.44161	0.0277966	CAMK2B;MAPK12
GO Biological Process	Mitochondrial Gene Expression (GO:0140053)	1/103	0.939189	0.355493	0.022303	MTG1
GO Biological Process	Positive Regulation Of Inflammatory Response (GO:0050729)	1/104	0.940824	0.352024	0.021473	NUPR1
GO Biological Process	Positive Regulation Of Kinase Activity (GO:0033674)	1/104	0.940824	0.352024	0.021473	DRD4
WikiPathways	7Q11 23 Copy Number Variation Syndrome WP4932	1/104	0.940824	0.352024	0.021473	CHTF18
Reactome	MAPK1/MAPK3 Signaling R-HSA-5684996	4/277	0.940897	0.52957	0.0322624	FGF17;CAMK2B;FGF22;MAPK12
GO Biological Process	Positive Regulation Of Protein Modification Process (GO:0031401)	3/225	0.942205	0.488798	0.0290995	FGF17;AGER;FGF22
GO Biological Process	Regulation Of Neuron Apoptotic Process (GO:0043523)	1/105	0.942415	0.348621	0.0206764	NUPR1
GO Biological Process	Proteolysis (GO:0006508)	5/330	0.942773	0.555588	0.0327409	NPEPL1;TMPRSS5;KLKB1;PCSK4;FBXL6
GO Biological Process	Response To Calcium Ion (GO:0051592)	1/106	0.943964	0.345283	0.0199115	CPNE7
GO Biological Process	Positive Regulation Of Cell Growth (GO:0030307)	1/106	0.943964	0.345283	0.0199115	ARMC12
WikiPathways	Complement System In Neuronal Development And Plasticity WP5090	1/106	0.943964	0.345283	0.0199115	C8G
GO Biological Process	Regulation Of Cellular Response To Stress (GO:0080135)	1/107	0.945471	0.342008	0.0191771	NUPR1
GO Biological Process	Negative Regulation Of Translation (GO:0017148)	1/107	0.945471	0.342008	0.0191771	EIF4EBP3
Reactome	Phase II - Conjugation Of Compounds R-HSA-156580	1/107	0.945471	0.342008	0.0191771	SULT1A1
GO Biological Process	Positive Regulation Of Metabolic Process (GO:0009893)	1/108	0.946937	0.338794	0.0184719	GHRL
Reactome	L13a-mediated Translational Silencing Of Ceruloplasmin Expression R-HSA-156827	1/108	0.946937	0.338794	0.0184719	RPS10
Reactome	SRP-dependent Cotranslational Protein Targeting To Membrane R-HSA-1799339	1/108	0.946937	0.338794	0.0184719	RPS10
WikiPathways	Thermogenesis WP4321	1/108	0.946937	0.338794	0.0184719	MAPK12
GO Biological Process	Cellular Response To Salt (GO:1902075)	1/109	0.948364	0.335639	0.0177944	CPNE7
GO Biological Process	Positive Regulation Of Cysteine-Type Endopeptidase Activity Involved In Apoptotic Process (GO:0043280)	1/109	0.948364	0.335639	0.0177944	PRR7
Reactome	GTP Hydrolysis And Joining Of 60S Ribosomal Subunit R-HSA-72706	1/109	0.948364	0.335639	0.0177944	RPS10
Reactome	Degradation Of Extracellular Matrix R-HSA-1474228	1/109	0.948364	0.335639	0.0177944	KLKB1
WikiPathways	Androgen Receptor Network In Prostate Cancer WP2263	1/109	0.948364	0.335639	0.0177944	NOXA1
GO Biological Process	Response To Lipid (GO:0033993)	1/110	0.949753	0.332543	0.0171437	BGLAP
WikiPathways	CAMKK2 Pathway WP4874	1/110	0.949753	0.332543	0.0171437	C1QTNF12
GO Molecular Function	small GTPase binding (GO:0031267)	2/175	0.950163	0.418441	0.0213914	SGSM3;NOXA1
GO Biological Process	Negative Regulation Of Inflammatory Response (GO:0050728)	1/111	0.951105	0.329503	0.0165184	GHRL
GO Biological Process	Double-Strand Break Repair Via Homologous Recombination (GO:0000724)	1/111	0.951105	0.329503	0.0165184	POLN
GO Biological Process	Extracellular Matrix Organization (GO:0030198)	2/176	0.951276	0.416014	0.0207803	SCX;WASHC1
GO Biological Process	Translation (GO:0006412)	3/234	0.951698	0.469534	0.0232456	MTG1;DHPS;RPS10
GO Biological Process	Small GTPase Mediated Signal Transduction (GO:0007264)	1/112	0.95242	0.326518	0.0159175	RASL10A
GO Biological Process	Negative Regulation Of Defense Response (GO:0031348)	1/112	0.95242	0.326518	0.0159175	GHRL
Reactome	MyD88:MAL(TIRAP) Cascade Initiated On Plasma Membrane R-HSA-166058	1/112	0.95242	0.326518	0.0159175	AGER
Reactome	Nonsense Mediated Decay (NMD) Enhanced By Exon Junction Complex (EJC) R-HSA-975957	1/112	0.95242	0.326518	0.0159175	RPS10
GO Biological Process	Regulation Of Protein Ubiquitination (GO:0031396)	1/113	0.9537	0.323585	0.01534	WASHC1
GO Biological Process	Positive Regulation Of Cellular Component Organization (GO:0051130)	1/113	0.9537	0.323585	0.01534	CAMK2B
Reactome	Reproduction R-HSA-1474165	1/113	0.9537	0.323585	0.01534	IZUMO4
WikiPathways	Wnt Signaling WP428	1/113	0.9537	0.323585	0.01534	CAMK2B
GO Molecular Function	phosphatase binding (GO:0019902)	1/114	0.954945	0.320705	0.0147849	PPP1R32
Reactome	Interleukin-1 Signaling R-HSA-9020702	1/114	0.954945	0.320705	0.0147849	AGER
Reactome	Selenoamino Acid Metabolism R-HSA-2408522	1/114	0.954945	0.320705	0.0147849	RPS10
Reactome	Signaling By NTRK1 (TRKA) R-HSA-187037	1/114	0.954945	0.320705	0.0147849	MAPK12
Reactome	Cap-dependent Translation Initiation R-HSA-72737	1/116	0.957337	0.315095	0.0137382	RPS10
Reactome	Neurotransmitter Receptors And Postsynaptic Signal Transmission R-HSA-112314	2/182	0.957472	0.402022	0.0174715	CAMK2B;LIN7B
GO Biological Process	Positive Regulation Of Protein Serine/Threonine Kinase Activity (GO:0071902)	1/117	0.958485	0.312363	0.0132447	DRD4
GO Biological Process	Protein Maturation (GO:0051604)	1/117	0.958485	0.312363	0.0132447	PCSK4
GO Biological Process	Positive Regulation Of Cell Projection Organization (GO:0031346)	1/118	0.959602	0.309677	0.0127702	CAMK2B
Reactome	Chromosome Maintenance R-HSA-73886	1/118	0.959602	0.309677	0.0127702	CHTF18
WikiPathways	Osteoblast Differentiation And Related Diseases WP4787	1/118	0.959602	0.309677	0.0127702	MAPK12
GO Molecular Function	hexosyltransferase activity (GO:0016758)	1/119	0.960689	0.307037	0.0123137	B4GALNT4
Reactome	Transcriptional Regulation By RUNX2 R-HSA-8878166	1/119	0.960689	0.307037	0.0123137	BGLAP
WikiPathways	Hippo Merlin Signaling Dysregulation WP4541	1/120	0.961746	0.304441	0.0118745	MST1
WikiPathways	MAPK Signaling WP382	3/246	0.962105	0.446069	0.0172324	FGF17;FGF22;MAPK12
Reactome	SARS-CoV-2 Activates/Modulates Innate And Adaptive Immune Responses R-HSA-9705671	1/121	0.962776	0.301888	0.011452	IRF7
GO Molecular Function	GTP binding (GO:0005525)	2/189	0.963748	0.386833	0.0142838	RAB26;REM2
GO Biological Process	Protein Localization To Nucleus (GO:0034504)	1/122	0.963778	0.299378	0.0110455	FAM53A
Reactome	Metabolism Of Water-Soluble Vitamins And Cofactors R-HSA-196849	1/122	0.963778	0.299378	0.0110455	PARP10
WikiPathways	Fragile X Syndrome WP4549	1/122	0.963778	0.299378	0.0110455	CAMK2B
GO Biological Process	Intracellular Monoatomic Cation Homeostasis (GO:0030003)	2/190	0.964569	0.384755	0.0138796	SCNN1D;DRD4
GO Biological Process	Organonitrogen Compound Biosynthetic Process (GO:1901566)	1/123	0.964752	0.296909	0.0106542	INHA
GO Biological Process	Modulation Of Chemical Synaptic Transmission (GO:0050804)	1/123	0.964752	0.296909	0.0106542	AGER
Reactome	Regulation Of IGF Transport And Uptake By IGFBPs R-HSA-381426	1/123	0.964752	0.296909	0.0106542	KLKB1
GO Biological Process	Regulation Of Mitotic Cell Cycle (GO:0007346)	1/125	0.966624	0.29209	0.00991511	CDK11A
WikiPathways	mRNA Processing WP411	1/125	0.966624	0.29209	0.00991511	SNRPN
GO Biological Process	Regulation Of Response To External Stimulus (GO:0032101)	1/127	0.968397	0.287423	0.00923013	AGER
GO Biological Process	Cytosolic Transport (GO:0016482)	1/127	0.968397	0.287423	0.00923013	WASHC1
Reactome	Glycerophospholipid Biosynthesis R-HSA-1483206	1/127	0.968397	0.287423	0.00923013	CPNE7
Reactome	G Alpha (I) Signaling Events R-HSA-418594	4/312	0.969081	0.468535	0.0147153	PCP2;CAMK2B;CORT;DRD4
Reactome	Peptide Ligand-Binding Receptors R-HSA-375276	2/196	0.96913	0.372739	0.0116877	CORT;GHRL
Reactome	SARS-CoV-2-host Interactions R-HSA-9705683	2/196	0.96913	0.372739	0.0116877	IRF7;RPS10
WikiPathways	Ebola Virus Infection In Host WP4217	1/129	0.970075	0.282903	0.00859502	IRF7
GO Biological Process	Regulation Of Cell Cycle Process (GO:0010564)	1/130	0.970881	0.280696	0.00829494	ANKK1
Reactome	Interferon Signaling R-HSA-913531	2/200	0.971851	0.365134	0.0104254	CAMK2B;IRF7
Reactome	MAPK Family Signaling Cascades R-HSA-5683057	4/318	0.972419	0.459438	0.0128499	FGF17;CAMK2B;FGF22;MAPK12
GO Biological Process	Epithelial Cell Differentiation (GO:0030855)	1/132	0.972428	0.276382	0.00772745	HSF4
GO Biological Process	Plasma Membrane Bounded Cell Projection Organization (GO:0120036)	1/132	0.972428	0.276382	0.00772745	AGER
Reactome	Signaling By NTRKs R-HSA-166520	1/132	0.972428	0.276382	0.00772745	MAPK12
WikiPathways	Angiopoietin Like Protein 8 Regulatory Pathway WP3915	1/132	0.972428	0.276382	0.00772745	MAPK12
GO Molecular Function	GTPase binding (GO:0051020)	2/201	0.972495	0.36328	0.0101321	SGSM3;NOXA1
WikiPathways	Circadian Rhythm Genes WP3594	2/201	0.972495	0.36328	0.0101321	GHRL;DRD4
GO Biological Process	Antigen Receptor-Mediated Signaling Pathway (GO:0050851)	1/134	0.973893	0.272197	0.00720074	LIME1
GO Biological Process	Regulation Of Protein Phosphorylation (GO:0001932)	3/265	0.974383	0.413311	0.010726	FGF17;AGER;FGF22
GO Biological Process	Cellular Response To Metal Ion (GO:0071248)	1/135	0.974596	0.270152	0.0069517	CPNE7
WikiPathways	Measles Virus Infection WP4630	1/136	0.97528	0.268137	0.00671169	IRF7
WikiPathways	2Q37 Copy Number Variation Syndrome WP5224	1/136	0.97528	0.268137	0.00671169	GPR35
GO Biological Process	Potassium Ion Transmembrane Transport (GO:0071805)	1/137	0.975946	0.266152	0.00648038	KCNJ14
Reactome	Influenza Viral RNA Transcription And Replication R-HSA-168273	1/137	0.975946	0.266152	0.00648038	RPS10
Reactome	Class A/1 (Rhodopsin-like Receptors) R-HSA-373076	4/327	0.976799	0.446427	0.0104797	CORT;GPR35;GHRL;DRD4
GO Biological Process	Intracellular Calcium Ion Homeostasis (GO:0006874)	1/139	0.977224	0.262267	0.00604252	DRD4
WikiPathways	Neuroinflammation And Glutamatergic Signaling WP5083	1/140	0.977837	0.260367	0.00583535	CAMK2B
WikiPathways	NRF2 Pathway WP2884	1/141	0.978434	0.258494	0.0056356	AGER
GO Biological Process	Protein Localization To Cell Periphery (GO:1990778)	1/142	0.979015	0.256647	0.00544301	LIN7B
GO Molecular Function	guanyl ribonucleotide binding (GO:0032561)	2/214	0.979669	0.340773	0.0069998	RAB26;REM2
GO Molecular Function	organic anion transmembrane transporter activity (GO:0008514)	1/144	0.980131	0.253032	0.00507822	SLC25A41
GO Biological Process	Ras Protein Signal Transduction (GO:0007265)	1/144	0.980131	0.253032	0.00507822	SGSM3
GO Biological Process	Actin Filament Organization (GO:0007015)	1/144	0.980131	0.253032	0.00507822	GHRL
GO Molecular Function	nucleoside-triphosphatase activity (GO:0017111)	3/278	0.980496	0.393506	0.00775094	RASL10A;MTG1;RAB24
GO Molecular Function	magnesium ion binding (GO:0000287)	1/146	0.981187	0.249516	0.00473892	MAPK12
GO Biological Process	Regulation Of Cold-Induced Thermogenesis (GO:0120161)	1/146	0.981187	0.249516	0.00473892	GHRL
GO Biological Process	Negative Regulation Of Response To External Stimulus (GO:0032102)	1/146	0.981187	0.249516	0.00473892	GHRL
GO Biological Process	Positive Regulation Of Cellular Catabolic Process (GO:0031331)	1/146	0.981187	0.249516	0.00473892	PLIN5
Reactome	Biological Oxidations R-HSA-211859	2/218	0.981485	0.334393	0.0062493	SULT1A1;AKR7L
Reactome	RHOA GTPase Cycle R-HSA-8980692	1/147	0.981694	0.247794	0.00457824	RHPN1
GO Biological Process	Monoatomic Cation Transmembrane Transport (GO:0098655)	3/281	0.981694	0.389199	0.00719059	SCNN1D;TCIRG1;ASIC3
GO Biological Process	Defense Response To Symbiont (GO:0140546)	1/148	0.982187	0.246095	0.00442324	IRF7
Reactome	SARS-CoV-2 Infection R-HSA-9694516	3/283	0.982454	0.386379	0.00683961	PARP10;IRF7;RPS10
GO Molecular Function	guanyl-nucleotide exchange factor activity (GO:0005085)	1/149	0.982667	0.24442	0.00427371	PCP2
GO Biological Process	Inorganic Cation Transmembrane Transport (GO:0098662)	3/284	0.982822	0.384984	0.00667055	SCNN1D;TCIRG1;ASIC3
GO Biological Process	Neuron Development (GO:0048666)	1/150	0.983134	0.242767	0.00412944	AGER
WikiPathways	Calcium Regulation In Cardiac Cells WP536	1/151	0.983588	0.241136	0.00399025	CAMK2B
GO Biological Process	Positive Regulation Of NF-kappaB Transcription Factor Activity (GO:0051092)	1/152	0.984031	0.239527	0.00385593	AGER
Reactome	Interleukin-1 Family Signaling R-HSA-446652	1/152	0.984031	0.239527	0.00385593	AGER
GO Biological Process	Regulation Of Cellular Component Organization (GO:0051128)	1/153	0.984461	0.237939	0.00372632	CDK11A
GO Biological Process	Regulation Of Cell Growth (GO:0001558)	2/227	0.985015	0.320867	0.00484452	CDK11A;ARMC12
GO Biological Process	Cilium Organization (GO:0044782)	2/228	0.985364	0.319431	0.00470958	TTC36;CCDC28B
WikiPathways	Myometrial Relaxation And Contraction Pathways WP289	1/156	0.985684	0.233297	0.00336401	CAMK2B
Reactome	Influenza Infection R-HSA-168255	1/157	0.98607	0.23179	0.00325155	RPS10
GO Molecular Function	GTPase regulator activity (GO:0030695)	2/233	0.986995	0.312436	0.00408972	TBC1D3L;SGSM3
GO Biological Process	Positive Regulation Of Developmental Process (GO:0051094)	2/233	0.986995	0.312436	0.00408972	CAMK2B;SCX
WikiPathways	Epithelial To Mesenchymal Transition In Colorectal Cancer WP4239	1/160	0.987166	0.227381	0.002937	MAPK12
WikiPathways	Insulin Signaling WP481	1/160	0.987166	0.227381	0.002937	MAPK12
GO Biological Process	Protein Autophosphorylation (GO:0046777)	1/162	0.987849	0.224533	0.00274499	CAMK2B
GO Biological Process	Mitochondrion Organization (GO:0007005)	1/162	0.987849	0.224533	0.00274499	ATAD3B
GO Biological Process	Adenylate Cyclase-Modulating G Protein-Coupled Receptor Signaling Pathway (GO:0007188)	1/163	0.988177	0.223135	0.00265391	CORT
Reactome	Citric Acid (TCA) Cycle And Respiratory Electron Transport R-HSA-1428517	1/163	0.988177	0.223135	0.00265391	ADHFE1
GO Biological Process	Regulation Of Inflammatory Response (GO:0050727)	2/240	0.988985	0.303136	0.00335754	GHRL;AGER
GO Biological Process	Regulation Of Autophagy (GO:0010506)	2/241	0.989244	0.301852	0.00326433	NUPR1;WASHC1
Reactome	Intracellular Signaling By Second Messengers R-HSA-9006925	3/306	0.989283	0.356622	0.00384246	FGF17;CAMK2B;FGF22
GO Biological Process	Regulation Of Cytokine Production (GO:0001817)	1/167	0.989401	0.217714	0.00231979	IRF7
GO Biological Process	Membrane Organization (GO:0061024)	1/167	0.989401	0.217714	0.00231979	CHMP4BP1
Reactome	Regulation Of Expression Of SLITs And ROBOs R-HSA-9010553	1/167	0.989401	0.217714	0.00231979	RPS10
GO Biological Process	Double-Strand Break Repair (GO:0006302)	1/168	0.989687	0.216399	0.00224327	POLN
GO Biological Process	Cilium Assembly (GO:0060271)	2/243	0.989744	0.299316	0.00308565	TTC36;CCDC28B
GO Biological Process	Positive Regulation Of MAPK Cascade (GO:0043410)	3/310	0.990174	0.351902	0.00347503	GHRL;AGER;DRD4
WikiPathways	Primary Ovarian Insufficiency WP5316	1/170	0.990236	0.213816	0.00209796	INHA
Reactome	Transmission Across Chemical Synapses R-HSA-112315	2/246	0.990452	0.295589	0.00283594	CAMK2B;LIN7B
GO Biological Process	Metal Ion Transport (GO:0030001)	1/171	0.990499	0.212547	0.00202899	SCNN1D
GO Molecular Function	cytokine activity (GO:0005125)	1/173	0.991005	0.210054	0.00189799	INHA
GO Biological Process	Regulation Of Neuron Projection Development (GO:0010975)	1/174	0.991248	0.208829	0.0018358	CAMK2B
GO Biological Process	Positive Regulation Of Cellular Biosynthetic Process (GO:0031328)	1/174	0.991248	0.208829	0.0018358	PLIN5
GO Biological Process	Regulation Of Cell Migration (GO:0030334)	5/434	0.991252	0.418613	0.00367799	FGF17;CAMK2B;CORT;WASHC1;FGF22
GO Biological Process	Positive Regulation Of Protein Phosphorylation (GO:0001934)	4/377	0.991397	0.385574	0.00333135	FGF17;INHA;AGER;FGF22
Reactome	RAC1 GTPase Cycle R-HSA-9013149	1/178	0.992155	0.204067	0.00160731	NOXA1
GO Biological Process	Positive Regulation Of ERK1 And ERK2 Cascade (GO:0070374)	1/179	0.992366	0.20291	0.00155491	AGER
GO Biological Process	RNA Splicing, Via Transesterification Reactions With Bulged Adenosine As Nucleophile (GO:0000377)	1/180	0.992572	0.201766	0.00150427	SNRPN
GO Biological Process	Endosomal Transport (GO:0016197)	1/180	0.992572	0.201766	0.00150427	WASHC1
Reactome	mRNA Splicing - Major Pathway R-HSA-72163	1/181	0.992773	0.200635	0.00145533	SNRPN
Reactome	G2/M Transition R-HSA-69275	1/182	0.992968	0.199516	0.00140802	CDK11A
WikiPathways	GPCRs Class A Rhodopsin Like WP455	2/259	0.993006	0.280448	0.00196845	GPR35;DRD4
GO Biological Process	RNA Processing (GO:0006396)	1/183	0.993157	0.198409	0.0013623	SNRPN
WikiPathways	Metapathway Biotransformation Phase I And II WP702	1/183	0.993157	0.198409	0.0013623	SULT1A1
WikiPathways	Alzheimer 39 S Disease And miRNA Effects WP2059	2/261	0.993334	0.278253	0.00186106	CALML6;AGER
WikiPathways	Alzheimer 39 S Disease WP5124	2/261	0.993334	0.278253	0.00186106	CALML6;AGER
Reactome	Mitotic G2-G2/M Phases R-HSA-453274	1/184	0.993342	0.197315	0.0013181	CDK11A
WikiPathways	Ras Signaling WP4223	1/184	0.993342	0.197315	0.0013181	CALML6
WikiPathways	Ciliopathies WP4803	1/184	0.993342	0.197315	0.0013181	CCDC28B
GO Biological Process	Negative Regulation Of Macromolecule Metabolic Process (GO:0010605)	1/186	0.993697	0.195161	0.00123407	PARP10
Reactome	Metabolism Of Vitamins And Cofactors R-HSA-196854	1/186	0.993697	0.195161	0.00123407	PARP10
WikiPathways	Vitamin D Receptor Pathway WP2877	1/186	0.993697	0.195161	0.00123407	BGLAP
GO Biological Process	Positive Regulation Of Signal Transduction (GO:0009967)	2/266	0.99409	0.272912	0.00161764	C1QTNF12;GHRL
GO Biological Process	Defense Response To Virus (GO:0051607)	1/189	0.994193	0.192017	0.00111823	IRF7
Reactome	mRNA Splicing R-HSA-72172	1/189	0.994193	0.192017	0.00111823	SNRPN
GO Biological Process	Chromatin Organization (GO:0006325)	2/268	0.994369	0.270832	0.00152948	PARP10;HDAC10
Reactome	PIP3 Activates AKT Signaling R-HSA-1257604	2/268	0.994369	0.270832	0.00152948	FGF17;FGF22
GO Molecular Function	GTPase activator activity (GO:0005096)	3/336	0.994445	0.323986	0.00180487	PCP2;TBC1D3L;SGSM3
Reactome	GPCR Ligand Binding R-HSA-500792	5/458	0.994504	0.395935	0.00218189	UCN;CORT;GPR35;GHRL;DRD4
GO Biological Process	Positive Regulation Of Apoptotic Process (GO:0043065)	2/270	0.994634	0.268783	0.00144614	PRR7;NUPR1
GO Biological Process	Neuron Projection Development (GO:0031175)	1/192	0.994651	0.188972	0.00101352	AGER
GO Biological Process	Protein Localization To Membrane (GO:0072657)	1/192	0.994651	0.188972	0.00101352	LIN7B
GO Biological Process	Plasma Membrane Bounded Cell Projection Assembly (GO:0120031)	2/275	0.995245	0.263791	0.00125722	TTC36;CCDC28B
GO Molecular Function	protein serine/threonine kinase activity (GO:0004674)	3/344	0.995349	0.316253	0.00147443	CAMK2B;CDK11A;MAPK12
GO Biological Process	DNA-templated Transcription (GO:0006351)	1/199	0.995584	0.182225	0.000806559	SCX
GO Molecular Function	calcium ion binding (GO:0005509)	3/348	0.995745	0.31252	0.00133248	CALML6;BGLAP;DNASE1L2
GO Biological Process	Regulation Of Translation (GO:0006417)	1/202	0.995932	0.179477	0.000731639	MTG1
GO Molecular Function	ubiquitin-like protein ligase binding (GO:0044389)	2/282	0.995988	0.257103	0.0010336	PRR7;WASHC1
Reactome	Signaling By NOTCH R-HSA-157118	1/203	0.996042	0.178579	0.000708281	HDAC10
GO Biological Process	Regulation Of MAPK Cascade (GO:0043408)	1/204	0.996149	0.17769	0.000685687	GHRL
GO Biological Process	Defense Response To Bacterium (GO:0042742)	1/204	0.996149	0.17769	0.000685687	LYG1
GO Biological Process	Transmembrane Receptor Protein Tyrosine Kinase Signaling Pathway (GO:0007169)	2/284	0.996178	0.255253	0.000977376	FGF17;FGF22
GO Biological Process	Regulation Of Angiogenesis (GO:0045765)	1/205	0.996253	0.17681	0.000663829	GHRL
GO Biological Process	Positive Regulation Of Cellular Process (GO:0048522)	7/594	0.99643	0.426365	0.0015249	FGF17;DHPS;SCX;ARMC12;TCIRG1;NUPR1;FGF22
GO Molecular Function	DNA-binding transcription factor binding (GO:0140297)	1/208	0.996548	0.174221	0.000602438	SCX
Reactome	Phospholipid Metabolism R-HSA-1483257	1/208	0.996548	0.174221	0.000602438	CPNE7
Reactome	Signaling By ROBO Receptors R-HSA-376176	1/209	0.996641	0.173374	0.000583291	RPS10
GO Biological Process	Positive Regulation Of Cell Population Proliferation (GO:0008284)	5/483	0.996648	0.374734	0.0012582	FGF17;DHPS;SCX;TCIRG1;FGF22
Reactome	Diseases Of Signal Transduction By Growth Factor Receptors And Second Messengers R-HSA-5663202	4/424	0.996752	0.341584	0.00111142	FGF17;CAMK2B;HDAC10;FGF22
GO Biological Process	mRNA Splicing, Via Spliceosome (GO:0000398)	1/211	0.99682	0.171705	0.000546842	SNRPN
Reactome	G Alpha (Q) Signaling Events R-HSA-416476	1/212	0.996906	0.170882	0.000529499	GHRL
GO Biological Process	Regulation Of Cell Population Proliferation (GO:0042127)	10/766	0.99702	0.471378	0.00140691	FGF17;DHPS;SCX;CHRNA10;GHRL;TCIRG1;NUPR1;INHA;BRICD5;FGF22
GO Biological Process	Positive Regulation Of Macromolecule Metabolic Process (GO:0010604)	3/364	0.997028	0.298419	0.000888155	FGF17;SCX;FGF22
GO Biological Process	mRNA Processing (GO:0006397)	1/214	0.997071	0.16926	0.00049648	SNRPN
GO Biological Process	Regulation Of GTPase Activity (GO:0043087)	1/214	0.997071	0.16926	0.00049648	SGSM3
GO Biological Process	Gene Expression (GO:0010467)	2/296	0.997148	0.244681	0.000698922	DHPS;RPS10
GO Biological Process	Regulation Of Intracellular Signal Transduction (GO:1902531)	2/297	0.997216	0.243839	0.000679674	LIME1;AGER
Reactome	SARS-CoV Infections R-HSA-9679506	3/369	0.997345	0.294265	0.00078222	PARP10;IRF7;RPS10
WikiPathways	Pleural Mesothelioma WP5087	4/437	0.997533	0.331102	0.00081769	FGF17;MST1;AGER;FGF22
GO Biological Process	Positive Regulation Of Cell Motility (GO:2000147)	1/221	0.997582	0.163815	0.000396582	WASHC1
WikiPathways	Focal Adhesion PI3K Akt mTOR Signaling WP3932	2/303	0.997597	0.238903	0.00057485	FGF17;FGF22
GO Molecular Function	tubulin binding (GO:0015631)	2/307	0.997821	0.235721	0.000514137	WASHC1;FTCD
GO Biological Process	Negative Regulation Of Programmed Cell Death (GO:0043069)	3/381	0.997978	0.284745	0.000576434	SCX;GHRL;NUPR1
GO Biological Process	Apoptotic Process (GO:0006915)	1/228	0.998004	0.158706	0.000317113	CDK11A
GO Biological Process	Protein Transport (GO:0015031)	2/313	0.99812	0.231101	0.000434909	RAB26;RAB24
GO Biological Process	Negative Regulation Of Multicellular Organismal Process (GO:0051241)	1/231	0.998161	0.156611	0.000288219	AGER
WikiPathways	Nuclear Receptors Meta Pathway WP2882	2/314	0.998166	0.230348	0.000422949	SULT1A1;AGER
Reactome	Neuronal System R-HSA-112316	3/386	0.998195	0.280954	0.000507492	CAMK2B;KCNJ14;LIN7B
GO Biological Process	Regulation Of Nucleic Acid-Templated Transcription (GO:1903506)	4/452	0.99821	0.319764	0.000572913	POU5F1B;GLI4;CDK11A;HDAC10
GO Molecular Function	endopeptidase activity (GO:0004175)	2/315	0.99821	0.2296	0.000411319	MST1;PCSK4
GO Molecular Function	microtubule binding (GO:0008017)	1/232	0.998211	0.155925	0.000279196	FTCD
GO Biological Process	Regulation Of I-kappaB kinase/NF-kappaB Signaling (GO:0043122)	1/232	0.998211	0.155925	0.000279196	LIME1
GO Biological Process	Positive Regulation Of Multicellular Organismal Process (GO:0051240)	3/387	0.998236	0.280207	0.000494721	UCN;SCX;GHRL
GO Biological Process	Positive Regulation Of GTPase Activity (GO:0043547)	1/234	0.998306	0.154571	0.000262004	SGSM3
GO Biological Process	Inflammatory Response (GO:0006954)	1/236	0.998397	0.153239	0.000245889	AGER
GO Biological Process	Positive Regulation Of Cytokine Production (GO:0001819)	2/320	0.998418	0.225931	0.000357809	IRF7;AGER
Reactome	Neddylation R-HSA-8951664	1/237	0.99844	0.152582	0.000238214	NEURL2
Reactome	Chromatin Modifying Enzymes R-HSA-3247509	1/238	0.998482	0.15193	0.000230782	HDAC10
GO Biological Process	Organelle Assembly (GO:0070925)	2/322	0.998494	0.224496	0.000338413	TTC36;CCDC28B
GO Biological Process	Intracellular Protein Transport (GO:0006886)	2/325	0.998601	0.222376	0.000311278	RAB24;FAM53A
Reactome	Processing Of Capped Intron-Containing Pre-mRNA R-HSA-72203	1/242	0.99864	0.149378	0.000203342	SNRPN
GO Biological Process	Regulation Of ERK1 And ERK2 Cascade (GO:0070372)	1/244	0.998712	0.148133	0.000190891	AGER
GO Biological Process	Positive Regulation Of Programmed Cell Death (GO:0043068)	1/245	0.998747	0.147518	0.000184959	PRR7
GO Biological Process	Positive Regulation Of DNA-binding Transcription Factor Activity (GO:0051091)	1/246	0.998781	0.146908	0.000179215	AGER
Reactome	Leishmania Infection R-HSA-9658195	1/247	0.998814	0.146303	0.000173653	NOXA1
GO Molecular Function	zinc ion binding (GO:0008270)	2/336	0.998934	0.214928	0.00022916	HDAC10;ATAD3B
GO Biological Process	Vesicle-Mediated Transport (GO:0016192)	3/411	0.998983	0.263393	0.000268045	CHMP4BP1;SGSM3;WASHC1
WikiPathways	PI3K Akt Signaling WP4172	2/338	0.998986	0.213627	0.000216755	FGF17;FGF22
WikiPathways	Cytokine Cytokine Receptor Interaction WP5473	1/255	0.999047	0.141636	0.000135022	INHA
GO Molecular Function	DNA-binding transcription repressor activity, RNA polymerase II-specific (GO:0001227)	1/256	0.999073	0.141074	0.000130852	ZNF692
GO Biological Process	Cytokine-Mediated Signaling Pathway (GO:0019221)	1/257	0.999098	0.140515	0.000126812	GPR35
GO Molecular Function	ubiquitin protein ligase activity (GO:0061630)	1/263	0.999235	0.137254	0.000105099	NEURL2
GO Molecular Function	ubiquitin protein ligase binding (GO:0031625)	1/265	0.999275	0.1362	9.8735e-05	WASHC1
Reactome	Signaling By Receptor Tyrosine Kinases R-HSA-9006934	4/496	0.999312	0.290493	0.000200031	FGF17;TCIRG1;FGF22;MAPK12
GO Biological Process	Negative Regulation Of Signal Transduction (GO:0009968)	1/267	0.999314	0.135162	9.27622e-05	PLIN5
GO Molecular Function	ubiquitin-like protein ligase activity (GO:0061659)	1/270	0.999368	0.133634	8.4484e-05	NEURL2
GO Biological Process	Positive Regulation Of Cell Migration (GO:0030335)	1/272	0.999402	0.132634	7.93864e-05	WASHC1
Reactome	Signaling By GPCR R-HSA-372790	7/689	0.999408	0.365128	0.000216275	PCP2;CAMK2B;UCN;CORT;GPR35;GHRL;DRD4
Reactome	Organelle Biogenesis And Maintenance R-HSA-1852241	1/275	0.999449	0.131161	7.23197e-05	MAPK12
Reactome	Metabolism Of Amino Acids And Derivatives R-HSA-71291	2/364	0.999469	0.198014	0.00010526	RPS10;FTCD
GO Molecular Function	ATP binding (GO:0005524)	1/278	0.999492	0.129721	6.58919e-05	CDK11A
Reactome	Translation R-HSA-72766	1/281	0.999532	0.128311	6.00444e-05	RPS10
GO Molecular Function	G protein-coupled receptor activity (GO:0004930)	1/283	0.999557	0.127387	5.6442e-05	GPR35
GO Biological Process	Positive Regulation Of Cell Differentiation (GO:0045597)	1/283	0.999557	0.127387	5.6442e-05	MAPK12
GO Molecular Function	metal ion binding (GO:0046872)	4/517	0.999567	0.278294	0.000120634	BGLAP;CALML6;DNASE1L2;MAPK12
GO Biological Process	DNA Metabolic Process (GO:0006259)	1/288	0.999614	0.125135	4.83678e-05	DNASE1L2
GO Biological Process	Negative Regulation Of Cell Population Proliferation (GO:0008285)	2/379	0.999634	0.189986	6.94748e-05	PARP10;NUPR1
GO Biological Process	DNA Repair (GO:0006281)	1/291	0.999644	0.123822	4.40979e-05	POLN
Reactome	Extracellular Matrix Organization R-HSA-1474244	1/291	0.999644	0.123822	4.40979e-05	KLKB1
GO Molecular Function	purine ribonucleoside triphosphate binding (GO:0035639)	3/460	0.999674	0.234547	7.63872e-05	CDK11A;RAB26;REM2
GO Biological Process	DNA Damage Response (GO:0006974)	2/384	0.999677	0.18745	6.0507e-05	IRF7;MAPK12
Reactome	Neutrophil Degranulation R-HSA-6798695	3/468	0.99973	0.230415	6.22346e-05	RAB24;TCIRG1;ATAD3B
GO Molecular Function	ubiquitin-protein transferase activity (GO:0004842)	2/392	0.999736	0.183528	4.85212e-05	NEURL2;FBXL6
GO Molecular Function	adenyl ribonucleotide binding (GO:0032559)	1/306	0.999763	0.11764	2.78476e-05	CDK11A
Reactome	DNA Repair R-HSA-73894	1/310	0.999788	0.116093	2.46531e-05	POLN
GO Biological Process	Positive Regulation Of Gene Expression (GO:0010628)	3/480	0.999796	0.224476	4.57873e-05	FGF17;SCX;FGF22
Reactome	GPCR Downstream Signaling R-HSA-388396	5/619	0.999801	0.289641	5.75413e-05	PCP2;CAMK2B;CORT;GHRL;DRD4
GO Biological Process	Negative Regulation Of Apoptotic Process (GO:0043066)	3/482	0.999805	0.223515	4.35074e-05	SCX;GHRL;NUPR1
GO Biological Process	Supramolecular Fiber Organization (GO:0097435)	1/316	0.99982	0.113846	2.05482e-05	SCX
GO Biological Process	Proteasome-Mediated Ubiquitin-Dependent Protein Catabolic Process (GO:0043161)	1/319	0.999834	0.112754	1.87653e-05	FBXL6
GO Biological Process	Organelle Organization (GO:0006996)	2/418	0.999862	0.171823	2.37831e-05	ATAD3B;PLIN5
GO Biological Process	Protein Phosphorylation (GO:0006468)	3/500	0.999872	0.215216	2.75162e-05	CAMK2B;CDK11A;MAPK12
GO Molecular Function	DNA-binding transcription activator activity, RNA polymerase II-specific (GO:0001228)	1/333	0.999886	0.10792	1.23226e-05	SCX
WikiPathways	Cancer Pathways WP5434	3/507	0.999891	0.212149	2.3049e-05	CAMK2B;CALML6;MST1
GO Biological Process	Phosphorylation (GO:0016310)	2/429	0.999895	0.1673	1.76424e-05	CAMK2B;CDK11A
GO Biological Process	Negative Regulation Of Gene Expression (GO:0010629)	1/336	0.999895	0.106937	1.12687e-05	PARP10
Reactome	RHO GTPase Cycle R-HSA-9012999	2/441	0.999921	0.162624	1.27756e-05	NOXA1;RHPN1
Reactome	Metabolism Of RNA R-HSA-8953854	5/666	0.999927	0.268376	1.96955e-05	SNRPN;RPP21;NOL12;RPS10;ADAT3
GO Biological Process	Positive Regulation Of Intracellular Signal Transduction (GO:1902533)	3/525	0.999928	0.204639	1.46751e-05	GHRL;NUPR1;AGER
GO Molecular Function	transition metal ion binding (GO:0046914)	2/445	0.999929	0.161122	1.14825e-05	HDAC10;ATAD3B
GO Biological Process	Protein Localization (GO:0008104)	1/351	0.999929	0.102274	7.23989e-06	RAB24
WikiPathways	ADHD And Autism ASD Pathways WP5420	1/370	0.999957	0.0969114	4.19329e-06	DRD4
Reactome	Signaling By Rho GTPases R-HSA-194315	4/644	0.999973	0.221575	6.06308e-06	NOXA1;RHPN1;KLKB1;LIN7B
Reactome	Signaling By Rho GTPases, Miro GTPases And RHOBTB3 R-HSA-9716542	4/660	0.99998	0.215987	4.333e-06	NOXA1;RHPN1;KLKB1;LIN7B
GO Biological Process	Cellular Response To Oxygen-Containing Compound (GO:1901701)	1/406	0.999982	0.0881306	1.6021e-06	CPNE7
GO Molecular Function	protein kinase binding (GO:0019901)	2/506	0.999982	0.141167	2.50519e-06	PRR7;LIME1
Reactome	Axon Guidance R-HSA-422475	2/519	0.999986	0.137523	1.89103e-06	RPS10;MAPK12
GO Biological Process	Negative Regulation Of Transcription By RNA Polymerase II (GO:0000122)	5/763	0.999988	0.232825	2.78254e-06	ZNF692;HDAC10;ZGLP1;HSF4;IRF7
Reactome	Sensory Perception R-HSA-9709957	3/616	0.999989	0.173423	1.94856e-06	SCNN1D;GUCA1B;CHRNA10
WikiPathways	VEGFA VEGFR2 Signaling WP3888	1/430	0.999989	0.0830954	9.20481e-07	MAPK12
GO Biological Process	Nervous System Development (GO:0007399)	1/433	0.99999	0.0825054	8.64649e-07	FGF17
GO Biological Process	Negative Regulation Of Cellular Process (GO:0048523)	2/537	0.99999	0.13277	1.33306e-06	NUPR1;INHA
GO Biological Process	Regulation Of Apoptotic Process (GO:0042981)	4/705	0.99999	0.201638	1.93915e-06	PRR7;SCX;GHRL;NUPR1
Reactome	Transport Of Small Molecules R-HSA-382551	4/706	0.999991	0.20134	1.91047e-06	CAMK2B;SCNN1D;TCIRG1;ASIC3
Reactome	Nervous System Development R-HSA-9675108	2/545	0.999991	0.130759	1.16065e-06	RPS10;MAPK12
Reactome	Signaling By Interleukins R-HSA-449147	1/453	0.999992	0.0787718	5.955e-07	AGER
GO Biological Process	Positive Regulation Of Nucleic Acid-Templated Transcription (GO:1903508)	2/557	0.999992	0.12785	9.63001e-07	IRF7;SCX
GO Biological Process	Negative Regulation Of Nucleic Acid-Templated Transcription (GO:1903507)	1/456	0.999993	0.0782401	5.67043e-07	HDAC10
GO Molecular Function	DNA binding (GO:0003677)	5/811	0.999993	0.218397	1.49428e-06	IRF7;SCX;NUPR1;DNASE1L2;CHTF18
GO Molecular Function	kinase binding (GO:0019900)	1/461	0.999993	0.0773693	5.24763e-07	LIME1
Reactome	Innate Immune System R-HSA-168249	8/1035	0.999994	0.272535	1.70377e-06	C8G;LEAP2;RAB24;IRF7;TCIRG1;ATAD3B;AGER;MAPK12
Reactome	Signal Transduction R-HSA-162582	16/2465	0.999994	0.214201	1.25493e-06	CAMK2B;UCN;HDAC10;GPR35;TCIRG1;LIN7B;MAPK12;PCP2;FGF17;CORT;NOXA1;RHPN1;GHRL;KLKB1;DRD4;FGF22
Reactome	Metabolism R-HSA-1430728	8/2049	0.999994	0.129594	7.25283e-07	SULT1A1;PARP10;MIOX;CPNE7;ADHFE1;AKR7L;RPS10;FTCD
GO Biological Process	Regulation Of Transcription By RNA Polymerase II (GO:0006357)	11/2028	0.999994	0.181594	1.01364e-06	POU5F1B;ZNF692;HDAC10;ZGLP1;ANKRD23;HSF4;IRF7;SCX;LIME1;MXD3;HES4
Reactome	Immune System R-HSA-168256	9/1943	0.999994	0.155098	8.56286e-07	CAMK2B;C8G;LEAP2;RAB24;IRF7;TCIRG1;ATAD3B;AGER;MAPK12
GO Biological Process	Regulation Of DNA-templated Transcription (GO:0006355)	13/1922	0.999994	0.22903	1.26093e-06	ZNF692;PRR7;CDK11A;HDAC10;SCX;LIME1;POU5F1B;GLI4;ZGLP1;HSF4;IRF7;MXD3;HES4
Reactome	Metabolism Of Proteins R-HSA-392499	11/1890	0.999995	0.196472	1.07701e-06	UCN;NEURL2;BGLAP;RAB26;DHPS;RAB24;NPPA;GHRL;INHA;KLKB1;RPS10
Reactome	Disease R-HSA-1643685	9/1736	0.999995	0.175739	9.42134e-07	PARP10;FGF17;CAMK2B;HDAC10;NOXA1;IRF7;KLKB1;RPS10;FGF22
Reactome	Gene Expression (Transcription) R-HSA-74160	5/1449	0.999995	0.117735	6.01016e-07	CAMK2B;ZNF692;HDAC10;BGLAP;NPPA
GO Molecular Function	RNA binding (GO:0003723)	3/1406	0.999995	0.0725969	3.67505e-07	RPP21;NOL12;RPS10
Reactome	Post-translational Protein Modification R-HSA-597592	5/1383	0.999995	0.123826	6.23961e-07	NEURL2;BGLAP;RAB26;DHPS;RAB24
GO Molecular Function	RNA polymerase II transcription regulatory region sequence-specific DNA binding (GO:0000977)	8/1359	0.999995	0.203535	1.0208e-06	POU5F1B;GLI4;ZNF692;HSF4;IRF7;SCX;MXD3;HES4
Reactome	RNA Polymerase II Transcription R-HSA-73857	5/1312	0.999995	0.131065	6.50719e-07	CAMK2B;ZNF692;HDAC10;BGLAP;NPPA
GO Biological Process	Regulation Of Gene Expression (GO:0010468)	8/1127	0.999995	0.24888	1.23563e-06	POU5F1B;PARP10;FGF17;GLI4;CDK11A;HDAC10;SCX;FGF22
Reactome	Cytokine Signaling In Immune System R-HSA-1280215	3/702	0.999995	0.151392	7.50101e-07	CAMK2B;IRF7;AGER
GO Molecular Function	RNA polymerase II cis-regulatory region sequence-specific DNA binding (GO:0000978)	8/1149	0.999995	0.243789	1.19672e-06	POU5F1B;GLI4;ZNF692;HSF4;IRF7;SCX;MXD3;HES4
GO Biological Process	Positive Regulation Of DNA-templated Transcription (GO:0045893)	4/1243	0.999995	0.110812	5.41767e-07	ZGLP1;ANKRD23;IRF7;SCX
GO Molecular Function	sequence-specific DNA binding (GO:0043565)	3/707	0.999995	0.150277	7.30889e-07	HSF4;IRF7;SCX
Reactome	Generic Transcription Pathway R-HSA-212436	5/1190	0.999995	0.14553	7.02665e-07	CAMK2B;ZNF692;HDAC10;BGLAP;NPPA
GO Molecular Function	cis-regulatory region sequence-specific DNA binding (GO:0000987)	7/1149	0.999995	0.212713	1.02226e-06	POU5F1B;GLI4;ZNF692;HSF4;IRF7;MXD3;HES4
Reactome	Developmental Biology R-HSA-1266738	2/1073	0.999995	0.064445	3.0189e-07	RPS10;MAPK12
Reactome	Cellular Responses To Stress R-HSA-2262752	3/722	0.999995	0.147024	6.84522e-07	CAMK2B;TCIRG1;RPS10
GO Biological Process	Negative Regulation Of DNA-templated Transcription (GO:0045892)	5/1025	0.999995	0.170597	7.90928e-07	ZNF692;HDAC10;ZGLP1;HSF4;IRF7
Reactome	Infectious Disease R-HSA-5663205	4/961	0.999995	0.145684	6.61807e-07	PARP10;NOXA1;IRF7;RPS10
Reactome	Cellular Responses To Stimuli R-HSA-8953897	3/736	0.999995	0.144109	6.5266e-07	CAMK2B;TCIRG1;RPS10
GO Biological Process	Positive Regulation Of Transcription By RNA Polymerase II (GO:0045944)	4/938	0.999995	0.149457	6.75156e-07	ZGLP1;ANKRD23;IRF7;SCX
GO Molecular Function	double-stranded DNA binding (GO:0003690)	2/651	0.999996	0.108789	4.70333e-07	HSF4;IRF7
Reactome	Cell Cycle R-HSA-1640170	2/654	0.999996	0.108271	4.66163e-07	CDK11A;CHTF18
Reactome	Cell Cycle, Mitotic R-HSA-69278	1/523	0.999996	0.0679574	2.92263e-07	CDK11A
GO Molecular Function	sequence-specific double-stranded DNA binding (GO:1990837)	2/712	0.999996	0.09912	4.15323e-07	HSF4;IRF7
GO Biological Process	Protein Modification Process (GO:0036211)	2/711	0.999996	0.0992651	4.15909e-07	CAMK2B;CDK11A
Reactome	Metabolism Of Lipids R-HSA-556833	1/732	0.999996	0.0479923	1.99982e-07	CPNE7
GO Molecular Function	transcription cis-regulatory region binding (GO:0000976)	1/549	0.999996	0.0646443	2.62923e-07	SCX
Reactome	Vesicle-mediated Transport R-HSA-5653656	1/637	0.999996	0.0554407	2.22087e-07	HPX
GO Molecular Function	protein homodimerization activity (GO:0042803)	1/636	0.999996	0.055531	2.22373e-07	CAMK2B
Reactome	Hemostasis R-HSA-109582	1/576	0.999996	0.0615209	2.44981e-07	KLKB1

## Sheet: Module F
Table S7: Gene functional enrichment analysis of gene co-expression module F in the TCGA PCa samples database
Annotation Source	Term	Overlap	P-value	Odds Ratio	Combined Score	Genes
ENCODE and ChEA Consensus	SUZ12 CHEA	35/1684	1.28246e-08	3.44982	62.6898	GRAMD1B;KLHL14;SLC41A2;GLIS3;LPL;ABHD6;GATA3;TNFRSF11A;TSPAN12;EVA1A;FAM110C;LIPG;PLXNA4;MFSD2A;SLC34A2;KCNIP1;UNC5B;PLLP;GFRA2;SGPP2;FRMD3;GNAO1;HOXB9;PAX8;SNPH;KCNQ1;SLCO2A1;STAC2;HOXB4;HOXB3;IRF5;HOXD3;NAGS;HOXB7;HOXD8
WikiPathways	Omega 6 Fatty Acids In Senescence WP5424	7/48	5.74336e-08	24.161	402.827	GSTP1;SLCO2A1;AKR1B1;PLA2G4A;PTGS2;CYP4F8;PTGES
GO Biological Process	Prostaglandin Metabolic Process (GO:0006693)	6/30	7.3047e-08	35.1578	577.719	GSTM1;GSTP1;PLA2G4A;PTGS2;CYP4F8;PTGES
GO Biological Process	Embryonic Skeletal System Morphogenesis (GO:0048704)	5/30	2.46182e-06	27.9268	360.663	HOXB9;HOXB4;HOXB3;HOXD4;HOXD3
GO Biological Process	Organonitrogen Compound Biosynthetic Process (GO:1901566)	8/123	3.5523e-06	9.87826	123.952	GSTM1;GSTP1;LPCAT2;PLA2G4A;NAGS;CDO1;SGPP2;MFSD2A
GO Biological Process	Anterior/Posterior Pattern Specification (GO:0009952)	6/59	4.65224e-06	15.8972	195.189	HOXB9;HOXB4;HOXB3;HOXD4;HOXD3;HOXB7
GO Biological Process	Embryonic Skeletal System Development (GO:0048706)	5/34	4.69456e-06	24.0699	295.317	HOXB9;HOXB4;HOXB3;HOXD4;HOXD3
GO Biological Process	Prostanoid Metabolic Process (GO:0006692)	4/16	4.75973e-06	46.2494	566.801	GSTM1;GSTP1;CYP4F8;PTGES
WikiPathways	NRF2 Pathway WP2884	8/141	9.77055e-06	8.53356	98.4444	SLC2A9;ABCC3;GSTM3;GSTM1;SERPINA1;GSTP1;ME1;SLC39A2
GO Biological Process	Skeletal System Morphogenesis (GO:0048705)	5/43	1.53993e-05	18.3608	203.46	HOXB9;HOXB4;HOXB3;HOXD4;HOXD3
GO Biological Process	Embryonic Organ Morphogenesis (GO:0048562)	5/44	1.72713e-05	17.8891	196.181	HOXB9;HOXB4;HOXB3;HOXD4;HOXD3
WikiPathways	Nuclear Receptors Meta Pathway WP2882	11/314	2.13303e-05	5.21865	56.1285	SLC2A9;ABCC3;GSTM3;SLC7A5;GSTM1;SERPINA1;GSTP1;PDK4;ME1;SLC39A2;PTGS2
GO Molecular Function	Glutathione Binding (GO:0043295)	3/9	3.16352e-05	68.9132	714.026	GSTM3;GSTM1;PTGES
GO Molecular Function	Glutathione Transferase Activity (GO:0004364)	4/28	4.99976e-05	23.1107	228.878	GSTM3;GSTM1;GSTP1;PTGES
GO Biological Process	Response To Steroid Hormone (GO:0048545)	4/29	5.76671e-05	22.1852	216.546	PAQR8;PAQR7;AKR1B1;ADTRP
WikiPathways	Eicosanoid Metabolism Via Cyclooxygenases COX WP4719	4/31	7.55296e-05	20.5398	194.943	AKR1B1;PLA2G4A;PTGS2;PTGES
KEGG	Arachidonic acid metabolism	5/61	8.55862e-05	12.4478	116.586	PLA2G4A;CYP2E1;PTGS2;CYP4F8;PTGES
WikiPathways	Mammary Gland Development Pregnancy And Lactation Stage 3 Of 4 WP2817	4/33	9.71114e-05	19.1213	176.674	ERBB4;ELF5;TNFRSF11A;PRLR
GO Biological Process	Negative Regulation Of Endopeptidase Activity (GO:0010951)	5/66	0.000124839	11.4246	102.69	SPINK2;SERPINA1;SERPINF2;SERPINA5;CST4
GO Biological Process	Prostanoid Biosynthetic Process (GO:0046457)	3/14	0.000133435	37.5795	335.281	PLA2G4A;PTGS2;PTGES
GO Molecular Function	Endopeptidase Inhibitor Activity (GO:0004866)	6/112	0.00017955	7.92734	68.3737	SPINK2;SERPINA1;SLPI;SERPINF2;SERPINA5;CST4
GO Biological Process	Prostaglandin Biosynthetic Process (GO:0001516)	3/17	0.000245273	29.5223	245.423	PLA2G4A;PTGS2;PTGES
GO Biological Process	Embryonic Organ Development (GO:0048568)	5/77	0.000258702	9.67381	79.904	NDRG4;HOXD4;GATA3;HOXB7;MFSD2A
GO Biological Process	Long-Chain Fatty Acid Metabolic Process (GO:0001676)	5/78	0.000274802	9.54081	78.2295	GSTP1;PLA2G4A;ABHD6;ADTRP;CYP2E1
WikiPathways	Prostaglandin Synthesis And Regulation WP98	4/45	0.000330233	13.5166	108.345	AKR1B1;PLA2G4A;PTGS2;PTGES
GO Biological Process	Xenobiotic Transport (GO:0042908)	3/20	0.000404601	24.3088	189.915	ABCC3;SLC7A5;ABCG2
WikiPathways	Lipid Metabolism In Senescent Cells WP5149	3/20	0.000404601	24.3088	189.915	SLCO2A1;PLA2G4A;PTGS2
GO Biological Process	Regulation Of Serine-Type Endopeptidase Activity (GO:1900003)	2/5	0.000528823	91.2644	688.577	SPINK2;SEMG2
GO Biological Process	Positive Regulation Of Fever Generation (GO:0031622)	2/5	0.000528823	91.2644	688.577	TNFRSF11A;PTGS2
GO Biological Process	Arachidonic Acid Metabolic Process (GO:0019369)	4/52	0.000576626	11.5414	86.0792	PLA2G4A;ABHD6;CYP2E1;PTGS2
WikiPathways	Photodynamic Therapy Induced NFE2L2 NRF2 Survival Signaling WP3612	3/23	0.000618483	20.6594	152.636	ABCC3;GSTP1;ABCG2
WikiPathways	Eicosanoid Synthesis WP167	3/23	0.000618483	20.6594	152.636	PLA2G4A;PTGS2;PTGES
GO Molecular Function	Serine-Type Endopeptidase Inhibitor Activity (GO:0004867)	4/53	0.000620165	11.3053	83.4953	SERPINA1;SLPI;SERPINF2;SERPINA5
GO Biological Process	Positive Regulation Of Hormone Metabolic Process (GO:0032352)	2/6	0.000789409	68.4448	488.985	PAX8;GATA3
GO Biological Process	Synaptic Vesicle Docking (GO:0016081)	2/6	0.000789409	68.4448	488.985	SNAP25;SNPH
WikiPathways	Benzene Metabolism WP3891	2/6	0.000789409	68.4448	488.985	GSTM1;CYP2E1
GO Biological Process	Long-Chain Fatty Acid Biosynthetic Process (GO:0042759)	3/25	0.000794631	18.7794	134.04	GSTM1;GSTP1;CYP2E1
GO Molecular Function	Sequence-Specific Double-Stranded DNA Binding (GO:1990837)	14/715	0.000815923	2.87589	20.451	AKR1B1;GATA3;POU2F3;HOXB9;PAX8;ERBB4;ELF5;HOXB4;SP6;HOXD4;IRF5;HOXD3;HOXB7;HOXD8
WikiPathways	Complement And Coagulation Cascades WP558	4/58	0.000873404	10.2559	72.2334	SERPINA1;SERPINF2;CLU;SERPINA5
ENCODE and ChEA Consensus	EZH2 ENCODE	9/338	0.000903854	3.87023	27.1258	PNMT;FRMD3;SPINK2;PLLP;ERBB4;LIPG;PALM3;CA14;PLXNA4
GO Biological Process	Cellular Response To Organic Cyclic Compound (GO:0071407)	6/152	0.000915425	5.74381	40.1844	KCNQ1;AKR1B1;ADTRP;CLU;SLC26A3;FOLR1
WikiPathways	Dengue 2 Interactions With Complement And Coagulation Cascades WP3896	4/59	0.000931624	10.0689	70.2667	SERPINA1;SERPINF2;CLU;SERPINA5
GO Biological Process	Platelet Activating Factor Metabolic Process (GO:0046469)	2/7	0.00109984	54.7531	373.01	LPCAT2;PLA2G4A
GO Biological Process	Thyroid Gland Development (GO:0030878)	2/7	0.00109984	54.7531	373.01	PAX8;HOXD3
GO Biological Process	Ventricular Cardiac Muscle Cell Membrane Repolarization (GO:0099625)	2/7	0.00109984	54.7531	373.01	KCNJ5;KCNQ1
GO Biological Process	Hepoxilin Biosynthetic Process (GO:0051122)	2/7	0.00109984	54.7531	373.01	GSTM1;GSTP1
GO Biological Process	Hepoxilin Metabolic Process (GO:0051121)	2/7	0.00109984	54.7531	373.01	GSTM1;GSTP1
GO Molecular Function	Urate Transmembrane Transporter Activity (GO:0015143)	2/7	0.00109984	54.7531	373.01	SLC2A9;ABCG2
GO Molecular Function	DNA-binding Transcription Activator Activity, RNA Polymerase II-specific (GO:0001228)	9/348	0.00110823	3.75414	25.5469	GLIS3;HOXB3;HOXD4;IRF5;GATA3;HOXD3;HOXB7;POU2F3;HOXD8
GO Biological Process	Response To Lipid (GO:0033993)	5/110	0.00132064	6.6224	43.9041	PAQR8;PAQR7;SLPI;PALM3;TNFRSF11A
GO Biological Process	Negative Regulation Of Mitotic Nuclear Division (GO:0045839)	2/8	0.00145939	45.6253	297.921	USP44;CHEK1
GO Biological Process	Regulation Of Nephron Tubule Epithelial Cell Differentiation (GO:0072182)	2/8	0.00145939	45.6253	297.921	PAX8;GATA3
WikiPathways	Prostaglandin And Leukotriene Metabolism In Senescence WP5122	3/31	0.00150374	14.7507	95.8769	PLA2G4A;PTGS2;PTGES
GO Biological Process	Response To Molecule Of Bacterial Origin (GO:0002237)	4/69	0.00167212	8.51555	54.4455	SLPI;PALM3;IRF5;TNFRSF11A
GO Biological Process	Ether Lipid Biosynthetic Process (GO:0008611)	2/9	0.00186733	39.1054	245.709	LPCAT2;PLA2G4A
GO Biological Process	Mesenchymal To Epithelial Transition (GO:0060231)	2/9	0.00186733	39.1054	245.709	PAX8;GATA3
GO Biological Process	Response To Estrogen (GO:0043627)	3/34	0.00196991	13.3212	82.9882	GSTM3;SLC34A2;GATA3
GO Biological Process	Purine Nucleotide Metabolic Process (GO:0006163)	3/34	0.00196991	13.3212	82.9882	PRPS2;QPRT;ME1
WikiPathways	Prostaglandin And Leukotriene Metabolism In Senescence WP5321	3/34	0.00196991	13.3212	82.9882	PLA2G4A;PTGS2;PTGES
KEGG	Chemical carcinogenesis	7/239	0.00197079	4.22866	26.3417	PAQR8;GSTM3;PAQR7;GSTM1;GSTP1;CYP2E1;PTGS2
GO Molecular Function	Ligand-Gated Monoatomic Cation Channel Activity (GO:0099094)	4/75	0.00227249	7.79356	47.4384	KCNJ5;P2RX2;KCNJ15;CLU
GO Biological Process	Cardiac Muscle Cell Membrane Repolarization (GO:0099622)	2/10	0.00232292	34.2155	207.515	KCNJ5;KCNQ1
GO Biological Process	Positive Regulation Of Transforming Growth Factor Beta Production (GO:0071636)	2/10	0.00232292	34.2155	207.515	SERPINF2;PTGS2
GO Biological Process	Mesonephros Development (GO:0001823)	2/10	0.00232292	34.2155	207.515	PAX8;GATA3
GO Molecular Function	ABC-type Xenobiotic Transporter Activity (GO:0008559)	2/10	0.00232292	34.2155	207.515	ABCC3;ABCG2
WikiPathways	Metapathway Biotransformation Phase I And II WP702	6/183	0.00235696	4.73038	28.6206	GSTM3;GSTM1;GSTP1;AKR1B1;CYP2E1;CYP4F8
KEGG	Metabolism of xenobiotics by cytochrome P450	4/76	0.00238522	7.68493	46.4051	GSTM3;GSTM1;GSTP1;CYP2E1
GO Molecular Function	Peptidase Inhibitor Activity (GO:0030414)	3/37	0.00251707	12.144	72.6777	SPINK2;SLPI;SERPINF2
GO Biological Process	Response To cAMP (GO:0051591)	3/38	0.00271822	11.7964	69.6907	DUOX1;KCNQ1;SLC26A3
GO Biological Process	Catecholamine Biosynthetic Process (GO:0042423)	2/11	0.00282547	30.4123	178.492	PNMT;GATA3
GO Molecular Function	Voltage-Gated Potassium Channel Activity Involved In Ventricular Cardiac Muscle Cell Action Potential Repolarization (GO:1902282)	2/11	0.00282547	30.4123	178.492	KCNJ5;KCNQ1
GO Molecular Function	Voltage-Gated Potassium Channel Activity (GO:0005249)	4/80	0.00287468	7.27898	42.5953	KCNJ5;KCNS1;KCNQ1;KCNJ15
GO Molecular Function	Double-Stranded DNA Binding (GO:0003690)	12/650	0.0031182	2.67712	15.4483	HOXB9;PAX8;ELF5;HOXB4;SP6;HOXD4;IRF5;GATA3;HOXD3;HOXB7;POU2F3;HOXD8
GO Biological Process	Vascular Transport (GO:0010232)	4/83	0.00328399	7.0015	40.0395	ABCC3;SLC7A5;MFSD2A;ABCG2
GO Biological Process	Atrial Cardiac Muscle Cell Action Potential (GO:0086014)	2/12	0.00337426	27.3697	155.777	KCNJ5;KCNQ1
GO Biological Process	Phosphatidylcholine Acyl-Chain Remodeling (GO:0036151)	2/12	0.00337426	27.3697	155.777	LPCAT2;PLA2G4A
GO Biological Process	Transport Across Blood-Brain Barrier (GO:0150104)	4/85	0.00357788	6.82794	38.4617	ABCC3;SLC7A5;MFSD2A;ABCG2
KEGG	Complement and coagulation cascades	4/85	0.00357788	6.82794	38.4617	SERPINA1;SERPINF2;CLU;SERPINA5
GO Molecular Function	Endopeptidase Regulator Activity (GO:0061135)	3/42	0.00362074	10.5844	59.4957	SPINK2;SLPI;SERPINF2
GO Biological Process	Positive Regulation Of Transcription By RNA Polymerase II (GO:0045944)	15/938	0.00385486	2.33059	12.9544	SERPINF2;GLIS3;AKR1B1;GATA3;POU2F3;PAX8;HOXB4;SP6;HOXB3;HOXD4;IRF5;HOXD3;HOXB7;HOXD8;TLR2
GO Biological Process	Regulation Of Nitric-Oxide Synthase Biosynthetic Process (GO:0051769)	2/13	0.0039686	24.8803	137.571	GSTP1;TLR2
GO Biological Process	Monoacylglycerol Metabolic Process (GO:0046462)	2/13	0.0039686	24.8803	137.571	PLA2G4A;ABHD6
GO Biological Process	Regulation Of Cell Projection Organization (GO:0031344)	2/13	0.0039686	24.8803	137.571	FAM110C;MFSD2A
GO Molecular Function	Carbonate Dehydratase Activity (GO:0004089)	2/13	0.0039686	24.8803	137.571	CA2;CA14
GO Biological Process	Photoreceptor Cell Development (GO:0042461)	2/14	0.0046078	22.8057	122.695	CDHR1;MFSD2A
GO Biological Process	Regulation Of Transposition (GO:0010528)	2/14	0.0046078	22.8057	122.695	PIWIL4;APOBEC3G
GO Biological Process	Icosanoid Transport (GO:0071715)	2/14	0.0046078	22.8057	122.695	ABCC3;SLCO2A1
GO Biological Process	Membrane Repolarization During Cardiac Muscle Cell Action Potential (GO:0086013)	2/14	0.0046078	22.8057	122.695	KCNJ5;KCNQ1
GO Molecular Function	Voltage-Gated Potassium Channel Activity Involved In Cardiac Muscle Cell Action Potential Repolarization (GO:0086008)	2/14	0.0046078	22.8057	122.695	KCNJ5;KCNQ1
GO Biological Process	Cellular Response To Hormone Stimulus (GO:0032870)	4/94	0.00512221	6.14235	32.3958	PAX8;AKR1B1;ADTRP;GAS2L1
WikiPathways	Exercise Induced Circadian Regulation WP410	3/48	0.00528307	9.17037	48.0825	GSTM3;GSTP1;G0S2
GO Biological Process	Positive Regulation Of NF-kappaB Transcription Factor Activity (GO:0051092)	5/152	0.00534434	4.72023	24.6949	AKR1B1;TNFRSF11A;CLU;IL18R1;TLR2
GO Biological Process	Unsaturated Fatty Acid Metabolic Process (GO:0033559)	3/49	0.00559768	8.97056	46.516	GSTP1;PLA2G4A;ABHD6
GO Biological Process	Pharyngeal System Development (GO:0060037)	2/16	0.00601805	19.5458	99.9376	GATA3;FOLR1
GO Biological Process	Regulation Of Transforming Growth Factor Beta Production (GO:0071634)	2/16	0.00601805	19.5458	99.9376	SERPINF2;PTGS2
GO Biological Process	Reverse Cholesterol Transport (GO:0043691)	2/16	0.00601805	19.5458	99.9376	LIPG;CLU
GO Molecular Function	Syntaxin-1 Binding (GO:0017075)	2/16	0.00601805	19.5458	99.9376	SNAP25;SNPH
GO Biological Process	Regulation Of Peptide Hormone Secretion (GO:0090276)	3/52	0.00660803	8.42007	42.2643	SNAP25;PAX8;RASL10B
GO Biological Process	Icosanoid Metabolic Process (GO:0006690)	3/52	0.00660803	8.42007	42.2643	PLA2G4A;ABHD6;CYP4F8
GO Molecular Function	Sequence-Specific DNA Binding (GO:0043565)	12/717	0.00673199	2.41425	12.0734	HOXB9;PAX8;ELF5;HOXB4;SP6;HOXD4;IRF5;GATA3;HOXD3;HOXB7;POU2F3;HOXD8
GO Biological Process	Nicotinamide Nucleotide Metabolic Process (GO:0046496)	2/17	0.00678776	18.2418	91.0748	QPRT;ME1
KEGG	Nitrogen metabolism	2/17	0.00678776	18.2418	91.0748	CA2;CA14
WikiPathways	Metabolic Pathway Of LDL HDL And TG Including Diseases WP4522	2/17	0.00678776	18.2418	91.0748	LIPG;LPL
GO Molecular Function	Carboxylic Ester Hydrolase Activity (GO:0052689)	4/104	0.00730128	5.52531	27.1829	CA2;LIPG;PLA2G4A;ABHD6
GO Biological Process	Cellular Response To Organonitrogen Compound (GO:0071417)	4/105	0.00754795	5.47033	26.7307	KCNQ1;CLU;SLC26A3;FOLR1
GO Biological Process	Positive Regulation Of Interleukin-4 Production (GO:0032753)	2/18	0.00759964	17.1009	83.4463	SLC7A5;GATA3
GO Biological Process	Glycerolipid Catabolic Process (GO:0046503)	2/18	0.00759964	17.1009	83.4463	PLA2G4A;ABHD6
GO Biological Process	Ureteric Bud Morphogenesis (GO:0060675)	2/18	0.00759964	17.1009	83.4463	PAX8;GATA3
WikiPathways	Ulcerative Colitis Signaling WP5174	2/18	0.00759964	17.1009	83.4463	GATA3;TLR2
GO Biological Process	Phosphatidylcholine Metabolic Process (GO:0046470)	3/55	0.00772011	7.93309	38.586	LPCAT2;PLA2G4A;MFSD2A
KEGG	Drug metabolism	4/108	0.00832073	5.31173	25.4379	GSTM3;GSTM1;GSTP1;CYP2E1
GO Biological Process	Nucleotide Biosynthetic Process (GO:0009165)	2/19	0.00845304	16.0941	76.8209	PRPS2;ME1
GO Biological Process	Xenobiotic Catabolic Process (GO:0042178)	2/19	0.00845304	16.0941	76.8209	GSTM3;GSTM1
GO Biological Process	Regulation Of Acute Inflammatory Response (GO:0002673)	2/19	0.00845304	16.0941	76.8209	GSTP1;PTGES
GO Molecular Function	Retinoic Acid Binding (GO:0001972)	2/19	0.00845304	16.0941	76.8209	LCN12;SERPINA5
KEGG	Glutathione metabolism	3/57	0.00851915	7.6385	36.4008	GSTM3;GSTM1;GSTP1
GO Biological Process	Metal Ion Transport (GO:0030001)	5/171	0.00869037	4.17593	19.817	KCNJ5;KCNS1;SLC41A2;KCNJ15;CLU
GO Biological Process	Response To Organic Cyclic Compound (GO:0014070)	3/58	0.00893619	7.49924	35.3788	PAQR8;PAQR7;CLU
GO Biological Process	Positive Regulation Of Cytokine Production (GO:0001819)	7/320	0.00954535	3.12141	14.5198	SLC7A5;SERPINF2;IRF5;GATA3;PTGS2;IL18R1;TLR2
KEGG	Serotonergic synapse	4/113	0.00972074	5.06679	23.4769	GNAO1;KCNJ5;PLA2G4A;PTGS2
GO Biological Process	Regulation Of Extrinsic Apoptotic Signaling Pathway (GO:2001236)	3/60	0.00980566	7.23538	33.4622	GSTP1;AKR1B1;G0S2
GO Biological Process	Negative Regulation Of Peptidase Activity (GO:0010466)	3/60	0.00980566	7.23538	33.4622	SERPINA1;SERPINF2;SERPINA5
KEGG	Glycerolipid metabolism	3/61	0.0102582	7.11027	32.5627	LIPG;AKR1B1;LPL
GO Biological Process	Purine Nucleotide Biosynthetic Process (GO:0006164)	2/21	0.0102818	14.3985	65.9076	PRPS2;QPRT
GO Molecular Function	Oxidoreductase Activity, Acting On Single Donors With Incorporation Of Molecular Oxygen, Incorporation Of Two Atoms Of Oxygen (GO:0016702)	2/21	0.0102818	14.3985	65.9076	PTGS2;CDO1
GO Biological Process	NAD Metabolic Process (GO:0019674)	2/22	0.0112559	13.6779	61.371	QPRT;ME1
KEGG	Inflammatory bowel disease	3/65	0.0121886	6.6502	29.3091	GATA3;IL18R1;TLR2
GO Biological Process	Regulation Of Interleukin-4 Production (GO:0032673)	2/23	0.012269	13.0259	57.323	SLC7A5;GATA3
GO Biological Process	Endocrine System Development (GO:0035270)	2/23	0.012269	13.0259	57.323	PAX8;HOXD3
GO Biological Process	Potassium Ion Transport (GO:0006813)	4/122	0.0126092	4.6782	20.4593	KCNJ5;KCNS1;KCNQ1;KCNJ15
GO Biological Process	Regulation Of Cell Motility (GO:2000145)	4/123	0.0129604	4.63866	20.1589	DUOX1;ERBB4;GATA3;PLXNA4
GO Biological Process	Regulation Of Cytokine Production Involved In Immune Response (GO:0002718)	2/24	0.0133205	12.4332	53.6923	SLC7A5;IRF5
GO Biological Process	Response To Purine-Containing Compound (GO:0014074)	2/24	0.0133205	12.4332	53.6923	DUOX1;CLU
GO Molecular Function	Protease Binding (GO:0002020)	4/125	0.0136815	4.56152	19.5767	SERPINA1;SEMG2;SERPINF2;SERPINA5
GO Biological Process	Regulation Of Endopeptidase Activity (GO:0052548)	3/69	0.0143136	6.2459	26.5235	SERPINA1;SERPINF2;SERPINA5
GO Biological Process	Negative Regulation Of Transposition (GO:0010529)	2/25	0.0144097	11.8921	50.4206	PIWIL4;APOBEC3G
GO Biological Process	Cellular Response To Steroid Hormone Stimulus (GO:0071383)	2/25	0.0144097	11.8921	50.4206	AKR1B1;ADTRP
WikiPathways	Thyroxine Thyroid Hormone Production WP1981	2/25	0.0144097	11.8921	50.4206	DUOX1;ANO1
GO Biological Process	Negative Regulation Of Extrinsic Apoptotic Signaling Pathway (GO:2001237)	3/70	0.0148755	6.15236	25.8894	UNC5B;GSTP1;AKR1B1
GO Biological Process	Sulfur Compound Biosynthetic Process (GO:0044272)	3/70	0.0148755	6.15236	25.8894	GSTM1;GSTP1;CDO1
KEGG	Prolactin signaling pathway	3/70	0.0148755	6.15236	25.8894	ELF5;TNFRSF11A;PRLR
GO Molecular Function	Inward Rectifier Potassium Channel Activity (GO:0005242)	2/26	0.015536	11.396	47.4596	KCNJ5;KCNJ15
GO Biological Process	Monocarboxylic Acid Transport (GO:0015718)	3/73	0.0166356	5.8878	24.1177	ABCC3;MFSD2A;ABCG2
GO Biological Process	Positive Regulation Of Nitric Oxide Biosynthetic Process (GO:0045429)	2/27	0.016699	10.9396	44.7693	PTGS2;CLU
GO Biological Process	Regulation Of Monoatomic Ion Transport (GO:0043269)	2/28	0.0178978	10.5183	42.3159	KCNJ5;KCNJ15
GO Biological Process	Phospholipid Catabolic Process (GO:0009395)	2/28	0.0178978	10.5183	42.3159	LIPG;PLA2G4A
GO Biological Process	Positive Regulation Of Nitric Oxide Metabolic Process (GO:1904407)	2/28	0.0178978	10.5183	42.3159	PTGS2;CLU
GO Molecular Function	Monocarboxylic Acid Binding (GO:0033293)	2/28	0.0178978	10.5183	42.3159	LCN12;SERPINA5
GO Molecular Function	Delayed Rectifier Potassium Channel Activity (GO:0005251)	2/28	0.0178978	10.5183	42.3159	KCNS1;KCNQ1
GO Molecular Function	Cytokine Receptor Activity (GO:0004896)	3/76	0.0185074	5.64498	22.5211	GFRA2;PRLR;IL18R1
KEGG	Gastric acid secretion	3/76	0.0185074	5.64498	22.5211	CA2;KCNQ1;KCNJ15
GO Biological Process	Potassium Ion Transmembrane Transport (GO:0071805)	4/137	0.0185425	4.14743	16.5387	KCNJ5;KCNS1;KCNQ1;KCNJ15
GO Biological Process	Regulation Of Monoatomic Ion Transmembrane Transport (GO:0034765)	2/29	0.0191321	10.1282	40.0712	KCNJ5;KCNJ15
GO Molecular Function	Metal Ion Transmembrane Transporter Activity (GO:0046873)	2/29	0.0191321	10.1282	40.0712	SLC41A2;SLC39A2
KEGG	Linoleic acid metabolism	2/29	0.0191321	10.1282	40.0712	PLA2G4A;CYP2E1
GO Biological Process	Cellular Response To Nutrient Levels (GO:0031669)	3/78	0.0198177	5.49389	21.5425	PDK4;GAS2L1;MFSD2A
KEGG	Human immunodeficiency virus 1 infection	5/212	0.0203242	3.34184	13.0196	GNAO1;APOBEC3G;CHEK1;AP1S2;TLR2
GO Molecular Function	Retinoid Binding (GO:0005501)	2/30	0.0204011	9.76601	38.0109	LCN12;SERPINA5
KEGG	Pentose phosphate pathway	2/30	0.0204011	9.76601	38.0109	PRPS2;FBP2
WikiPathways	Familial Partial Lipodystrophy WP5102	2/30	0.0204011	9.76601	38.0109	LPL;GATA3
GO Biological Process	Positive Regulation Of DNA-templated Transcription (GO:0045893)	16/1243	0.0205485	1.85406	7.20296	SERPINF2;GLIS3;AKR1B1;GATA3;POU2F3;PAX8;ERBB4;HOXB4;SP6;HOXB3;HOXD4;IRF5;HOXD3;HOXB7;HOXD8;TLR2
GO Biological Process	Cellular Response To cAMP (GO:0071320)	2/31	0.0217044	9.42878	36.1145	KCNQ1;SLC26A3
GO Molecular Function	O-acyltransferase Activity (GO:0008374)	2/31	0.0217044	9.42878	36.1145	LPCAT2;PLA2G4A
GO Molecular Function	Adenyl Nucleotide Binding (GO:0030554)	2/31	0.0217044	9.42878	36.1145	DUOX1;ME1
GO Biological Process	Negative Regulation Of Apoptotic Signaling Pathway (GO:2001234)	3/82	0.0225882	5.21466	19.7653	GSTP1;AKR1B1;CLU
GO Biological Process	Amide Transport (GO:0042886)	2/32	0.0230413	9.11402	34.3641	FOLR1;ABCG2
GO Biological Process	Regulation Of Transmembrane Transport (GO:0034762)	2/32	0.0230413	9.11402	34.3641	KCNJ5;KCNJ15
GO Biological Process	Transition Metal Ion Transport (GO:0000041)	2/32	0.0230413	9.11402	34.3641	SLC41A2;SLC39A2
GO Molecular Function	Inorganic Anion Transmembrane Transporter Activity (GO:0015103)	2/32	0.0230413	9.11402	34.3641	ANO1;SLC26A3
KEGG	Retrograde endocannabinoid signaling	4/148	0.0238345	3.82848	14.3056	GNAO1;KCNJ5;ABHD6;PTGS2
GO Biological Process	Regulation Of Potassium Ion Transmembrane Transport (GO:1901379)	2/33	0.0244113	8.81958	32.7445	KCNIP1;KCNQ1
GO Biological Process	Carboxylic Acid Metabolic Process (GO:0019752)	2/33	0.0244113	8.81958	32.7445	PLA2G4A;CYP4F8
GO Biological Process	Positive Regulation Of Cytokine Production Involved In Immune Response (GO:0002720)	2/33	0.0244113	8.81958	32.7445	SLC7A5;IRF5
GO Biological Process	Positive Regulation Of Interleukin-12 Production (GO:0032735)	2/33	0.0244113	8.81958	32.7445	IRF5;TLR2
GO Biological Process	Positive Regulation Of Nitrogen Compound Metabolic Process (GO:0051173)	2/33	0.0244113	8.81958	32.7445	PAX8;GATA3
KEGG	Fructose and mannose metabolism	2/33	0.0244113	8.81958	32.7445	AKR1B1;FBP2
WikiPathways	Fluoropyrimidine Activity WP1601	2/33	0.0244113	8.81958	32.7445	ABCC3;ABCG2
WikiPathways	Nuclear Receptors In Lipid Metabolism And Toxicity WP299	2/33	0.0244113	8.81958	32.7445	ABCC3;CYP2E1
GO Biological Process	Apoptotic Mitochondrial Changes (GO:0008637)	2/34	0.0258139	8.54353	31.2423	ERBB4;CLU
WikiPathways	Purinergic Signaling WP4900	2/34	0.0258139	8.54353	31.2423	GNAO1;P2RX2
KEGG	Oxytocin signaling pathway	4/154	0.0270695	3.67422	13.2615	GNAO1;KCNJ5;PLA2G4A;PTGS2
GO Molecular Function	NADP Binding (GO:0050661)	2/35	0.0272485	8.28422	29.846	DUOX1;ME1
GO Biological Process	Neural Crest Cell Migration (GO:0001755)	2/36	0.0287146	8.04016	28.5454	ERBB4;FOLR1
GO Biological Process	Positive Regulation Of Interferon-Beta Production (GO:0032728)	2/36	0.0287146	8.04016	28.5454	IRF5;TLR2
KEGG	Bile secretion	3/90	0.0287294	4.73324	16.8022	ABCC3;CA2;ABCG2
GO Biological Process	Response To Lipopolysaccharide (GO:0032496)	4/159	0.0299568	3.55479	12.4702	SLPI;GSTP1;PALM3;TNFRSF11A
GO Biological Process	Positive Regulation Of Receptor Signaling Pathway Via JAK-STAT (GO:0046427)	2/37	0.0302116	7.81005	27.3315	ERBB4;PRLR
GO Molecular Function	Monoatomic Cation Transmembrane Transporter Activity (GO:0008324)	2/37	0.0302116	7.81005	27.3315	SLC39A2;CLU
GO Biological Process	Cellular Response To Oxygen-Containing Compound (GO:1901701)	7/406	0.0306524	2.43784	8.496	KCNQ1;GSTP1;PDK4;CLU;SLC26A3;FOLR1;TLR2
ENCODE and ChEA Consensus	EZH2 CHEA	5/237	0.0309044	2.97793	10.3538	HOXB9;KCNQ1;HOXB3;HOXB7;PLXNA4
GO Molecular Function	Cis-Regulatory Region Sequence-Specific DNA Binding (GO:0000987)	14/1098	0.0315793	1.82259	6.2975	GLIS3;ZFP92;AKR1B1;GATA3;POU2F3;HOXB9;PAX8;HOXB4;SP6;HOXB3;HOXD4;IRF5;HOXD3;HOXB7
GO Biological Process	Signal Release From Synapse (GO:0099643)	2/38	0.031739	7.59272	26.1965	SNAP25;SNPH
GO Biological Process	Fatty Acid Transport (GO:0015908)	2/38	0.031739	7.59272	26.1965	SLCO2A1;MFSD2A
GO Biological Process	Heart Looping (GO:0001947)	2/38	0.031739	7.59272	26.1965	NDRG4;FOLR1
GO Biological Process	Positive Regulation Of Production Of Molecular Mediator Of Immune Response (GO:0002702)	2/38	0.031739	7.59272	26.1965	SLC7A5;IRF5
GO Biological Process	Import Into Cell (GO:0098657)	2/38	0.031739	7.59272	26.1965	SNAP25;SLC7A5
GO Biological Process	Regulation Of Nitric Oxide Biosynthetic Process (GO:0045428)	2/39	0.0332963	7.38714	25.1333	PTGS2;CLU
GO Biological Process	Retina Homeostasis (GO:0001895)	2/39	0.0332963	7.38714	25.1333	PIP;CST4
GO Biological Process	Vitamin Transport (GO:0051180)	2/39	0.0332963	7.38714	25.1333	FOLR1;ABCG2
GO Biological Process	Nucleic Acid-Templated Transcription (GO:0097659)	2/40	0.034883	7.19238	24.1359	PAX8;HOXD3
GO Biological Process	Positive Regulation Of DNA-binding Transcription Factor Activity (GO:0051091)	5/246	0.035424	2.86541	9.57151	AKR1B1;TNFRSF11A;CLU;IL18R1;TLR2
GO Molecular Function	RNA Polymerase II Transcription Regulatory Region Sequence-Specific DNA Binding (GO:0000977)	15/1225	0.0360218	1.75085	5.81916	GLIS3;ZFP92;AKR1B1;GATA3;POU2F3;HOXB9;PAX8;HOXB4;SP6;HOXB3;HOXD4;IRF5;HOXD3;HOXB7;HOXD8
GO Biological Process	T-helper 2 Cell Differentiation (GO:0045064)	1/5	0.0362171	33.988	112.78	GATA3
GO Biological Process	Activation Of Transmembrane Receptor Protein Tyrosine Kinase Activity (GO:0007171)	1/5	0.0362171	33.988	112.78	PRLR
GO Biological Process	Anterior/Posterior Axis Specification, Embryo (GO:0008595)	1/5	0.0362171	33.988	112.78	HOXD8
GO Biological Process	Regulation Of Mitotic Spindle Checkpoint (GO:1903504)	1/5	0.0362171	33.988	112.78	USP44
GO Biological Process	Regulation Of Monoatomic Anion Transport (GO:0044070)	1/5	0.0362171	33.988	112.78	CA2
GO Biological Process	Cellular Response To Lipoteichoic Acid (GO:0071223)	1/5	0.0362171	33.988	112.78	TLR2
GO Biological Process	Regulation Of Type B Pancreatic Cell Proliferation (GO:0061469)	1/5	0.0362171	33.988	112.78	SGPP2
GO Biological Process	Positive Regulation Of T-helper 1 Cell Cytokine Production (GO:2000556)	1/5	0.0362171	33.988	112.78	IL18R1
GO Biological Process	Positive Regulation Of Animal Organ Morphogenesis (GO:0110110)	1/5	0.0362171	33.988	112.78	GATA3
GO Biological Process	Response To Gonadotropin (GO:0034698)	1/5	0.0362171	33.988	112.78	PAX8
GO Biological Process	Response To Lipoteichoic Acid (GO:0070391)	1/5	0.0362171	33.988	112.78	TLR2
GO Biological Process	Response To Peptidoglycan (GO:0032494)	1/5	0.0362171	33.988	112.78	IRF5
GO Biological Process	Ruffle Assembly (GO:0097178)	1/5	0.0362171	33.988	112.78	AIF1L
GO Biological Process	Ear Development (GO:0043583)	1/5	0.0362171	33.988	112.78	GATA3
GO Biological Process	Embryonic Brain Development (GO:1990403)	1/5	0.0362171	33.988	112.78	MFSD2A
GO Biological Process	Positive Regulation Of Epithelial Cell Differentiation Involved In Kidney Development (GO:2000698)	1/5	0.0362171	33.988	112.78	PAX8
GO Biological Process	Epithelial Tube Formation (GO:0072175)	1/5	0.0362171	33.988	112.78	GATA3
GO Biological Process	Positive Regulation Of Interleukin-18 Production (GO:0032741)	1/5	0.0362171	33.988	112.78	TLR2
GO Biological Process	Positive Regulation Of Lipoprotein Particle Clearance (GO:0010986)	1/5	0.0362171	33.988	112.78	LIPG
GO Biological Process	Tripartite Regional Subdivision (GO:0007351)	1/5	0.0362171	33.988	112.78	HOXD8
GO Biological Process	Urea Cycle (GO:0000050)	1/5	0.0362171	33.988	112.78	NAGS
GO Biological Process	Xenobiotic Transport Across Blood-Brain Barrier (GO:1990962)	1/5	0.0362171	33.988	112.78	ABCG2
GO Biological Process	Hydrogen Peroxide Biosynthetic Process (GO:0050665)	1/5	0.0362171	33.988	112.78	DUOX1
GO Biological Process	Positive Regulation Of Sterol Transport (GO:0032373)	1/5	0.0362171	33.988	112.78	LIPG
GO Biological Process	Intracellular Phosphate Ion Homeostasis (GO:0030643)	1/5	0.0362171	33.988	112.78	SLC34A2
GO Biological Process	Pronephros Development (GO:0048793)	1/5	0.0362171	33.988	112.78	PAX8
GO Biological Process	Protein Import (GO:0017038)	1/5	0.0362171	33.988	112.78	CLU
GO Biological Process	Mesenchymal To Epithelial Transition Involved In Metanephros Morphogenesis (GO:0003337)	1/5	0.0362171	33.988	112.78	PAX8
GO Biological Process	Monoterpenoid Metabolic Process (GO:0016098)	1/5	0.0362171	33.988	112.78	CYP2E1
GO Biological Process	Multinuclear Osteoclast Differentiation (GO:0072674)	1/5	0.0362171	33.988	112.78	TNFRSF11A
GO Biological Process	Regulation Of T-helper 1 Cell Cytokine Production (GO:2000554)	1/5	0.0362171	33.988	112.78	IL18R1
GO Molecular Function	1-Acylglycerophosphocholine O-acyltransferase Activity (GO:0047184)	1/5	0.0362171	33.988	112.78	LPCAT2
GO Molecular Function	L-leucine Transmembrane Transporter Activity (GO:0015190)	1/5	0.0362171	33.988	112.78	SLC7A5
GO Molecular Function	Malate Dehydrogenase Activity (GO:0016615)	1/5	0.0362171	33.988	112.78	ME1
GO Molecular Function	alpha-N-acetylgalactosaminide Alpha-2,6-Sialyltransferase Activity (GO:0001665)	1/5	0.0362171	33.988	112.78	ST6GALNAC4
GO Molecular Function	Arylesterase Activity (GO:0004064)	1/5	0.0362171	33.988	112.78	CA2
GO Molecular Function	Ceramide 1-Phosphate Binding (GO:1902387)	1/5	0.0362171	33.988	112.78	PLA2G4A
GO Molecular Function	Diphosphotransferase Activity (GO:0016778)	1/5	0.0362171	33.988	112.78	PRPS2
GO Biological Process	Regulation Of Heart Rate By Cardiac Conduction (GO:0086091)	2/41	0.0364985	7.0076	23.1986	KCNJ5;KCNQ1
GO Biological Process	Acylglycerol Metabolic Process (GO:0006639)	2/41	0.0364985	7.0076	23.1986	APOBR;ABHD6
GO Biological Process	Detection Of Chemical Stimulus Involved In Sensory Perception Of Bitter Taste (GO:0001580)	2/41	0.0364985	7.0076	23.1986	PIP;CST4
GO Biological Process	Synaptic Vesicle Exocytosis (GO:0016079)	2/41	0.0364985	7.0076	23.1986	SNAP25;SNPH
GO Molecular Function	RNA Polymerase II Cis-Regulatory Region Sequence-Specific DNA Binding (GO:0000978)	14/1122	0.0368788	1.78083	5.87695	GLIS3;ZFP92;AKR1B1;GATA3;POU2F3;HOXB9;PAX8;HOXB4;SP6;HOXB3;HOXD4;IRF5;HOXD3;HOXB7
WikiPathways	17Q12 Copy Number Variation Syndrome WP5287	3/100	0.0375231	4.24313	13.9293	PNMT;RASL10B;STAC2
GO Biological Process	Determination Of Heart Left/Right Asymmetry (GO:0061371)	2/42	0.0381424	6.83207	22.3165	NDRG4;FOLR1
GO Biological Process	Sensory Perception Of Bitter Taste (GO:0050913)	2/42	0.0381424	6.83207	22.3165	PIP;CST4
GO Biological Process	Embryonic Heart Tube Morphogenesis (GO:0003143)	2/42	0.0381424	6.83207	22.3165	NDRG4;FOLR1
GO Biological Process	Lipid Modification (GO:0030258)	2/42	0.0381424	6.83207	22.3165	CYP2E1;SGPP2
GO Biological Process	Potassium Ion Import Across Plasma Membrane (GO:1990573)	2/42	0.0381424	6.83207	22.3165	KCNJ5;KCNJ15
GO Molecular Function	Lipase Activity (GO:0016298)	2/42	0.0381424	6.83207	22.3165	LIPG;ABHD6
WikiPathways	Metabolic Reprogramming In Pancreatic Cancer WP5220	2/42	0.0381424	6.83207	22.3165	SLC7A5;ME1
KEGG	Pancreatic secretion	3/102	0.0394289	4.15699	13.4406	CA2;KCNQ1;SLC26A3
GO Biological Process	Positive Regulation Of Cellular Biosynthetic Process (GO:0031328)	4/174	0.039677	3.23867	10.4511	PXYLP1;PTGS2;CLU;MFSD2A
GO Biological Process	Neurotransmitter Secretion (GO:0007269)	2/43	0.0398142	6.6651	21.4852	SNAP25;SNPH
GO Biological Process	Regulation Of JUN Kinase Activity (GO:0043506)	2/43	0.0398142	6.6651	21.4852	GSTP1;TNFRSF11A
WikiPathways	Inflammatory Bowel Disease Signaling WP5198	2/43	0.0398142	6.6651	21.4852	GATA3;TLR2
WikiPathways	Vitamin A And Carotenoid Metabolism WP716	2/43	0.0398142	6.6651	21.4852	LPL;CYP2E1
GO Biological Process	Inorganic Cation Import Across Plasma Membrane (GO:0098659)	3/103	0.0404	4.11521	13.2054	KCNJ5;KCNJ15;CLU
GO Biological Process	Cytokine-Mediated Signaling Pathway (GO:0019221)	5/257	0.0414773	2.73879	8.71651	DUOX1;IRF5;TNFRSF11A;PRLR;IL18R1
GO Biological Process	Negative Regulation Of Immune System Process (GO:0002683)	2/44	0.0415133	6.50608	20.7006	FCRLB;ADTRP
GO Biological Process	Detection Of Chemical Stimulus Involved In Sensory Perception Of Taste (GO:0050912)	2/45	0.0432393	6.35445	19.9594	PIP;CST4
GO Molecular Function	Potassium Channel Regulator Activity (GO:0015459)	2/45	0.0432393	6.35445	19.9594	KCNIP1;KCNS1
KEGG	ABC transporters	2/45	0.0432393	6.35445	19.9594	ABCC3;ABCG2
GO Biological Process	Positive Regulation Of ERK1 And ERK2 Cascade (GO:0070374)	4/179	0.0432724	3.14533	9.8771	NDRG4;ERBB4;SERPINF2;TNFRSF11A
GO Biological Process	Regulation Of Digestive System Process (GO:0044058)	1/6	0.0433027	27.189	85.3611	KCNQ1
GO Biological Process	Negative Regulation Of Plasminogen Activation (GO:0010757)	1/6	0.0433027	27.189	85.3611	SERPINF2
GO Biological Process	Negative Regulation Of Stress-Activated Protein Kinase Signaling Cascade (GO:0070303)	1/6	0.0433027	27.189	85.3611	GSTP1
GO Biological Process	Angiotensin-Activated Signaling Pathway (GO:0038166)	1/6	0.0433027	27.189	85.3611	CA2
GO Biological Process	Norepinephrine Biosynthetic Process (GO:0042421)	1/6	0.0433027	27.189	85.3611	GATA3
GO Biological Process	Regulation Of Prostaglandin Biosynthetic Process (GO:0031392)	1/6	0.0433027	27.189	85.3611	PTGS2
GO Biological Process	Pharyngeal Arch Artery Morphogenesis (GO:0061626)	1/6	0.0433027	27.189	85.3611	FOLR1
GO Biological Process	Cellular Response To Bacterial Lipopeptide (GO:0071221)	1/6	0.0433027	27.189	85.3611	TLR2
GO Biological Process	Cellular Response To Gonadotropin Stimulus (GO:0071371)	1/6	0.0433027	27.189	85.3611	PAX8
GO Biological Process	Regulation Of Systemic Arterial Blood Pressure By Renin-Angiotensin (GO:0003081)	1/6	0.0433027	27.189	85.3611	SERPINF2
GO Biological Process	Ribose Phosphate Biosynthetic Process (GO:0046390)	1/6	0.0433027	27.189	85.3611	PRPS2
GO Biological Process	Epithelial Cell Differentiation Involved In Kidney Development (GO:0035850)	1/6	0.0433027	27.189	85.3611	PAX8
GO Biological Process	Positive Regulation Of Interleukin-5 Production (GO:0032754)	1/6	0.0433027	27.189	85.3611	GATA3
GO Biological Process	Inositol Metabolic Process (GO:0006020)	1/6	0.0433027	27.189	85.3611	ISYNA1
GO Biological Process	Positive Regulation Of Striated Muscle Contraction (GO:0045989)	1/6	0.0433027	27.189	85.3611	KCNQ1
GO Biological Process	Positive Regulation Of Unsaturated Fatty Acid Biosynthetic Process (GO:2001280)	1/6	0.0433027	27.189	85.3611	PTGS2
GO Biological Process	Leukotriene Transport (GO:0071716)	1/6	0.0433027	27.189	85.3611	ABCC3
GO Biological Process	Lipid Hydroxylation (GO:0002933)	1/6	0.0433027	27.189	85.3611	CYP2E1
GO Biological Process	Long-Chain Fatty Acid Catabolic Process (GO:0042758)	1/6	0.0433027	27.189	85.3611	ADTRP
GO Biological Process	Metanephric Nephron Tubule Development (GO:0072234)	1/6	0.0433027	27.189	85.3611	PAX8
GO Biological Process	Monoacylglycerol Biosynthetic Process (GO:0006640)	1/6	0.0433027	27.189	85.3611	PLA2G4A
GO Biological Process	Monoacylglycerol Catabolic Process (GO:0052651)	1/6	0.0433027	27.189	85.3611	ABHD6
GO Biological Process	Negative Regulation Of Acute Inflammatory Response (GO:0002674)	1/6	0.0433027	27.189	85.3611	GSTP1
GO Biological Process	Regulation Of Atrial Cardiac Muscle Cell Membrane Repolarization (GO:0060372)	1/6	0.0433027	27.189	85.3611	KCNQ1
GO Molecular Function	Sphingosine-1-Phosphate Phosphatase Activity (GO:0042392)	1/6	0.0433027	27.189	85.3611	SGPP2
GO Molecular Function	ABC-type Glutathione S-conjugate Transporter Activity (GO:0015431)	1/6	0.0433027	27.189	85.3611	ABCC3
GO Molecular Function	NAD(P)H Oxidase H2O2-forming Activity (GO:0016174)	1/6	0.0433027	27.189	85.3611	DUOX1
GO Molecular Function	Monosaccharide Transmembrane Transporter Activity (GO:0015145)	1/6	0.0433027	27.189	85.3611	SLC2A9
GO Molecular Function	Nucleotide Receptor Activity (GO:0016502)	1/6	0.0433027	27.189	85.3611	P2RX2
GO Molecular Function	Carbohydrate:Proton Symporter Activity (GO:0005351)	1/6	0.0433027	27.189	85.3611	SLC2A9
GO Molecular Function	Sodium Ion Binding (GO:0031402)	1/6	0.0433027	27.189	85.3611	SLC34A2
GO Molecular Function	Extracellularly ATP-gated Monoatomic Cation Channel Activity (GO:0004931)	1/6	0.0433027	27.189	85.3611	P2RX2
WikiPathways	EV Release From Cardiac Cells And Their Functional Effects WP3297	1/6	0.0433027	27.189	85.3611	ERBB4
WikiPathways	Metabolism Of Alpha Linolenic Acid WP4586	1/6	0.0433027	27.189	85.3611	PTGS2
GO Biological Process	T Cell Differentiation (GO:0030217)	2/46	0.0449917	6.20972	19.2581	USP44;GATA3
GO Biological Process	Cardiac Conduction (GO:0061337)	2/46	0.0449917	6.20972	19.2581	KCNJ5;KCNQ1
GO Biological Process	Development Of Primary Male Sexual Characteristics (GO:0046546)	2/46	0.0449917	6.20972	19.2581	AKR1B1;GATA3
GO Biological Process	Male Gonad Development (GO:0008584)	2/46	0.0449917	6.20972	19.2581	AKR1B1;GATA3
GO Molecular Function	Hydro-Lyase Activity (GO:0016836)	2/46	0.0449917	6.20972	19.2581	CA2;CA14
WikiPathways	Aryl Hydrocarbon Receptor Pathway WP2586	2/46	0.0449917	6.20972	19.2581	LPL;PTGS2
GO Biological Process	Glycerophospholipid Biosynthetic Process (GO:0046474)	3/108	0.0454355	3.91825	12.1131	LPCAT2;PLA2G4A;MFSD2A
GO Biological Process	Lipid Transport (GO:0006869)	3/108	0.0454355	3.91825	12.1131	ABCC3;SLCO2A1;MFSD2A
GO Biological Process	Regulation Of Wound Healing (GO:0061041)	2/47	0.04677	6.07142	18.5938	DUOX1;AJAP1
GO Biological Process	Response To Organonitrogen Compound (GO:0010243)	2/47	0.04677	6.07142	18.5938	IRF5;CLU
WikiPathways	Rett Syndrome WP4312	2/48	0.0485738	5.93913	17.9639	GNAO1;RHOBTB2
WikiPathways	Vitamin D Receptor Pathway WP2877	4/186	0.0486049	3.02328	9.14251	SLC34A2;G0S2;IRF5;DEFB132
GO Biological Process	Negative Regulation Of Fatty Acid Oxidation (GO:0046322)	1/7	0.0503365	22.6564	67.7205	MFSD2A
GO Biological Process	Negative Regulation Of Leukocyte Proliferation (GO:0070664)	1/7	0.0503365	22.6564	67.7205	GSTP1
GO Biological Process	NADH Metabolic Process (GO:0006734)	1/7	0.0503365	22.6564	67.7205	ME1
GO Biological Process	Regulation Of Leukocyte Proliferation (GO:0070663)	1/7	0.0503365	22.6564	67.7205	GSTP1
GO Biological Process	Regulation Of Mammary Gland Epithelial Cell Proliferation (GO:0033599)	1/7	0.0503365	22.6564	67.7205	GATA3
GO Biological Process	Aromatic Amino Acid Transport (GO:0015801)	1/7	0.0503365	22.6564	67.7205	SLC7A5
GO Biological Process	Atrial Cardiac Muscle Cell To AV Node Cell Signaling (GO:0086026)	1/7	0.0503365	22.6564	67.7205	KCNQ1
GO Biological Process	Norepinephrine Metabolic Process (GO:0042415)	1/7	0.0503365	22.6564	67.7205	GATA3
GO Biological Process	Benzene-Containing Compound Metabolic Process (GO:0042537)	1/7	0.0503365	22.6564	67.7205	CYP2E1
GO Biological Process	Cell Migration Involved In Heart Development (GO:0060973)	1/7	0.0503365	22.6564	67.7205	FOLR1
GO Biological Process	Cellular Response To Angiotensin (GO:1904385)	1/7	0.0503365	22.6564	67.7205	CA2
GO Biological Process	Cellular Response To Epinephrine Stimulus (GO:0071872)	1/7	0.0503365	22.6564	67.7205	KCNQ1
GO Biological Process	Cellular Response To Interferon-Alpha (GO:0035457)	1/7	0.0503365	22.6564	67.7205	GATA3
GO Biological Process	Response To Epinephrine (GO:0071871)	1/7	0.0503365	22.6564	67.7205	KCNQ1
GO Biological Process	Positive Regulation Of Epithelial Tube Formation (GO:1905278)	1/7	0.0503365	22.6564	67.7205	GATA3
GO Biological Process	Sodium-Dependent Phosphate Transport (GO:0044341)	1/7	0.0503365	22.6564	67.7205	SLC34A2
GO Biological Process	Sulfur Amino Acid Biosynthetic Process (GO:0000097)	1/7	0.0503365	22.6564	67.7205	CDO1
GO Biological Process	Sulfur Amino Acid Transport (GO:0000101)	1/7	0.0503365	22.6564	67.7205	SLC7A5
GO Biological Process	Taurine Metabolic Process (GO:0019530)	1/7	0.0503365	22.6564	67.7205	CDO1
GO Biological Process	Folic Acid Transport (GO:0015884)	1/7	0.0503365	22.6564	67.7205	FOLR1
GO Biological Process	Fructose Transmembrane Transport (GO:0015755)	1/7	0.0503365	22.6564	67.7205	SLC2A9
GO Biological Process	Terpenoid Metabolic Process (GO:0006721)	1/7	0.0503365	22.6564	67.7205	CYP2E1
GO Biological Process	Thyroid Hormone Transport (GO:0070327)	1/7	0.0503365	22.6564	67.7205	SLC7A5
GO Biological Process	Intracellular pH Elevation (GO:0051454)	1/7	0.0503365	22.6564	67.7205	SLC26A3
GO Biological Process	Kidney Epithelium Development (GO:0072073)	1/7	0.0503365	22.6564	67.7205	PAX8
GO Biological Process	Malate Metabolic Process (GO:0006108)	1/7	0.0503365	22.6564	67.7205	ME1
GO Biological Process	Mammary Gland Epithelial Cell Differentiation (GO:0060644)	1/7	0.0503365	22.6564	67.7205	ERBB4
GO Biological Process	Proximal/Distal Pattern Formation (GO:0009954)	1/7	0.0503365	22.6564	67.7205	HOXB9
GO Biological Process	Negative Regulation Of T Cell Apoptotic Process (GO:0070233)	1/7	0.0503365	22.6564	67.7205	PIP
GO Molecular Function	Fructose Transmembrane Transporter Activity (GO:0005353)	1/7	0.0503365	22.6564	67.7205	SLC2A9
GO Molecular Function	2-Acylglycerol-3-Phosphate O-acyltransferase Activity (GO:0047144)	1/7	0.0503365	22.6564	67.7205	LPCAT2
GO Molecular Function	Thyroid Hormone Transmembrane Transporter Activity (GO:0015349)	1/7	0.0503365	22.6564	67.7205	SLC7A5
GO Molecular Function	ATP-gated Ion Channel Activity (GO:0035381)	1/7	0.0503365	22.6564	67.7205	P2RX2
GO Molecular Function	O-acetyltransferase Activity (GO:0016413)	1/7	0.0503365	22.6564	67.7205	LPCAT2
GO Molecular Function	Calcium-Independent Phospholipase A2 Activity (GO:0047499)	1/7	0.0503365	22.6564	67.7205	PLA2G4A
GO Molecular Function	Deoxycytidine Deaminase Activity (GO:0047844)	1/7	0.0503365	22.6564	67.7205	APOBEC3G
WikiPathways	mRNA Protein And Metabolite Inducation Pathway By Cyclosporin A WP3953	1/7	0.0503365	22.6564	67.7205	SLC7A5
WikiPathways	Aflatoxin B1 Metabolism WP699	1/7	0.0503365	22.6564	67.7205	GSTM1
WikiPathways	Arachidonate Epoxygenase Epoxide Hydrolase WP678	1/7	0.0503365	22.6564	67.7205	GSTP1
GO Biological Process	Antibacterial Humoral Response (GO:0019731)	2/49	0.0504026	5.81247	17.366	SLPI;SEMG2
KEGG	Ether lipid metabolism	2/49	0.0504026	5.81247	17.366	LPCAT2;PLA2G4A
GO Molecular Function	Transition Metal Ion Binding (GO:0046914)	7/456	0.0516861	2.1608	6.40152	ZNF185;APOBEC3G;SEMG2;CA2;FDX1;ME1;CDO1
ENCODE and ChEA Consensus	TP63 CHEA	16/1399	0.0519084	1.63115	4.82538	KCNJ5;PAQR7;GSTP1;GLIS3;KCNJ15;AKR1B1;PTGS2;SLC2A9;DUOX1;KCNS1;LIPG;WWC3;SP6;IRF5;ADTRP;PTGES
GO Biological Process	Regulation Of Interferon-Beta Production (GO:0032648)	2/50	0.0522559	5.69109	16.7978	IRF5;TLR2
GO Biological Process	Regulation Of Interleukin-12 Production (GO:0032655)	2/50	0.0522559	5.69109	16.7978	IRF5;TLR2
GO Biological Process	Dicarboxylic Acid Metabolic Process (GO:0043648)	2/50	0.0522559	5.69109	16.7978	ME1;NAGS
KEGG	Cholesterol metabolism	2/50	0.0522559	5.69109	16.7978	LIPG;LPL
GO Biological Process	Positive Regulation Of Macromolecule Metabolic Process (GO:0010604)	6/364	0.0524295	2.31725	6.83191	PIP;AKR1B1;ADTRP;HOXD3;CLU;TLR2
GO Biological Process	Cholesterol Transport (GO:0030301)	2/51	0.0541333	5.57467	16.2574	LIPG;CLU
GO Biological Process	Microtubule Bundle Formation (GO:0001578)	2/51	0.0541333	5.57467	16.2574	CAPN6;GAS2L1
KEGG	Ovarian steroidogenesis	2/51	0.0541333	5.57467	16.2574	PLA2G4A;PTGS2
WikiPathways	ADHD And Autism ASD Pathways WP5420	6/370	0.0558917	2.27835	6.57153	PNMT;SNAP25;QPRT;AKR1B1;CDO1;FOLR1
GO Biological Process	Negative Regulation Of Response To Stimulus (GO:0048585)	2/52	0.0560343	5.4629	15.7429	FCRLB;CLU
GO Biological Process	Neurotransmitter Transport (GO:0006836)	2/52	0.0560343	5.4629	15.7429	SNAP25;SNPH
GO Biological Process	Monoatomic Cation Transmembrane Transport (GO:0098655)	5/281	0.0567427	2.49758	7.16611	KCNS1;KCNQ1;SLC41A2;SLC39A2;CLU
GO Biological Process	Cdc42 Protein Signal Transduction (GO:0032488)	1/8	0.0573189	19.4188	55.5207	RHOBTB2
GO Biological Process	DNA Cytosine Deamination (GO:0070383)	1/8	0.0573189	19.4188	55.5207	APOBEC3G
GO Biological Process	Regulation Of Interleukin-18 Production (GO:0032661)	1/8	0.0573189	19.4188	55.5207	TLR2
GO Biological Process	Negative Regulation Of Ubiquitin Protein Ligase Activity (GO:1904667)	1/8	0.0573189	19.4188	55.5207	USP44
GO Biological Process	Regulation Of Mitotic Centrosome Separation (GO:0046602)	1/8	0.0573189	19.4188	55.5207	CHEK1
GO Biological Process	Regulation Of Mitotic Sister Chromatid Segregation (GO:0033047)	1/8	0.0573189	19.4188	55.5207	USP44
GO Biological Process	Nicotinamide Nucleotide Biosynthetic Process (GO:0019359)	1/8	0.0573189	19.4188	55.5207	QPRT
GO Biological Process	Regulation Of Organ Growth (GO:0046620)	1/8	0.0573189	19.4188	55.5207	WWC3
GO Biological Process	Cyclooxygenase Pathway (GO:0019371)	1/8	0.0573189	19.4188	55.5207	PTGS2
GO Biological Process	Positive Regulation Of Calcium Ion Transport Into Cytosol (GO:0010524)	1/8	0.0573189	19.4188	55.5207	P2RX2
GO Biological Process	Response To Misfolded Protein (GO:0051788)	1/8	0.0573189	19.4188	55.5207	CLU
GO Biological Process	Positive Regulation Of Cell-Cell Adhesion Mediated By Cadherin (GO:2000049)	1/8	0.0573189	19.4188	55.5207	SERPINF2
GO Biological Process	Semaphorin-Plexin Signaling Pathway Involved In Axon Guidance (GO:1902287)	1/8	0.0573189	19.4188	55.5207	PLXNA4
GO Biological Process	Positive Regulation Of Peptide Secretion (GO:0002793)	1/8	0.0573189	19.4188	55.5207	RASL10B
GO Biological Process	Lactation (GO:0007595)	1/8	0.0573189	19.4188	55.5207	ERBB4
GO Biological Process	Proline Transport (GO:0015824)	1/8	0.0573189	19.4188	55.5207	SLC7A5
GO Biological Process	Manganese Ion Transport (GO:0006828)	1/8	0.0573189	19.4188	55.5207	SLC41A2
GO Biological Process	Mitochondrial Fragmentation Involved In Apoptotic Process (GO:0043653)	1/8	0.0573189	19.4188	55.5207	ERBB4
GO Molecular Function	Superoxide-Generating NAD(P)H Oxidase Activity (GO:0016175)	1/8	0.0573189	19.4188	55.5207	DUOX1
GO Molecular Function	Tumor Necrosis Factor Receptor Activity (GO:0005031)	1/8	0.0573189	19.4188	55.5207	TNFRSF11A
GO Molecular Function	Lysophospholipid Acyltransferase Activity (GO:0071617)	1/8	0.0573189	19.4188	55.5207	LPCAT2
GO Molecular Function	Oxidoreductase Activity, Acting On Paired Donors, With Incorporation Or Reduction Of Molecular Oxygen, Reduced Iron-Sulfur Protein As One Donor, And Incorporation Of One Atom Of Oxygen (GO:0016713)	1/8	0.0573189	19.4188	55.5207	CYP4F8
WikiPathways	ApoE And miR 146 In Inflammation And Atherosclerosis WP3926	1/8	0.0573189	19.4188	55.5207	TLR2
WikiPathways	Biosynthesis And Turnover Of 1 Deoxy Sphingoid Bases WP5179	1/8	0.0573189	19.4188	55.5207	SGPP2
WikiPathways	Dual Hijack Model Of Vif In HIV Infection WP3300	1/8	0.0573189	19.4188	55.5207	APOBEC3G
WikiPathways	NAD Biosynthesis II From Tryptophan WP2485	1/8	0.0573189	19.4188	55.5207	QPRT
GO Biological Process	Negative Regulation Of Metabolic Process (GO:0009892)	2/53	0.0579585	5.35551	15.2526	GSTP1;IL18R1
GO Biological Process	Negative Regulation Of Viral Genome Replication (GO:0045071)	2/53	0.0579585	5.35551	15.2526	SLPI;APOBEC3G
GO Biological Process	Gonad Development (GO:0008406)	2/53	0.0579585	5.35551	15.2526	AKR1B1;GATA3
GO Biological Process	Protein Homotetramerization (GO:0051289)	2/53	0.0579585	5.35551	15.2526	ME1;CLU
GO Molecular Function	Syntaxin Binding (GO:0019905)	2/53	0.0579585	5.35551	15.2526	SNAP25;SNPH
GO Molecular Function	Antiporter Activity (GO:0015297)	2/53	0.0579585	5.35551	15.2526	SLC7A5;SLC26A3
GO Biological Process	Positive Regulation Of Cell Differentiation (GO:0045597)	5/283	0.0581433	2.47935	7.05338	PAX8;SERPINF2;HOXB4;AKR1B1;HOXD3
GO Biological Process	Inorganic Cation Transmembrane Transport (GO:0098662)	5/284	0.0588509	2.47034	6.99786	KCNS1;KCNQ1;SLC41A2;SLC39A2;CLU
GO Biological Process	Regulation Of Smooth Muscle Cell Proliferation (GO:0048660)	2/54	0.0599054	5.25225	14.785	NDRG4;SERPINF2
WikiPathways	8P23 1 Copy Number Variation Syndrome WP5346	2/54	0.0599054	5.25225	14.785	FAM167A;TLR2
GO Molecular Function	Transcription Cis-Regulatory Region Binding (GO:0000976)	7/474	0.0610556	2.07559	5.80329	PAX8;ERBB4;AKR1B1;HOXD4;GATA3;HOXD3;HOXD8
GO Biological Process	Organic Substance Transport (GO:0071702)	4/201	0.0611982	2.79096	7.79692	SLCO2A1;CLU;MFSD2A;ABCG2
GO Biological Process	Regulation Of Mitotic Nuclear Division (GO:0007088)	2/56	0.0638659	5.05722	13.9123	USP44;CHEK1
GO Biological Process	Positive Regulation Of Cellular Metabolic Process (GO:0031325)	2/56	0.0638659	5.05722	13.9123	PAX8;GATA3
GO Molecular Function	Iron Ion Binding (GO:0005506)	2/56	0.0638659	5.05722	13.9123	FDX1;CDO1
GO Biological Process	Defense Response To Bacterium (GO:0042742)	4/204	0.0639057	2.74867	7.5598	SLPI;SEMG2;DEFB132;TLR2
GO Biological Process	Negative Regulation Of Lymphocyte Apoptotic Process (GO:0070229)	1/9	0.0642504	16.9906	46.6386	PIP
GO Biological Process	I-kappaB Phosphorylation (GO:0007252)	1/9	0.0642504	16.9906	46.6386	TLR2
GO Biological Process	Neuron Projection Regeneration (GO:0031102)	1/9	0.0642504	16.9906	46.6386	FOLR1
GO Biological Process	Axon Regeneration (GO:0031103)	1/9	0.0642504	16.9906	46.6386	FOLR1
GO Biological Process	Regulation Of Phospholipid Metabolic Process (GO:1903725)	1/9	0.0642504	16.9906	46.6386	MFSD2A
GO Biological Process	Cell Differentiation Involved In Metanephros Development (GO:0072202)	1/9	0.0642504	16.9906	46.6386	PAX8
GO Biological Process	Phosphatidylcholine Catabolic Process (GO:0034638)	1/9	0.0642504	16.9906	46.6386	PLA2G4A
GO Biological Process	Regulation Of Tau-Protein Kinase Activity (GO:1902947)	1/9	0.0642504	16.9906	46.6386	CLU
GO Biological Process	Cellular Response To Purine-Containing Compound (GO:0071415)	1/9	0.0642504	16.9906	46.6386	CLU
GO Biological Process	Chondroitin Sulfate Proteoglycan Metabolic Process (GO:0050654)	1/9	0.0642504	16.9906	46.6386	PXYLP1
GO Biological Process	Response To Interleukin-4 (GO:0070670)	1/9	0.0642504	16.9906	46.6386	GATA3
GO Biological Process	Synaptic Vesicle Fusion To Presynaptic Active Zone Membrane (GO:0031629)	1/9	0.0642504	16.9906	46.6386	SNAP25
GO Biological Process	Hematopoietic Stem Cell Differentiation (GO:0060218)	1/9	0.0642504	16.9906	46.6386	HOXB4
GO Biological Process	Positive Regulation Of Platelet Activation (GO:0010572)	1/9	0.0642504	16.9906	46.6386	PLA2G4A
GO Biological Process	Hormone Transport (GO:0009914)	1/9	0.0642504	16.9906	46.6386	SLC7A5
GO Biological Process	Leucine Transport (GO:0015820)	1/9	0.0642504	16.9906	46.6386	SLC7A5
GO Biological Process	Myelin Maintenance (GO:0043217)	1/9	0.0642504	16.9906	46.6386	CLU
GO Molecular Function	JUN Kinase Binding (GO:0008432)	1/9	0.0642504	16.9906	46.6386	GSTP1
GO Molecular Function	Oxalate Transmembrane Transporter Activity (GO:0019531)	1/9	0.0642504	16.9906	46.6386	SLC26A3
GO Molecular Function	Phosphate Ion Binding (GO:0042301)	1/9	0.0642504	16.9906	46.6386	SLC34A2
GO Molecular Function	Aromatic Amino Acid Transmembrane Transporter Activity (GO:0015173)	1/9	0.0642504	16.9906	46.6386	SLC7A5
GO Molecular Function	Branched-Chain Amino Acid Transmembrane Transporter Activity (GO:0015658)	1/9	0.0642504	16.9906	46.6386	SLC7A5
WikiPathways	Methylation Pathways WP704	1/9	0.0642504	16.9906	46.6386	PNMT
WikiPathways	Ethanol Metabolism Production Of ROS By CYP2E1 WP4269	1/9	0.0642504	16.9906	46.6386	CYP2E1
WikiPathways	Folate Alcohol And Cancer Pathway Hypotheses WP1589	1/9	0.0642504	16.9906	46.6386	CYP2E1
WikiPathways	Acetaminophen In Analgesia And Antipyresis WP5444	1/9	0.0642504	16.9906	46.6386	PTGS2
WikiPathways	Urea Cycle And Related Diseases WP4571	1/9	0.0642504	16.9906	46.6386	NAGS
GO Biological Process	Striated Muscle Contraction (GO:0006941)	2/57	0.0658785	4.96502	13.5046	KCNQ1;STAC2
WikiPathways	Proximal Tubule Transport WP4917	2/57	0.0658785	4.96502	13.5046	CA2;ABCG2
GO Biological Process	Cellular Response To Starvation (GO:0009267)	3/126	0.065969	3.3418	9.08492	PDK4;GAS2L1;MFSD2A
GO Biological Process	Regulation Of Tumor Necrosis Factor Production (GO:0032680)	3/127	0.067216	3.31468	8.94913	GSTP1;CLU;TLR2
GO Biological Process	Renal System Development (GO:0072001)	2/58	0.0679121	4.87611	13.1145	PAX8;GATA3
GO Biological Process	Positive Regulation Of Type II Interferon Production (GO:0032729)	2/58	0.0679121	4.87611	13.1145	SLC7A5;IL18R1
GO Biological Process	Negative Regulation Of Cytokine-Mediated Signaling Pathway (GO:0001960)	2/59	0.0699664	4.79032	12.741	GSTP1;PALM3
KEGG	VEGF signaling pathway	2/59	0.0699664	4.79032	12.741	PLA2G4A;PTGS2
GO Biological Process	Negative Regulation Of Nuclear Division (GO:0051784)	1/10	0.0711312	15.102	39.918	CHEK1
GO Biological Process	Negative Regulation Of Response To Cytokine Stimulus (GO:0060761)	1/10	0.0711312	15.102	39.918	PALM3
GO Biological Process	Regulation Of Mitotic Sister Chromatid Separation (GO:0010965)	1/10	0.0711312	15.102	39.918	USP44
GO Biological Process	Arginine Metabolic Process (GO:0006525)	1/10	0.0711312	15.102	39.918	NAGS
GO Biological Process	Neuron Projection Fasciculation (GO:0106030)	1/10	0.0711312	15.102	39.918	CRTAC1
GO Biological Process	Branched-Chain Amino Acid Transport (GO:0015803)	1/10	0.0711312	15.102	39.918	SLC7A5
GO Biological Process	Cellular Response To Cholesterol (GO:0071397)	1/10	0.0711312	15.102	39.918	GRAMD1B
GO Biological Process	Positive Regulation Of Bone Resorption (GO:0045780)	1/10	0.0711312	15.102	39.918	TNFRSF11A
GO Biological Process	Diol Metabolic Process (GO:0034311)	1/10	0.0711312	15.102	39.918	SGPP2
GO Biological Process	Thyroid Hormone Generation (GO:0006590)	1/10	0.0711312	15.102	39.918	DUOX1
GO Biological Process	Urogenital System Development (GO:0001655)	1/10	0.0711312	15.102	39.918	PAX8
GO Biological Process	Positive Regulation Of Nitric-Oxide Synthase Biosynthetic Process (GO:0051770)	1/10	0.0711312	15.102	39.918	TLR2
GO Biological Process	Very-Low-Density Lipoprotein Particle Assembly (GO:0034379)	1/10	0.0711312	15.102	39.918	MFSD2A
GO Biological Process	Prostaglandin Transport (GO:0015732)	1/10	0.0711312	15.102	39.918	SLCO2A1
GO Biological Process	Regulation Of Biosynthetic Process (GO:0009889)	1/10	0.0711312	15.102	39.918	GSTP1
GO Molecular Function	Magnesium Ion Transmembrane Transporter Activity (GO:0015095)	1/10	0.0711312	15.102	39.918	SLC41A2
GO Molecular Function	Outward Rectifier Potassium Channel Activity (GO:0015271)	1/10	0.0711312	15.102	39.918	KCNQ1
GO Molecular Function	alditol:NADP+ 1-Oxidoreductase Activity (GO:0004032)	1/10	0.0711312	15.102	39.918	AKR1B1
GO Molecular Function	Carbohydrate:Monoatomic Cation Symporter Activity (GO:0005402)	1/10	0.0711312	15.102	39.918	SLC2A9
GO Molecular Function	Semaphorin Receptor Activity (GO:0017154)	1/10	0.0711312	15.102	39.918	PLXNA4
WikiPathways	Lipid Particles Composition WP3601	1/10	0.0711312	15.102	39.918	LPL
WikiPathways	Neurotransmitter Disorders WP4220	1/10	0.0711312	15.102	39.918	PNMT
WikiPathways	mRNA Vaccine Activation Of Dendritic Cell And Induction IFN1 WP5187	1/10	0.0711312	15.102	39.918	TNFRSF11A
WikiPathways	TCA Cycle In Senescence WP5050	1/10	0.0711312	15.102	39.918	ME1
WikiPathways	Aspirin And miRNAs WP4707	1/10	0.0711312	15.102	39.918	PTGS2
GO Molecular Function	Secondary Active Transmembrane Transporter Activity (GO:0015291)	2/60	0.0720409	4.70749	12.3832	SLC7A5;SLCO2A1
KEGG	Long-term depression	2/60	0.0720409	4.70749	12.3832	GNAO1;PLA2G4A
KEGG	Mineral absorption	2/60	0.0720409	4.70749	12.3832	SLC34A2;SLC26A3
GO Biological Process	Positive Regulation Of Cellular Process (GO:0048522)	8/594	0.0721927	1.89231	4.97377	DUOX1;ERBB4;CHEK1;SERPINF2;AKR1B1;TNFRSF11A;MFSD2A;TLR2
WikiPathways	Adipogenesis WP236	3/131	0.0723109	3.21045	8.43314	LPL;GATA3;PRLR
GO Biological Process	Negative Regulation Of Viral Process (GO:0048525)	2/61	0.0741352	4.62747	12.04	SLPI;APOBEC3G
GO Biological Process	Glycerophospholipid Metabolic Process (GO:0006650)	2/62	0.076249	4.55011	11.7109	PLA2G4A;ABHD6
WikiPathways	10Q22Q23 Copy Number Variation WP5402	2/62	0.076249	4.55011	11.7109	ERBB4;CDHR1
GO Biological Process	Cellular Response To Cytokine Stimulus (GO:0071345)	5/308	0.0773097	2.27188	5.81587	DUOX1;IRF5;GATA3;PRLR;TLR2
GO Biological Process	Negative Regulation Of Fibrinolysis (GO:0051918)	1/11	0.0779618	13.5911	34.6782	SERPINF2
GO Biological Process	Regulation Of Fatty Acid Metabolic Process (GO:0019217)	1/11	0.0779618	13.5911	34.6782	PDK4
GO Biological Process	Negative Regulation Of Platelet-Derived Growth Factor Receptor Signaling Pathway (GO:0010642)	1/11	0.0779618	13.5911	34.6782	NDRG4
GO Biological Process	Actin Crosslink Formation (GO:0051764)	1/11	0.0779618	13.5911	34.6782	GAS2L1
GO Biological Process	Regulation Of Monocyte Chemotactic Protein-1 Production (GO:0071637)	1/11	0.0779618	13.5911	34.6782	GSTP1
GO Biological Process	Neurotransmitter Uptake (GO:0001504)	1/11	0.0779618	13.5911	34.6782	SNAP25
GO Biological Process	Biogenic Amine Biosynthetic Process (GO:0042401)	1/11	0.0779618	13.5911	34.6782	PNMT
GO Biological Process	Nucleoside Phosphate Biosynthetic Process (GO:1901293)	1/11	0.0779618	13.5911	34.6782	ME1
GO Biological Process	Carbon Dioxide Transport (GO:0015670)	1/11	0.0779618	13.5911	34.6782	CA2
GO Biological Process	Regulation Of Stress-Activated Protein Kinase Signaling Cascade (GO:0070302)	1/11	0.0779618	13.5911	34.6782	GSTP1
GO Biological Process	Cellular Response To Thyroid Hormone Stimulus (GO:0097067)	1/11	0.0779618	13.5911	34.6782	GAS2L1
GO Biological Process	Central Nervous System Myelination (GO:0022010)	1/11	0.0779618	13.5911	34.6782	CLU
GO Biological Process	Cytidine To Uridine Editing (GO:0016554)	1/11	0.0779618	13.5911	34.6782	APOBEC3G
GO Biological Process	Positive Regulation Of Branching Involved In Ureteric Bud Morphogenesis (GO:0090190)	1/11	0.0779618	13.5911	34.6782	PAX8
GO Biological Process	Sphingoid Metabolic Process (GO:0046519)	1/11	0.0779618	13.5911	34.6782	SGPP2
GO Biological Process	Glutamine Family Amino Acid Biosynthetic Process (GO:0009084)	1/11	0.0779618	13.5911	34.6782	NAGS
GO Biological Process	Intestinal Absorption (GO:0050892)	1/11	0.0779618	13.5911	34.6782	KCNQ1
GO Biological Process	Positive Regulation Of Triglyceride Biosynthetic Process (GO:0010867)	1/11	0.0779618	13.5911	34.6782	MFSD2A
GO Biological Process	Magnesium Ion Transport (GO:0015693)	1/11	0.0779618	13.5911	34.6782	SLC41A2
GO Biological Process	Regulation Of T Cell Apoptotic Process (GO:0070232)	1/11	0.0779618	13.5911	34.6782	PIP
GO Biological Process	Negative Regulation Of Amyloid Fibril Formation (GO:1905907)	1/11	0.0779618	13.5911	34.6782	CLU
GO Molecular Function	Toll-like Receptor Binding (GO:0035325)	1/11	0.0779618	13.5911	34.6782	TLR2
GO Molecular Function	Prostaglandin Transmembrane Transporter Activity (GO:0015132)	1/11	0.0779618	13.5911	34.6782	SLCO2A1
GO Molecular Function	Cytidine Deaminase Activity (GO:0004126)	1/11	0.0779618	13.5911	34.6782	APOBEC3G
GO Molecular Function	Death Receptor Activity (GO:0005035)	1/11	0.0779618	13.5911	34.6782	TNFRSF11A
GO Molecular Function	Sodium:Phosphate Symporter Activity (GO:0005436)	1/11	0.0779618	13.5911	34.6782	SLC34A2
KEGG	Taurine and hypotaurine metabolism	1/11	0.0779618	13.5911	34.6782	CDO1
WikiPathways	Autosomal Recessive Osteopetrosis Pathways WP4788	1/11	0.0779618	13.5911	34.6782	TNFRSF11A
WikiPathways	ATR Signaling WP3875	1/11	0.0779618	13.5911	34.6782	CHEK1
WikiPathways	Oxidation By Cytochrome P450 WP43	2/63	0.0783818	4.4753	11.3948	CYP2E1;CYP4F8
WikiPathways	Lung Fibrosis WP3624	2/63	0.0783818	4.4753	11.3948	SERPINA1;CYSLTR2
GO Biological Process	Positive Regulation Of Type I Interferon Production (GO:0032481)	2/64	0.0805332	4.40289	11.0913	IRF5;TLR2
KEGG	Fluid shear stress and atherosclerosis	3/139	0.0830004	3.02037	7.51744	GSTM3;GSTM1;GSTP1
GO Molecular Function	Transcription Regulatory Region Nucleic Acid Binding (GO:0001067)	4/224	0.0835219	2.49625	6.1973	PAX8;ERBB4;AKR1B1;GATA3
GO Biological Process	DNA Deamination (GO:0045006)	1/12	0.0847425	12.3549	30.4936	APOBEC3G
GO Biological Process	Negative Regulation Of Hippo Signaling (GO:0035331)	1/12	0.0847425	12.3549	30.4936	WWC3
GO Biological Process	Negative Regulation Of Locomotion (GO:0040013)	1/12	0.0847425	12.3549	30.4936	GATA3
GO Biological Process	Regulation Of Interleukin-5 Production (GO:0032674)	1/12	0.0847425	12.3549	30.4936	GATA3
GO Biological Process	Alanine Transport (GO:0032328)	1/12	0.0847425	12.3549	30.4936	SLC7A5
GO Biological Process	Axonal Fasciculation (GO:0007413)	1/12	0.0847425	12.3549	30.4936	CRTAC1
GO Biological Process	Regulation Of Platelet-Derived Growth Factor Receptor Signaling Pathway (GO:0010640)	1/12	0.0847425	12.3549	30.4936	NDRG4
GO Biological Process	Nucleotide Metabolic Process (GO:0009117)	1/12	0.0847425	12.3549	30.4936	ME1
GO Biological Process	Organophosphate Catabolic Process (GO:0046434)	1/12	0.0847425	12.3549	30.4936	LIPG
GO Biological Process	Cardiac Right Ventricle Morphogenesis (GO:0003215)	1/12	0.0847425	12.3549	30.4936	GATA3
GO Biological Process	Phosphate Ion Homeostasis (GO:0055062)	1/12	0.0847425	12.3549	30.4936	SLC34A2
GO Biological Process	Phospholipid Homeostasis (GO:0055091)	1/12	0.0847425	12.3549	30.4936	LIPG
GO Biological Process	Positive Regulation Of T-helper 1 Type Immune Response (GO:0002827)	1/12	0.0847425	12.3549	30.4936	IL18R1
GO Biological Process	Positive Regulation Of Calcium-Mediated Signaling (GO:0050850)	1/12	0.0847425	12.3549	30.4936	P2RX2
GO Biological Process	Response To Muramyl Dipeptide (GO:0032495)	1/12	0.0847425	12.3549	30.4936	IRF5
GO Biological Process	Response To Thyroid Hormone (GO:0097066)	1/12	0.0847425	12.3549	30.4936	GAS2L1
GO Biological Process	Semaphorin-Plexin Signaling Pathway Involved In Neuron Projection Guidance (GO:1902285)	1/12	0.0847425	12.3549	30.4936	PLXNA4
GO Biological Process	Fibrinolysis (GO:0042730)	1/12	0.0847425	12.3549	30.4936	SERPINF2
GO Biological Process	Positive Regulation Of Voltage-Gated Calcium Channel Activity (GO:1901387)	1/12	0.0847425	12.3549	30.4936	STAC2
GO Biological Process	Negative Regulation By Host Of Viral Transcription (GO:0043922)	1/12	0.0847425	12.3549	30.4936	POU2F3
GO Biological Process	Negative Regulation Of JUN Kinase Activity (GO:0043508)	1/12	0.0847425	12.3549	30.4936	GSTP1
GO Molecular Function	2 Iron, 2 Sulfur Cluster Binding (GO:0051537)	1/12	0.0847425	12.3549	30.4936	FDX1
GO Molecular Function	Ligand-Gated Channel Activity (GO:0022834)	1/12	0.0847425	12.3549	30.4936	P2RX2
GO Molecular Function	Oxidoreductase Activity, Acting On NAD(P)H, Oxygen As Acceptor (GO:0050664)	1/12	0.0847425	12.3549	30.4936	DUOX1
GO Molecular Function	Protein Kinase A Catalytic Subunit Binding (GO:0034236)	1/12	0.0847425	12.3549	30.4936	KCNQ1
WikiPathways	Irinotecan Pathway WP229	1/12	0.0847425	12.3549	30.4936	ABCG2
WikiPathways	Nanoparticle Triggered Regulated Necrosis WP2513	1/12	0.0847425	12.3549	30.4936	PLA2G4A
WikiPathways	Enterohepatic Circulation Of Bile Acids WP5396	1/12	0.0847425	12.3549	30.4936	ABCC3
WikiPathways	Biomarkers For Urea Cycle Disorders WP4583	1/12	0.0847425	12.3549	30.4936	NAGS
GO Biological Process	Peptidyl-Tyrosine Phosphorylation (GO:0018108)	2/67	0.0870955	4.19905	10.2488	ERBB4;PRLR
GO Biological Process	Regulation Of Viral Genome Replication (GO:0045069)	2/67	0.0870955	4.19905	10.2488	SLPI;APOBEC3G
GO Biological Process	Cellular Response To Lipid (GO:0071396)	4/228	0.0877636	2.45117	5.96397	GSTP1;PDK4;AKR1B1;ADTRP
WikiPathways	PPAR Signaling WP3942	2/68	0.0893176	4.13521	9.98884	ME1;LPL
WikiPathways	Male Infertility WP4673	3/145	0.0914368	2.89187	6.91767	GNAO1;PIWIL4;CLU
GO Biological Process	Negative Regulation Of Fibroblast Growth Factor Receptor Signaling Pathway (GO:0040037)	1/13	0.0914737	11.3248	27.0855	GATA3
GO Biological Process	Regulation Of Fatty Acid Beta-Oxidation (GO:0031998)	1/13	0.0914737	11.3248	27.0855	MFSD2A
GO Biological Process	Regulation Of Nitrogen Compound Metabolic Process (GO:0051171)	1/13	0.0914737	11.3248	27.0855	MFSD2A
GO Biological Process	Regulation Of Oxidoreductase Activity (GO:0051341)	1/13	0.0914737	11.3248	27.0855	FDX1
GO Biological Process	Body Fluid Secretion (GO:0007589)	1/13	0.0914737	11.3248	27.0855	ERBB4
GO Biological Process	Catecholamine Metabolic Process (GO:0006584)	1/13	0.0914737	11.3248	27.0855	PNMT
GO Biological Process	Regulation Of Response To Endoplasmic Reticulum Stress (GO:1905897)	1/13	0.0914737	11.3248	27.0855	CLU
GO Biological Process	Cellular Modified Amino Acid Catabolic Process (GO:0042219)	1/13	0.0914737	11.3248	27.0855	CDO1
GO Biological Process	Cellular Response To Interleukin-4 (GO:0071353)	1/13	0.0914737	11.3248	27.0855	GATA3
GO Biological Process	Positive Regulation Of Brown Fat Cell Differentiation (GO:0090336)	1/13	0.0914737	11.3248	27.0855	PTGS2
GO Biological Process	Positive Regulation Of Cardiac Muscle Cell Proliferation (GO:0060045)	1/13	0.0914737	11.3248	27.0855	ERBB4
GO Biological Process	Sodium-Independent Organic Anion Transport (GO:0043252)	1/13	0.0914737	11.3248	27.0855	SLCO2A1
GO Biological Process	Positive Regulation Of Insulin Secretion Involved In Cellular Response To Glucose Stimulus (GO:0035774)	1/13	0.0914737	11.3248	27.0855	ANO1
GO Biological Process	Positive Regulation Of Superoxide Anion Generation (GO:0032930)	1/13	0.0914737	11.3248	27.0855	GSTP1
GO Biological Process	Potassium Ion Export Across Plasma Membrane (GO:0097623)	1/13	0.0914737	11.3248	27.0855	KCNQ1
GO Biological Process	Regulation Of Cellular Ketone Metabolic Process (GO:0010565)	1/13	0.0914737	11.3248	27.0855	PDK4
GO Molecular Function	Sulfate Transmembrane Transporter Activity (GO:0015116)	1/13	0.0914737	11.3248	27.0855	SLC26A3
GO Molecular Function	Lipid Phosphatase Activity (GO:0042577)	1/13	0.0914737	11.3248	27.0855	SGPP2
WikiPathways	Lactate Shuttle In Glial Cells WP5314	1/13	0.0914737	11.3248	27.0855	CA2
WikiPathways	Methionine Metabol To Sulfur Amino As And Related Disorders WP4292	1/13	0.0914737	11.3248	27.0855	CDO1
WikiPathways	Estrogen Receptor Pathway WP2881	1/13	0.0914737	11.3248	27.0855	PDK4
WikiPathways	Transcriptional Cascade Regulating Adipogenesis WP4211	1/13	0.0914737	11.3248	27.0855	GATA3
WikiPathways	Genes Targeted By miRNAs In Adipocytes WP1992	1/13	0.0914737	11.3248	27.0855	KCNQ1
WikiPathways	Disorders Of Galactose Metabolism WP5173	1/13	0.0914737	11.3248	27.0855	AKR1B1
WikiPathways	Familial Hyperlipidemia Type 3 WP5110	1/13	0.0914737	11.3248	27.0855	LPL
GO Biological Process	Regulation Of Cold-Induced Thermogenesis (GO:0120161)	3/146	0.0928765	2.8715	6.82408	G0S2;PRLR;IL18R1
GO Biological Process	Sensory Organ Development (GO:0007423)	2/70	0.0938119	4.01318	9.49706	PAX8;GATA3
GO Biological Process	Regulation Of Hydrolase Activity (GO:0051336)	2/71	0.0960832	3.95482	9.26433	PLXNA4;SERPINA5
GO Biological Process	Kidney Development (GO:0001822)	2/71	0.0960832	3.95482	9.26433	PAX8;GATA3
GO Biological Process	Myeloid Leukocyte Differentiation (GO:0002573)	2/71	0.0960832	3.95482	9.26433	GATA3;TNFRSF11A
GO Biological Process	Axon Guidance (GO:0007411)	3/149	0.0972517	2.81207	6.5534	UNC5B;ARHGEF40;PLXNA4
GO Biological Process	MHC Class II Protein Complex Assembly (GO:0002399)	1/14	0.0981557	10.4531	24.2638	GNAO1
GO Biological Process	Negative Regulation Of Single Stranded Viral RNA Replication Via Double Stranded DNA Intermediate (GO:0045869)	1/14	0.0981557	10.4531	24.2638	APOBEC3G
GO Biological Process	Negative Regulation Of Smooth Muscle Cell Migration (GO:0014912)	1/14	0.0981557	10.4531	24.2638	NDRG4
GO Biological Process	Regulation Of Neuron Projection Arborization (GO:0150011)	1/14	0.0981557	10.4531	24.2638	MFSD2A
GO Biological Process	Peptide Antigen Assembly With MHC Class II Protein Complex (GO:0002503)	1/14	0.0981557	10.4531	24.2638	GNAO1
GO Biological Process	Regulation Of Superoxide Anion Generation (GO:0032928)	1/14	0.0981557	10.4531	24.2638	GSTP1
GO Biological Process	Positive Regulation Of Acute Inflammatory Response (GO:0002675)	1/14	0.0981557	10.4531	24.2638	PTGS2
GO Biological Process	Serine Family Amino Acid Metabolic Process (GO:0009069)	1/14	0.0981557	10.4531	24.2638	CDO1
GO Biological Process	Establishment Of Spindle Localization (GO:0051293)	1/14	0.0981557	10.4531	24.2638	TLE6
GO Biological Process	Synaptic Vesicle Membrane Organization (GO:0048499)	1/14	0.0981557	10.4531	24.2638	SNAP25
GO Biological Process	Mammary Gland Epithelium Development (GO:0061180)	1/14	0.0981557	10.4531	24.2638	ERBB4
GO Biological Process	Monosaccharide Transmembrane Transport (GO:0015749)	1/14	0.0981557	10.4531	24.2638	SLC2A9
GO Biological Process	Regulation Of Branching Involved In Ureteric Bud Morphogenesis (GO:0090189)	1/14	0.0981557	10.4531	24.2638	PAX8
GO Molecular Function	Acylglycerol Lipase Activity (GO:0047372)	1/14	0.0981557	10.4531	24.2638	ABHD6
GO Molecular Function	Alkali Metal Ion Binding (GO:0031420)	1/14	0.0981557	10.4531	24.2638	SLC34A2
GO Molecular Function	Aspartic-Type Peptidase Activity (GO:0070001)	1/14	0.0981557	10.4531	24.2638	PIP
GO Molecular Function	Phospholipase A1 Activity (GO:0008970)	1/14	0.0981557	10.4531	24.2638	LIPG
GO Molecular Function	Calcium-Dependent Cysteine-Type Endopeptidase Activity (GO:0004198)	1/14	0.0981557	10.4531	24.2638	CAPN6
GO Molecular Function	Purinergic Nucleotide Receptor Activity (GO:0001614)	1/14	0.0981557	10.4531	24.2638	P2RX2
GO Molecular Function	Solute:Inorganic Anion Antiporter Activity (GO:0005452)	1/14	0.0981557	10.4531	24.2638	SLC26A3
WikiPathways	Serotonin And Anxiety Related Events WP3944	1/14	0.0981557	10.4531	24.2638	ARC
WikiPathways	Codeine And Morphine Metabolism WP1604	1/14	0.0981557	10.4531	24.2638	ABCC3
GO Biological Process	Cholesterol Homeostasis (GO:0042632)	2/72	0.0983703	3.89813	9.03982	GRAMD1B;LIPG
WikiPathways	Cholesterol Metabolism WP5304	2/72	0.0983703	3.89813	9.03982	LIPG;LPL
GO Biological Process	Sterol Homeostasis (GO:0055092)	2/73	0.100673	3.84303	8.82314	GRAMD1B;LIPG
GO Biological Process	Protein Tetramerization (GO:0051262)	2/73	0.100673	3.84303	8.82314	ME1;CLU
GO Biological Process	Regulation Of Inflammatory Response (GO:0050727)	4/240	0.101099	2.32512	5.32837	GATA3;PTGS2;PTGES;TLR2
GO Biological Process	Negative Regulation Of Cellular Process (GO:0048523)	7/537	0.101603	1.82292	4.16846	PIWIL4;APOBEC3G;ERBB4;AKR1B1;GATA3;CLU;PLXNA4
GO Biological Process	Negative Regulation Of Neuron Apoptotic Process (GO:0043524)	2/74	0.10299	3.78946	8.61392	UNC5B;CLU
GO Biological Process	Gland Development (GO:0048732)	2/74	0.10299	3.78946	8.61392	PAX8;HOXD3
KEGG	PPAR signaling pathway	2/74	0.10299	3.78946	8.61392	ME1;LPL
ENCODE and ChEA Consensus	ESR1 CHEA	3/154	0.104726	2.71827	6.13351	SERPINA1;SLCO2A1;PDK4
GO Biological Process	Epithelium Development (GO:0060429)	3/154	0.104726	2.71827	6.13351	NDRG4;PAX8;MFSD2A
GO Biological Process	Negative Regulation Of Phagocytosis (GO:0050765)	1/15	0.104789	9.70597	21.8948	TLR2
GO Biological Process	Regulation Of Intrinsic Apoptotic Signaling Pathway In Response To DNA Damage (GO:1902229)	1/15	0.104789	9.70597	21.8948	CLU
GO Biological Process	Negative Regulation Of Protein Processing (GO:0010955)	1/15	0.104789	9.70597	21.8948	SERPINF2
GO Biological Process	Regulation Of Multicellular Organism Growth (GO:0040014)	1/15	0.104789	9.70597	21.8948	MFSD2A
GO Biological Process	Regulation Of Systemic Arterial Blood Pressure By Hormone (GO:0001990)	1/15	0.104789	9.70597	21.8948	RASL10B
GO Biological Process	Polyol Biosynthetic Process (GO:0046173)	1/15	0.104789	9.70597	21.8948	ISYNA1
GO Biological Process	Cellular Response To Sterol (GO:0036315)	1/15	0.104789	9.70597	21.8948	GRAMD1B
GO Biological Process	Positive Regulation Of Cell Activation (GO:0050867)	1/15	0.104789	9.70597	21.8948	PLA2G4A
GO Biological Process	Dendritic Cell Chemotaxis (GO:0002407)	1/15	0.104789	9.70597	21.8948	CLU
GO Biological Process	Positive Regulation Of Collagen Biosynthetic Process (GO:0032967)	1/15	0.104789	9.70597	21.8948	SERPINF2
GO Biological Process	Sympathetic Nervous System Development (GO:0048485)	1/15	0.104789	9.70597	21.8948	GATA3
GO Biological Process	Ganglioside Biosynthetic Process (GO:0001574)	1/15	0.104789	9.70597	21.8948	ST6GALNAC4
GO Biological Process	Gas Transport (GO:0015669)	1/15	0.104789	9.70597	21.8948	CA2
GO Biological Process	High-Density Lipoprotein Particle Remodeling (GO:0034375)	1/15	0.104789	9.70597	21.8948	LIPG
GO Biological Process	Positive Regulation Of Potassium Ion Transport (GO:0043268)	1/15	0.104789	9.70597	21.8948	KCNQ1
GO Biological Process	Intracellular Sterol Transport (GO:0032366)	1/15	0.104789	9.70597	21.8948	GRAMD1B
GO Biological Process	Positive Regulation Of Transmembrane Transport (GO:0034764)	1/15	0.104789	9.70597	21.8948	CA2
GO Biological Process	Membrane Repolarization During Action Potential (GO:0086011)	1/15	0.104789	9.70597	21.8948	KCNQ1
GO Biological Process	Regulation Of Amyloid Fibril Formation (GO:1905906)	1/15	0.104789	9.70597	21.8948	CLU
GO Biological Process	Regulation Of Amyloid-Beta Clearance (GO:1900221)	1/15	0.104789	9.70597	21.8948	CLU
GO Biological Process	Regulation Of Carbohydrate Metabolic Process (GO:0006109)	1/15	0.104789	9.70597	21.8948	PDK4
GO Molecular Function	Peptidoglycan Binding (GO:0042834)	1/15	0.104789	9.70597	21.8948	TLR2
GO Molecular Function	Arachidonic Acid Epoxygenase Activity (GO:0008392)	1/15	0.104789	9.70597	21.8948	CYP2E1
GO Molecular Function	Sodium-Independent Organic Anion Transmembrane Transporter Activity (GO:0015347)	1/15	0.104789	9.70597	21.8948	SLCO2A1
WikiPathways	Mammary Gland Development Pathway Embryonic Development Stg 1/4 WP2813	1/15	0.104789	9.70597	21.8948	ERBB4
WikiPathways	Biosynth Of Tetrahydrobiopterin And Phenylalanine Catabolism WP4156	1/15	0.104789	9.70597	21.8948	PNMT
WikiPathways	Biogenic Amine Synthesis WP550	1/15	0.104789	9.70597	21.8948	PNMT
WikiPathways	Omega 3 Omega 6 Fatty Acid Synthesis WP4723	1/15	0.104789	9.70597	21.8948	PLA2G4A
WikiPathways	Familial Hyperlipidemia Type 5 WP5112	1/15	0.104789	9.70597	21.8948	LPL
WikiPathways	Iron Sulfur Cluster Biogenesis WP5152	1/15	0.104789	9.70597	21.8948	FDX1
KEGG	Thyroid hormone synthesis	2/75	0.105322	3.73736	8.41181	DUOX1;PAX8
GO Biological Process	Regulation Of ERK1 And ERK2 Cascade (GO:0070372)	4/244	0.105742	2.2859	5.13585	NDRG4;ERBB4;GSTP1;SERPINF2
GO Molecular Function	Zinc Ion Binding (GO:0008270)	5/341	0.107196	2.04529	4.56733	ZNF185;APOBEC3G;SEMG2;CA2;CDO1
WikiPathways	Sudden Infant Death Syndrome SIDS Susceptibility Pathways WP706	3/157	0.109317	2.66491	5.89878	SNAP25;KCNQ1;GATA3
GO Biological Process	Cell Morphogenesis Involved In Neuron Differentiation (GO:0048667)	2/77	0.110029	3.63733	8.02764	CDHR1;MFSD2A
GO Molecular Function	Phospholipase Activity (GO:0004620)	2/77	0.110029	3.63733	8.02764	LIPG;PLA2G4A
KEGG	Leishmaniasis	2/77	0.110029	3.63733	8.02764	PTGS2;TLR2
GO Biological Process	Regulation Of Fatty Acid Oxidation (GO:0046320)	1/16	0.111374	9.05845	19.8821	PDK4
GO Biological Process	Regulation Of Fibrinolysis (GO:0051917)	1/16	0.111374	9.05845	19.8821	SERPINF2
GO Biological Process	Negative Regulation Of Release Of Cytochrome C From Mitochondria (GO:0090201)	1/16	0.111374	9.05845	19.8821	CLU
GO Biological Process	Autonomic Nervous System Development (GO:0048483)	1/16	0.111374	9.05845	19.8821	GATA3
GO Biological Process	Regulation Of Plasminogen Activation (GO:0010755)	1/16	0.111374	9.05845	19.8821	SERPINF2
GO Biological Process	Regulation Of Secretion (GO:0051046)	1/16	0.111374	9.05845	19.8821	KCNQ1
GO Biological Process	Cellular Response To Fatty Acid (GO:0071398)	1/16	0.111374	9.05845	19.8821	PDK4
GO Biological Process	Regulation Of Triglyceride Biosynthetic Process (GO:0010866)	1/16	0.111374	9.05845	19.8821	MFSD2A
GO Biological Process	Positive Regulation Of Cardiac Muscle Tissue Growth (GO:0055023)	1/16	0.111374	9.05845	19.8821	ERBB4
GO Biological Process	Positive Regulation Of Cell Migration Involved In Sprouting Angiogenesis (GO:0090050)	1/16	0.111374	9.05845	19.8821	PTGS2
GO Biological Process	Dicarboxylic Acid Catabolic Process (GO:0043649)	1/16	0.111374	9.05845	19.8821	QPRT
GO Biological Process	Ruffle Organization (GO:0031529)	1/16	0.111374	9.05845	19.8821	AIF1L
GO Biological Process	Positive Regulation Of Collagen Metabolic Process (GO:0010714)	1/16	0.111374	9.05845	19.8821	SERPINF2
GO Biological Process	Negative Regulation Of RNA Biosynthetic Process (GO:1902679)	1/16	0.111374	9.05845	19.8821	APOBEC3G
GO Biological Process	Negative Regulation Of Amyloid-Beta Formation (GO:1902430)	1/16	0.111374	9.05845	19.8821	CLU
GO Biological Process	Negative Regulation Of Anoikis (GO:2000811)	1/16	0.111374	9.05845	19.8821	PDK4
GO Biological Process	Negative Regulation Of Biosynthetic Process (GO:0009890)	1/16	0.111374	9.05845	19.8821	GSTP1
GO Biological Process	Negative Regulation Of Chemokine Production (GO:0032682)	1/16	0.111374	9.05845	19.8821	GSTP1
GO Molecular Function	Hexose Transmembrane Transporter Activity (GO:0015149)	1/16	0.111374	9.05845	19.8821	SLC2A9
GO Molecular Function	Wnt Receptor Activity (GO:0042813)	1/16	0.111374	9.05845	19.8821	TSPAN12
GO Molecular Function	Arachidonic Acid Monooxygenase Activity (GO:0008391)	1/16	0.111374	9.05845	19.8821	CYP2E1
GO Molecular Function	Phosphatidylinositol-5-Phosphate Binding (GO:0010314)	1/16	0.111374	9.05845	19.8821	PLA2G4A
GO Molecular Function	Calcium-Dependent Phospholipase A2 Activity (GO:0047498)	1/16	0.111374	9.05845	19.8821	PLA2G4A
WikiPathways	Osteoclast Signaling WP12	1/16	0.111374	9.05845	19.8821	TNFRSF11A
WikiPathways	Tryptophan Catabolism Leading To NAD Production WP4210	1/16	0.111374	9.05845	19.8821	QPRT
WikiPathways	Quercetin And Nf kB AP 1 Induced Apoptosis WP2435	1/16	0.111374	9.05845	19.8821	PTGS2
WikiPathways	ID Signaling WP53	1/16	0.111374	9.05845	19.8821	PAX8
WikiPathways	Cysteine And Methionine Catabolism WP4504	1/16	0.111374	9.05845	19.8821	CDO1
WikiPathways	Familial Hyperlipidemia Type 2 WP5109	1/16	0.111374	9.05845	19.8821	LPL
GO Molecular Function	Calcium Ion Binding (GO:0005509)	5/346	0.11216	2.01479	4.40801	KCNIP1;PLA2G4A;ANXA9;CLU;AIF1L
GO Biological Process	Positive Regulation Of Tumor Necrosis Factor Production (GO:0032760)	2/78	0.112403	3.58929	7.845	CLU;TLR2
GO Biological Process	Negative Regulation Of Cellular Component Organization (GO:0051129)	2/79	0.11479	3.5425	7.66827	AKR1B1;CLU
GO Molecular Function	Amyloid-Beta Binding (GO:0001540)	2/79	0.11479	3.5425	7.66827	CLU;TLR2
GO Biological Process	Regulation Of Protein Localization To Plasma Membrane (GO:1903076)	2/80	0.11719	3.49691	7.49721	STAC2;AKR1B1
GO Biological Process	Negative Regulation Of Fibroblast Proliferation (GO:0048147)	1/17	0.11791	8.49187	18.1542	GSTP1
GO Biological Process	Regulation Of Delayed Rectifier Potassium Channel Activity (GO:1902259)	1/17	0.11791	8.49187	18.1542	KCNS1
GO Biological Process	NAD Biosynthetic Process (GO:0009435)	1/17	0.11791	8.49187	18.1542	QPRT
GO Biological Process	Negative Regulation Of Ubiquitin-Protein Transferase Activity (GO:0051444)	1/17	0.11791	8.49187	18.1542	USP44
GO Biological Process	Regulation Of Mitotic Cell Cycle Spindle Assembly Checkpoint (GO:0090266)	1/17	0.11791	8.49187	18.1542	USP44
GO Biological Process	Base Conversion Or Substitution Editing (GO:0016553)	1/17	0.11791	8.49187	18.1542	APOBEC3G
GO Biological Process	Carbohydrate Derivative Transport (GO:1901264)	1/17	0.11791	8.49187	18.1542	MFSD2A
GO Biological Process	Carboxylic Acid Biosynthetic Process (GO:0046394)	1/17	0.11791	8.49187	18.1542	CDO1
GO Biological Process	Regulation Of Single Stranded Viral RNA Replication Via Double Stranded DNA Intermediate (GO:0045091)	1/17	0.11791	8.49187	18.1542	APOBEC3G
GO Biological Process	Regulation Of Ubiquitin Protein Ligase Activity (GO:1904666)	1/17	0.11791	8.49187	18.1542	USP44
GO Biological Process	Positive Regulation Of Amyloid-Beta Formation (GO:1902004)	1/17	0.11791	8.49187	18.1542	CLU
GO Biological Process	Response To Interferon-Alpha (GO:0035455)	1/17	0.11791	8.49187	18.1542	GATA3
GO Biological Process	Embryonic Axis Specification (GO:0000578)	1/17	0.11791	8.49187	18.1542	HOXD8
GO Biological Process	Embryonic Heart Tube Development (GO:0035050)	1/17	0.11791	8.49187	18.1542	NDRG4
GO Biological Process	Epoxygenase P450 Pathway (GO:0019373)	1/17	0.11791	8.49187	18.1542	CYP2E1
GO Biological Process	Positive Regulation Of Heart Rate (GO:0010460)	1/17	0.11791	8.49187	18.1542	KCNQ1
GO Biological Process	Sulfur Amino Acid Metabolic Process (GO:0000096)	1/17	0.11791	8.49187	18.1542	CDO1
GO Biological Process	Transepithelial Transport (GO:0070633)	1/17	0.11791	8.49187	18.1542	ABCG2
GO Biological Process	Ventricular Cardiac Muscle Cell Action Potential (GO:0086005)	1/17	0.11791	8.49187	18.1542	KCNQ1
GO Biological Process	Positive Regulation Of Potassium Ion Transmembrane Transport (GO:1901381)	1/17	0.11791	8.49187	18.1542	KCNQ1
GO Biological Process	Positive Regulation Of Stem Cell Differentiation (GO:2000738)	1/17	0.11791	8.49187	18.1542	HOXB4
GO Biological Process	Membrane Lipid Metabolic Process (GO:0006643)	1/17	0.11791	8.49187	18.1542	ST6GALNAC4
GO Biological Process	Purine-Containing Compound Biosynthetic Process (GO:0072522)	1/17	0.11791	8.49187	18.1542	PRPS2
GO Biological Process	Regulation Of Brown Fat Cell Differentiation (GO:0090335)	1/17	0.11791	8.49187	18.1542	PTGS2
GO Molecular Function	Hydrolase Activity, Acting On Carbon-Nitrogen (But Not Peptide) Bonds, In Cyclic Amidines (GO:0016814)	1/17	0.11791	8.49187	18.1542	APOBEC3G
GO Molecular Function	Calcium-Release Channel Activity (GO:0015278)	1/17	0.11791	8.49187	18.1542	CLU
GO Molecular Function	Protein Phosphatase 1 Binding (GO:0008157)	1/17	0.11791	8.49187	18.1542	KCNQ1
WikiPathways	Platelet Mediated Interactions W Vascular And Circulating Cells WP4462	1/17	0.11791	8.49187	18.1542	TLR2
WikiPathways	Fatty Acid Omega Oxidation WP206	1/17	0.11791	8.49187	18.1542	CYP2E1
WikiPathways	Serotonin And Anxiety WP3947	1/17	0.11791	8.49187	18.1542	ARC
WikiPathways	Drug Induction Of Bile Acid Pathway WP2289	1/17	0.11791	8.49187	18.1542	ABCC3
GO Biological Process	Positive Regulation Of Tumor Necrosis Factor Superfamily Cytokine Production (GO:1903557)	2/82	0.122029	3.40914	7.17112	CLU;TLR2
GO Biological Process	Regulation Of Collagen Biosynthetic Process (GO:0032965)	1/18	0.124399	7.99194	16.6573	SERPINF2
GO Biological Process	Negative Regulation Of Lipid Catabolic Process (GO:0050995)	1/18	0.124399	7.99194	16.6573	MFSD2A
GO Biological Process	Regulation Of Epithelial Cell Differentiation (GO:0030856)	1/18	0.124399	7.99194	16.6573	GATA3
GO Biological Process	Negative Regulation Of Nervous System Development (GO:0051961)	1/18	0.124399	7.99194	16.6573	TLR2
GO Biological Process	T-helper Cell Differentiation (GO:0042093)	1/18	0.124399	7.99194	16.6573	GATA3
GO Biological Process	Branching Involved In Ureteric Bud Morphogenesis (GO:0001658)	1/18	0.124399	7.99194	16.6573	PAX8
GO Biological Process	Peptide Antigen Assembly With MHC Protein Complex (GO:0002501)	1/18	0.124399	7.99194	16.6573	GNAO1
GO Biological Process	Regulation Of Ventricular Cardiac Muscle Cell Membrane Repolarization (GO:0060307)	1/18	0.124399	7.99194	16.6573	KCNQ1
GO Biological Process	Renal Absorption (GO:0070293)	1/18	0.124399	7.99194	16.6573	KCNQ1
GO Biological Process	Response To Axon Injury (GO:0048678)	1/18	0.124399	7.99194	16.6573	FOLR1
GO Biological Process	Response To Cholesterol (GO:0070723)	1/18	0.124399	7.99194	16.6573	GRAMD1B
GO Biological Process	Positive Regulation Of Cation Transmembrane Transport (GO:1904064)	1/18	0.124399	7.99194	16.6573	KCNQ1
GO Biological Process	Dendritic Cell Migration (GO:0036336)	1/18	0.124399	7.99194	16.6573	CLU
GO Biological Process	Response To Organophosphorus (GO:0046683)	1/18	0.124399	7.99194	16.6573	DUOX1
GO Biological Process	Positive Regulation Of Osteoclast Differentiation (GO:0045672)	1/18	0.124399	7.99194	16.6573	TNFRSF11A
GO Biological Process	Vesicle-Mediated Transport In Synapse (GO:0099003)	1/18	0.124399	7.99194	16.6573	SNAP25
GO Biological Process	Icosanoid Biosynthetic Process (GO:0046456)	1/18	0.124399	7.99194	16.6573	PLA2G4A
GO Biological Process	Intracellular Lipid Transport (GO:0032365)	1/18	0.124399	7.99194	16.6573	GRAMD1B
GO Biological Process	Positive Regulation Of Triglyceride Metabolic Process (GO:0090208)	1/18	0.124399	7.99194	16.6573	MFSD2A
GO Biological Process	Melanosome Assembly (GO:1903232)	1/18	0.124399	7.99194	16.6573	AP1S2
GO Biological Process	Membrane Repolarization (GO:0086009)	1/18	0.124399	7.99194	16.6573	KCNQ1
GO Biological Process	Negative Regulation Of Amyloid Precursor Protein Catabolic Process (GO:1902992)	1/18	0.124399	7.99194	16.6573	CLU
GO Biological Process	Regulation Of Cell-Cell Adhesion Mediated By Cadherin (GO:2000047)	1/18	0.124399	7.99194	16.6573	SERPINF2
GO Molecular Function	Aspartic-Type Endopeptidase Activity (GO:0004190)	1/18	0.124399	7.99194	16.6573	PIP
GO Molecular Function	Cholesterol Transfer Activity (GO:0120020)	1/18	0.124399	7.99194	16.6573	GRAMD1B
WikiPathways	Genes Associated With The Development Of Rheumatoid Arthritis WP5033	1/18	0.124399	7.99194	16.6573	IRF5
WikiPathways	Estrogen Metabolism WP697	1/18	0.124399	7.99194	16.6573	GSTM1
WikiPathways	MYD88 Distinct Input Output Pathway WP3877	1/18	0.124399	7.99194	16.6573	TLR2
WikiPathways	Familial Hyperlipidemia Type 1 WP5108	1/18	0.124399	7.99194	16.6573	LPL
GO Molecular Function	Phosphatase Activity (GO:0016791)	2/83	0.124466	3.36688	7.01564	PXYLP1;SGPP2
KEGG	Hepatocellular carcinoma	3/168	0.126791	2.48586	5.13383	GSTM3;GSTM1;GSTP1
GO Biological Process	NADP Metabolic Process (GO:0006739)	1/19	0.130841	7.54756	15.3501	ME1
GO Biological Process	Regulation Of Neuroinflammatory Response (GO:0150077)	1/19	0.130841	7.54756	15.3501	PTGS2
GO Biological Process	Cardiac Ventricle Development (GO:0003231)	1/19	0.130841	7.54756	15.3501	GATA3
GO Biological Process	Phosphate Ion Transport (GO:0006817)	1/19	0.130841	7.54756	15.3501	SLC34A2
GO Biological Process	Phosphatidylcholine Biosynthetic Process (GO:0006656)	1/19	0.130841	7.54756	15.3501	MFSD2A
GO Biological Process	Regulation Of Smooth Muscle Cell Migration (GO:0014910)	1/19	0.130841	7.54756	15.3501	NDRG4
GO Biological Process	Cellular Response To Catecholamine Stimulus (GO:0071870)	1/19	0.130841	7.54756	15.3501	KCNQ1
GO Biological Process	piRNA Processing (GO:0034587)	1/19	0.130841	7.54756	15.3501	PIWIL4
GO Biological Process	Regulation Of Transcription Involved In G1/S Transition Of Mitotic Cell Cycle (GO:0000083)	1/19	0.130841	7.54756	15.3501	CDK18
GO Biological Process	Release Of Cytochrome C From Mitochondria (GO:0001836)	1/19	0.130841	7.54756	15.3501	CLU
GO Biological Process	Chondroitin Sulfate Proteoglycan Biosynthetic Process (GO:0050650)	1/19	0.130841	7.54756	15.3501	PXYLP1
GO Biological Process	Response To Fatty Acid (GO:0070542)	1/19	0.130841	7.54756	15.3501	PDK4
GO Biological Process	Skeletal Muscle Contraction (GO:0003009)	1/19	0.130841	7.54756	15.3501	STAC2
GO Biological Process	Sphingosine Metabolic Process (GO:0006670)	1/19	0.130841	7.54756	15.3501	SGPP2
GO Biological Process	Epithelial Structure Maintenance (GO:0010669)	1/19	0.130841	7.54756	15.3501	PIWIL4
GO Biological Process	Positive Regulation Of Hormone Secretion (GO:0046887)	1/19	0.130841	7.54756	15.3501	RASL10B
GO Biological Process	Superoxide Anion Generation (GO:0042554)	1/19	0.130841	7.54756	15.3501	DUOX1
GO Biological Process	Ganglioside Metabolic Process (GO:0001573)	1/19	0.130841	7.54756	15.3501	ST6GALNAC4
GO Biological Process	Glycosphingolipid Biosynthetic Process (GO:0006688)	1/19	0.130841	7.54756	15.3501	ST6GALNAC4
GO Biological Process	Immunoglobulin Production Involved In Immunoglobulin-Mediated Immune Response (GO:0002381)	1/19	0.130841	7.54756	15.3501	GNAO1
GO Biological Process	Leukotriene Biosynthetic Process (GO:0019370)	1/19	0.130841	7.54756	15.3501	PLA2G4A
GO Biological Process	Linoleic Acid Metabolic Process (GO:0043651)	1/19	0.130841	7.54756	15.3501	GSTP1
GO Molecular Function	1-Acylglycerol-3-Phosphate O-acyltransferase Activity (GO:0003841)	1/19	0.130841	7.54756	15.3501	LPCAT2
GO Molecular Function	Sterol Transfer Activity (GO:0120015)	1/19	0.130841	7.54756	15.3501	GRAMD1B
GO Molecular Function	Alcohol Dehydrogenase (NADP+) Activity (GO:0008106)	1/19	0.130841	7.54756	15.3501	AKR1B1
WikiPathways	Glutathione Metabolism WP100	1/19	0.130841	7.54756	15.3501	GSTM1
WikiPathways	Disorders Of Folate Metabolism And Transport WP4259	1/19	0.130841	7.54756	15.3501	FOLR1
WikiPathways	Cholestasis WP5238	1/19	0.130841	7.54756	15.3501	ABCC3
WikiPathways	LTF Danger Signal Response Pathway WP4478	1/19	0.130841	7.54756	15.3501	TLR2
WikiPathways	Overview Of Nanoparticle Effects WP3287	1/19	0.130841	7.54756	15.3501	PTGS2
ENCODE and ChEA Consensus	NFE2L2 CHEA	11/1022	0.132295	1.5074	3.04906	GSTM3;GSTM1;SLPI;UNC5B;CA2;SLC41A2;GLIS3;LPL;PLA2G4A;VWA5B2;PTGS2
GO Biological Process	Regulation Of Type II Interferon Production (GO:0032649)	2/87	0.134331	3.20779	6.43948	SLC7A5;IL18R1
GO Molecular Function	Heme Binding (GO:0020037)	2/87	0.134331	3.20779	6.43948	CYP2E1;PTGS2
GO Biological Process	Negative Regulation Of Neuron Death (GO:1901215)	2/88	0.136824	3.17033	6.30598	UNC5B;CLU
GO Biological Process	Anterior/Posterior Axis Specification (GO:0009948)	1/20	0.137235	7.14996	14.2003	HOXD8
GO Biological Process	Calcium-Mediated Signaling Using Intracellular Calcium Source (GO:0035584)	1/20	0.137235	7.14996	14.2003	CLU
GO Biological Process	Regulation Of Protein Localization To Cell Periphery (GO:1904375)	1/20	0.137235	7.14996	14.2003	AKR1B1
GO Biological Process	Peripheral Nervous System Development (GO:0007422)	1/20	0.137235	7.14996	14.2003	GSTM3
GO Biological Process	Phosphatidylglycerol Metabolic Process (GO:0046471)	1/20	0.137235	7.14996	14.2003	PLA2G4A
GO Biological Process	Regulation Of Toll-Like Receptor Signaling Pathway (GO:0034121)	1/20	0.137235	7.14996	14.2003	TLR2
GO Biological Process	Sensory Perception Of Pain (GO:0019233)	1/20	0.137235	7.14996	14.2003	PTGES
GO Biological Process	Positive Regulation Of Embryonic Development (GO:0040019)	1/20	0.137235	7.14996	14.2003	TLE6
GO Biological Process	Endothelial Cell Development (GO:0001885)	1/20	0.137235	7.14996	14.2003	GSTM3
GO Biological Process	Glutamate Metabolic Process (GO:0006536)	1/20	0.137235	7.14996	14.2003	NAGS
GO Biological Process	Leukotriene Metabolic Process (GO:0006691)	1/20	0.137235	7.14996	14.2003	PLA2G4A
GO Biological Process	Microglial Cell Activation (GO:0001774)	1/20	0.137235	7.14996	14.2003	CLU
GO Biological Process	Regulation Of Cardiac Muscle Cell Proliferation (GO:0060043)	1/20	0.137235	7.14996	14.2003	ERBB4
GO Molecular Function	Lysophosphatidic Acid Acyltransferase Activity (GO:0042171)	1/20	0.137235	7.14996	14.2003	LPCAT2
GO Molecular Function	Oxidoreductase Activity, Acting On The Aldehyde Or Oxo Group Of Donors, NAD Or NADP As Acceptor (GO:0016620)	1/20	0.137235	7.14996	14.2003	AKR1B1
GO Molecular Function	Phosphatidic Acid Binding (GO:0070300)	1/20	0.137235	7.14996	14.2003	GRAMD1B
GO Molecular Function	Deaminase Activity (GO:0019239)	1/20	0.137235	7.14996	14.2003	APOBEC3G
GO Molecular Function	Sialyltransferase Activity (GO:0008373)	1/20	0.137235	7.14996	14.2003	ST6GALNAC4
GO Molecular Function	Solute:Proton Symporter Activity (GO:0015295)	1/20	0.137235	7.14996	14.2003	SLC2A9
WikiPathways	Imatinib And Chronic Myeloid Leukemia WP3640	1/20	0.137235	7.14996	14.2003	ABCG2
GO Biological Process	Organic Anion Transport (GO:0015711)	2/89	0.139327	3.13373	6.17636	SLCO2A1;ABCG2
GO Biological Process	Sensory Perception Of Mechanical Stimulus (GO:0050954)	2/89	0.139327	3.13373	6.17636	P2RX2;KCNQ1
GO Biological Process	Positive Regulation Of Gene Expression (GO:0010628)	6/480	0.142961	1.73974	3.38411	PIP;AKR1B1;ADTRP;HOXD3;CLU;TLR2
GO Biological Process	Aminoglycan Biosynthetic Process (GO:0006023)	1/21	0.143583	6.79212	13.1825	PXYLP1
GO Biological Process	Negative Regulation Of Tumor Necrosis Factor-Mediated Signaling Pathway (GO:0010804)	1/21	0.143583	6.79212	13.1825	GSTP1
GO Biological Process	Chaperone-Mediated Protein Complex Assembly (GO:0051131)	1/21	0.143583	6.79212	13.1825	CLU
GO Biological Process	Positive Regulation Of T Cell Cytokine Production (GO:0002726)	1/21	0.143583	6.79212	13.1825	IL18R1
GO Biological Process	Positive Regulation Of Amyloid Precursor Protein Catabolic Process (GO:1902993)	1/21	0.143583	6.79212	13.1825	CLU
GO Biological Process	Positive Regulation Of Blood Coagulation (GO:0030194)	1/21	0.143583	6.79212	13.1825	SERPINF2
GO Biological Process	Retrotransposon Silencing (GO:0010526)	1/21	0.143583	6.79212	13.1825	APOBEC3G
GO Biological Process	Positive Regulation Of Heart Contraction (GO:0045823)	1/21	0.143583	6.79212	13.1825	KCNQ1
GO Biological Process	Positive Regulation Of Interferon-Alpha Production (GO:0032727)	1/21	0.143583	6.79212	13.1825	IRF5
GO Biological Process	Zinc Ion Transmembrane Transport (GO:0071577)	1/21	0.143583	6.79212	13.1825	SLC39A2
GO Biological Process	Positive Regulation Of Transcription Regulatory Region DNA Binding (GO:2000679)	1/21	0.143583	6.79212	13.1825	GATA3
GO Biological Process	Lipid Catabolic Process (GO:0016042)	1/21	0.143583	6.79212	13.1825	LIPG
GO Biological Process	Macrophage Differentiation (GO:0030225)	1/21	0.143583	6.79212	13.1825	GATA3
GO Biological Process	Regulation Of Anoikis (GO:2000209)	1/21	0.143583	6.79212	13.1825	PDK4
GO Molecular Function	Triglyceride Lipase Activity (GO:0004806)	1/21	0.143583	6.79212	13.1825	LIPG
GO Molecular Function	Lysophospholipase Activity (GO:0004622)	1/21	0.143583	6.79212	13.1825	PLA2G4A
WikiPathways	Metabolism Of Sphingolipids In ER And Golgi Apparatus WP4142	1/21	0.143583	6.79212	13.1825	SGPP2
WikiPathways	Tamoxifen Metabolism WP691	1/21	0.143583	6.79212	13.1825	CYP2E1
WikiPathways	FOXA2 Pathway WP5066	1/21	0.143583	6.79212	13.1825	ABCC3
WikiPathways	Urea Cycle And Metabolism Of Amino Groups WP497	1/21	0.143583	6.79212	13.1825	NAGS
KEGG	Morphine addiction	2/91	0.144364	3.063	5.92817	GNAO1;KCNJ5
WikiPathways	Amino Acid Metabolism WP3925	2/91	0.144364	3.063	5.92817	PNMT;PDK4
GO Biological Process	Negative Regulation Of Apoptotic Process (GO:0043066)	6/482	0.144935	1.73225	3.3458	UNC5B;ERBB4;GSTP1;PDK4;CLU;PRLR
GO Biological Process	Sensory Perception Of Sound (GO:0007605)	2/92	0.146897	3.02881	5.80933	P2RX2;KCNQ1
GO Biological Process	Steroid Metabolic Process (GO:0008202)	2/92	0.146897	3.02881	5.80933	CYP2E1;PRLR
WikiPathways	Metabolic Epileptic Disorders WP5355	2/92	0.146897	3.02881	5.80933	CDO1;FBP2
GO Biological Process	Negative Regulation Of Cell Population Proliferation (GO:0008285)	5/379	0.147579	1.8339	3.50897	NDRG4;ERBB4;GSTP1;AKR1B1;GATA3
ENCODE and ChEA Consensus	REST CHEA	13/1280	0.147947	1.42314	2.71948	CDK18;SNAP25;KCNIP1;KCNJ15;TNFRSF11A;CYP4F8;GNAO1;SLC2A9;ARC;PAX8;CRTAC1;CYP2E1;PLXNA4
GO Biological Process	Positive Regulation Of Protein Kinase B Signaling (GO:0051897)	2/93	0.149439	2.99538	5.69381	FAM110C;GATA3
KEGG	Rheumatoid arthritis	2/93	0.149439	2.99538	5.69381	TNFRSF11A;TLR2
GO Biological Process	Negative Regulation Of Extrinsic Apoptotic Signaling Pathway In Absence Of Ligand (GO:2001240)	1/22	0.149884	6.46836	12.2763	UNC5B
GO Biological Process	Acylglycerol Biosynthetic Process (GO:0046463)	1/22	0.149884	6.46836	12.2763	PLA2G4A
GO Biological Process	Negative Regulation Of Signal Transduction In Absence Of Ligand (GO:1901099)	1/22	0.149884	6.46836	12.2763	UNC5B
GO Biological Process	Platelet Dense Granule Organization (GO:0060155)	1/22	0.149884	6.46836	12.2763	AP1S2
GO Biological Process	Cellular Response To Low-Density Lipoprotein Particle Stimulus (GO:0071404)	1/22	0.149884	6.46836	12.2763	ADTRP
GO Biological Process	Dendritic Cell Differentiation (GO:0097028)	1/22	0.149884	6.46836	12.2763	CLU
GO Biological Process	Glucose Transmembrane Transport (GO:1904659)	1/22	0.149884	6.46836	12.2763	SLC2A9
GO Biological Process	Hexose Transmembrane Transport (GO:0008645)	1/22	0.149884	6.46836	12.2763	SLC2A9
GO Biological Process	Mammary Gland Development (GO:0030879)	1/22	0.149884	6.46836	12.2763	ERBB4
GO Biological Process	Regulation Of Cardiac Muscle Cell Membrane Repolarization (GO:0099623)	1/22	0.149884	6.46836	12.2763	KCNQ1
GO Molecular Function	Low-Density Lipoprotein Particle Receptor Binding (GO:0050750)	1/22	0.149884	6.46836	12.2763	CLU
GO Molecular Function	Bicarbonate Transmembrane Transporter Activity (GO:0015106)	1/22	0.149884	6.46836	12.2763	SLC26A3
GO Molecular Function	Protein Kinase A Regulatory Subunit Binding (GO:0034237)	1/22	0.149884	6.46836	12.2763	KCNQ1
GO Molecular Function	Cysteine-Type Endopeptidase Inhibitor Activity (GO:0004869)	1/22	0.149884	6.46836	12.2763	CST4
KEGG	Arginine biosynthesis	1/22	0.149884	6.46836	12.2763	NAGS
WikiPathways	NAD Biosynthetic Pathways WP3645	1/22	0.149884	6.46836	12.2763	QPRT
WikiPathways	Blood Clotting Cascade WP272	1/22	0.149884	6.46836	12.2763	SERPINF2
WikiPathways	Familial Hyperlipidemia Type 4 WP5111	1/22	0.149884	6.46836	12.2763	LPL
GO Biological Process	T Cell Receptor Signaling Pathway (GO:0050852)	2/95	0.15455	2.93066	5.47225	GNAO1;GATA3
WikiPathways	Toll Like Receptor Signaling WP75	2/95	0.15455	2.93066	5.47225	IRF5;TLR2
GO Biological Process	Central Nervous System Development (GO:0007417)	4/283	0.155718	1.96245	3.6496	NDRG4;PAX8;GSTP1;MFSD2A
GO Biological Process	Regulation Of Cellular Response To Transforming Growth Factor Beta Stimulus (GO:1903844)	1/23	0.156139	6.17403	11.4652	FOLR1
GO Biological Process	Regulation Of Cholesterol Transport (GO:0032374)	1/23	0.156139	6.17403	11.4652	LIPG
GO Biological Process	Bile Acid And Bile Salt Transport (GO:0015721)	1/23	0.156139	6.17403	11.4652	ABCC3
GO Biological Process	Cellular Lipid Catabolic Process (GO:0044242)	1/23	0.156139	6.17403	11.4652	LIPG
GO Biological Process	Glial Cell Development (GO:0021782)	1/23	0.156139	6.17403	11.4652	TLR2
GO Biological Process	Positive Regulation Of Morphogenesis Of An Epithelium (GO:1905332)	1/23	0.156139	6.17403	11.4652	PAX8
GO Biological Process	Positive Regulation Of Oxidoreductase Activity (GO:0051353)	1/23	0.156139	6.17403	11.4652	FDX1
GO Biological Process	Zinc Ion Transport (GO:0006829)	1/23	0.156139	6.17403	11.4652	SLC39A2
GO Biological Process	Long-Chain Fatty Acid Transport (GO:0015909)	1/23	0.156139	6.17403	11.4652	MFSD2A
GO Molecular Function	Zinc Ion Transmembrane Transporter Activity (GO:0005385)	1/23	0.156139	6.17403	11.4652	SLC39A2
GO Molecular Function	Ligand-Gated Monoatomic Ion Channel Activity (GO:0015276)	1/23	0.156139	6.17403	11.4652	P2RX2
GO Molecular Function	N-acetyltransferase Activity (GO:0008080)	1/23	0.156139	6.17403	11.4652	NAGS
KEGG	Proximal tubule bicarbonate reclamation	1/23	0.156139	6.17403	11.4652	CA2
GO Biological Process	Positive Regulation Of Multicellular Organismal Process (GO:0051240)	5/387	0.156817	1.79476	3.32511	PAX8;G0S2;TNFRSF11A;PRLR;TLE6
GO Biological Process	Transmembrane Receptor Protein Tyrosine Kinase Signaling Pathway (GO:0007169)	4/284	0.157101	1.95534	3.61908	ERBB4;PDK4;PRLR;GFRA2
ENCODE and ChEA Consensus	PPARD CHEA	4/285	0.15849	1.94829	3.58887	SLC2A9;ABCC3;PLA2G4A;ABHD6
GO Biological Process	Regulation Of Defense Response (GO:0031347)	2/97	0.159694	2.86868	5.26258	PTGS2;PTGES
KEGG	Circadian entrainment	2/97	0.159694	2.86868	5.26258	GNAO1;KCNJ5
GO Biological Process	Regulation Of Transcription By RNA Polymerase II (GO:0006357)	19/2028	0.161456	1.31843	2.40418	SERPINF2;GLIS3;AKR1B1;GATA3;POU2F3;TLE6;HOXB9;PAX8;ELF5;WWC3;HOXB4;SP6;HOXB3;HOXD4;IRF5;HOXD3;HOXB7;HOXD8;TLR2
GO Biological Process	Negative Regulation Of Macromolecule Biosynthetic Process (GO:0010558)	2/98	0.162277	2.83865	5.16194	GSTP1;AKR1B1
GO Biological Process	Positive Regulation Of Cold-Induced Thermogenesis (GO:0120162)	2/98	0.162277	2.83865	5.16194	G0S2;PRLR
KEGG	Glycerophospholipid metabolism	2/98	0.162277	2.83865	5.16194	LPCAT2;PLA2G4A
GO Biological Process	Regulation Of Cysteine-Type Endopeptidase Activity (GO:2000116)	1/24	0.162349	5.9053	10.7359	CST4
GO Biological Process	Acylglycerol Catabolic Process (GO:0046464)	1/24	0.162349	5.9053	10.7359	ABHD6
GO Biological Process	Dicarboxylic Acid Transport (GO:0006835)	1/24	0.162349	5.9053	10.7359	FOLR1
GO Biological Process	Ear Morphogenesis (GO:0042471)	1/24	0.162349	5.9053	10.7359	PAX8
GO Biological Process	Positive Regulation Of Interleukin-17 Production (GO:0032740)	1/24	0.162349	5.9053	10.7359	SLC7A5
GO Biological Process	Iron Ion Transport (GO:0006826)	1/24	0.162349	5.9053	10.7359	SLC41A2
GO Biological Process	Positive Regulation Of Vascular Endothelial Growth Factor Production (GO:0010575)	1/24	0.162349	5.9053	10.7359	PTGS2
GO Biological Process	Mononuclear Cell Differentiation (GO:1903131)	1/24	0.162349	5.9053	10.7359	CLU
GO Biological Process	Negative Regulation Of Cell Junction Assembly (GO:1901889)	1/24	0.162349	5.9053	10.7359	TLR2
GO Molecular Function	Glucose Transmembrane Transporter Activity (GO:0005355)	1/24	0.162349	5.9053	10.7359	SLC2A9
GO Molecular Function	Monoatomic Anion Transmembrane Transporter Activity (GO:0008509)	1/24	0.162349	5.9053	10.7359	SLC26A3
WikiPathways	Triacylglyceride Synthesis WP325	1/24	0.162349	5.9053	10.7359	LPL
WikiPathways	Kynurenine Pathway And Links To Cell Senescence WP5044	1/24	0.162349	5.9053	10.7359	QPRT
WikiPathways	Urea Cycle And Associated Pathways WP4595	1/24	0.162349	5.9053	10.7359	NAGS
WikiPathways	IL1 And Megakaryocytes In Obesity WP2865	1/24	0.162349	5.9053	10.7359	TLR2
GO Biological Process	Defense Response To Virus (GO:0051607)	3/189	0.162631	2.20284	4.00097	APOBEC3G;USP44;TLR2
GO Biological Process	Axon Development (GO:0061564)	2/99	0.164869	2.80924	5.06395	CRTAC1;FOLR1
GO Biological Process	Antimicrobial Humoral Response (GO:0019730)	2/100	0.167468	2.78044	4.96854	SLPI;SEMG2
GO Biological Process	Negative Regulation Of Intrinsic Apoptotic Signaling Pathway In Response To DNA Damage (GO:1902230)	1/25	0.168513	5.65896	10.0772	CLU
GO Biological Process	Regulation Of Hippo Signaling (GO:0035330)	1/25	0.168513	5.65896	10.0772	WWC3
GO Biological Process	Negative Regulation Of Protein Transport (GO:0051224)	1/25	0.168513	5.65896	10.0772	ADTRP
GO Biological Process	Negative Regulation Of Response To Endoplasmic Reticulum Stress (GO:1903573)	1/25	0.168513	5.65896	10.0772	CLU
GO Biological Process	Osteoclast Differentiation (GO:0030316)	1/25	0.168513	5.65896	10.0772	TNFRSF11A
GO Biological Process	Secretory Granule Organization (GO:0033363)	1/25	0.168513	5.65896	10.0772	AP1S2
GO Biological Process	Sterol Transport (GO:0015918)	1/25	0.168513	5.65896	10.0772	GRAMD1B
GO Biological Process	Inner Ear Morphogenesis (GO:0042472)	1/25	0.168513	5.65896	10.0772	PAX8
GO Biological Process	Metanephros Development (GO:0001656)	1/25	0.168513	5.65896	10.0772	PAX8
GO Biological Process	Mitotic Cell Cycle Checkpoint Signaling (GO:0007093)	1/25	0.168513	5.65896	10.0772	CHEK1
GO Biological Process	Regulation Of Actin Cytoskeleton Reorganization (GO:2000249)	1/25	0.168513	5.65896	10.0772	CLU
GO Molecular Function	MHC Class II Protein Complex Binding (GO:0023026)	1/25	0.168513	5.65896	10.0772	GNAO1
GO Molecular Function	Oxidoreductase Activity, Acting On Paired Donors, With Incorporation Or Reduction Of Molecular Oxygen, Reduced Flavin Or Flavoprotein As One Donor, And Incorporation Of One Atom Of Oxygen (GO:0016712)	1/25	0.168513	5.65896	10.0772	CYP2E1
GO Molecular Function	Phosphatidylinositol-4-Phosphate Binding (GO:0070273)	1/25	0.168513	5.65896	10.0772	PLA2G4A
GO Molecular Function	Epidermal Growth Factor Receptor Binding (GO:0005154)	1/25	0.168513	5.65896	10.0772	ERBB4
GO Molecular Function	Ferrous Iron Binding (GO:0008198)	1/25	0.168513	5.65896	10.0772	CDO1
KEGG	alpha-Linolenic acid metabolism	1/25	0.168513	5.65896	10.0772	PLA2G4A
WikiPathways	Relationship Between Inflammation COX 2 And EGFR WP4483	1/25	0.168513	5.65896	10.0772	PTGS2
GO Biological Process	Regulation Of Cell Differentiation (GO:0045595)	3/193	0.169777	2.15603	3.82322	SERPINF2;AKR1B1;GATA3
GO Biological Process	Regulation Of DNA-templated Transcription (GO:0006355)	18/1922	0.170318	1.31539	2.32836	CDK18;GLIS3;AKR1B1;GATA3;POU2F3;HOXB9;PAX8;ERBB4;ELF5;WWC3;HOXB4;SP6;HOXB3;HOXD4;IRF5;HOXD3;HOXB7;HOXD8
GO Biological Process	Regulation Of Protein Secretion (GO:0050708)	2/102	0.172687	2.72455	4.78506	SNAP25;ADTRP
KEGG	Chagas disease	2/102	0.172687	2.72455	4.78506	GNAO1;TLR2
GO Biological Process	Negative Regulation Of Endothelial Cell Apoptotic Process (GO:2000352)	1/26	0.174632	5.43233	9.47982	GATA3
GO Biological Process	Negative Regulation Of Interleukin-1 Beta Production (GO:0032691)	1/26	0.174632	5.43233	9.47982	GSTP1
GO Biological Process	L-amino Acid Transport (GO:0015807)	1/26	0.174632	5.43233	9.47982	SLC7A5
GO Biological Process	Regulation Of Fatty Acid Biosynthetic Process (GO:0042304)	1/26	0.174632	5.43233	9.47982	PDK4
GO Biological Process	Regulation Of Interferon-Alpha Production (GO:0032647)	1/26	0.174632	5.43233	9.47982	IRF5
GO Biological Process	Antigen Processing And Presentation Of Exogenous Peptide Antigen Via MHC Class II (GO:0019886)	1/26	0.174632	5.43233	9.47982	GNAO1
GO Biological Process	Regulation Of Potassium Ion Transmembrane Transporter Activity (GO:1901016)	1/26	0.174632	5.43233	9.47982	KCNS1
GO Biological Process	Regulation Of Vascular Endothelial Growth Factor Production (GO:0010574)	1/26	0.174632	5.43233	9.47982	PTGS2
GO Biological Process	Cellular Response To Xenobiotic Stimulus (GO:0071466)	1/26	0.174632	5.43233	9.47982	KCNQ1
GO Biological Process	Protein Targeting To Lysosome (GO:0006622)	1/26	0.174632	5.43233	9.47982	CLU
GO Biological Process	Negative Regulation Of Catalytic Activity (GO:0043086)	1/26	0.174632	5.43233	9.47982	SERPINA5
GO Molecular Function	NAD Binding (GO:0051287)	1/26	0.174632	5.43233	9.47982	ME1
GO Molecular Function	Excitatory Extracellular Ligand-Gated Monoatomic Ion Channel Activity (GO:0005231)	1/26	0.174632	5.43233	9.47982	P2RX2
KEGG	Folate biosynthesis	1/26	0.174632	5.43233	9.47982	AKR1B1
WikiPathways	Warburg Effect Mod By Deubiquitinating Enzymes And Substrates WP5216	1/26	0.174632	5.43233	9.47982	USP44
WikiPathways	Sphingolipid Metabolism Integrated Pathway WP4726	1/26	0.174632	5.43233	9.47982	SGPP2
KEGG	Toll-like receptor signaling pathway	2/104	0.177932	2.67086	4.61084	IRF5;TLR2
KEGG	NF-kappa B signaling pathway	2/104	0.177932	2.67086	4.61084	TNFRSF11A;PTGS2
ENCODE and ChEA Consensus	SUZ12 ENCODE	2/105	0.180564	2.64479	4.52701	VWA5B2;HOXD8
GO Biological Process	Regulation Of Neuron Apoptotic Process (GO:0043523)	2/105	0.180564	2.64479	4.52701	UNC5B;CLU
GO Molecular Function	Monoatomic Cation Channel Activity (GO:0005261)	2/105	0.180564	2.64479	4.52701	ANO1;CLU
GO Biological Process	DNA-templated Transcription (GO:0006351)	3/199	0.180663	2.08939	3.5752	PAX8;GLIS3;HOXD3
GO Biological Process	Regulation Of Extrinsic Apoptotic Signaling Pathway In Absence Of Ligand (GO:2001239)	1/27	0.180706	5.22313	8.93616	UNC5B
GO Biological Process	Regulation Of Insulin Secretion Involved In Cellular Response To Glucose Stimulus (GO:0061178)	1/27	0.180706	5.22313	8.93616	ANO1
GO Biological Process	Amino Acid Import Across Plasma Membrane (GO:0089718)	1/27	0.180706	5.22313	8.93616	SLC7A5
GO Biological Process	Regulation Of Microtubule Polymerization Or Depolymerization (GO:0031110)	1/27	0.180706	5.22313	8.93616	GAS2L1
GO Biological Process	Regulation Of Transcription Regulatory Region DNA Binding (GO:2000677)	1/27	0.180706	5.22313	8.93616	GATA3
GO Biological Process	Positive Regulation Of Calcium Ion Transmembrane Transporter Activity (GO:1901021)	1/27	0.180706	5.22313	8.93616	STAC2
GO Biological Process	Glycerophospholipid Catabolic Process (GO:0046475)	1/27	0.180706	5.22313	8.93616	PLA2G4A
GO Biological Process	Positive Regulation Of Response To Wounding (GO:1903036)	1/27	0.180706	5.22313	8.93616	DUOX1
GO Biological Process	Myeloid Cell Development (GO:0061515)	1/27	0.180706	5.22313	8.93616	TLR2
GO Molecular Function	ADP Binding (GO:0043531)	1/27	0.180706	5.22313	8.93616	ME1
GO Molecular Function	Lipoprotein Particle Receptor Binding (GO:0070325)	1/27	0.180706	5.22313	8.93616	CLU
GO Molecular Function	N-methyltransferase Activity (GO:0008170)	1/27	0.180706	5.22313	8.93616	PNMT
GO Molecular Function	Nuclear Thyroid Hormone Receptor Binding (GO:0046966)	1/27	0.180706	5.22313	8.93616	GAS2L1
GO Molecular Function	Oxidoreductase Activity, Acting On Paired Donors, With Incorporation Or Reduction Of Molecular Oxygen, NAD(P)H As One Donor, And Incorporation Of One Atom Of Oxygen (GO:0016709)	1/27	0.180706	5.22313	8.93616	CYP2E1
GO Molecular Function	Carboxy-Lyase Activity (GO:0016831)	1/27	0.180706	5.22313	8.93616	ME1
KEGG	Collecting duct acid secretion	1/27	0.180706	5.22313	8.93616	CA2
WikiPathways	Sphingolipid Metabolism Overview WP4725	1/27	0.180706	5.22313	8.93616	SGPP2
KEGG	Parathyroid hormone synthesis, secretion and action	2/106	0.183202	2.61923	4.44526	SLC34A2;GATA3
GO Molecular Function	Metal Ion Binding (GO:0046872)	6/521	0.18581	1.59785	2.68923	KCNIP1;ME1;PLA2G4A;ANXA9;CLU;AIF1L
GO Biological Process	Positive Regulation Of T Cell Activation (GO:0050870)	2/107	0.185846	2.59415	4.36554	GNAO1;GATA3
GO Biological Process	Negative Regulation Of Mitotic Metaphase/Anaphase Transition (GO:0045841)	1/28	0.186736	5.02943	8.43967	USP44
GO Biological Process	Regulation Of Glucose Metabolic Process (GO:0010906)	1/28	0.186736	5.02943	8.43967	PDK4
GO Biological Process	Regulation Of Lipid Biosynthetic Process (GO:0046890)	1/28	0.186736	5.02943	8.43967	PDK4
GO Biological Process	Antigen Processing And Presentation Of Peptide Antigen Via MHC Class II (GO:0002495)	1/28	0.186736	5.02943	8.43967	GNAO1
GO Biological Process	Negative Regulation Of Wound Healing (GO:0061045)	1/28	0.186736	5.02943	8.43967	AJAP1
GO Biological Process	Regulation Of Platelet Activation (GO:0010543)	1/28	0.186736	5.02943	8.43967	PLA2G4A
GO Biological Process	Regulation Of Protein Localization To Membrane (GO:1905475)	1/28	0.186736	5.02943	8.43967	AKR1B1
GO Biological Process	Diterpenoid Metabolic Process (GO:0016101)	1/28	0.186736	5.02943	8.43967	AKR1B1
GO Biological Process	Positive Regulation Of Defense Response To Virus By Host (GO:0002230)	1/28	0.186736	5.02943	8.43967	APOBEC3G
GO Biological Process	Glycosaminoglycan Metabolic Process (GO:0030203)	1/28	0.186736	5.02943	8.43967	PXYLP1
GO Biological Process	Hematopoietic Progenitor Cell Differentiation (GO:0002244)	1/28	0.186736	5.02943	8.43967	HOXB4
GO Biological Process	Negative Regulation Of G2/M Transition Of Mitotic Cell Cycle (GO:0010972)	1/28	0.186736	5.02943	8.43967	CHEK1
GO Biological Process	Regulation Of Bone Resorption (GO:0045124)	1/28	0.186736	5.02943	8.43967	TNFRSF11A
GO Molecular Function	Dicarboxylic Acid Transmembrane Transporter Activity (GO:0005310)	1/28	0.186736	5.02943	8.43967	SLC26A3
WikiPathways	Eicosanoid Metabolism Via Lipooxygenases LOX WP4721	1/28	0.186736	5.02943	8.43967	CYSLTR2
GO Biological Process	Response To Tumor Necrosis Factor (GO:0034612)	2/108	0.188495	2.56955	4.28776	GATA3;TNFRSF11A
GO Biological Process	Positive Regulation Of Metabolic Process (GO:0009893)	2/108	0.188495	2.56955	4.28776	G0S2;PRLR
GO Biological Process	Positive Regulation Of Intracellular Signal Transduction (GO:1902533)	6/525	0.190242	1.58521	2.63059	TMEM101;UNC5B;P2RX2;FAM110C;GATA3;TLR2
GO Biological Process	Regulation Of Wnt Signaling Pathway (GO:0030111)	2/109	0.19115	2.54541	4.21188	FOLR1;TLR2
GO Biological Process	Regulation Of Developmental Growth (GO:0048638)	1/29	0.192722	4.84956	7.98483	MFSD2A
GO Biological Process	RNA-mediated Gene Silencing (GO:0031047)	1/29	0.192722	4.84956	7.98483	PIWIL4
GO Biological Process	TOR Signaling (GO:0031929)	1/29	0.192722	4.84956	7.98483	GATA3
GO Biological Process	Organic Cyclic Compound Biosynthetic Process (GO:1901362)	1/29	0.192722	4.84956	7.98483	PRLR
GO Biological Process	Cardiac Muscle Cell Action Potential (GO:0086001)	1/29	0.192722	4.84956	7.98483	KCNQ1
GO Biological Process	Regulation Of Voltage-Gated Calcium Channel Activity (GO:1901385)	1/29	0.192722	4.84956	7.98483	STAC2
GO Biological Process	Positive Regulation Of Endopeptidase Activity (GO:0010950)	1/29	0.192722	4.84956	7.98483	SEMG2
GO Biological Process	Tube Closure (GO:0060606)	1/29	0.192722	4.84956	7.98483	FOLR1
GO Biological Process	Maintenance Of Blood-Brain Barrier (GO:0035633)	1/29	0.192722	4.84956	7.98483	MFSD2A
GO Biological Process	Modified Amino Acid Transport (GO:0072337)	1/29	0.192722	4.84956	7.98483	FOLR1
GO Molecular Function	Acylglycerol O-acyltransferase Activity (GO:0016411)	1/29	0.192722	4.84956	7.98483	LPCAT2
WikiPathways	Selective Expression Of Chemokine Receptors T Cell Polarization WP4494	1/29	0.192722	4.84956	7.98483	IL18R1
WikiPathways	Disorders Of Bile Acid Synthesis And Biliary Transport WP5176	1/29	0.192722	4.84956	7.98483	ABCC3
WikiPathways	Statin Inhibition Of Cholesterol Production WP430	1/29	0.192722	4.84956	7.98483	LPL
GO Molecular Function	Adenyl Ribonucleotide Binding (GO:0032559)	4/309	0.193103	1.79278	2.94828	PRPS2;P2RX2;PDK4;ME1
GO Biological Process	Negative Regulation Of Inflammatory Response (GO:0050728)	2/111	0.196474	2.49845	4.06554	GSTP1;GATA3
GO Biological Process	T Cell Activation (GO:0042110)	2/111	0.196474	2.49845	4.06554	CEACAM21;GATA3
GO Biological Process	Negative Regulation Of Epithelial To Mesenchymal Transition (GO:0010719)	1/30	0.198664	4.6821	7.56693	GATA3
GO Biological Process	Negative Regulation Of Interleukin-1 Production (GO:0032692)	1/30	0.198664	4.6821	7.56693	GSTP1
GO Biological Process	Artery Morphogenesis (GO:0048844)	1/30	0.198664	4.6821	7.56693	FOLR1
GO Biological Process	Regulation Of Potassium Ion Transport (GO:0043266)	1/30	0.198664	4.6821	7.56693	KCNIP1
GO Biological Process	Cardiac Muscle Cell Action Potential Involved In Contraction (GO:0086002)	1/30	0.198664	4.6821	7.56693	KCNQ1
GO Biological Process	Phospholipid Dephosphorylation (GO:0046839)	1/30	0.198664	4.6821	7.56693	SGPP2
GO Biological Process	Regulation Of Vasculature Development (GO:1901342)	1/30	0.198664	4.6821	7.56693	TSPAN12
GO Biological Process	Positive Regulation Of JUN Kinase Activity (GO:0043507)	1/30	0.198664	4.6821	7.56693	TNFRSF11A
GO Biological Process	Positive Regulation Of Cell Communication (GO:0010647)	1/30	0.198664	4.6821	7.56693	GATA3
GO Biological Process	Positive Regulation Of Locomotion (GO:0040017)	1/30	0.198664	4.6821	7.56693	DUOX1
GO Biological Process	Immunoglobulin Mediated Immune Response (GO:0016064)	1/30	0.198664	4.6821	7.56693	GNAO1
GO Biological Process	Mitotic G2 DNA Damage Checkpoint Signaling (GO:0007095)	1/30	0.198664	4.6821	7.56693	CHEK1
GO Biological Process	Negative Regulation Of Blood Coagulation (GO:0030195)	1/30	0.198664	4.6821	7.56693	SERPINF2
GO Biological Process	Regulation Of Calcium-Mediated Signaling (GO:0050848)	1/30	0.198664	4.6821	7.56693	P2RX2
GO Biological Process	Regulation Of Cell Migration Involved In Sprouting Angiogenesis (GO:0090049)	1/30	0.198664	4.6821	7.56693	PTGS2
GO Molecular Function	General Transcription Initiation Factor Binding (GO:0140296)	1/30	0.198664	4.6821	7.56693	AKR1B1
WikiPathways	GDNF RET Signaling Axis WP4830	1/30	0.198664	4.6821	7.56693	GATA3
WikiPathways	Sphingolipid Pathway WP1422	1/30	0.198664	4.6821	7.56693	SGPP2
KEGG	TNF signaling pathway	2/112	0.199143	2.47561	3.99497	PTGS2;IL18R1
KEGG	Toxoplasmosis	2/112	0.199143	2.47561	3.99497	GNAO1;TLR2
ENCODE and ChEA Consensus	TRIM28 CHEA	3/210	0.201089	1.97725	3.17153	PAQR8;SLC7A5;UNC5B
GO Biological Process	Positive Regulation Of Cellular Component Organization (GO:0051130)	2/113	0.201816	2.45318	3.92607	AKR1B1;CLU
KEGG	Cholinergic synapse	2/113	0.201816	2.45318	3.92607	GNAO1;KCNQ1
KEGG	Glutamatergic synapse	2/114	0.204494	2.43116	3.85877	GNAO1;PLA2G4A
GO Biological Process	Negative Regulation Of Developmental Growth (GO:0048640)	1/31	0.204563	4.5258	7.1819	WWC3
GO Biological Process	Antigen Processing And Presentation Of Exogenous Peptide Antigen (GO:0002478)	1/31	0.204563	4.5258	7.1819	GNAO1
GO Biological Process	Phospholipid Translocation (GO:0045332)	1/31	0.204563	4.5258	7.1819	MFSD2A
GO Biological Process	Regulation Of Transmembrane Receptor Protein Serine/Threonine Kinase Signaling Pathway (GO:0090092)	1/31	0.204563	4.5258	7.1819	FOLR1
GO Biological Process	Positive Regulation Of Cholesterol Transport (GO:0032376)	1/31	0.204563	4.5258	7.1819	LIPG
GO Biological Process	Positive Regulation Of Extrinsic Apoptotic Signaling Pathway (GO:2001238)	1/31	0.204563	4.5258	7.1819	G0S2
GO Biological Process	Toll-Like Receptor Signaling Pathway (GO:0002224)	1/31	0.204563	4.5258	7.1819	TLR2
GO Biological Process	Glutamine Family Amino Acid Metabolic Process (GO:0009064)	1/31	0.204563	4.5258	7.1819	NAGS
GO Biological Process	Positive Regulation Of Proteolysis Involved In Protein Catabolic Process (GO:1903052)	1/31	0.204563	4.5258	7.1819	CLU
GO Biological Process	Negative Regulation Of Cell-Matrix Adhesion (GO:0001953)	1/31	0.204563	4.5258	7.1819	AJAP1
GO Biological Process	Regulation Of Cell Morphogenesis (GO:0022604)	1/31	0.204563	4.5258	7.1819	MFSD2A
GO Molecular Function	Phospholipase A2 Activity (GO:0004623)	1/31	0.204563	4.5258	7.1819	PLA2G4A
KEGG	Galactose metabolism	1/31	0.204563	4.5258	7.1819	AKR1B1
WikiPathways	Type I Interferon Induction And Signaling SARS CoV 2 Infection WP4868	1/31	0.204563	4.5258	7.1819	TLR2
WikiPathways	Toll Like Receptor Signaling Related To MyD88 WP3858	1/31	0.204563	4.5258	7.1819	TLR2
WikiPathways	Constitutive Androstane Receptor Pathway WP2875	1/31	0.204563	4.5258	7.1819	ABCC3
WikiPathways	Ethanol Effects On Histone Modifications WP3996	1/31	0.204563	4.5258	7.1819	CYP2E1
GO Biological Process	Neural Tube Closure (GO:0001843)	1/32	0.210418	4.37958	6.82628	FOLR1
GO Biological Process	Phosphatidylinositol 3-Kinase Signaling (GO:0014065)	1/32	0.210418	4.37958	6.82628	GATA3
GO Biological Process	Mesenchymal Cell Migration (GO:0090497)	1/32	0.210418	4.37958	6.82628	ERBB4
GO Biological Process	Proteoglycan Biosynthetic Process (GO:0030166)	1/32	0.210418	4.37958	6.82628	PXYLP1
GO Molecular Function	Ubiquitin-Like Protein Peptidase Activity (GO:0019783)	1/32	0.210418	4.37958	6.82628	USP44
WikiPathways	Pregnane X Receptor Pathway WP2876	1/32	0.210418	4.37958	6.82628	ABCC3
WikiPathways	Development And Heterogeneity Of The ILC Family WP3893	1/32	0.210418	4.37958	6.82628	GATA3
WikiPathways	White Fat Cell Differentiation WP4149	1/32	0.210418	4.37958	6.82628	GATA3
GO Biological Process	Cellular Response To Molecule Of Bacterial Origin (GO:0071219)	2/117	0.21255	2.36738	3.66606	GSTP1;TLR2
GO Molecular Function	Protein Homodimerization Activity (GO:0042803)	7/662	0.215088	1.4655	2.25204	PRPS2;GSTM3;ANO1;GSTM1;ERBB4;SERPINF2;ABCG2
GO Biological Process	Positive Regulation Of Cell Projection Organization (GO:0031346)	2/118	0.215243	2.34685	3.60474	NDRG4;PLXNA4
GO Biological Process	Negative Regulation Of Endocytosis (GO:0045806)	1/33	0.216231	4.24251	6.49701	TLR2
GO Biological Process	Actin Filament Bundle Assembly (GO:0051017)	1/33	0.216231	4.24251	6.49701	AIF1L
GO Biological Process	Actin Filament Bundle Organization (GO:0061572)	1/33	0.216231	4.24251	6.49701	AIF1L
GO Biological Process	Cardiac Muscle Contraction (GO:0060048)	1/33	0.216231	4.24251	6.49701	KCNQ1
GO Biological Process	Positive Regulation Of DNA Binding (GO:0043388)	1/33	0.216231	4.24251	6.49701	GATA3
GO Biological Process	Epithelial Tube Morphogenesis (GO:0060562)	1/33	0.216231	4.24251	6.49701	GATA3
GO Biological Process	Glycolipid Metabolic Process (GO:0006664)	1/33	0.216231	4.24251	6.49701	ST6GALNAC4
GO Biological Process	Regulation Of G0 To G1 Transition (GO:0070316)	1/33	0.216231	4.24251	6.49701	CHEK1
GO Biological Process	Regulation Of Amyloid-Beta Formation (GO:1902003)	1/33	0.216231	4.24251	6.49701	CLU
GO Molecular Function	Transition Metal Ion Transmembrane Transporter Activity (GO:0046915)	1/33	0.216231	4.24251	6.49701	SLC39A2
WikiPathways	Prostaglandin Signaling WP5088	1/33	0.216231	4.24251	6.49701	PTGES
WikiPathways	Type I Collagen Synthesis Osteogenesis Imperfecta WP4786	1/33	0.216231	4.24251	6.49701	TNFRSF11A
WikiPathways	BDNF TrkB Signaling WP3676	1/33	0.216231	4.24251	6.49701	ARC
WikiPathways	Disruption Of Postsynaptic Signaling By CNV WP4875	1/33	0.216231	4.24251	6.49701	ARC
GO Biological Process	Cellular Response To Tumor Necrosis Factor (GO:0071356)	2/119	0.217938	2.32667	3.54479	GATA3;TNFRSF11A
GO Biological Process	DNA Damage Checkpoint Signaling (GO:0000077)	1/34	0.222001	4.11374	6.19148	CHEK1
GO Biological Process	Negative Regulation Of Mitotic Cell Cycle (GO:0045930)	1/34	0.222001	4.11374	6.19148	CHEK1
GO Biological Process	Regulation Of Interleukin-17 Production (GO:0032660)	1/34	0.222001	4.11374	6.19148	SLC7A5
GO Biological Process	Cellular Response To Hydrogen Peroxide (GO:0070301)	1/34	0.222001	4.11374	6.19148	CLU
GO Biological Process	Semaphorin-Plexin Signaling Pathway (GO:0071526)	1/34	0.222001	4.11374	6.19148	PLXNA4
GO Biological Process	Superoxide Metabolic Process (GO:0006801)	1/34	0.222001	4.11374	6.19148	DUOX1
GO Biological Process	Positive Regulation Of Neuron Death (GO:1901216)	1/34	0.222001	4.11374	6.19148	CLU
GO Biological Process	Negative Regulation Of JNK Cascade (GO:0046329)	1/34	0.222001	4.11374	6.19148	GSTP1
GO Biological Process	Regulation Of Blood Circulation (GO:1903522)	1/34	0.222001	4.11374	6.19148	KCNQ1
GO Biological Process	Negative Regulation Of Cell Cycle Process (GO:0010948)	1/34	0.222001	4.11374	6.19148	CHEK1
GO Molecular Function	Transcription Coactivator Binding (GO:0001223)	1/34	0.222001	4.11374	6.19148	AKR1B1
GO Molecular Function	Hsp70 Protein Binding (GO:0030544)	1/34	0.222001	4.11374	6.19148	CYP2E1
GO Molecular Function	Solute:Sodium Symporter Activity (GO:0015370)	1/34	0.222001	4.11374	6.19148	SLC34A2
KEGG	Pentose and glucuronate interconversions	1/34	0.222001	4.11374	6.19148	AKR1B1
WikiPathways	Fatty Acid Beta Oxidation WP143	1/34	0.222001	4.11374	6.19148	LPL
WikiPathways	JAK STAT Signaling In The Regulation Of Beta Cells WP5358	1/34	0.222001	4.11374	6.19148	PRLR
WikiPathways	Leukocyte Intrinsic Hippo Pathway Functions WP4542	1/34	0.222001	4.11374	6.19148	LPL
GO Biological Process	Positive Regulation Of Macromolecule Biosynthetic Process (GO:0010557)	2/122	0.226043	2.26816	3.37283	AKR1B1;TLR2
GO Biological Process	Action Potential (GO:0001508)	1/35	0.227729	3.99255	5.90736	KCNQ1
GO Biological Process	Neutral Amino Acid Transport (GO:0015804)	1/35	0.227729	3.99255	5.90736	SLC7A5
GO Biological Process	One-Carbon Compound Transport (GO:0019755)	1/35	0.227729	3.99255	5.90736	CA2
GO Biological Process	Macrophage Activation (GO:0042116)	1/35	0.227729	3.99255	5.90736	CLU
GO Biological Process	Regulation Of Cardiac Muscle Contraction (GO:0055117)	1/35	0.227729	3.99255	5.90736	KCNQ1
GO Molecular Function	Inorganic Cation Transmembrane Transporter Activity (GO:0022890)	1/35	0.227729	3.99255	5.90736	SLC39A2
GO Molecular Function	Hsp90 Protein Binding (GO:0051879)	1/35	0.227729	3.99255	5.90736	CYP2E1
KEGG	Nicotinate and nicotinamide metabolism	1/35	0.227729	3.99255	5.90736	QPRT
WikiPathways	Photodynamic Therapy Induced NF kB Survival Signaling WP3617	1/35	0.227729	3.99255	5.90736	PTGS2
WikiPathways	P38 MAPK Signaling WP400	1/35	0.227729	3.99255	5.90736	PLA2G4A
GO Biological Process	Enzyme-Linked Receptor Protein Signaling Pathway (GO:0007167)	2/124	0.231458	2.23075	3.26439	ERBB4;GFRA2
GO Biological Process	Negative Regulation Of Sequestering Of Calcium Ion (GO:0051283)	1/36	0.233415	3.87828	5.64265	CLU
GO Biological Process	Blood Vessel Diameter Maintenance (GO:0097746)	1/36	0.233415	3.87828	5.64265	SERPINF2
GO Molecular Function	Basal RNA Polymerase II Transcription Machinery Binding (GO:0001099)	1/36	0.233415	3.87828	5.64265	AKR1B1
KEGG	Tyrosine metabolism	1/36	0.233415	3.87828	5.64265	PNMT
KEGG	Mucin type O-glycan biosynthesis	1/36	0.233415	3.87828	5.64265	ST6GALNAC4
WikiPathways	Zinc Homeostasis WP3529	1/36	0.233415	3.87828	5.64265	SLC39A2
GO Biological Process	Regulation Of Defense Response To Virus By Host (GO:0050691)	1/37	0.23906	3.77036	5.39554	APOBEC3G
GO Biological Process	Negative Regulation Of Smooth Muscle Cell Proliferation (GO:0048662)	1/37	0.23906	3.77036	5.39554	NDRG4
GO Biological Process	Negative Regulation Of Stress-Activated MAPK Cascade (GO:0032873)	1/37	0.23906	3.77036	5.39554	GSTP1
GO Biological Process	Aortic Valve Morphogenesis (GO:0003180)	1/37	0.23906	3.77036	5.39554	GATA3
GO Biological Process	Calcium Ion Import Across Plasma Membrane (GO:0098703)	1/37	0.23906	3.77036	5.39554	CLU
GO Biological Process	Synaptic Vesicle Cycle (GO:0099504)	1/37	0.23906	3.77036	5.39554	SNAP25
GO Biological Process	Ventricular Septum Development (GO:0003281)	1/37	0.23906	3.77036	5.39554	GATA3
GO Biological Process	Positive Regulation Of Receptor Signaling Pathway Via STAT (GO:1904894)	1/37	0.23906	3.77036	5.39554	ERBB4
GO Biological Process	Positive Regulation Of Signaling (GO:0023056)	1/37	0.23906	3.77036	5.39554	GATA3
GO Biological Process	Melanosome Organization (GO:0032438)	1/37	0.23906	3.77036	5.39554	AP1S2
GO Biological Process	Regulation Of Cellular Component Biogenesis (GO:0044087)	1/37	0.23906	3.77036	5.39554	FAM110C
GO Molecular Function	Transmembrane Receptor Protein Kinase Activity (GO:0019199)	1/37	0.23906	3.77036	5.39554	ERBB4
GO Molecular Function	Monoatomic Ion Channel Activity (GO:0005216)	1/37	0.23906	3.77036	5.39554	CLU
KEGG	Thyroid cancer	1/37	0.23906	3.77036	5.39554	PAX8
WikiPathways	Photodynamic Therapy Induced HIF 1 Survival Signaling WP3614	1/37	0.23906	3.77036	5.39554	PTGS2
WikiPathways	miRNA Role In Immune Response In Sepsis WP4329	1/37	0.23906	3.77036	5.39554	IRF5
WikiPathways	Serotonin HTR1 Group And FOS Pathway WP722	1/37	0.23906	3.77036	5.39554	GNAO1
GO Biological Process	Regulation Of Response To External Stimulus (GO:0032101)	2/127	0.239597	2.17688	3.11033	PTGS2;PTGES
GO Biological Process	Negative Regulation Of Multicellular Organismal Process (GO:0051241)	3/231	0.241432	1.79322	2.54847	WWC3;GATA3;IL18R1
GO Biological Process	Positive Regulation Of Phosphorylation (GO:0042327)	3/231	0.241432	1.79322	2.54847	ERBB4;AKR1B1;ADTRP
GO Biological Process	Negative Regulation Of Epithelial Cell Apoptotic Process (GO:1904036)	1/38	0.244663	3.66827	5.16446	GATA3
GO Biological Process	Connective Tissue Development (GO:0061448)	1/38	0.244663	3.66827	5.16446	HOXD3
GO Biological Process	Positive Regulation Of Axonogenesis (GO:0050772)	1/38	0.244663	3.66827	5.16446	PLXNA4
GO Biological Process	Positive Regulation Of Cation Channel Activity (GO:2001259)	1/38	0.244663	3.66827	5.16446	STAC2
GO Biological Process	Response To Peptide (GO:1901652)	1/38	0.244663	3.66827	5.16446	IRF5
GO Biological Process	Tumor Necrosis Factor-Mediated Signaling Pathway (GO:0033209)	1/38	0.244663	3.66827	5.16446	TNFRSF11A
GO Molecular Function	Alpha-Tubulin Binding (GO:0043014)	1/38	0.244663	3.66827	5.16446	FAM110C
GO Biological Process	Protein Homooligomerization (GO:0051260)	2/129	0.24503	2.14238	3.01299	ME1;CLU
GO Biological Process	Positive Regulation Of Developmental Process (GO:0051094)	3/233	0.245347	1.77745	2.49746	SERPINF2;AKR1B1;TLE6
GO Biological Process	Negative Regulation Of Mitochondrion Organization (GO:0010823)	1/39	0.250225	3.57156	4.94801	CLU
GO Biological Process	Negative Regulation Of Protein Secretion (GO:0050709)	1/39	0.250225	3.57156	4.94801	ADTRP
GO Biological Process	Regulation Of Monoatomic Cation Transmembrane Transport (GO:1904062)	1/39	0.250225	3.57156	4.94801	KCNIP1
GO Biological Process	Carboxylic Acid Transmembrane Transport (GO:1905039)	1/39	0.250225	3.57156	4.94801	SLC7A5
GO Biological Process	Regulation Of Receptor-Mediated Endocytosis (GO:0048259)	1/39	0.250225	3.57156	4.94801	CLU
GO Biological Process	Release Of Sequestered Calcium Ion Into Cytosol (GO:0051209)	1/39	0.250225	3.57156	4.94801	CLU
GO Biological Process	Positive Regulation Of Lipid Biosynthetic Process (GO:0046889)	1/39	0.250225	3.57156	4.94801	MFSD2A
GO Biological Process	Positive Regulation Of Lymphocyte Differentiation (GO:0045621)	1/39	0.250225	3.57156	4.94801	GATA3
GO Biological Process	Positive Regulation Of Pattern Recognition Receptor Signaling Pathway (GO:0062208)	1/39	0.250225	3.57156	4.94801	TLR2
GO Biological Process	Negative Regulation Of Cell-Substrate Adhesion (GO:0010812)	1/39	0.250225	3.57156	4.94801	AJAP1
GO Molecular Function	Tau Protein Binding (GO:0048156)	1/39	0.250225	3.57156	4.94801	CLU
GO Molecular Function	Pentosyltransferase Activity (GO:0016763)	1/39	0.250225	3.57156	4.94801	QPRT
WikiPathways	Ovarian Infertility WP34	1/39	0.250225	3.57156	4.94801	PRLR
GO Biological Process	Inflammatory Response (GO:0006954)	3/236	0.251239	1.75429	2.42329	GATA3;CDO1;TLR2
GO Biological Process	Epithelial Cell Differentiation (GO:0030855)	2/132	0.25319	2.09263	2.87446	ERBB4;GATA3
KEGG	Dopaminergic synapse	2/132	0.25319	2.09263	2.87446	GNAO1;KCNJ5
GO Biological Process	Regulation Of Cytokine-Mediated Signaling Pathway (GO:0001959)	1/40	0.255747	3.4798	4.74494	PALM3
GO Biological Process	L-alpha-amino Acid Transmembrane Transport (GO:1902475)	1/40	0.255747	3.4798	4.74494	SLC7A5
GO Biological Process	Negative Regulation Of Mitotic Cell Cycle Phase Transition (GO:1901991)	1/40	0.255747	3.4798	4.74494	USP44
GO Biological Process	Notch Signaling Pathway (GO:0007219)	1/40	0.255747	3.4798	4.74494	HOXD3
GO Biological Process	Regulation Of Microtubule Cytoskeleton Organization (GO:0070507)	1/40	0.255747	3.4798	4.74494	GAS2L1
GO Biological Process	Aortic Valve Development (GO:0003176)	1/40	0.255747	3.4798	4.74494	GATA3
GO Biological Process	Regulation Of Small Molecule Metabolic Process (GO:0062012)	1/40	0.255747	3.4798	4.74494	PDK4
GO Biological Process	Positive Regulation Of Catalytic Activity (GO:0043085)	1/40	0.255747	3.4798	4.74494	FDX1
GO Biological Process	Retinoid Metabolic Process (GO:0001523)	1/40	0.255747	3.4798	4.74494	AKR1B1
GO Biological Process	Positive Regulation Of Insulin Secretion (GO:0032024)	1/40	0.255747	3.4798	4.74494	ANO1
GO Biological Process	Positive Regulation Of Myeloid Leukocyte Differentiation (GO:0002763)	1/40	0.255747	3.4798	4.74494	TNFRSF11A
GO Biological Process	Positive Regulation Of Wound Healing (GO:0090303)	1/40	0.255747	3.4798	4.74494	DUOX1
GO Biological Process	Negative Regulation Of Cell-Cell Adhesion (GO:0022408)	1/40	0.255747	3.4798	4.74494	ADTRP
GO Molecular Function	Monoatomic Ion Gated Channel Activity (GO:0022839)	1/40	0.255747	3.4798	4.74494	P2RX2
GO Molecular Function	Phosphatidylinositol-3-Phosphate Binding (GO:0032266)	1/40	0.255747	3.4798	4.74494	PLA2G4A
WikiPathways	ATM Signaling WP2516	1/40	0.255747	3.4798	4.74494	CHEK1
WikiPathways	PDGF Pathway WP2526	1/40	0.255747	3.4798	4.74494	PLA2G4A
GO Biological Process	Antigen Receptor-Mediated Signaling Pathway (GO:0050851)	2/134	0.258634	2.06071	2.78678	GNAO1;GATA3
KEGG	Calcium signaling pathway	3/240	0.259127	1.72433	2.3286	CYSLTR2;ERBB4;P2RX2
GO Biological Process	Regulation Of Chemokine Production (GO:0032642)	1/41	0.261228	3.39264	4.55414	TLR2
GO Biological Process	Regulation Of Dendrite Development (GO:0050773)	1/41	0.261228	3.39264	4.55414	MFSD2A
GO Biological Process	O-glycan Processing (GO:0016266)	1/41	0.261228	3.39264	4.55414	ST6GALNAC4
GO Biological Process	Negative Regulation Of Proteolysis (GO:0045861)	1/41	0.261228	3.39264	4.55414	CST4
GO Biological Process	Regulation Of Release Of Cytochrome C From Mitochondria (GO:0090199)	1/41	0.261228	3.39264	4.55414	CLU
GO Biological Process	Stem Cell Differentiation (GO:0048863)	1/41	0.261228	3.39264	4.55414	HOXB4
GO Biological Process	Heart Contraction (GO:0060047)	1/41	0.261228	3.39264	4.55414	KCNQ1
GO Biological Process	Lymphocyte Migration (GO:0072676)	1/41	0.261228	3.39264	4.55414	GATA3
GO Molecular Function	RNA Endonuclease Activity (GO:0004521)	1/41	0.261228	3.39264	4.55414	PIWIL4
GO Molecular Function	Neutral L-amino Acid Transmembrane Transporter Activity (GO:0015175)	1/41	0.261228	3.39264	4.55414	SLC7A5
GO Biological Process	Regulation Of Protein Kinase B Signaling (GO:0051896)	2/136	0.26408	2.02975	2.70262	FAM110C;GATA3
GO Biological Process	DNA Integrity Checkpoint Signaling (GO:0031570)	1/42	0.266669	3.30972	4.37461	CHEK1
GO Biological Process	Amino Acid Transmembrane Transport (GO:0003333)	1/42	0.266669	3.30972	4.37461	SLC7A5
GO Biological Process	Regulation Of Osteoclast Differentiation (GO:0045670)	1/42	0.266669	3.30972	4.37461	TNFRSF11A
GO Biological Process	Branching Morphogenesis Of An Epithelial Tube (GO:0048754)	1/42	0.266669	3.30972	4.37461	PAX8
GO Biological Process	Cardiac Ventricle Morphogenesis (GO:0003208)	1/42	0.266669	3.30972	4.37461	GATA3
GO Biological Process	Regulation Of Ubiquitin-Dependent Protein Catabolic Process (GO:2000058)	1/42	0.266669	3.30972	4.37461	CLU
GO Biological Process	Ceramide Biosynthetic Process (GO:0046513)	1/42	0.266669	3.30972	4.37461	ST6GALNAC4
GO Biological Process	Collagen Fibril Organization (GO:0030199)	1/42	0.266669	3.30972	4.37461	SERPINF2
GO Biological Process	Positive Regulation Of Calcium Ion Transmembrane Transport (GO:1904427)	1/42	0.266669	3.30972	4.37461	P2RX2
GO Biological Process	Positive Regulation Of Neuron Differentiation (GO:0045666)	1/42	0.266669	3.30972	4.37461	HOXD3
GO Biological Process	Keratinocyte Differentiation (GO:0030216)	1/42	0.266669	3.30972	4.37461	POU2F3
GO Biological Process	Modulation By Host Of Symbiont Process (GO:0051851)	1/42	0.266669	3.30972	4.37461	POU2F3
GO Biological Process	Monoatomic Cation Transport (GO:0006812)	1/42	0.266669	3.30972	4.37461	ANO1
GO Biological Process	Monocyte Chemotaxis (GO:0002548)	1/42	0.266669	3.30972	4.37461	TNFRSF11A
GO Biological Process	Negative Regulation Of I-kappaB kinase/NF-kappaB Signaling (GO:0043124)	1/42	0.266669	3.30972	4.37461	GSTP1
GO Biological Process	Regulation Of Axonogenesis (GO:0050770)	1/42	0.266669	3.30972	4.37461	PLXNA4
GO Molecular Function	Regulatory RNA Binding (GO:0061980)	1/42	0.266669	3.30972	4.37461	PIWIL4
KEGG	Estrogen signaling pathway	2/137	0.266803	2.01461	2.66179	GNAO1;KCNJ5
WikiPathways	Ectoderm Differentiation WP2858	2/138	0.269526	1.9997	2.62178	GRAMD1B;GAS2L1
GO Biological Process	Regulation Of Endothelial Cell Apoptotic Process (GO:2000351)	1/43	0.272071	3.23076	4.20545	GATA3
GO Biological Process	Regulation Of Filopodium Assembly (GO:0051489)	1/43	0.272071	3.23076	4.20545	CLU
GO Biological Process	Positive Regulation Of miRNA Transcription (GO:1902895)	1/43	0.272071	3.23076	4.20545	GATA3
GO Biological Process	Positive Regulation Of Receptor-Mediated Endocytosis (GO:0048260)	1/43	0.272071	3.23076	4.20545	CLU
GO Biological Process	Positive Regulation Of Stress Fiber Assembly (GO:0051496)	1/43	0.272071	3.23076	4.20545	SERPINF2
GO Biological Process	Learning (GO:0007612)	1/43	0.272071	3.23076	4.20545	TLR2
GO Biological Process	Neural Crest Cell Development (GO:0014032)	1/44	0.277432	3.15546	4.04586	ERBB4
GO Biological Process	Cellular Response To Ketone (GO:1901655)	1/44	0.277432	3.15546	4.04586	AKR1B1
GO Biological Process	Positive Regulation Of Biosynthetic Process (GO:0009891)	1/44	0.277432	3.15546	4.04586	SERPINF2
GO Biological Process	Positive Regulation Of Leukocyte Cell-Cell Adhesion (GO:1903039)	1/44	0.277432	3.15546	4.04586	GNAO1
GO Biological Process	Regulation Of DNA Recombination (GO:0000018)	1/44	0.277432	3.15546	4.04586	CHEK1
WikiPathways	Integrated Cancer Pathway WP1971	1/44	0.277432	3.15546	4.04586	CHEK1
WikiPathways	Notch Signaling WP268	1/44	0.277432	3.15546	4.04586	KCNJ5
GO Molecular Function	G Protein-Coupled Receptor Activity (GO:0004930)	3/250	0.278984	1.65368	2.11109	CYSLTR2;PAX8;AKR1B1
GO Biological Process	Regulation Of Cellular Metabolic Process (GO:0031323)	1/45	0.282755	3.08359	3.89512	PDK4
GO Biological Process	I-kappaB kinase/NF-kappaB Signaling (GO:0007249)	1/45	0.282755	3.08359	3.89512	TLR2
GO Biological Process	Organic Hydroxy Compound Transport (GO:0015850)	1/45	0.282755	3.08359	3.89512	ABCC3
GO Biological Process	Regulation Of Stem Cell Differentiation (GO:2000736)	1/45	0.282755	3.08359	3.89512	HOXB4
GO Biological Process	Triglyceride Metabolic Process (GO:0006641)	1/45	0.282755	3.08359	3.89512	APOBR
KEGG	Glycosphingolipid biosynthesis	1/45	0.282755	3.08359	3.89512	ST6GALNAC4
WikiPathways	Glycolysis And Gluconeogenesis WP534	1/45	0.282755	3.08359	3.89512	FBP2
WikiPathways	TROP2 Regulatory Signaling WP5300	1/45	0.282755	3.08359	3.89512	CHEK1
WikiPathways	Aryl Hydrocarbon Receptor Pathway WP2873	1/45	0.282755	3.08359	3.89512	SLC7A5
ENCODE and ChEA Consensus	AR CHEA	10/1095	0.285479	1.26261	1.58278	FRMD3;KCNIP1;ERBB4;FAM110C;KCNQ1;PIP;WWC3;CLU;SLC26A3;FAM107B
GO Biological Process	Actin Filament Organization (GO:0007015)	2/144	0.285857	1.91462	2.39761	GAS2L1;TLE6
GO Biological Process	Regulation Of Fibroblast Proliferation (GO:0048145)	1/46	0.288039	3.01492	3.75255	GSTP1
GO Biological Process	Amino Acid Transport (GO:0006865)	1/46	0.288039	3.01492	3.75255	SLC7A5
GO Biological Process	Antiviral Innate Immune Response (GO:0140374)	1/46	0.288039	3.01492	3.75255	USP44
GO Biological Process	Positive Regulation Of Blood Vessel Endothelial Cell Migration (GO:0043536)	1/46	0.288039	3.01492	3.75255	PTGS2
GO Biological Process	Response To Hydrogen Peroxide (GO:0042542)	1/46	0.288039	3.01492	3.75255	CLU
GO Biological Process	Positive Regulation Of Cell-Cell Adhesion (GO:0022409)	1/46	0.288039	3.01492	3.75255	SERPINF2
GO Biological Process	Positive Regulation Of Peptide Hormone Secretion (GO:0090277)	1/46	0.288039	3.01492	3.75255	RASL10B
GO Biological Process	Mitotic G2/M Transition Checkpoint (GO:0044818)	1/46	0.288039	3.01492	3.75255	CHEK1
GO Biological Process	Negative Regulation Of Cold-Induced Thermogenesis (GO:0120163)	1/46	0.288039	3.01492	3.75255	IL18R1
WikiPathways	Chronic Hyperglycemia Impairment Of Neuron Function WP5283	1/46	0.288039	3.01492	3.75255	SNAP25
WikiPathways	Cytokine Cytokine Receptor Interaction WP5473	3/255	0.28897	1.62045	2.01168	TNFRSF11A;PRLR;IL18R1
GO Biological Process	Negative Regulation Of Response To External Stimulus (GO:0032102)	2/146	0.291294	1.88784	2.3285	GATA3;AJAP1
GO Biological Process	Negative Regulation Of Hydrolase Activity (GO:0051346)	1/47	0.293284	2.94923	3.61756	SERPINA5
GO Biological Process	Negative Regulation Of Tumor Necrosis Factor Production (GO:0032720)	1/47	0.293284	2.94923	3.61756	GSTP1
GO Biological Process	Regulation Of Signal Transduction By P53 Class Mediator (GO:1901796)	1/47	0.293284	2.94923	3.61756	CHEK1
GO Biological Process	Cognition (GO:0050890)	1/47	0.293284	2.94923	3.61756	MFSD2A
GO Biological Process	Secondary Alcohol Metabolic Process (GO:1902652)	1/47	0.293284	2.94923	3.61756	FDX1
GO Biological Process	Positive Regulation Of Lymphocyte Activation (GO:0051251)	1/47	0.293284	2.94923	3.61756	GNAO1
GO Biological Process	Insulin Receptor Signaling Pathway (GO:0008286)	1/47	0.293284	2.94923	3.61756	PDK4
GO Biological Process	Positive Regulation Of Smooth Muscle Cell Proliferation (GO:0048661)	1/47	0.293284	2.94923	3.61756	SERPINF2
GO Biological Process	Regulation Of T Cell Differentiation (GO:0045580)	1/47	0.293284	2.94923	3.61756	GATA3
GO Molecular Function	Calcium-Dependent Phospholipid Binding (GO:0005544)	1/47	0.293284	2.94923	3.61756	PLA2G4A
KEGG	Pyruvate metabolism	1/47	0.293284	2.94923	3.61756	ME1
WikiPathways	ATM Signaling In Development And Disease WP3878	1/47	0.293284	2.94923	3.61756	CHEK1
GO Biological Process	Negative Regulation Of Protein Metabolic Process (GO:0051248)	2/147	0.294011	1.87472	2.29492	CLU;CST4
GO Biological Process	Dephosphorylation (GO:0016311)	2/147	0.294011	1.87472	2.29492	PXYLP1;SGPP2
GO Biological Process	Defense Response To Symbiont (GO:0140546)	2/148	0.296727	1.86179	2.26197	APOBEC3G;TLR2
GO Biological Process	Oligosaccharide Metabolic Process (GO:0009311)	1/48	0.29849	2.88633	3.48963	ST6GALNAC4
GO Biological Process	Cellular Response To Mechanical Stimulus (GO:0071260)	1/48	0.29849	2.88633	3.48963	CHEK1
GO Biological Process	Regulation Of Tumor Necrosis Factor-Mediated Signaling Pathway (GO:0010803)	1/48	0.29849	2.88633	3.48963	GSTP1
GO Biological Process	Positive Regulation Of Reactive Oxygen Species Metabolic Process (GO:2000379)	1/48	0.29849	2.88633	3.48963	GSTP1
GO Biological Process	Myelination (GO:0042552)	1/48	0.29849	2.88633	3.48963	PLLP
GO Biological Process	Negative Regulation Of ERK1 And ERK2 Cascade (GO:0070373)	1/48	0.29849	2.88633	3.48963	GSTP1
GO Molecular Function	Manganese Ion Binding (GO:0030145)	1/48	0.29849	2.88633	3.48963	ME1
GO Biological Process	Negative Regulation Of Tumor Necrosis Factor Superfamily Cytokine Production (GO:1903556)	1/49	0.303659	2.82606	3.36824	GSTP1
GO Biological Process	Regulation Of Mitotic Metaphase/Anaphase Transition (GO:0030071)	1/49	0.303659	2.82606	3.36824	USP44
GO Biological Process	Neurogenesis (GO:0022008)	1/49	0.303659	2.82606	3.36824	ERBB4
GO Biological Process	Positive Regulation Of miRNA Metabolic Process (GO:2000630)	1/49	0.303659	2.82606	3.36824	GATA3
GO Molecular Function	Pyrophosphatase Activity (GO:0016462)	1/49	0.303659	2.82606	3.36824	CLU
KEGG	Sphingolipid metabolism	1/49	0.303659	2.82606	3.36824	SGPP2
WikiPathways	Hepatitis C And Hepatocellular Carcinoma WP3646	1/49	0.303659	2.82606	3.36824	PTGS2
WikiPathways	Calcium Regulation In Cardiac Cells WP536	2/151	0.304863	1.82402	2.16674	GNAO1;KCNJ5
GO Biological Process	Protein Phosphorylation (GO:0006468)	5/500	0.306896	1.37701	1.62659	CDK18;ERBB4;CHEK1;PDK4;TLR2
GO Biological Process	Cell Chemotaxis (GO:0060326)	1/50	0.308789	2.76824	3.25295	HOXB9
GO Biological Process	Positive Regulation Of Cell Death (GO:0010942)	1/50	0.308789	2.76824	3.25295	CLU
GO Biological Process	Positive Regulation Of Fat Cell Differentiation (GO:0045600)	1/50	0.308789	2.76824	3.25295	PTGS2
GO Biological Process	Steroid Biosynthetic Process (GO:0006694)	1/50	0.308789	2.76824	3.25295	PRLR
GO Biological Process	Pyruvate Metabolic Process (GO:0006090)	1/50	0.308789	2.76824	3.25295	ME1
GO Molecular Function	Transmembrane Receptor Protein Tyrosine Kinase Activity (GO:0004714)	1/50	0.308789	2.76824	3.25295	ERBB4
GO Molecular Function	S-adenosylmethionine-dependent Methyltransferase Activity (GO:0008757)	1/50	0.308789	2.76824	3.25295	PNMT
GO Molecular Function	Cholesterol Binding (GO:0015485)	1/50	0.308789	2.76824	3.25295	GRAMD1B
KEGG	Vibrio cholerae infection	1/50	0.308789	2.76824	3.25295	KCNQ1
KEGG	Cysteine and methionine metabolism	1/50	0.308789	2.76824	3.25295	CDO1
KEGG	Malaria	1/50	0.308789	2.76824	3.25295	TLR2
WikiPathways	Synaptic Signaling Associated With Autism Spectrum Disorder WP4539	1/50	0.308789	2.76824	3.25295	ARC
WikiPathways	RANKL RANK Signaling WP2018	1/50	0.308789	2.76824	3.25295	TNFRSF11A
GO Biological Process	Negative Regulation Of Signal Transduction (GO:0009968)	3/267	0.313035	1.54585	1.79541	NDRG4;PALM3;GATA3
GO Biological Process	Negative Regulation Of Gene Expression, Epigenetic (GO:0045814)	1/51	0.313883	2.71274	3.14335	CHEK1
GO Biological Process	RNA Modification (GO:0009451)	1/51	0.313883	2.71274	3.14335	APOBEC3G
GO Biological Process	Amide Biosynthetic Process (GO:0043604)	1/51	0.313883	2.71274	3.14335	NAGS
GO Biological Process	Regulation Of Stress-Activated MAPK Cascade (GO:0032872)	1/51	0.313883	2.71274	3.14335	GSTP1
GO Biological Process	Regulation Of Synapse Assembly (GO:0051963)	1/51	0.313883	2.71274	3.14335	TLR2
GO Biological Process	Positive Regulation Of Actin Filament Bundle Assembly (GO:0032233)	1/51	0.313883	2.71274	3.14335	SERPINF2
GO Biological Process	Sensory Perception (GO:0007600)	1/51	0.313883	2.71274	3.14335	PTGES
GO Biological Process	Positive Regulation Of Protein Localization To Cell Periphery (GO:1904377)	1/51	0.313883	2.71274	3.14335	STAC2
GO Biological Process	Positive Regulation Of Protein Localization To Plasma Membrane (GO:1903078)	1/51	0.313883	2.71274	3.14335	STAC2
GO Biological Process	Regulated Exocytosis (GO:0045055)	1/51	0.313883	2.71274	3.14335	SNAP25
GO Biological Process	Negative Regulation Of MAP Kinase Activity (GO:0043407)	1/51	0.313883	2.71274	3.14335	GSTP1
GO Molecular Function	E-box Binding (GO:0070888)	1/51	0.313883	2.71274	3.14335	GATA3
WikiPathways	Synaptic Vesicle Pathway WP2267	1/51	0.313883	2.71274	3.14335	SNAP25
GO Biological Process	Positive Regulation Of Response To External Stimulus (GO:0032103)	2/155	0.315686	1.77597	2.04771	SERPINF2;TLR2
GO Biological Process	Regulation Of Gene Expression (GO:0010468)	10/1127	0.316	1.22434	1.41046	SLC7A5;PIP;WWC3;AKR1B1;ADTRP;GATA3;HOXD3;CLU;HOXB7;TLR2
WikiPathways	Cancer Pathways WP5434	5/507	0.316979	1.35732	1.55945	GSTM3;GSTM1;PAX8;GSTP1;PTGS2
GO Biological Process	Rho Protein Signal Transduction (GO:0007266)	1/52	0.318938	2.65941	3.03907	RHOBTB2
GO Biological Process	Cartilage Development (GO:0051216)	1/52	0.318938	2.65941	3.03907	HOXD3
GO Biological Process	Regulation Of Proteolysis (GO:0030162)	1/52	0.318938	2.65941	3.03907	CST4
GO Biological Process	Sprouting Angiogenesis (GO:0002040)	1/52	0.318938	2.65941	3.03907	ADTRP
GO Molecular Function	Phosphoric Ester Hydrolase Activity (GO:0042578)	1/52	0.318938	2.65941	3.03907	PXYLP1
WikiPathways	Netrin UNC5B Signaling WP4747	1/52	0.318938	2.65941	3.03907	UNC5B
GO Biological Process	Blood Vessel Morphogenesis (GO:0048514)	1/53	0.323957	2.60814	2.93975	SERPINF2
GO Biological Process	Carboxylic Acid Transport (GO:0046942)	1/53	0.323957	2.60814	2.93975	SLC7A5
GO Biological Process	Regulation Of Receptor Signaling Pathway Via JAK-STAT (GO:0046425)	1/53	0.323957	2.60814	2.93975	ERBB4
GO Biological Process	Cellular Response To Alcohol (GO:0097306)	1/53	0.323957	2.60814	2.93975	GRAMD1B
GO Biological Process	Positive Regulation Of NIK/NF-kappaB Signaling (GO:1901224)	1/53	0.323957	2.60814	2.93975	TLR2
GO Biological Process	Positive Regulation Of Chemokine Production (GO:0032722)	1/53	0.323957	2.60814	2.93975	TLR2
GO Biological Process	Spermatid Development (GO:0007286)	1/53	0.323957	2.60814	2.93975	SPINK2
GO Biological Process	Negative Regulation Of Cysteine-Type Endopeptidase Activity (GO:2000117)	1/53	0.323957	2.60814	2.93975	CST4
WikiPathways	NRP1 Triggered Signaling In Pancreatic Cancer WP5144	1/53	0.323957	2.60814	2.93975	PLXNA4
GO Biological Process	ERBB Signaling Pathway (GO:0038127)	1/54	0.328939	2.5588	2.84508	ERBB4
GO Biological Process	Peptidyl-Tyrosine Modification (GO:0018212)	1/54	0.328939	2.5588	2.84508	ERBB4
GO Biological Process	Epidermal Cell Differentiation (GO:0009913)	1/54	0.328939	2.5588	2.84508	POU2F3
GO Biological Process	Positive Regulation Of Tyrosine Phosphorylation Of STAT Protein (GO:0042531)	1/55	0.333885	2.51129	2.75478	ERBB4
GO Molecular Function	Chloride Transmembrane Transporter Activity (GO:0015108)	1/55	0.333885	2.51129	2.75478	SLC26A3
KEGG	Regulation of lipolysis in adipocytes	1/55	0.333885	2.51129	2.75478	PTGS2
WikiPathways	DNA IR Double Strand Breaks And Cellular Response Via ATM WP3959	1/55	0.333885	2.51129	2.75478	CHEK1
WikiPathways	Hematopoietic SC Differentiation WP2849	1/55	0.333885	2.51129	2.75478	IRF5
GO Molecular Function	ATP Binding (GO:0005524)	3/279	0.337157	1.47773	1.6066	PRPS2;P2RX2;PDK4
GO Biological Process	Nitrogen Compound Transport (GO:0071705)	2/163	0.337212	1.68704	1.83389	SLC7A5;ABCG2
GO Biological Process	Negative Regulation Of Cell Migration (GO:0030336)	2/163	0.337212	1.68704	1.83389	NDRG4;ADTRP
GO Biological Process	Nucleotide-Excision Repair (GO:0006289)	1/56	0.338794	2.4655	2.66857	USP44
GO Biological Process	Pattern Recognition Receptor Signaling Pathway (GO:0002221)	1/56	0.338794	2.4655	2.66857	TLR2
GO Biological Process	Mitotic DNA Damage Checkpoint Signaling (GO:0044773)	1/56	0.338794	2.4655	2.66857	CHEK1
GO Biological Process	Regulation Of Cation Channel Activity (GO:2001257)	1/56	0.338794	2.4655	2.66857	KCNS1
GO Molecular Function	Amino Acid Transmembrane Transporter Activity (GO:0015171)	1/56	0.338794	2.4655	2.66857	SLC7A5
WikiPathways	IL18 Signaling WP4754	1/56	0.338794	2.4655	2.66857	IL18R1
GO Biological Process	Signal Transduction In Response To DNA Damage (GO:0042770)	1/57	0.343668	2.42136	2.5862	CHEK1
GO Biological Process	Membrane Lipid Biosynthetic Process (GO:0046467)	1/57	0.343668	2.42136	2.5862	SGPP2
GO Biological Process	Monoatomic Anion Transport (GO:0006820)	1/57	0.343668	2.42136	2.5862	SLC26A3
KEGG	Legionellosis	1/57	0.343668	2.42136	2.5862	TLR2
WikiPathways	Neurogenesis Regulation In The Olfactory Epithelium WP5265	1/57	0.343668	2.42136	2.5862	ERBB4
GO Biological Process	Regulation Of Neuron Death (GO:1901214)	1/58	0.348506	2.37876	2.50745	CLU
GO Biological Process	Regulation Of Phagocytosis (GO:0050764)	1/58	0.348506	2.37876	2.50745	TLR2
GO Biological Process	Peptidyl-Threonine Phosphorylation (GO:0018107)	1/58	0.348506	2.37876	2.50745	CHEK1
GO Biological Process	Glycosaminoglycan Biosynthetic Process (GO:0006024)	1/58	0.348506	2.37876	2.50745	PXYLP1
GO Biological Process	Inorganic Anion Transport (GO:0015698)	1/58	0.348506	2.37876	2.50745	SLC34A2
GO Molecular Function	Endonuclease Activity (GO:0004519)	1/58	0.348506	2.37876	2.50745	PIWIL4
WikiPathways	Pre Implantation Embryo WP3527	1/58	0.348506	2.37876	2.50745	GATA3
WikiPathways	Thyroid Stimulating Hormone TSH Signaling WP2032	1/58	0.348506	2.37876	2.50745	GNAO1
KEGG	Pathways in cancer	5/531	0.35183	1.29378	1.35149	GSTM3;GSTM1;PAX8;GSTP1;PTGS2
GO Biological Process	Brain Development (GO:0007420)	2/169	0.353227	1.62593	1.69202	NDRG4;MFSD2A
GO Biological Process	Negative Regulation Of Protein-Containing Complex Assembly (GO:0031333)	1/59	0.353308	2.33762	2.4321	CLU
GO Biological Process	Regulation Of miRNA Transcription (GO:1902893)	1/59	0.353308	2.33762	2.4321	GATA3
GO Biological Process	Regulation Of Multicellular Organismal Development (GO:2000026)	1/59	0.353308	2.33762	2.4321	GATA3
GO Biological Process	Phospholipid Transport (GO:0015914)	1/59	0.353308	2.33762	2.4321	MFSD2A
GO Biological Process	Regulation Of Type I Interferon Production (GO:0032479)	1/59	0.353308	2.33762	2.4321	IRF5
GO Biological Process	Chordate Embryonic Development (GO:0043009)	1/59	0.353308	2.33762	2.4321	GATA3
GO Biological Process	Regulation Of Cell Death (GO:0010941)	1/59	0.353308	2.33762	2.4321	CLU
GO Molecular Function	Sterol Binding (GO:0032934)	1/59	0.353308	2.33762	2.4321	GRAMD1B
GO Molecular Function	Carboxylic Acid Transmembrane Transporter Activity (GO:0046943)	1/59	0.353308	2.33762	2.4321	SLC7A5
KEGG	Notch signaling pathway	1/59	0.353308	2.33762	2.4321	TLE6
GO Biological Process	Sterol Metabolic Process (GO:0016125)	1/60	0.358075	2.29789	2.35996	FDX1
WikiPathways	Development Of Ureteric Derived Collecting System WP5053	1/60	0.358075	2.29789	2.35996	GATA3
WikiPathways	2Q13 Copy Number Variation Syndrome WP5222	1/60	0.358075	2.29789	2.35996	GATA3
GO Biological Process	Heart Development (GO:0007507)	2/171	0.358537	1.60653	1.64786	NDRG4;ERBB4
GO Biological Process	Negative Regulation Of Intrinsic Apoptotic Signaling Pathway (GO:2001243)	1/61	0.362808	2.25947	2.29084	CLU
GO Biological Process	Positive Regulation Of Interleukin-8 Production (GO:0032757)	1/61	0.362808	2.25947	2.29084	TLR2
GO Biological Process	Fatty Acid Catabolic Process (GO:0009062)	1/61	0.362808	2.25947	2.29084	ADTRP
KEGG	Steroid hormone biosynthesis	1/61	0.362808	2.25947	2.29084	CYP2E1
GO Biological Process	Neuron Differentiation (GO:0030182)	2/173	0.363831	1.58758	1.60515	SNPH;ERBB4
GO Biological Process	Regulation Of Neuron Projection Development (GO:0010975)	2/174	0.366471	1.57827	1.58432	NDRG4;MFSD2A
GO Biological Process	Regulation Of Embryonic Development (GO:0045995)	1/62	0.367505	2.22232	2.22458	TLE6
GO Biological Process	Negative Regulation Of Kinase Activity (GO:0033673)	1/62	0.367505	2.22232	2.22458	GSTP1
GO Biological Process	Phosphatidylinositol-Mediated Signaling (GO:0048015)	1/62	0.367505	2.22232	2.22458	GATA3
GO Biological Process	Positive Regulation Of Apoptotic Signaling Pathway (GO:2001235)	1/62	0.367505	2.22232	2.22458	G0S2
GO Biological Process	Regulation Of T Cell Activation (GO:0050863)	1/62	0.367505	2.22232	2.22458	GNAO1
KEGG	Cytokine-cytokine receptor interaction	3/295	0.369245	1.39562	1.39045	TNFRSF11A;PRLR;IL18R1
GO Biological Process	G1/S Transition Of Mitotic Cell Cycle (GO:0000082)	1/63	0.372169	2.18637	2.16102	CDK18
GO Molecular Function	L-amino Acid Transmembrane Transporter Activity (GO:0015179)	1/63	0.372169	2.18637	2.16102	SLC7A5
GO Biological Process	Regulation Of Intracellular Signal Transduction (GO:1902531)	3/297	0.373241	1.38598	1.36593	CHEK1;WWC3;ARHGEF40
ENCODE and ChEA Consensus	STAT3 CHEA	2/177	0.374369	1.55098	1.52386	PAQR8;GLIS3
GO Biological Process	Cellular Response To Virus (GO:0098586)	1/64	0.376798	2.15155	2.10002	IRF5
GO Biological Process	Positive Regulation Of T Cell Differentiation (GO:0045582)	1/64	0.376798	2.15155	2.10002	GATA3
GO Molecular Function	Acyltransferase Activity, Transferring Groups Other Than Amino-Acyl Groups (GO:0016747)	1/64	0.376798	2.15155	2.10002	PLA2G4A
KEGG	GnRH secretion	1/64	0.376798	2.15155	2.10002	KCNJ5
GO Biological Process	Canonical Wnt Signaling Pathway (GO:0060070)	1/65	0.381393	2.11783	2.04143	GATA3
GO Biological Process	Regulation Of Tyrosine Phosphorylation Of STAT Protein (GO:0042509)	1/65	0.381393	2.11783	2.04143	ERBB4
GO Biological Process	Positive Regulation Of Cell Cycle (GO:0045787)	1/65	0.381393	2.11783	2.04143	CHEK1
GO Biological Process	Fatty Acid Biosynthetic Process (GO:0006633)	1/65	0.381393	2.11783	2.04143	CYP2E1
GO Biological Process	Regulation Of Cell-Matrix Adhesion (GO:0001952)	1/65	0.381393	2.11783	2.04143	AJAP1
WikiPathways	Pathways Affected In Adenoid Cystic Carcinoma WP3651	1/65	0.381393	2.11783	2.04143	CHEK1
GO Biological Process	Negative Regulation Of Immune Response (GO:0050777)	1/66	0.385955	2.08514	1.98513	FCRLB
GO Biological Process	Peptidyl-Threonine Modification (GO:0018210)	1/66	0.385955	2.08514	1.98513	CHEK1
GO Biological Process	Cellular Response To Type II Interferon (GO:0071346)	1/66	0.385955	2.08514	1.98513	TLR2
GO Biological Process	Response To Reactive Oxygen Species (GO:0000302)	1/66	0.385955	2.08514	1.98513	GSTP1
WikiPathways	Physico Chemical Features And Toxicity Associated Pathways WP3680	1/66	0.385955	2.08514	1.98513	ERBB4
WikiPathways	AGE RAGE Pathway WP2324	1/66	0.385955	2.08514	1.98513	PLA2G4A
KEGG	Axon guidance	2/182	0.387441	1.50751	1.42941	UNC5B;PLXNA4
GO Biological Process	Cholesterol Metabolic Process (GO:0008203)	1/67	0.390483	2.05345	1.931	FDX1
GO Biological Process	Extrinsic Apoptotic Signaling Pathway (GO:0097191)	1/67	0.390483	2.05345	1.931	G0S2
GO Biological Process	Negative Regulation Of Cellular Catabolic Process (GO:0031330)	1/67	0.390483	2.05345	1.931	MFSD2A
KEGG	Glycolysis / Gluconeogenesis	1/67	0.390483	2.05345	1.931	FBP2
GO Biological Process	Nervous System Development (GO:0007399)	4/433	0.394165	1.2665	1.17909	PAX8;ERBB4;GSTP1;GFRA2
GO Biological Process	Neuropeptide Signaling Pathway (GO:0007218)	1/68	0.394978	2.02269	1.87893	CYSLTR2
GO Biological Process	Skin Development (GO:0043588)	1/68	0.394978	2.02269	1.87893	POU2F3
GO Molecular Function	Calcium Ion Transmembrane Transporter Activity (GO:0015085)	1/68	0.394978	2.02269	1.87893	CLU
KEGG	Fc epsilon RI signaling pathway	1/68	0.394978	2.02269	1.87893	PLA2G4A
WikiPathways	Melanoma WP4685	1/68	0.394978	2.02269	1.87893	ERBB4
GO Biological Process	Positive Regulation Of MAPK Cascade (GO:0043410)	3/310	0.399086	1.32641	1.21841	NDRG4;ERBB4;SERPINF2
GO Biological Process	Regulation Of Heart Contraction (GO:0008016)	1/69	0.39944	1.99285	1.82882	KCNQ1
GO Biological Process	Cellular Response To Calcium Ion (GO:0071277)	1/69	0.39944	1.99285	1.82882	CLU
GO Biological Process	Phospholipid Metabolic Process (GO:0006644)	1/69	0.39944	1.99285	1.82882	LIPG
GO Biological Process	Positive Regulation Of Phosphatidylinositol 3-Kinase Signaling (GO:0014068)	1/69	0.39944	1.99285	1.82882	UNC5B
KEGG	Amphetamine addiction	1/69	0.39944	1.99285	1.82882	ARC
WikiPathways	Trans Sulfuration One Carbon Metabolism And Related Pathways WP2525	1/69	0.39944	1.99285	1.82882	CDO1
WikiPathways	Sterol Regulatory Element Binding Proteins SREBP Signaling WP1982	1/69	0.39944	1.99285	1.82882	LPL
WikiPathways	DNA Damage Response WP707	1/69	0.39944	1.99285	1.82882	CHEK1
WikiPathways	Folate Metabolism WP176	1/69	0.39944	1.99285	1.82882	FOLR1
WikiPathways	miRNA Regulation Of DNA Damage Response WP1530	1/69	0.39944	1.99285	1.82882	CHEK1
WikiPathways	Th17 Cell Differentiation Pathway WP5130	1/69	0.39944	1.99285	1.82882	GATA3
GO Biological Process	Negative Regulation Of Epithelial Cell Proliferation (GO:0050680)	1/70	0.403869	1.96387	1.78057	GATA3
GO Biological Process	Regulation Of Cellular Biosynthetic Process (GO:0031326)	1/70	0.403869	1.96387	1.78057	PDK4
GO Molecular Function	RNA Nuclease Activity (GO:0004540)	1/70	0.403869	1.96387	1.78057	PIWIL4
KEGG	Central carbon metabolism in cancer	1/70	0.403869	1.96387	1.78057	SLC7A5
WikiPathways	Glucocorticoid Receptor Pathway WP2880	1/70	0.403869	1.96387	1.78057	PTGS2
GO Biological Process	Endocytosis (GO:0006897)	2/189	0.405541	1.45056	1.30918	FOLR1;RHOBTB2
GO Biological Process	Regulation Of Double-Strand Break Repair Via Homologous Recombination (GO:0010569)	1/71	0.408266	1.93571	1.73408	CHEK1
GO Biological Process	Negative Regulation Of Protein Binding (GO:0032091)	1/71	0.408266	1.93571	1.73408	SLPI
GO Biological Process	Negative Regulation Of Supramolecular Fiber Organization (GO:1902904)	1/71	0.408266	1.93571	1.73408	CLU
GO Biological Process	Lipid Biosynthetic Process (GO:0008610)	1/71	0.408266	1.93571	1.73408	PRLR
GO Biological Process	Cellular Response To Hypoxia (GO:0071456)	1/72	0.412631	1.90835	1.68928	PTGS2
GO Biological Process	Negative Regulation Of Cell Adhesion (GO:0007162)	1/72	0.412631	1.90835	1.68928	PLXNA4
GO Biological Process	Regulation Of Signal Transduction (GO:0009966)	2/193	0.41577	1.4199	1.24613	GATA3;CLU
GO Biological Process	Regulation Of Apoptotic Process (GO:0042981)	6/705	0.416548	1.16604	1.02117	PAX8;ERBB4;GSTP1;IRF5;CLU;PRLR
GO Biological Process	DNA Replication (GO:0006260)	1/73	0.416964	1.88175	1.64608	CHEK1
GO Biological Process	Cellular Response To Decreased Oxygen Levels (GO:0036294)	1/73	0.416964	1.88175	1.64608	PTGS2
GO Biological Process	Cellular Response To Reactive Oxygen Species (GO:0034614)	1/73	0.416964	1.88175	1.64608	CLU
GO Molecular Function	ATPase Binding (GO:0051117)	1/73	0.416964	1.88175	1.64608	AKR1B1
GO Molecular Function	Phosphatidylinositol-4,5-Bisphosphate Binding (GO:0005546)	1/73	0.416964	1.88175	1.64608	KCNQ1
KEGG	p53 signaling pathway	1/73	0.416964	1.88175	1.64608	CHEK1
KEGG	Inositol phosphate metabolism	1/73	0.416964	1.88175	1.64608	ISYNA1
WikiPathways	Chromosomal And Microsatellite Instability In Colorectal Cancer WP4216	1/73	0.416964	1.88175	1.64608	PTGS2
GO Biological Process	Regulation Of Programmed Cell Death (GO:0043067)	2/195	0.420852	1.40504	1.21602	PAX8;CLU
WikiPathways	Prolactin Signaling WP2037	1/74	0.421265	1.85588	1.6044	PRLR
WikiPathways	Affected Pathways In Duchenne Muscular Dystrophy WP5356	1/74	0.421265	1.85588	1.6044	PLA2G4A
WikiPathways	16P11 2 Proximal Deletion Syndrome WP4949	1/74	0.421265	1.85588	1.6044	QPRT
GO Molecular Function	Tubulin Binding (GO:0015631)	3/322	0.422688	1.27573	1.09856	CAPN6;FAM110C;GAS2L1
GO Biological Process	Regulation Of Plasma Membrane Bounded Cell Projection Assembly (GO:0120032)	1/75	0.425534	1.83071	1.56418	CLU
GO Biological Process	Regulation Of Stress Fiber Assembly (GO:0051492)	1/75	0.425534	1.83071	1.56418	SERPINF2
GO Biological Process	Defense Response To Gram-negative Bacterium (GO:0050829)	1/75	0.425534	1.83071	1.56418	DEFB132
GO Biological Process	Positive Regulation Of Neurogenesis (GO:0050769)	1/75	0.425534	1.83071	1.56418	PLXNA4
GO Biological Process	Positive Regulation Of Interleukin-6 Production (GO:0032755)	1/76	0.429772	1.80621	1.52534	TLR2
GO Biological Process	Positive Regulation Of Protein Secretion (GO:0050714)	1/76	0.429772	1.80621	1.52534	TLR2
GO Molecular Function	Voltage-Gated Monoatomic Cation Channel Activity (GO:0022843)	1/76	0.429772	1.80621	1.52534	KCNQ1
WikiPathways	Non Genomic Actions Of 1 25 Dihydroxyvitamin D3 WP4341	1/76	0.429772	1.80621	1.52534	TLR2
GO Biological Process	Regulation Of Immune Response (GO:0050776)	1/77	0.43398	1.78235	1.48783	FCRLB
GO Biological Process	Actomyosin Structure Organization (GO:0031032)	1/77	0.43398	1.78235	1.48783	FRMD3
GO Biological Process	Positive Regulation Of JNK Cascade (GO:0046330)	1/77	0.43398	1.78235	1.48783	SERPINF2
GO Biological Process	Sphingolipid Biosynthetic Process (GO:0030148)	1/77	0.43398	1.78235	1.48783	SGPP2
GO Biological Process	Positive Regulation Of Response To Stimulus (GO:0048584)	1/77	0.43398	1.78235	1.48783	GATA3
GO Molecular Function	G Protein-Coupled Peptide Receptor Activity (GO:0008528)	1/77	0.43398	1.78235	1.48783	CYSLTR2
GO Biological Process	Organonitrogen Compound Catabolic Process (GO:1901565)	1/78	0.438156	1.75912	1.45159	PLA2G4A
KEGG	Synaptic vesicle cycle	1/78	0.438156	1.75912	1.45159	SNAP25
GO Biological Process	Regulation Of Neuron Differentiation (GO:0045664)	1/79	0.442302	1.73648	1.41655	HOXD3
GO Biological Process	Positive Regulation Of Catabolic Process (GO:0009896)	1/79	0.442302	1.73648	1.41655	CLU
GO Biological Process	Positive Regulation Of Endocytosis (GO:0045807)	1/79	0.442302	1.73648	1.41655	CLU
GO Biological Process	Positive Regulation Of Protein Localization To Membrane (GO:1905477)	1/79	0.442302	1.73648	1.41655	STAC2
GO Molecular Function	Potassium Channel Activity (GO:0005267)	1/79	0.442302	1.73648	1.41655	KCNQ1
KEGG	Proteoglycans in cancer	2/205	0.445917	1.33515	1.07829	ERBB4;TLR2
GO Biological Process	Negative Regulation Of Protein Serine/Threonine Kinase Activity (GO:0071901)	1/80	0.446417	1.71441	1.38267	GSTP1
GO Biological Process	Calcium Ion Transmembrane Transport (GO:0070588)	1/80	0.446417	1.71441	1.38267	CLU
GO Biological Process	Response To Type II Interferon (GO:0034341)	1/80	0.446417	1.71441	1.38267	TLR2
WikiPathways	Clock Controlled Autophagy In Bone Metabolism WP5205	1/80	0.446417	1.71441	1.38267	TNFRSF11A
GO Biological Process	Negative Regulation Of Gene Expression (GO:0010629)	3/336	0.449824	1.22122	0.975631	SLC7A5;PIWIL4;CHEK1
GO Biological Process	Regulation Of Interleukin-8 Production (GO:0032677)	1/81	0.450502	1.69289	1.3499	TLR2
GO Biological Process	Activation Of Protein Kinase Activity (GO:0032147)	1/81	0.450502	1.69289	1.3499	PRLR
GO Biological Process	Positive Regulation Of Growth (GO:0045927)	1/81	0.450502	1.69289	1.3499	MFSD2A
WikiPathways	DNA IR Damage And Cellular Response Via ATR WP4016	1/81	0.450502	1.69289	1.3499	CHEK1
GO Biological Process	Regulation Of Canonical Wnt Signaling Pathway (GO:0060828)	2/207	0.450858	1.32198	1.0531	FOLR1;TLE6
GO Biological Process	Regulation Of Epithelial To Mesenchymal Transition (GO:0010717)	1/83	0.458583	1.65144	1.28748	GATA3
GO Biological Process	Calcium Ion Transmembrane Import Into Cytosol (GO:0097553)	1/83	0.458583	1.65144	1.28748	CLU
GO Biological Process	Phospholipase C-activating G Protein-Coupled Receptor Signaling Pathway (GO:0007200)	1/83	0.458583	1.65144	1.28748	ANO1
GO Biological Process	Epigenetic Regulation Of Gene Expression (GO:0040029)	1/83	0.458583	1.65144	1.28748	CHEK1
GO Biological Process	Positive Regulation Of Proteasomal Ubiquitin-Dependent Protein Catabolic Process (GO:0032436)	1/83	0.458583	1.65144	1.28748	CLU
GO Biological Process	Positive Regulation Of Ubiquitin-Dependent Protein Catabolic Process (GO:2000060)	1/83	0.458583	1.65144	1.28748	CLU
GO Biological Process	Regulation Of NIK/NF-kappaB Signaling (GO:1901222)	1/83	0.458583	1.65144	1.28748	TLR2
GO Biological Process	Regulation Of Cell Division (GO:0051302)	1/83	0.458583	1.65144	1.28748	TLE6
KEGG	Neuroactive ligand-receptor interaction	3/341	0.459395	1.20285	0.93563	CYSLTR2;P2RX2;PRLR
GO Biological Process	Regulation Of Interleukin-1 Beta Production (GO:0032651)	1/84	0.462579	1.63146	1.25775	GSTP1
WikiPathways	Apoptosis WP254	1/84	0.462579	1.63146	1.25775	IRF5
GO Molecular Function	Purine Ribonucleoside Triphosphate Binding (GO:0035639)	4/476	0.464741	1.14857	0.880122	PRPS2;P2RX2;PDK4;RHOBTB2
GO Biological Process	Regulation Of Kinase Activity (GO:0043549)	1/85	0.466545	1.61195	1.22895	ERBB4
GO Biological Process	Calcium-Mediated Signaling (GO:0019722)	1/85	0.466545	1.61195	1.22895	CLU
GO Biological Process	Positive Regulation Of Amide Metabolic Process (GO:0034250)	1/85	0.466545	1.61195	1.22895	CLU
GO Biological Process	Response To Interleukin-1 (GO:0070555)	1/85	0.466545	1.61195	1.22895	TNFRSF11A
GO Biological Process	Defense Response To Gram-positive Bacterium (GO:0050830)	1/85	0.466545	1.61195	1.22895	TLR2
GO Biological Process	Positive Regulation Of Endothelial Cell Migration (GO:0010595)	1/85	0.466545	1.61195	1.22895	GATA3
GO Biological Process	Epidermis Development (GO:0008544)	1/85	0.466545	1.61195	1.22895	POU2F3
GO Biological Process	Negative Regulation Of Cell Cycle (GO:0045786)	1/85	0.466545	1.61195	1.22895	GATA3
KEGG	ErbB signaling pathway	1/85	0.466545	1.61195	1.22895	ERBB4
WikiPathways	Clear Cell Renal Cell Carcinoma Pathways WP4018	1/85	0.466545	1.61195	1.22895	ME1
KEGG	Lipid and atherosclerosis	2/215	0.470373	1.27181	0.959241	POU2F3;TLR2
GO Biological Process	Exocytosis (GO:0006887)	1/86	0.470483	1.59291	1.20105	SNAP25
GO Biological Process	Negative Regulation Of Binding (GO:0051100)	1/86	0.470483	1.59291	1.20105	SLPI
KEGG	Taste transduction	1/86	0.470483	1.59291	1.20105	P2RX2
KEGG	Insulin secretion	1/86	0.470483	1.59291	1.20105	SNAP25
WikiPathways	Selenium Micronutrient Network WP15	1/86	0.470483	1.59291	1.20105	PTGS2
GO Biological Process	Regulation Of Insulin Secretion (GO:0050796)	1/87	0.474392	1.57431	1.17399	SNAP25
GO Biological Process	Glucose Homeostasis (GO:0042593)	1/87	0.474392	1.57431	1.17399	PDK4
WikiPathways	Retinoblastoma Gene In Cancer WP2446	1/87	0.474392	1.57431	1.17399	CHEK1
WikiPathways	Hair Follicle Development Cytodifferentiation Stage 3 Of 3 WP2840	1/87	0.474392	1.57431	1.17399	GATA3
GO Biological Process	Positive Regulation Of Cell Population Proliferation (GO:0008284)	4/483	0.475986	1.13138	0.839897	ERBB4;SERPINF2;AKR1B1;TNFRSF11A
GO Biological Process	Regulation Of Double-Strand Break Repair (GO:2000779)	1/88	0.478272	1.55613	1.14777	CHEK1
GO Biological Process	Regulation Of Endothelial Cell Migration (GO:0010594)	1/88	0.478272	1.55613	1.14777	GATA3
GO Biological Process	Negative Regulation Of Protein Kinase Activity (GO:0006469)	1/88	0.478272	1.55613	1.14777	GSTP1
WikiPathways	T Cell Activation SARS CoV 2 WP5098	1/88	0.478272	1.55613	1.14777	IL18R1
KEGG	GABAergic synapse	1/89	0.482124	1.53837	1.12233	GNAO1
KEGG	PD-L1 expression and PD-1 checkpoint pathway in cancer	1/89	0.482124	1.53837	1.12233	TLR2
KEGG	PI3K-Akt signaling pathway	3/354	0.48394	1.15753	0.840125	ERBB4;PRLR;TLR2
GO Biological Process	Positive Regulation Of Cell Motility (GO:2000147)	2/221	0.484737	1.23659	0.895478	DUOX1;FAM110C
GO Biological Process	Regulation Of Phosphatidylinositol 3-Kinase Signaling (GO:0014066)	1/90	0.485947	1.52101	1.09765	UNC5B
GO Biological Process	Positive Regulation Of Proteasomal Protein Catabolic Process (GO:1901800)	1/90	0.485947	1.52101	1.09765	CLU
WikiPathways	ErbB Signaling WP673	1/90	0.485947	1.52101	1.09765	ERBB4
GO Biological Process	Regulation Of Epithelial Cell Proliferation (GO:0050678)	1/91	0.489742	1.50403	1.07369	SGPP2
GO Biological Process	Positive Regulation Of MAP Kinase Activity (GO:0043406)	1/91	0.489742	1.50403	1.07369	TNFRSF11A
GO Biological Process	Lymphocyte Differentiation (GO:0030098)	1/91	0.489742	1.50403	1.07369	GATA3
GO Biological Process	Regulation Of Actin Cytoskeleton Organization (GO:0032956)	1/91	0.489742	1.50403	1.07369	CLU
GO Molecular Function	Calcium Channel Activity (GO:0005262)	1/91	0.489742	1.50403	1.07369	CLU
WikiPathways	G Protein Signaling WP35	1/91	0.489742	1.50403	1.07369	GNAO1
WikiPathways	P53 Transcriptional Gene Network WP4963	1/91	0.489742	1.50403	1.07369	IRF5
GO Biological Process	Positive Regulation Of Neuron Projection Development (GO:0010976)	1/92	0.49351	1.48743	1.05044	NDRG4
KEGG	Small cell lung cancer	1/92	0.49351	1.48743	1.05044	PTGS2
KEGG	Th1 and Th2 cell differentiation	1/92	0.49351	1.48743	1.05044	GATA3
WikiPathways	Corticotropin Releasing Hormone Signaling WP2355	1/92	0.49351	1.48743	1.05044	GNAO1
GO Biological Process	Positive Regulation Of Protein Modification Process (GO:0031401)	2/225	0.494179	1.21416	0.855813	ERBB4;ADTRP
KEGG	Human cytomegalovirus infection	2/225	0.494179	1.21416	0.855813	GNAO1;PTGS2
GO Biological Process	Positive Regulation Of Cellular Component Biogenesis (GO:0044089)	1/93	0.49725	1.47119	1.02786	CLU
GO Biological Process	Protein O-linked Glycosylation (GO:0006493)	1/93	0.49725	1.47119	1.02786	ST6GALNAC4
GO Biological Process	Negative Regulation Of Amide Metabolic Process (GO:0034249)	1/93	0.49725	1.47119	1.02786	CLU
GO Molecular Function	Phosphatidylinositol Bisphosphate Binding (GO:1902936)	1/93	0.49725	1.47119	1.02786	KCNQ1
KEGG	Salivary secretion	1/93	0.49725	1.47119	1.02786	CST4
KEGG	GnRH signaling pathway	1/93	0.49725	1.47119	1.02786	PLA2G4A
WikiPathways	Thyroid Hormones And Peripheral Downstream Signaling Effects WP4746	1/93	0.49725	1.47119	1.02786	PAX8
GO Biological Process	Sphingolipid Metabolic Process (GO:0006665)	1/94	0.500962	1.4553	1.00594	SGPP2
GO Biological Process	Muscle Contraction (GO:0006936)	1/94	0.500962	1.4553	1.00594	GNAO1
KEGG	IL-17 signaling pathway	1/94	0.500962	1.4553	1.00594	PTGS2
GO Biological Process	Apoptotic Process (GO:0006915)	2/228	0.501189	1.19786	0.82745	CHEK1;TLR2
GO Molecular Function	RNA Polymerase II-specific DNA-binding Transcription Factor Binding (GO:0061629)	2/228	0.501189	1.19786	0.82745	AKR1B1;GATA3
GO Biological Process	Positive Regulation Of Epithelial Cell Migration (GO:0010634)	1/95	0.504647	1.43974	0.984632	GATA3
GO Molecular Function	Oxidoreductase Activity, Acting On The CH-OH Group Of Donors, NAD Or NADP As Acceptor (GO:0016616)	1/95	0.504647	1.43974	0.984632	ME1
WikiPathways	Small Cell Lung Cancer WP4658	1/95	0.504647	1.43974	0.984632	PTGS2
WikiPathways	Complement System WP2806	1/95	0.504647	1.43974	0.984632	TLR2
GO Biological Process	Negative Regulation Of Intracellular Signal Transduction (GO:1902532)	2/231	0.508138	1.18199	0.800211	GSTP1;WWC3
GO Biological Process	Positive Regulation Of Supramolecular Fiber Organization (GO:1902905)	1/96	0.508306	1.42451	0.963929	CLU
GO Molecular Function	Growth Factor Receptor Binding (GO:0070851)	1/96	0.508306	1.42451	0.963929	ERBB4
GO Biological Process	Regulation Of I-kappaB kinase/NF-kappaB Signaling (GO:0043122)	2/232	0.51044	1.17679	0.791372	TMEM101;GSTP1
GO Biological Process	Monocarboxylic Acid Metabolic Process (GO:0032787)	1/97	0.511937	1.4096	0.943805	ME1
KEGG	Fc gamma R-mediated phagocytosis	1/97	0.511937	1.4096	0.943805	PLA2G4A
KEGG	Prostate cancer	1/97	0.511937	1.4096	0.943805	GSTP1
GO Biological Process	Positive Regulation Of Protein-Containing Complex Assembly (GO:0031334)	1/98	0.515542	1.395	0.924239	CLU
GO Molecular Function	Cysteine-Type Deubiquitinase Activity (GO:0004843)	1/98	0.515542	1.395	0.924239	USP44
KEGG	Aldosterone synthesis and secretion	1/98	0.515542	1.395	0.924239	KCNJ5
KEGG	Choline metabolism in cancer	1/98	0.515542	1.395	0.924239	PLA2G4A
KEGG	Inflammatory mediator regulation of TRP channels	1/98	0.515542	1.395	0.924239	PLA2G4A
GO Biological Process	Cellular Response To Insulin Stimulus (GO:0032869)	1/99	0.51912	1.3807	0.905212	PDK4
GO Molecular Function	Transcription Coregulator Binding (GO:0001221)	1/99	0.51912	1.3807	0.905212	AKR1B1
GO Molecular Function	Protein Tyrosine Kinase Activity (GO:0004713)	1/99	0.51912	1.3807	0.905212	ERBB4
GO Biological Process	Regulation Of Organelle Organization (GO:0033043)	1/100	0.522672	1.36668	0.886704	CAPN6
KEGG	Viral protein interaction with cytokine and cytokine receptor	1/100	0.522672	1.36668	0.886704	IL18R1
KEGG	Melanogenesis	1/101	0.526198	1.35295	0.868696	GNAO1
WikiPathways	Integrin Mediated Cell Adhesion WP185	1/101	0.526198	1.35295	0.868696	CAPN6
GO Molecular Function	Microtubule Binding (GO:0008017)	2/239	0.526358	1.14163	0.732666	CAPN6;GAS2L1
KEGG	Amoebiasis	1/102	0.529698	1.33948	0.851171	TLR2
GO Biological Process	Negative Regulation Of Programmed Cell Death (GO:0043069)	3/381	0.533158	1.07336	0.675075	ERBB4;GSTP1;PRLR
KEGG	Protein digestion and absorption	1/103	0.533173	1.32628	0.834112	KCNQ1
GO Molecular Function	DNA-binding Transcription Repressor Activity, RNA Polymerase II-specific (GO:0001227)	2/243	0.535298	1.12245	0.701455	GLIS3;GATA3
GO Biological Process	Positive Regulation Of Inflammatory Response (GO:0050729)	1/104	0.536622	1.31334	0.817504	TLR2
GO Biological Process	Positive Regulation Of Kinase Activity (GO:0033674)	1/104	0.536622	1.31334	0.817504	ERBB4
KEGG	C-type lectin receptor signaling pathway	1/104	0.536622	1.31334	0.817504	PTGS2
WikiPathways	7Q11 23 Copy Number Variation Syndrome WP4932	1/104	0.536622	1.31334	0.817504	SNAP25
GO Biological Process	Positive Regulation Of Programmed Cell Death (GO:0043068)	2/245	0.539724	1.1131	0.686444	IRF5;CLU
GO Biological Process	Positive Regulation Of Stress-Activated MAPK Cascade (GO:0032874)	1/105	0.540045	1.30065	0.801331	SERPINF2
GO Biological Process	Negative Regulation Of MAPK Cascade (GO:0043409)	1/105	0.540045	1.30065	0.801331	GSTP1
GO Biological Process	Response To Calcium Ion (GO:0051592)	1/106	0.543444	1.28819	0.785578	CLU
GO Biological Process	Positive Regulation Of Cell Growth (GO:0030307)	1/106	0.543444	1.28819	0.785578	MFSD2A
GO Molecular Function	Cysteine-Type Endopeptidase Activity (GO:0004197)	1/106	0.543444	1.28819	0.785578	CAPN6
WikiPathways	Complement System In Neuronal Development And Plasticity WP5090	1/106	0.543444	1.28819	0.785578	CLU
GO Biological Process	Monoatomic Ion Transport (GO:0006811)	1/107	0.546817	1.27598	0.770231	SLC26A3
KEGG	Th17 cell differentiation	1/107	0.546817	1.27598	0.770231	GATA3
KEGG	Glucagon signaling pathway	1/107	0.546817	1.27598	0.770231	FBP2
ENCODE and ChEA Consensus	GATA1 CHEA	6/807	0.546913	1.01214	0.61079	PNMT;SLC2A9;SLC7A5;PLLP;GAS2L1;PLXNA4
WikiPathways	Macrophage Stimulating Protein MSP Signaling WP5353	1/108	0.550166	1.26399	0.755276	SLPI
GO Biological Process	Regulation Of Proteasomal Ubiquitin-Dependent Protein Catabolic Process (GO:0032434)	1/109	0.55349	1.25222	0.740702	CLU
GO Biological Process	Cell-Matrix Adhesion (GO:0007160)	1/109	0.55349	1.25222	0.740702	HOXD3
GO Biological Process	Cellular Response To Salt (GO:1902075)	1/109	0.55349	1.25222	0.740702	CLU
GO Biological Process	Positive Regulation Of Wnt Signaling Pathway (GO:0030177)	1/109	0.55349	1.25222	0.740702	TLR2
GO Molecular Function	Phosphatidylinositol Phosphate Binding (GO:1901981)	1/109	0.55349	1.25222	0.740702	PLA2G4A
WikiPathways	Androgen Receptor Network In Prostate Cancer WP2263	1/109	0.55349	1.25222	0.740702	CHEK1
GO Biological Process	Regulation Of JNK Cascade (GO:0046328)	1/110	0.55679	1.24067	0.726495	SERPINF2
WikiPathways	Network Map Of SARS CoV 2 Signaling WP5115	2/254	0.559285	1.07285	0.62343	PTGS2;SERPINA5
GO Biological Process	Regulation Of Transforming Growth Factor Beta Receptor Signaling Pathway (GO:0017015)	1/111	0.560066	1.22933	0.712643	FOLR1
GO Biological Process	Calcium Ion Transport (GO:0006816)	1/112	0.563317	1.21819	0.699135	CLU
GO Biological Process	Protein Deubiquitination (GO:0016579)	1/112	0.563317	1.21819	0.699135	USP44
GO Biological Process	Negative Regulation Of Defense Response (GO:0031348)	1/112	0.563317	1.21819	0.699135	GATA3
GO Molecular Function	Deubiquitinase Activity (GO:0101005)	1/113	0.566545	1.20725	0.68596	USP44
GO Biological Process	Regulation Of Cytoskeleton Organization (GO:0051493)	1/114	0.569749	1.19651	0.673107	CAPN6
GO Biological Process	Regulation Of Interleukin-6 Production (GO:0032675)	1/114	0.569749	1.19651	0.673107	TLR2
GO Biological Process	Protein Modification By Small Protein Removal (GO:0070646)	1/114	0.569749	1.19651	0.673107	USP44
GO Biological Process	Regulation Of MAP Kinase Activity (GO:0043405)	1/114	0.569749	1.19651	0.673107	GSTP1
GO Biological Process	Negative Regulation Of Canonical Wnt Signaling Pathway (GO:0090090)	1/114	0.569749	1.19651	0.673107	TLE6
GO Molecular Function	Nuclear Receptor Binding (GO:0016922)	1/115	0.572929	1.18595	0.660567	GAS2L1
GO Molecular Function	Protein Phosphatase Binding (GO:0019903)	1/115	0.572929	1.18595	0.660567	KCNQ1
WikiPathways	Gastrin Signaling WP4659	1/115	0.572929	1.18595	0.660567	PTGS2
WikiPathways	Alzheimer 39 S Disease WP5124	2/261	0.574088	1.04348	0.579104	LPL;PTGS2
WikiPathways	Alzheimer 39 S Disease And miRNA Effects WP2059	2/261	0.574088	1.04348	0.579104	LPL;PTGS2
GO Biological Process	Regulation Of Protein Binding (GO:0043393)	1/118	0.582331	1.15537	0.624726	SLPI
GO Biological Process	Regulation Of Small GTPase Mediated Signal Transduction (GO:0051056)	1/118	0.582331	1.15537	0.624726	ARHGEF40
GO Biological Process	Regulation Of Protein Phosphorylation (GO:0001932)	2/265	0.582385	1.0274	0.555437	ERBB4;ADTRP
GO Molecular Function	GTPase Activity (GO:0003924)	2/265	0.582385	1.0274	0.555437	GNAO1;RHOBTB2
GO Biological Process	Positive Regulation Of Signal Transduction (GO:0009967)	2/266	0.584441	1.02346	0.549699	GATA3;TLR2
GO Biological Process	Vesicle-Mediated Transport (GO:0016192)	3/411	0.584653	0.992902	0.532928	SNAP25;AP1S2;RHOBTB2
GO Biological Process	Regulation Of Protein Kinase Activity (GO:0045859)	1/119	0.585419	1.14552	0.613341	GSTP1
GO Biological Process	Regulation Of Protein-Containing Complex Assembly (GO:0043254)	1/119	0.585419	1.14552	0.613341	CLU
KEGG	Sphingolipid signaling pathway	1/119	0.585419	1.14552	0.613341	SGPP2
WikiPathways	Spinal Cord Injury WP2431	1/119	0.585419	1.14552	0.613341	PTGS2
GO Biological Process	Positive Regulation Of Nucleic Acid-Templated Transcription (GO:1903508)	4/557	0.588374	0.976239	0.517789	PAX8;ERBB4;AKR1B1;GATA3
KEGG	AMPK signaling pathway	1/120	0.588485	1.13584	0.602224	FBP2
WikiPathways	Cell Cycle WP179	1/120	0.588485	1.13584	0.602224	CHEK1
WikiPathways	DNA Repair Pathways Full Network WP4946	1/120	0.588485	1.13584	0.602224	CHEK1
ENCODE and ChEA Consensus	IRF8 CHEA	1/121	0.591528	1.12631	0.591367	IRF5
GO Biological Process	Positive Regulation Of Apoptotic Process (GO:0043065)	2/270	0.59259	1.00798	0.527427	IRF5;CLU
GO Molecular Function	Ribonucleoside Triphosphate Phosphatase Activity (GO:0017111)	2/270	0.59259	1.00798	0.527427	GNAO1;RHOBTB2
ENCODE and ChEA Consensus	KLF4 CHEA	7/987	0.592685	0.962908	0.503691	GNAO1;CA2;HOXB4;APOBR;GFRA2;TLE6;MFSD2A
GO Molecular Function	DNA Binding (GO:0003677)	6/846	0.593444	0.963171	0.502595	SLPI;PAX8;SP6;IRF5;GATA3;POU2F3
GO Biological Process	Fatty Acid Metabolic Process (GO:0006631)	1/122	0.594548	1.11695	0.580761	CYP2E1
GO Biological Process	Receptor-Mediated Endocytosis (GO:0006898)	1/122	0.594548	1.11695	0.580761	FOLR1
WikiPathways	Fragile X Syndrome WP4549	1/122	0.594548	1.11695	0.580761	ARC
GO Biological Process	Chemical Synaptic Transmission (GO:0007268)	2/273	0.598624	0.996666	0.511411	SNAP25;SNPH
GO Biological Process	Neuron Projection Guidance (GO:0097485)	1/124	0.600523	1.09867	0.560274	ARHGEF40
GO Biological Process	Cellular Response To Lipopolysaccharide (GO:0071222)	1/124	0.600523	1.09867	0.560274	GSTP1
GO Biological Process	Positive Regulation Of Defense Response (GO:0031349)	1/124	0.600523	1.09867	0.560274	TLR2
KEGG	Cell cycle	1/124	0.600523	1.09867	0.560274	CHEK1
KEGG	Platelet activation	1/124	0.600523	1.09867	0.560274	PLA2G4A
GO Biological Process	Response To Cytokine (GO:0034097)	1/125	0.603477	1.08976	0.550379	TNFRSF11A
GO Biological Process	Regulation Of Anatomical Structure Morphogenesis (GO:0022603)	1/127	0.609321	1.07235	0.531254	TSPAN12
KEGG	Osteoclast differentiation	1/127	0.609321	1.07235	0.531254	TNFRSF11A
KEGG	Lysosome	1/128	0.612211	1.06386	0.52201	AP1S2
ENCODE and ChEA Consensus	TCF3 CHEA	7/1006	0.612962	0.943644	0.461869	SLPI;UNC5B;SLC41A2;SLCO2A1;HOXB7;POU2F3;RHOBTB2
GO Biological Process	Phosphorylation (GO:0016310)	3/429	0.613783	0.950068	0.463741	CDK18;CHEK1;PDK4
ENCODE and ChEA Consensus	ZC3H11A ENCODE	1/129	0.61508	1.05549	0.512972	CLU
KEGG	Purine metabolism	1/129	0.61508	1.05549	0.512972	PRPS2
KEGG	Relaxin signaling pathway	1/129	0.61508	1.05549	0.512972	GNAO1
WikiPathways	Ebola Virus Infection In Host WP4217	1/129	0.61508	1.05549	0.512972	FOLR1
GO Molecular Function	DNA-binding Transcription Factor Binding (GO:0140297)	2/282	0.616325	0.964187	0.466648	AKR1B1;GATA3
GO Biological Process	Positive Regulation Of Peptidyl-Tyrosine Phosphorylation (GO:0050731)	1/130	0.617927	1.04725	0.504132	ERBB4
GO Biological Process	Regulation Of Cell Cycle Process (GO:0010564)	1/130	0.617927	1.04725	0.504132	CHEK1
GO Biological Process	Regulation Of Cell Migration (GO:0030334)	3/434	0.621631	0.938805	0.446316	ERBB4;FAM110C;PLXNA4
GO Biological Process	Circulatory System Development (GO:0072359)	1/132	0.62356	1.03116	0.487029	ERBB4
WikiPathways	Angiopoietin Like Protein 8 Regulatory Pathway WP3915	1/132	0.62356	1.03116	0.487029	LPL
WikiPathways	Cell Lineage Map For Neuronal Differentiation WP5417	1/132	0.62356	1.03116	0.487029	SNAP25
GO Biological Process	Negative Regulation Of Cell Motility (GO:2000146)	1/133	0.626345	1.0233	0.478754	GATA3
KEGG	Vascular smooth muscle contraction	1/133	0.626345	1.0233	0.478754	PLA2G4A
GO Biological Process	Cellular Response To Metal Ion (GO:0071248)	1/135	0.631854	1.00792	0.462734	CLU
GO Biological Process	DNA Repair (GO:0006281)	2/291	0.633427	0.933731	0.426351	USP44;CHEK1
WikiPathways	Measles Virus Infection WP4630	1/136	0.634578	1.00041	0.454979	TLR2
KEGG	Insulin signaling pathway	1/137	0.637283	0.993	0.447388	FBP2
KEGG	MAPK signaling pathway	2/294	0.638995	0.923996	0.41382	ERBB4;PLA2G4A
KEGG	Measles	1/139	0.642632	0.978509	0.432681	TLR2
GO Biological Process	Negative Regulation Of Wnt Signaling Pathway (GO:0030178)	1/140	0.645277	0.97142	0.425556	TLE6
GO Molecular Function	G Protein-Coupled Receptor Binding (GO:0001664)	1/140	0.645277	0.97142	0.425556	GNAO1
KEGG	Ubiquitin mediated proteolysis	1/140	0.645277	0.97142	0.425556	RHOBTB2
WikiPathways	Neuroinflammation And Glutamatergic Signaling WP5083	1/140	0.645277	0.97142	0.425556	ARC
GO Biological Process	Regulation Of Cell Cycle (GO:0051726)	2/298	0.646316	0.911323	0.397762	CHEK1;GATA3
GO Biological Process	Positive Regulation Of Transferase Activity (GO:0051347)	1/143	0.653096	0.950752	0.405051	ERBB4
ENCODE and ChEA Consensus	CEBPB ENCODE	1/144	0.655664	0.944056	0.398493	SLPI
GO Biological Process	Regulation Of Cell Adhesion (GO:0030155)	1/144	0.655664	0.944056	0.398493	PLXNA4
GO Molecular Function	Cysteine-Type Peptidase Activity (GO:0008234)	1/144	0.655664	0.944056	0.398493	USP44
GO Biological Process	Positive Regulation Of Protein Kinase Activity (GO:0045860)	1/145	0.658213	0.937452	0.392068	CLU
WikiPathways	Mesodermal Commitment Pathway WP2857	1/145	0.658213	0.937452	0.392068	GATA3
GO Biological Process	Negative Regulation Of Transcription By RNA Polymerase II (GO:0000122)	5/763	0.664691	0.887017	0.362287	WWC3;GLIS3;AKR1B1;GATA3;TLE6
KEGG	Phospholipase D signaling pathway	1/148	0.665749	0.918181	0.373556	PLA2G4A
GO Biological Process	Regulation Of Cell Population Proliferation (GO:0042127)	5/766	0.668074	0.883382	0.356318	ERBB4;AKR1B1;GATA3;TNFRSF11A;CLU
GO Biological Process	Negative Regulation Of Protein Phosphorylation (GO:0001933)	1/149	0.668224	0.911931	0.367629	GSTP1
GO Biological Process	Skeletal System Development (GO:0001501)	1/149	0.668224	0.911931	0.367629	HOXD3
KEGG	Adrenergic signaling in cardiomyocytes	1/150	0.670681	0.905764	0.361819	KCNQ1
WikiPathways	Hepatitis B Infection WP4666	1/151	0.673119	0.89968	0.356123	TLR2
ENCODE and ChEA Consensus	GATA2 CHEA	5/772	0.674774	0.876196	0.344676	PNMT;CDK18;SLC7A5;CA14;TLE6
KEGG	Phagosome	1/152	0.67554	0.893677	0.350538	TLR2
ENCODE and ChEA Consensus	EGR1 CHEA	2/315	0.676134	0.861077	0.336995	SERPINA1;ERBB4
GO Biological Process	Supramolecular Fiber Organization (GO:0097435)	2/316	0.677823	0.858291	0.333763	SERPINF2;TLE6
ENCODE and ChEA Consensus	SOX2 CHEA	5/775	0.67809	0.872645	0.339	PRPS2;SLC7A5;ARC;PLLP;ABCG2
KEGG	mTOR signaling pathway	1/154	0.680329	0.881905	0.339692	SLC7A5
WikiPathways	Nonalcoholic Fatty Liver Disease WP4396	1/154	0.680329	0.881905	0.339692	CYP2E1
GO Molecular Function	Magnesium Ion Binding (GO:0000287)	1/155	0.682696	0.876134	0.334425	ME1
KEGG	Non-alcoholic fatty liver disease	1/155	0.682696	0.876134	0.334425	CYP2E1
KEGG	Cellular senescence	1/156	0.685047	0.870437	0.329259	CHEK1
KEGG	Necroptosis	1/159	0.691995	0.85378	0.314342	PLA2G4A
WikiPathways	Insulin Signaling WP481	1/160	0.694277	0.848367	0.309556	SNAP25
GO Biological Process	Protein-Containing Complex Assembly (GO:0065003)	2/328	0.697542	0.82619	0.297587	CLU;PRLR
GO Biological Process	Protein Autophosphorylation (GO:0046777)	1/162	0.69879	0.837744	0.300251	ERBB4
KEGG	Hepatitis B	1/162	0.69879	0.837744	0.300251	TLR2
KEGG	JAK-STAT signaling pathway	1/162	0.69879	0.837744	0.300251	PRLR
GO Biological Process	Proteolysis (GO:0006508)	2/330	0.700731	0.821068	0.291998	CAPN6;PIP
GO Biological Process	Adenylate Cyclase-Modulating G Protein-Coupled Receptor Signaling Pathway (GO:0007188)	1/163	0.701022	0.83253	0.295728	GNAO1
ENCODE and ChEA Consensus	YY1 CHEA	2/332	0.703892	0.816008	0.286526	TMEM101;GRAMD1B
ENCODE and ChEA Consensus	MYOD1 ENCODE	1/166	0.70762	0.817269	0.282651	AIF1L
KEGG	Wnt signaling pathway	1/166	0.70762	0.817269	0.282651	TLE6
GO Biological Process	Regulation Of Cytokine Production (GO:0001817)	1/167	0.709787	0.812304	0.27845	GATA3
GO Biological Process	Membrane Organization (GO:0061024)	1/167	0.709787	0.812304	0.27845	LPCAT2
KEGG	Herpes simplex virus 1 infection	3/498	0.712438	0.814731	0.276244	ZFP92;POU2F3;TLR2
WikiPathways	PI3K Akt Signaling WP4172	2/338	0.713209	0.80119	0.270787	PRLR;TLR2
WikiPathways	Primary Ovarian Insufficiency WP5316	1/170	0.716193	0.797763	0.266298	PRLR
GO Biological Process	Generation Of Neurons (GO:0048699)	1/172	0.720385	0.788352	0.258556	SNPH
GO Biological Process	Positive Regulation Of I-kappaB kinase/NF-kappaB Signaling (GO:0043123)	1/175	0.726558	0.774642	0.247449	TMEM101
ENCODE and ChEA Consensus	BHLHE40 ENCODE	2/348	0.728195	0.777636	0.246655	SLC7A5;TLE6
GO Biological Process	Extracellular Matrix Organization (GO:0030198)	1/176	0.728586	0.770176	0.243876	SERPINF2
GO Molecular Function	Protein Kinase Binding (GO:0019901)	3/511	0.7287	0.793348	0.25109	KCNQ1;GSTP1;IRF5
KEGG	Tuberculosis	1/180	0.736548	0.752812	0.230196	TLR2
ENCODE and ChEA Consensus	SALL4 CHEA	2/355	0.73829	0.761942	0.231187	UNC5B;LIPG
GO Molecular Function	Actin Binding (GO:0003779)	1/183	0.742366	0.740291	0.220542	PIP
GO Biological Process	Phosphate-Containing Compound Metabolic Process (GO:0006796)	1/184	0.744277	0.736208	0.217433	PXYLP1
WikiPathways	Ras Signaling WP4223	1/184	0.744277	0.736208	0.217433	PLA2G4A
GO Biological Process	Negative Regulation Of Macromolecule Metabolic Process (GO:0010605)	1/186	0.748057	0.728175	0.211371	SLC7A5
KEGG	Alcoholism	1/186	0.748057	0.728175	0.211371	GNAO1
GO Biological Process	Axonogenesis (GO:0007409)	1/188	0.751782	0.720314	0.205512	ARHGEF40
KEGG	Neutrophil extracellular trap formation	1/189	0.753624	0.716446	0.202655	TLR2
ENCODE and ChEA Consensus	PPARG CHEA	3/535	0.756833	0.756618	0.210804	LPL;G0S2;TSPAN12
KEGG	Alzheimer disease	2/369	0.757529	0.73235	0.203369	LPL;PTGS2
GO Biological Process	Transcription By RNA Polymerase II (GO:0006366)	1/192	0.759068	0.705085	0.194367	GLIS3
GO Biological Process	Protein Localization To Membrane (GO:0072657)	1/192	0.759068	0.705085	0.194367	ANO1
KEGG	Transcriptional misregulation in cancer	1/192	0.759068	0.705085	0.194367	PAX8
KEGG	Kaposi sarcoma-associated herpesvirus infection	1/193	0.760856	0.701377	0.191694	PTGS2
ENCODE and ChEA Consensus	FOSL2 ENCODE	1/196	0.766141	0.690481	0.183937	RHOBTB2
GO Biological Process	Positive Regulation Of Protein Metabolic Process (GO:0051247)	1/196	0.766141	0.690481	0.183937	CLU
GO Biological Process	Positive Regulation Of Protein Phosphorylation (GO:0001934)	2/377	0.767969	0.716432	0.189142	ERBB4;ADTRP
GO Biological Process	Anterograde Trans-Synaptic Signaling (GO:0098916)	1/199	0.77131	0.679916	0.17655	SNAP25
GO Molecular Function	GTP Binding (GO:0005525)	1/201	0.774693	0.673048	0.171821	RHOBTB2
WikiPathways	Circadian Rhythm Genes WP3594	1/201	0.774693	0.673048	0.171821	TNFRSF11A
KEGG	Epstein-Barr virus infection	1/202	0.776366	0.669665	0.169513	TLR2
GO Molecular Function	Guanyl-Nucleotide Exchange Factor Activity (GO:0005085)	1/203	0.778027	0.666316	0.167242	ARHGEF40
KEGG	Viral carcinogenesis	1/203	0.778027	0.666316	0.167242	CHEK1
KEGG	Diabetic cardiomyopathy	1/203	0.778027	0.666316	0.167242	PDK4
GO Biological Process	Regulation Of MAPK Cascade (GO:0043408)	1/204	0.779675	0.663	0.165006	GSTP1
GO Biological Process	Regulation Of Angiogenesis (GO:0045765)	1/205	0.781311	0.659717	0.162806	TSPAN12
GO Biological Process	Negative Regulation Of Cell Differentiation (GO:0045596)	1/207	0.784547	0.653245	0.158509	GATA3
GO Biological Process	Protein Stabilization (GO:0050821)	1/208	0.786147	0.650056	0.156411	CLU
KEGG	Rap1 signaling pathway	1/210	0.789312	0.64377	0.152312	GNAO1
GO Biological Process	Regulation Of GTPase Activity (GO:0043087)	1/214	0.795503	0.631552	0.144487	PLXNA4
KEGG	Human T-cell leukemia virus 1 infection	1/219	0.802988	0.61691	0.135359	CHEK1
GO Biological Process	Proteasomal Protein Catabolic Process (GO:0010498)	1/220	0.804452	0.614061	0.133616	USP44
ENCODE and ChEA Consensus	SMAD4 CHEA	3/584	0.807004	0.69105	0.148179	GNAO1;FAM167A;PLXNA4
GO Molecular Function	Guanyl Ribonucleotide Binding (GO:0032561)	1/226	0.813012	0.597504	0.123689	RHOBTB2
GO Biological Process	Regulation Of Cell Growth (GO:0001558)	1/227	0.814402	0.59483	0.122119	MFSD2A
GO Biological Process	Chromatin Remodeling (GO:0006338)	1/228	0.815782	0.592179	0.120572	CHEK1
ENCODE and ChEA Consensus	NANOG CHEA	3/595	0.817001	0.677822	0.136998	STAC2;GATA3;TLE6
KEGG	Coronavirus disease	1/232	0.8212	0.581806	0.114609	TLR2
KEGG	Ras signaling pathway	1/232	0.8212	0.581806	0.114609	PLA2G4A
ENCODE and ChEA Consensus	NELFE ENCODE	1/234	0.82385	0.576753	0.111756	SLC7A5
WikiPathways	VEGFA VEGFR2 Signaling WP3888	2/430	0.827765	0.626007	0.118331	PLA2G4A;PTGS2
ENCODE and ChEA Consensus	RAD21 ENCODE	7/1265	0.82879	0.73907	0.138789	ZNF185;CA2;ELF5;GATA3;ARHGEF40;CLU;POU2F3
WikiPathways	MAPK Signaling WP382	1/246	0.838947	0.548169	0.096263	PLA2G4A
KEGG	Salmonella infection	1/249	0.842515	0.541455	0.0927855	TLR2
KEGG	Endocytosis	1/252	0.846006	0.534901	0.0894511	FOLR1
GO Biological Process	Regulation Of Nucleic Acid-Templated Transcription (GO:1903506)	2/452	0.848261	0.594728	0.0978724	WWC3;HOXB7
WikiPathways	GPCRs Class A Rhodopsin Like WP455	1/259	0.853854	0.520203	0.0821895	CYSLTR2
GO Biological Process	Cellular Component Assembly (GO:0022607)	1/260	0.854942	0.518168	0.081208	AIF1L
GO Molecular Function	Kinase Binding (GO:0019900)	2/460	0.855151	0.584099	0.091398	WWC3;IRF5
ENCODE and ChEA Consensus	POU5F1 CHEA	1/261	0.856022	0.516149	0.0802398	HOXB4
GO Biological Process	Chromatin Organization (GO:0006325)	1/268	0.863363	0.502437	0.0738178	CHEK1
GO Molecular Function	Ubiquitin Protein Ligase Binding (GO:0031625)	1/271	0.866395	0.496778	0.0712454	CLU
GO Biological Process	Positive Regulation Of Cell Migration (GO:0030335)	1/272	0.86739	0.49492	0.0704105	FAM110C
GO Biological Process	Plasma Membrane Bounded Cell Projection Assembly (GO:0120031)	1/275	0.870333	0.489426	0.0679715	AIF1L
ENCODE and ChEA Consensus	RELA ENCODE	2/484	0.874153	0.554328	0.0745571	SGPP2;MFSD2A
GO Molecular Function	mRNA Binding (GO:0003729)	1/282	0.876948	0.477063	0.0626418	SLPI
GO Biological Process	Negative Regulation Of DNA-templated Transcription (GO:0045892)	5/1025	0.877883	0.650131	0.0846743	WWC3;GLIS3;AKR1B1;GATA3;TLE6
GO Biological Process	DNA Metabolic Process (GO:0006259)	1/288	0.882352	0.466947	0.0584452	CHEK1
GO Molecular Function	Ubiquitin-Like Protein Ligase Binding (GO:0044389)	1/289	0.883229	0.465302	0.0577769	CLU
ENCODE and ChEA Consensus	SPI1 CHEA	5/1056	0.89322	0.629917	0.0711313	PAQR7;LPCAT2;AP1S2;APOBR;IRF5
WikiPathways	Focal Adhesion PI3K Akt mTOR Signaling WP3932	1/303	0.894851	0.443414	0.0492626	PRLR
GO Biological Process	Protein Modification Process (GO:0036211)	3/711	0.898216	0.563353	0.0604732	CDK18;CHEK1;PDK4
KEGG	MicroRNAs in cancer	1/310	0.900223	0.433214	0.0455363	PTGS2
GO Biological Process	Protein Transport (GO:0015031)	1/313	0.902441	0.428982	0.0440358	CLU
ENCODE and ChEA Consensus	TP53 CHEA	1/319	0.906732	0.420759	0.041196	UNC5B
GO Biological Process	Proteasome-Mediated Ubiquitin-Dependent Protein Catabolic Process (GO:0043161)	1/319	0.906732	0.420759	0.041196	USP44
ENCODE and ChEA Consensus	ZMIZ1 ENCODE	4/914	0.908334	0.582279	0.0559821	SLC7A5;GSTP1;AP1S2;PXYLP1
GO Biological Process	Organelle Assembly (GO:0070925)	1/322	0.908806	0.416763	0.0398524	AP1S2
ENCODE and ChEA Consensus	HNF4A ENCODE	6/1276	0.913452	0.62265	0.0563652	ABCC3;SLC7A5;FDX1;QPRT;PALM3;ANXA9
KEGG	Human papillomavirus infection	1/331	0.914758	0.40521	0.0361024	PTGS2
GO Molecular Function	Endopeptidase Activity (GO:0004175)	1/335	0.917278	0.400275	0.0345615	PIP
ENCODE and ChEA Consensus	RUNX1 CHEA	6/1294	0.919837	0.613354	0.0512514	FCRLB;GRAMD1B;LCN12;ABHD6;ANXA9;FAM107B
GO Molecular Function	Protein Serine/Threonine Kinase Activity (GO:0004674)	1/342	0.921511	0.391917	0.0320354	CHEK1
ENCODE and ChEA Consensus	NR2C2 ENCODE	1/350	0.926086	0.382777	0.0293926	TMEM101
GO Biological Process	Protein Localization (GO:0008104)	1/351	0.926639	0.381663	0.0290793	ANO1
ENCODE and ChEA Consensus	TCF7L2 ENCODE	2/583	0.930735	0.457523	0.0328413	XKRX;TLE6
KEGG	Amyotrophic lateral sclerosis	1/364	0.933464	0.36775	0.0253205	ERBB4
GO Biological Process	Ubiquitin-Dependent Protein Catabolic Process (GO:0006511)	1/367	0.934947	0.364679	0.0245301	USP44
ENCODE and ChEA Consensus	SMC3 ENCODE	5/1181	0.939475	0.559218	0.0349142	FAM167A;GATA3;ARHGEF40;CLU;POU2F3
ENCODE and ChEA Consensus	SPI1 ENCODE	7/1540	0.941525	0.597521	0.0360034	PAQR7;ZNF185;ELF5;AP1S2;CEACAM21;APOBR;ARHGEF40
ENCODE and ChEA Consensus	REST ENCODE	1/383	0.94232	0.349118	0.0207411	SNAP25
GO Biological Process	DNA Damage Response (GO:0006974)	1/384	0.942753	0.348188	0.0205262	CHEK1
ENCODE and ChEA Consensus	TAF7 ENCODE	2/640	0.95141	0.415415	0.0206917	CHEK1;POU2F3
GO Molecular Function	GTPase Regulator Activity (GO:0030695)	1/424	0.95764	0.314615	0.0136177	ARHGEF40
ENCODE and ChEA Consensus	CTCF ENCODE	8/1790	0.957943	0.583646	0.0250774	CA2;PXYLP1;GATA3;ARHGEF40;GAS2L1;CLU;POU2F3;CA14
WikiPathways	Pleural Mesothelioma WP5087	1/437	0.961595	0.30503	0.0119457	SLC7A5
GO Biological Process	Negative Regulation Of Nucleic Acid-Templated Transcription (GO:1903507)	1/456	0.966724	0.292007	0.00988212	GATA3
ENCODE and ChEA Consensus	RCOR1 ENCODE	2/702	0.967207	0.377399	0.0125837	AP1S2;ST6GALNAC4
KEGG	Pathways of neurodegeneration	1/475	0.971173	0.280027	0.00819111	PTGS2
ENCODE and ChEA Consensus	ZNF384 ENCODE	2/730	0.972606	0.362353	0.0100648	CHEK1;GATA3
ENCODE and ChEA Consensus	EGR1 ENCODE	1/537	0.981969	0.246844	0.00449144	FDX1
ENCODE and ChEA Consensus	RFX5 ENCODE	1/559	0.98474	0.236841	0.00364205	AP1S2
ENCODE and ChEA Consensus	FLI1 ENCODE	1/650	0.992362	0.202672	0.00155389	AP1S2
ENCODE and ChEA Consensus	CHD1 ENCODE	1/655	0.992648	0.20107	0.00148373	SLC7A5
ENCODE and ChEA Consensus	IRF3 ENCODE	1/663	0.993083	0.198558	0.00137817	TLE6
ENCODE and ChEA Consensus	UBTF ENCODE	5/1631	0.994113	0.394708	0.00233065	PAQR8;FDX1;AP1S2;PXYLP1;GAS2L1
ENCODE and ChEA Consensus	USF2 ENCODE	2/965	0.994231	0.270563	0.00156549	AP1S2;TLE6
ENCODE and ChEA Consensus	E2F4 ENCODE	1/710	0.995169	0.184941	0.000895605	CHEK1
ENCODE and ChEA Consensus	STAT3 ENCODE	1/725	0.995693	0.180968	0.000781174	G0S2
ENCODE and ChEA Consensus	ZBTB7A ENCODE	7/2184	0.997452	0.405972	0.00103561	PNMT;ISYNA1;FDX1;ARHGEF40;TSPAN12;CLU;TLE6
ENCODE and ChEA Consensus	BCLAF1 ENCODE	1/851	0.998362	0.153127	0.000251065	TMEM101
ENCODE and ChEA Consensus	E2F1 CHEA	1/859	0.99846	0.151635	0.000233767	CHEK1
ENCODE and ChEA Consensus	USF1 ENCODE	3/1423	0.998576	0.270437	0.000385283	AP1S2;HOXB7;TLE6
ENCODE and ChEA Consensus	E2F6 ENCODE	11/3245	0.999471	0.415641	0.000219976	PNMT;PRPS2;SLC7A5;ISYNA1;PLLP;GSTP1;CHEK1;LPCAT2;AP1S2;ME1;HOXD8
GO Molecular Function	RNA Binding (GO:0003723)	2/1411	0.999746	0.180554	4.58988e-05	SLPI;APOBEC3G
ENCODE and ChEA Consensus	SIX5 ENCODE	1/1094	0.999749	0.11756	2.95626e-05	TMEM101
ENCODE and ChEA Consensus	SIN3A ENCODE	1/1131	0.999811	0.113486	2.14634e-05	SNAP25
ENCODE and ChEA Consensus	PBX3 ENCODE	1/1269	0.999934	0.10039	6.6427e-06	TLE6
ENCODE and ChEA Consensus	MAX ENCODE	3/2073	0.99998	0.178975	3.5206e-06	SLC7A5;AP1S2;TLE6
ENCODE and ChEA Consensus	CREB1 CHEA	1/1444	0.999981	0.0873845	1.66898e-06	SNAP25
ENCODE and ChEA Consensus	PML ENCODE	1/1596	0.999992	0.0784043	6.37911e-07	POU2F3
ENCODE and ChEA Consensus	NFYB ENCODE	7/3715	0.999995	0.217705	9.97117e-07	PDK4;AP1S2;HOXB4;AKR1B1;GATA3;HOXB7;TLE6
ENCODE and ChEA Consensus	TAF1 ENCODE	2/3346	0.999996	0.0680952	2.9352e-07	TMEM101;CHEK1
ENCODE and ChEA Consensus	NFYA ENCODE	2/2250	0.999996	0.108019	4.64283e-07	HOXB7;TLE6
ENCODE and ChEA Consensus	BRCA1 ENCODE	3/3218	0.999996	0.107815	4.60257e-07	TMEM101;FAM167A;TSPAN12
ENCODE and ChEA Consensus	ATF2 ENCODE	2/2852	0.999996	0.0822892	3.40039e-07	TMEM101;CHEK1
ENCODE and ChEA Consensus	NRF1 ENCODE	1/1882	0.999996	0.0654417	2.68981e-07	TSPAN12
ENCODE and ChEA Consensus	YY1 ENCODE	2/2753	0.999996	0.0857469	3.51222e-07	SNAP25;TMEM101
ENCODE and ChEA Consensus	ELF1 ENCODE	2/2483	0.999996	0.0965795	3.90076e-07	TMEM101;AP1S2
ENCODE and ChEA Consensus	GABPA ENCODE	1/2082	0.999996	0.058494	2.25438e-07	TMEM101

## Sheet: Module G
Table S7: Gene functional enrichment analysis of gene co-expression module G in the TCGA PCa samples database
Annotation Source	Term	Overlap	P-value	Odds Ratio	Combined Score	Genes
ENCODE and ChEA Consensus	E2F4 ENCODE	144/710	3.80275e-135	36.0989	11173.1	ERCC6L;DSCC1;CCNF;HJURP;BUB1B;MKI67;SMC4;SMC2;CDC20;EME1;TBC1D31;OIP5;NEK2;KNTC1;SKP2;GTSE1;WDHD1;CDC25C;WDR76;CDC25A;TRAIP;DEPDC1B;MELK;CCNE2;CCNE1;FANCD2;KIF20A;DNA2;PRR11;ASF1B;BLM;CDCA2;PARPBP;CDCA3;CDCA5;TROAP;CDCA7;NCAPG;CDCA8;WDR62;PKMYT1;IQGAP3;NCAPH;SKA1;RAD51AP1;BRIP1;ORC6;RACGAP1;ORC1;PLK4;FANCI;CDT1;CCDC18;XRCC2;PLK1;FANCA;CDC7;CDC6;GPR137C;TPX2;KIF18A;DIAPH3;KIF18B;UBE2T;KIF4A;CDK1;E…
Reactome	Cell Cycle	103/649	2.60691e-81	20.5526	3813.56	ERCC6L;ZWILCH;DSCC1;HJURP;BUB1B;SMC4;SMC2;CDC20;PTTG1;RCC1;OIP5;NEK2;KNTC1;SKP2;GTSE1;KNL1;CDC25C;CDC25A;CDC25B;SGO2;CCNE2;CCNE1;CHMP4C;KIF20A;DNA2;PIF1;BLM;CDCA5;NCAPG;CDCA8;HMMR;PKMYT1;NCAPH;SKA1;CCNB2;BRIP1;CCNB1;ORC6;ORC1;PLK4;CDT1;UBE2C;PLK1;CDC7;CDC6;ZWINT;TPX2;KIF18A;CDK1;TOP2A;NCAPG2;MCM10;BRCA1;FOXM1;LMNB1;TUBA1C;EXO1;NUF2;MYBL2;TK1;RMI2;RFC3;H2AFX;KIF23;CCNA2;DBF4;ESPL1;INCENP;BIRC5;MCM…
Reactome	Cell Cycle, Mitotic	92/516	9.78744e-77	22.3908	3918.8	TOP2A;ERCC6L;ZWILCH;NCAPG2;BUB1B;MCM10;FOXM1;SMC4;SMC2;LMNB1;CDC20;TUBA1C;PTTG1;NUF2;RCC1;NEK2;KNTC1;MYBL2;TK1;SKP2;GTSE1;RFC3;H2AFX;KIF23;KNL1;CDC25C;CDC25A;CDC25B;CCNA2;SGO2;DBF4;CCNE2;ESPL1;INCENP;CCNE1;CHMP4C;BIRC5;MCM4;KIF2C;KIF20A;DNA2;MCM6;MCM2;CDCA5;NCAPG;CDCA8;HMMR;TYMS;PKMYT1;CENPA;NCAPH;SKA1;AURKB;AURKA;CCNB2;CCNB1;ORC6;CDC45;ORC1;POLD1;E2F1;E2F2;E2F3;E2F5;BUB1;PLK4;GINS1;CDT1;GINS2;CE…
Reactome	Cell Cycle Checkpoints	59/261	1.21051e-54	25.9141	3217.19	ERCC6L;ZWILCH;BUB1B;MCM10;BRCA1;CDC20;EXO1;NUF2;KNTC1;GTSE1;RMI2;RFC3;H2AFX;KNL1;CDC25C;CDC25A;CCNA2;SGO2;DBF4;CCNE2;INCENP;CCNE1;BIRC5;MCM4;KIF2C;DNA2;MCM6;MCM2;BLM;CDCA8;PKMYT1;CENPA;SKA1;AURKB;CCNB2;BRIP1;CCNB1;ORC6;CDC45;ORC1;BUB1;CENPU;UBE2C;PLK1;CDC7;CDC6;ZWINT;CENPE;CENPF;KIF18A;CENPH;CENPI;CENPK;CENPL;CDK1;CENPM;SPC24;MAD2L1;SPC25
ENCODE and ChEA Consensus	FOXM1 ENCODE	41/95	2.82425e-51	62.741	7302.65	PIF1;PARPBP;CDCA2;TROAP;CCNF;HJURP;HMGB2;KIF11;MKI67;CENPA;NCAPH;LMNB1;CDC20;CCNB2;CCNB1;PTTG1;RACGAP1;NUF2;NEK2;KPNA2;GTSE1;CEP55;CDKN2C;CKAP2L;UBE2C;H2AFX;PLK1;KIF23;CDC25B;CCNA2;ASPM;TPX2;CENPF;KIF18B;INCENP;UBE2T;CDK1;TRIM59;KIF20A;PRR11;CDKN3
ENCODE and ChEA Consensus	SIN3A ENCODE	90/1131	5.57223e-44	8.5449	851.037	ZWILCH;DSCC1;HJURP;HMGB2;BUB1B;MCM10;BRCA1;KIF11;SLC7A11;SMC4;KIF15;LMNB1;CDC20;TUBA1C;EME1;EXO1;NUF2;PBK;NEK2;KNTC1;KPNA2;GTSE1;ZNF367;DLGAP5;CEP55;WDHD1;HELLS;CKAP2L;H2AFX;KIF24;KIF23;CDC25C;CDC25A;CCNA2;DBF4;CCNE2;FANCD2;CKS2;BIRC5;MCM4;KIF2C;KIF20A;PABPC1;MTFR2;ALDOA;PRR11;DTL;BLM;CDCA5;NCAPG;CDCA8;HMMR;SKA3;IQGAP3;NCAPH;AURKB;AURKA;RAD51AP1;CCNB2;LDHA;CCNB1;ORC6;ORC1;RRS1;E2F3;BUB1;E2F8;PLK4…
Reactome	Mitotic Prometaphase	42/203	4.40227e-37	21.53	1802.35	ERCC6L;ZWILCH;CDCA5;CDCA8;NCAPG;BUB1B;SMC4;CENPA;NCAPH;SKA1;AURKB;SMC2;CDC20;TUBA1C;CCNB2;CCNB1;NUF2;KNTC1;NEK2;BUB1;PLK4;CENPU;CEP152;PLK1;KNL1;ZWINT;CENPE;SGO2;CENPF;KIF18A;CENPH;INCENP;CENPI;CENPK;CENPL;CDK1;CENPM;BIRC5;KIF2C;SPC24;MAD2L1;SPC25
Reactome	M Phase	52/372	8.05292e-37	13.8884	1154.26	ERCC6L;ZWILCH;NCAPG2;BUB1B;SMC4;SMC2;LMNB1;CDC20;TUBA1C;PTTG1;NUF2;RCC1;NEK2;KNTC1;H2AFX;KIF23;KNL1;SGO2;ESPL1;INCENP;CHMP4C;BIRC5;KIF2C;KIF20A;CDCA5;NCAPG;CDCA8;CENPA;NCAPH;SKA1;AURKB;CCNB2;CCNB1;BUB1;PLK4;CENPU;UBE2C;CEP152;PLK1;ZWINT;CENPE;CENPF;KIF18A;CENPH;CENPI;CENPK;CENPL;CDK1;CENPM;SPC24;SPC25;MAD2L1
GO Biological Process	Mitotic Sister Chromatid Segregation (GO:0000070)	35/120	1.05698e-36	33.1369	2744.99	UHRF1;CDCA5;NCAPG2;CDCA8;NCAPG;KIF11;SKA3;SMC4;NCAPH;SKA1;AURKB;KIF15;CCNB1;RRS1;KNTC1;CEP55;DLGAP5;SPAG5;PLK1;KIF23;KNL1;ZWINT;TPX2;CENPE;KIF18A;KIF18B;PSRC1;ESPL1;INCENP;KIFC1;CENPI;CENPK;CHMP4C;BIRC5;KIF2C
Reactome	Resolution of Sister Chromatid Cohesion	35/126	7.26868e-36	30.9426	2503.55	ERCC6L;ZWILCH;CDCA5;BUB1B;CDCA8;CENPA;SKA1;AURKB;CDC20;CCNB2;TUBA1C;CCNB1;NUF2;KNTC1;BUB1;CENPU;PLK1;KNL1;ZWINT;SGO2;CENPE;KIF18A;CENPF;CENPH;INCENP;CENPI;CENPK;CDK1;CENPL;BIRC5;CENPM;KIF2C;SPC24;MAD2L1;SPC25
ENCODE and ChEA Consensus	NFYB ENCODE	142/3715	1.32316e-34	4.68439	365.42	ERCC6L;POP1;PANK1;CCNF;HJURP;TMEM97;MKI67;CELSR3;CDC20;TBC1D31;STMN1;CHAC2;OIP5;NEK2;KNTC1;SKP2;KPNA2;GTSE1;WDHD1;GAS2L3;MCCC1;CDC25C;CDC25A;CDC25B;TRAIP;DEPDC1B;CCNE2;LACTB2;KIF20A;PRR11;ASF1B;PIF1;BLM;CDCA2;PARPBP;CDCA3;TROAP;CDCA8;WDR62;HMMR;RAD51AP1;CCNB2;BRIP1;CCNB1;ORC6;RACGAP1;PLK4;CCDC18;DDIAS;UBE2C;PLK1;FANCA;CDC7;CDC6;FANCB;ZWINT;BMP6;GPR137C;FAM111B;TPX2;SQLE;KIF18A;DIAPH3;KIF18B;UBE2T…
Reactome	Mitotic Anaphase	41/221	3.61326e-34	18.7017	1440.09	ERCC6L;ZWILCH;CDCA5;CDCA8;BUB1B;CENPA;SKA1;AURKB;LMNB1;CDC20;TUBA1C;CCNB2;CCNB1;PTTG1;NUF2;RCC1;KNTC1;BUB1;CENPU;UBE2C;PLK1;KNL1;ZWINT;CENPE;SGO2;CENPF;KIF18A;CENPH;ESPL1;INCENP;CENPI;CENPK;CENPL;CHMP4C;CDK1;CENPM;BIRC5;KIF2C;SPC24;MAD2L1;SPC25
Reactome	Mitotic Metaphase and Anaphase	41/222	4.37982e-34	18.5974	1428.48	ERCC6L;ZWILCH;CDCA5;CDCA8;BUB1B;CENPA;SKA1;AURKB;LMNB1;CDC20;TUBA1C;CCNB2;CCNB1;PTTG1;NUF2;RCC1;KNTC1;BUB1;CENPU;UBE2C;PLK1;KNL1;ZWINT;CENPE;SGO2;CENPF;KIF18A;CENPH;ESPL1;INCENP;CENPI;CENPK;CENPL;CHMP4C;CDK1;CENPM;BIRC5;KIF2C;SPC24;MAD2L1;SPC25
KEGG	Cell cycle	33/124	3.60915e-33	28.9373	2161.67	BUB1B;TTK;PKMYT1;CDC20;CCNB2;CCNB1;ORC6;CDC45;PTTG1;ORC1;E2F1;E2F2;E2F3;SKP2;E2F5;BUB1;CDKN2C;PLK1;CDC7;CDC6;CDC25C;CDC25A;CDC25B;CCNA2;DBF4;CCNE2;ESPL1;CCNE1;CDK1;MCM4;MCM6;MCM2;MAD2L1
Reactome	Amplification of Signal From Unattached Kinetochores via a MAD2 Inhibitory Signal	30/94	6.52663e-33	37.0049	2742.41	ERCC6L;ZWILCH;BUB1B;CDCA8;CENPA;AURKB;SKA1;CDC20;NUF2;KNTC1;BUB1;CENPU;PLK1;KNL1;ZWINT;SGO2;CENPE;CENPF;KIF18A;CENPH;INCENP;CENPI;CENPK;CENPL;BIRC5;CENPM;KIF2C;SPC24;MAD2L1;SPC25
Reactome	Amplification of Signal From the Kinetochores	30/94	6.52663e-33	37.0049	2742.41	ERCC6L;ZWILCH;BUB1B;CDCA8;CENPA;AURKB;SKA1;CDC20;NUF2;KNTC1;BUB1;CENPU;PLK1;KNL1;ZWINT;SGO2;CENPE;CENPF;KIF18A;CENPH;INCENP;CENPI;CENPK;CENPL;BIRC5;CENPM;KIF2C;SPC24;MAD2L1;SPC25
WikiPathways	Retinoblastoma Gene In Cancer WP2446	29/87	1.75721e-32	39.326	2875.48	TOP2A;HMGB2;TTK;TYMS;SMC2;CCNB2;CCNB1;CDC45;ORC1;STMN1;E2F1;E2F2;E2F3;SKP2;PLK4;CDT1;RFC3;RRM2;CDC7;CDC25A;CDC25B;CCNA2;ANLN;CCNE2;CCNE1;KIF4A;CDK1;MCM4;MCM6
Reactome	Mitotic Spindle Checkpoint	31/111	6.22914e-32	30.6891	2205.12	ERCC6L;ZWILCH;BUB1B;CDCA8;CENPA;SKA1;AURKB;CDC20;NUF2;KNTC1;BUB1;CENPU;UBE2C;PLK1;KNL1;ZWINT;SGO2;CENPE;KIF18A;CENPF;CENPH;INCENP;CENPI;CENPK;CENPL;BIRC5;CENPM;KIF2C;SPC24;MAD2L1;SPC25
Reactome	EML4 and NUDC in Mitotic Spindle Formation	31/116	2.86677e-31	28.8765	2030.79	ERCC6L;ZWILCH;BUB1B;CDCA8;CENPA;SKA1;AURKB;CDC20;TUBA1C;NUF2;KNTC1;BUB1;CENPU;PLK1;KNL1;ZWINT;SGO2;CENPE;KIF18A;CENPF;CENPH;INCENP;CENPI;CENPK;CENPL;BIRC5;CENPM;KIF2C;SPC24;MAD2L1;SPC25
ENCODE and ChEA Consensus	NFYA ENCODE	105/2250	6.15888e-31	4.94462	343.959	PANK1;CCNF;HJURP;TMEM97;CELSR3;CDC20;TBC1D31;OIP5;NEK2;KPNA2;GTSE1;GAS2L3;MCCC1;CDC25C;CDC25A;TRAIP;DEPDC1B;CCNE2;LACTB2;KIF20A;PRR11;ASF1B;PIF1;BLM;CDCA2;PARPBP;CDCA3;TROAP;CDCA8;WDR62;HMMR;RAD51AP1;CCNB2;BRIP1;CCNB1;ORC6;PLK4;DDIAS;CDC6;FANCB;ZWINT;GPR137C;TPX2;KIF18A;DIAPH3;KIF18B;UBE2T;CDK1;RHPN1-AS1;EZH2;TOP2A;HMGB2;MCM10;BRCA1;OTUD6B;TK1;ZNF367;DLGAP5;TIGD3;RMI2;CKAP2L;H2AFX;KIF24;KIF23;CIT…
WikiPathways	Cell Cycle WP179	31/120	9.18836e-31	27.573	1907.01	TTK;PKMYT1;CDC20;CCNB2;CCNB1;ORC6;CDC45;PTTG1;ORC1;E2F1;E2F2;E2F3;SKP2;E2F5;BUB1;CDKN2C;PLK1;CDC7;CDC6;CDC25C;CDC25A;CDC25B;CCNA2;DBF4;CCNE2;ESPL1;CCNE1;CDK1;MCM4;MCM6;MCM2
Reactome	Separation of Sister Chromatids	35/177	2.921e-30	19.7779	1345.01	ERCC6L;ZWILCH;CDCA5;BUB1B;CDCA8;CENPA;SKA1;AURKB;CDC20;TUBA1C;PTTG1;NUF2;KNTC1;BUB1;CENPU;UBE2C;PLK1;KNL1;ZWINT;SGO2;CENPE;KIF18A;CENPF;ESPL1;CENPH;INCENP;CENPI;CENPK;CENPL;BIRC5;CENPM;KIF2C;SPC24;MAD2L1;SPC25
Reactome	RHO GTPases Activate Formins	32/139	5.56626e-30	23.7485	1599.72	ERCC6L;ZWILCH;BUB1B;CDCA8;CENPA;SKA1;AURKB;CDC20;TUBA1C;NUF2;KNTC1;BUB1;CENPU;PLK1;KNL1;ZWINT;SGO2;CENPE;KIF18A;CENPF;DIAPH3;CENPH;INCENP;CENPI;CENPK;CENPL;BIRC5;CENPM;KIF2C;SPC24;MAD2L1;SPC25
Reactome	Mitotic G1 Phase and G1 S Transition	28/139	1.28795e-24	19.7078	1084.11	TOP2A;MCM10;TYMS;CCNB1;ORC6;CDC45;ORC1;E2F1;E2F2;MYBL2;E2F3;TK1;SKP2;E2F5;CDT1;CDKN2C;RRM2;CDC7;CDC6;CDC25A;CCNA2;DBF4;CCNE2;CCNE1;CDK1;MCM4;MCM6;MCM2
Reactome	RHO GTPase Effectors	36/291	1.03566e-23	11.3092	598.534	ERCC6L;ZWILCH;CDCA8;BUB1B;IQGAP3;CENPA;SKA1;AURKB;CDC20;TUBA1C;NUF2;KNTC1;BUB1;CENPU;PLK1;H2AFX;KNL1;CDC25C;ZWINT;CIT;CENPE;SGO2;CENPF;KIF18A;DIAPH3;CENPH;INCENP;CENPI;CENPK;CENPL;CENPM;BIRC5;KIF2C;SPC24;SPC25;MAD2L1
GO Biological Process	Spindle Assembly Checkpoint Signaling (GO:0071173)	16/27	1.51542e-23	109.008	5727.69	ZWILCH;PLK1;BUB1B;TTK;HASPIN;ZWINT;CDC20;CENPF;NUF2;BIRC5;KNTC1;TRIP13;BUB1;SPC24;MAD2L1;SPC25
GO Biological Process	Mitotic Spindle Assembly Checkpoint Signaling (GO:0007094)	16/27	1.51542e-23	109.008	5727.69	ZWILCH;PLK1;BUB1B;TTK;HASPIN;ZWINT;CDC20;CENPF;NUF2;BIRC5;KNTC1;TRIP13;BUB1;SPC24;MAD2L1;SPC25
GO Biological Process	Mitotic Spindle Checkpoint Signaling (GO:0071174)	16/27	1.51542e-23	109.008	5727.69	ZWILCH;PLK1;BUB1B;TTK;HASPIN;ZWINT;CDC20;CENPF;NUF2;BIRC5;KNTC1;TRIP13;BUB1;SPC24;MAD2L1;SPC25
GO Biological Process	Mitotic Spindle Organization (GO:0007052)	23/90	5.7933e-23	26.3551	1349.45	UHRF1;PLK1;CDCA8;KIF23;TTK;KIF11;WDR62;AURKB;KIF15;AURKA;CENPE;TPX2;CCNB1;CENPH;INCENP;KIFC1;KIF4A;NUF2;STMN1;RCC1;BIRC5;DLGAP5;SPC25
GO Biological Process	Negative Regulation of Mitotic Metaphase/Anaphase Transition (GO:0045841)	16/29	7.69437e-23	92.2281	4696.16	ZWILCH;PLK1;BUB1B;TTK;HASPIN;ZWINT;CDC20;CENPF;NUF2;BIRC5;KNTC1;TRIP13;BUB1;SPC24;MAD2L1;SPC25
Reactome	G2 M Checkpoints	25/137	5.67216e-21	17.2323	803.349	BLM;MCM10;BRCA1;PKMYT1;CCNB2;BRIP1;CCNB1;ORC6;CDC45;ORC1;EXO1;GTSE1;RFC3;RMI2;H2AFX;CDC7;CDC6;CDC25C;CDC25A;DBF4;CDK1;MCM4;DNA2;MCM6;MCM2
GO Biological Process	Sister Chromatid Segregation (GO:0000819)	16/36	7.59495e-21	59.927	2776.23	TOP2A;SPAG5;NCAPG2;PLK1;KNL1;SKA3;SMC4;SKA1;ZWINT;KIF18A;KIF18B;ESPL1;CENPI;KIFC1;CENPK;KNTC1
GO Biological Process	Mitotic Cell Cycle Phase Transition (GO:0044772)	23/113	1.60685e-20	19.5969	893.177	UBE2C;CCNF;PLK1;CDC7;CDC25C;PKMYT1;FOXM1;CDC25A;CDC25B;AURKA;CCNA2;CCNB2;CCNB1;MELK;DBF4;CCNE2;CCNE1;CDK1;TACC3;RCC1;BIRC5;E2F3;CDKN3
Reactome	Signaling by Rho GTPases, Miro GTPases and RHOBTB3	48/688	1.83767e-20	6.19513	281.527	ARHGAP11A;ARHGAP11B;ERCC6L;ARHGEF26;SHMT2;ZWILCH;CDCA8;BUB1B;ARHGAP39;IQGAP3;CENPA;SKA1;AURKB;LMNB1;CDC20;TUBA1C;RACGAP1;NUF2;KNTC1;ECT2;BUB1;CENPU;ARHGEF39;PLK1;H2AFX;KNL1;CDC25C;ZWINT;CIT;ANLN;CENPE;SGO2;DEPDC1B;CENPF;KIF18A;DIAPH3;CENPH;INCENP;CENPI;CCNE1;CENPK;CENPL;CENPM;BIRC5;KIF2C;SPC24;SPC25;MAD2L1
Reactome	Signaling by Rho GTPases	47/672	4.36944e-20	6.18974	275.92	ARHGAP11A;ARHGAP11B;ERCC6L;ARHGEF26;SHMT2;ZWILCH;CDCA8;BUB1B;ARHGAP39;IQGAP3;CENPA;SKA1;AURKB;LMNB1;CDC20;TUBA1C;RACGAP1;NUF2;KNTC1;ECT2;BUB1;CENPU;ARHGEF39;PLK1;H2AFX;KNL1;CDC25C;ZWINT;CIT;ANLN;CENPE;SGO2;DEPDC1B;CENPF;KIF18A;DIAPH3;CENPH;INCENP;CENPI;CENPK;CENPL;CENPM;BIRC5;KIF2C;SPC24;SPC25;MAD2L1
Reactome	G1 S Transition	23/121	8.3211e-20	17.9898	790.346	CDT1;RRM2;CDC7;MCM10;CDC6;TYMS;CDC25A;CCNA2;CCNB1;ORC6;DBF4;CDC45;CCNE2;ORC1;CCNE1;CDK1;E2F1;MCM4;TK1;MCM6;SKP2;E2F5;MCM2
ENCODE and ChEA Consensus	E2F6 ENCODE	108/3245	8.94188e-20	3.33889	146.447	ERCC6L;DSCC1;CCNF;TONSL;TMEM97;CELSR3;EME1;STMN1;C19ORF57;KNTC1;WDHD1;GAS2L3;DGAT2;WDR76;CDC25A;DEPDC1B;CCNE2;LACTB2;FANCD2;DNA2;PRR11;ASF1B;BLM;CDCA3;CDCA7;NCAPG;WDR62;SKA3;NCAPH;RAD51AP1;LDHA;BRIP1;FANCI;CDT1;CCDC18;DDIAS;XRCC2;CBX2;FANCA;CDC7;CDC6;FANCB;BMP6;GPR137C;FAM111B;ANLN;CDK1;EZH2;APOBEC3B;SNORA14B;HILPDA;HMGB2;MCM10;BRCA1;KIF15;LMNB1;SCML2;NUF2;PBK;MYBL2;TK1;ZNF367;CEP55;RMI2;RFC3;H2A…
GO Biological Process	Microtubule Cytoskeleton Organization Involved in Mitosis (GO:1902850)	18/59	8.94216e-20	33.1034	1451.95	PLK1;TTK;KIF11;WDR62;AURKB;CENPE;CCNB1;ESPL1;CENPH;KIF4A;NUF2;STMN1;CDK1;TACC3;RCC1;BIRC5;DLGAP5;SPC25
Reactome	S Phase	24/150	8.83763e-19	14.6368	608.453	GINS1;CDT1;GINS2;RFC3;UBE2C;CDCA5;GINS4;CDC6;CDC25A;CDC25B;CCNA2;ORC6;CDC45;CCNE2;ORC1;CCNE1;POLD1;E2F1;MCM4;DNA2;MCM6;SKP2;E2F5;MCM2
GO Biological Process	Positive Regulation of Cell Cycle Process (GO:0090068)	22/119	1.01447e-18	17.3183	717.535	PLK4;SPAG5;NCAPG2;CDCA8;NCAPG;CDC7;KIF23;KNL1;CDC6;SMC4;NCAPH;AURKB;CDC25B;AURKA;DBF4;RACGAP1;INCENP;BIRC5;ECT2;ZNF367;E2F8;MAD2L1
GO Biological Process	Mitotic Metaphase Chromosome Alignment (GO:0007080)	17/56	1.05803e-18	32.7455	1355.34	CDT1;CDCA5;CDCA8;TTK;SKA3;AURKB;SKA1;CENPE;CCNB1;KIF18A;PSRC1;KIFC1;NUF2;CHMP4C;RRS1;KIF2C;CEP55
GO Biological Process	Mitotic Nuclear Division (GO:0140014)	16/47	1.36241e-18	38.641	1589.59	SPAG5;UBE2C;NCAPG2;PLK1;KNL1;SKA3;SMC4;SKA1;ZWINT;KIF18A;KIF18B;ESPL1;CENPI;KIFC1;CENPK;KNTC1
Reactome	DNA Replication	23/143	4.25217e-18	14.6752	586.996	GINS1;CDT1;GINS2;RFC3;UBE2C;H2AFX;GINS4;CDC7;MCM10;CDC6;CCNA2;ORC6;DBF4;CDC45;CCNE2;ORC1;CCNE1;POLD1;MCM4;DNA2;MCM6;SKP2;MCM2
GO Biological Process	DNA Metabolic Process (GO:0006259)	30/302	3.40962e-17	8.6149	326.654	TOP2A;ERCC6L;BLM;HMGB2;MCM10;BRCA1;TYMS;RAD51AP1;BRIP1;ORC6;CDC45;EXO1;POLD1;PCLAF;RAD54L;KPNA2;WDHD1;RMI2;RFC3;XRCC2;FANCA;CDC6;TICRR;FAM111B;RAD51;UBE2T;CDK1;MCM4;DNA2;MCM6
GO Biological Process	Positive Regulation of Mitotic Cell Cycle Phase Transition (GO:1901992)	16/64	3.58285e-16	24.9341	886.786	RRM2;UBE2C;CDCA5;CDC7;CDC25C;CDC25A;CDC25B;CDC20;CCNB1;CCNE2;ESPL1;CCNE1;CDK1;BIRC5;DTL;DLGAP5
Reactome	Synthesis of DNA	19/108	6.55093e-16	16.1196	563.57	GINS1;CDT1;GINS2;RFC3;UBE2C;GINS4;CDC6;CCNA2;ORC6;CDC45;CCNE2;ORC1;CCNE1;POLD1;MCM4;DNA2;MCM6;SKP2;MCM2
GO Biological Process	Metaphase Chromosome Alignment (GO:0051310)	15/55	7.30057e-16	27.956	974.361	CDCA5;CDCA8;SKA3;SKA1;CENPE;CCNB1;CENPF;KIF18A;PSRC1;INCENP;KIFC1;CHMP4C;RRS1;KIF2C;CEP55
Reactome	Activation of ATR in Response to Replication Stress	13/37	1.51291e-15	40.1098	1368.74	RFC3;MCM10;CDC7;CDC6;CDC25C;CDC25A;CDC45;ORC6;DBF4;ORC1;MCM4;MCM6;MCM2
Reactome	G1 S-Specific Transcription	12/29	1.80077e-15	52.0925	1768.57	CDT1;CDC45;RRM2;ORC1;CCNE1;E2F1;CDK1;TK1;CDC6;TYMS;E2F5;CDC25A
ENCODE and ChEA Consensus	E2F1 CHEA	46/859	3.35195e-15	4.59153	153.032	ARHGAP11A;SHMT2;CDCA5;HMGB2;BUB1B;TMEM97;PKMYT1;AURKB;LMNB1;AURKA;CCNB2;BRIP1;EXO1;POLD1;OIP5;E2F3;TK1;E2F5;ZNF367;DLGAP5;E2F8;FANCI;CDT1;GINS2;RMI2;RFC3;RRM2;ATAD5;UBE2C;XRCC2;CEP152;ATAD2;H2AFX;CDC6;SHCBP1;CDC25A;TICRR;KIF18A;CENPH;ESPL1;CENPM;MCM6;ALDOA;SPC24;EZH2;MCM2
Reactome	Chromosome Maintenance	19/119	4.25235e-15	14.3384	474.477	PIF1;CENPU;BLM;RFC3;CENPW;DSCC1;H2AFX;HJURP;KNL1;CENPA;CCNA2;CENPH;CENPI;POLD1;CENPK;CENPL;CENPM;OIP5;DNA2
GO Biological Process	Mitotic Cytokinesis (GO:0000281)	15/62	5.23238e-15	23.7838	782.106	PLK1;CDCA8;KIF23;CENPA;AURKB;ANLN;ESPL1;RACGAP1;INCENP;KIF4A;STMN1;BIRC5;KIF20A;ECT2;CEP55
WikiPathways	G1 To S Cell Cycle Control WP45	15/64	8.74919e-15	22.8108	738.38	CDKN2C;CDC25A;CCNB1;ORC6;CDC45;CCNE2;ORC1;CCNE1;E2F1;CDK1;MCM4;E2F2;E2F3;MCM6;MCM2
WikiPathways	DNA Replication WP466	13/42	1.01849e-14	33.1859	1069.18	CDT1;RFC3;MCM10;CDC7;CDC6;ORC6;CDC45;DBF4;ORC1;POLD1;MCM4;MCM6;MCM2
GO Biological Process	Cell Cycle G2/M Phase Transition (GO:0044839)	13/43	1.44182e-14	32.0781	1022.34	PLK1;FOXM1;PKMYT1;CDC25C;AURKB;CDC25A;AURKA;CDC25B;CCNA2;CCNB1;MELK;CDK1;BIRC5
Reactome	Mitotic G2-G2 M Phases	22/186	1.77759e-14	10.2082	323.2	PLK4;CEP152;PLK1;HMMR;CDC25C;PKMYT1;FOXM1;CDC25A;CDC25B;AURKA;CCNA2;CCNB2;TPX2;TUBA1C;CCNB1;CENPF;CDK1;E2F1;NEK2;MYBL2;E2F3;GTSE1
GO Biological Process	Double-Strand Break Repair via Homologous Recombination (GO:0000724)	18/114	2.78914e-14	14.0984	440.018	GINS2;BLM;RMI2;UHRF1;XRCC2;GINS4;TONSL;CDC7;FANCB;BRCA1;RAD54B;RAD51AP1;CDC45;RAD51;MCM4;RAD54L;AUNIP;MCM6
GO Biological Process	DNA Repair (GO:0006281)	26/302	1.44576e-13	7.24022	214.057	ERCC6L;BLM;CDCA5;BRCA1;RAD51AP1;BRIP1;EME1;EXO1;POLD1;RAD54L;FANCI;WDHD1;RMI2;RFC3;XRCC2;PLK1;FANCA;FANCB;TRAIP;TICRR;RAD51;FANCD2;UBE2T;CDK1;DNA2;TRIP13
GO Biological Process	G2/M Transition of Mitotic Cell Cycle (GO:0000086)	12/40	1.69168e-13	31.61	929.582	CCNA2;CCNB1;MELK;PLK1;CDK1;BIRC5;FOXM1;PKMYT1;CDC25C;CDC25A;AURKA;CDC25B
Reactome	Polo-like Kinase Mediated Events	9/16	1.84676e-13	93.8762	2752.47	CCNB2;CCNB1;CENPF;PLK1;MYBL2;CDC25C;FOXM1;PKMYT1;CDC25A
GO Biological Process	Regulation of Cell Cycle Process (GO:0010564)	19/146	1.98366e-13	11.2746	329.766	CDCA2;SPAG5;ZWILCH;PLK1;KIF11;MKI67;CDC25C;PKMYT1;AURKB;AURKA;DBF4;RACGAP1;RCC1;KNTC1;NEK2;KIF2C;KIF20A;ECT2;BUB1
Reactome	Activation of the Pre-Replicative Complex	11/33	4.713e-13	36.7519	1043.14	CDT1;CDC45;ORC6;DBF4;ORC1;MCM4;MCM10;CDC7;CDC6;MCM6;MCM2
GO Biological Process	Cytoskeleton-Dependent Cytokinesis (GO:0061640)	15/84	6.33247e-13	16.1825	454.532	PLK1;CDCA8;KIF23;CENPA;AURKB;ANLN;ESPL1;RACGAP1;INCENP;KIF4A;STMN1;BIRC5;KIF20A;ECT2;CEP55
Reactome	Cyclin A B1 B2 Associated Events During G2 M Transition	10/25	6.4555e-13	48.8377	1370.81	CCNA2;CCNB2;CCNB1;PLK1;CDK1;FOXM1;PKMYT1;CDC25C;CDC25A;CDC25B
Reactome	G2 M Transition	20/184	1.41756e-12	9.20849	251.227	PLK4;CEP152;PLK1;HMMR;CDC25C;PKMYT1;FOXM1;CDC25A;CDC25B;AURKA;CCNA2;CCNB2;TPX2;TUBA1C;CCNB1;CENPF;CDK1;NEK2;MYBL2;GTSE1
GO Biological Process	Mitotic Spindle Assembly (GO:0090307)	12/47	1.45074e-12	25.279	689.078	TPX2;RACGAP1;UHRF1;INCENP;KIFC1;KIF4A;CDCA8;BIRC5;KIF23;KIF11;AURKB;KIF15
Reactome	G0 and Early G1	10/27	1.62565e-12	43.0877	1169.62	TOP2A;CCNA2;CCNE2;CCNE1;E2F1;CDK1;MYBL2;CDC6;E2F5;CDC25A
GO Biological Process	Regulation of Mitotic Cell Cycle Spindle Assembly Checkpoint (GO:0090266)	9/20	2.5822e-12	59.7273	1593.67	CCNB1;INCENP;CDCA8;BIRC5;KNL1;SKA3;AURKB;SKA1;MAD2L1
GO Biological Process	G1/S Transition of Mitotic Cell Cycle (GO:0000082)	13/64	3.98974e-12	18.8493	494.744	CCNF;CDC7;CDC25A;CCNA2;CCNB2;CCNB1;DBF4;CCNE2;CCNE1;CDK1;RCC1;E2F3;CDKN3
GO Molecular Function	Tubulin Binding (GO:0015631)	25/326	5.67803e-12	6.35022	164.435	BRCA1;SKA3;PHF6;SKA1;KIF15;RACGAP1;STMN1;NUF2;GTSE1;DLGAP5;GAS2L3;SPAG5;PLK1;KIF23;KNL1;CENPE;KIF18A;KIF18B;PSRC1;KIFC1;BIRC5;KIF2C;KIF20A;SPC24;CDK5R1
WikiPathways	DNA IR Damage And Cellular Response Via ATR WP4016	14/81	6.03293e-12	15.4974	400.356	FANCI;PLK1;FANCA;BRCA1;FOXM1;CDC25C;BRIP1;CDC45;RAD51;EXO1;FANCD2;E2F1;CDK1;MCM2
GO Biological Process	Cell Cycle G1/S Phase Transition (GO:0044843)	13/66	6.05812e-12	18.1362	468.451	CCNF;CDC7;CDC25A;CCNA2;CCNB2;CCNB1;DBF4;CCNE2;CCNE1;CDK1;RCC1;E2F3;CDKN3
Reactome	Nucleosome Assembly	12/53	6.87662e-12	21.573	554.489	CENPU;CENPW;CENPH;CENPI;H2AFX;CENPK;HJURP;CENPL;CENPM;OIP5;KNL1;CENPA
Reactome	Deposition of New CENPA-containing Nucleosomes at the Centromere	12/53	6.87662e-12	21.573	554.489	CENPU;CENPW;CENPH;CENPI;H2AFX;CENPK;HJURP;CENPL;CENPM;OIP5;KNL1;CENPA
GO Biological Process	Positive Regulation of Mitotic Sister Chromatid Separation (GO:1901970)	8/15	7.66994e-12	83.1376	2127.8	CDC20;ESPL1;UBE2C;INCENP;CDCA8;BIRC5;AURKB;DLGAP5
Reactome	DNA Strand Elongation	10/32	1.16907e-11	33.2866	837.897	GINS1;GINS2;RFC3;CDC45;POLD1;GINS4;MCM4;DNA2;MCM6;MCM2
Reactome	Impaired BRCA2 Binding to PALB2	9/24	1.91436e-11	43.7911	1080.72	RAD51AP1;BLM;RMI2;BRIP1;RAD51;EXO1;XRCC2;BRCA1;DNA2
Reactome	Defective HDR Through Homologous Recombination Repair Due to PALB2 Loss of BRCA1 Binding Function	9/25	2.9549e-11	41.0521	995.307	RAD51AP1;BLM;BRIP1;RMI2;RAD51;EXO1;XRCC2;BRCA1;DNA2
Reactome	Defective HDR Through Homologous Recomb Repair Due to PALB2 Loss of BRCA2 RAD51 RAD51C Binding Fnc	9/25	2.9549e-11	41.0521	995.307	RAD51AP1;BLM;BRIP1;RMI2;RAD51;EXO1;XRCC2;BRCA1;DNA2
Reactome	Defective Homologous Recombination Repair (HRR) Due to BRCA1 Loss of Function	9/25	2.9549e-11	41.0521	995.307	RAD51AP1;BLM;BRIP1;RMI2;RAD51;EXO1;XRCC2;BRCA1;DNA2
Reactome	Defective Homologous Recombination Repair (HRR) Due to PALB2 Loss of Function	9/25	2.9549e-11	41.0521	995.307	RAD51AP1;BLM;BRIP1;RMI2;RAD51;EXO1;XRCC2;BRCA1;DNA2
Reactome	Condensation of Prometaphase Chromosomes	7/11	3.00001e-11	126.856	3073.69	CCNB2;CCNB1;CDK1;NCAPG;SMC4;NCAPH;SMC2
Reactome	Resolution of D-loop Structures Through Holliday Junction Intermediates	10/35	3.2064e-11	29.2877	707.688	RAD51AP1;BLM;BRIP1;RMI2;RAD51;EME1;EXO1;XRCC2;BRCA1;DNA2
GO Molecular Function	Microtubule Binding (GO:0008017)	21/243	3.23508e-11	7.14922	172.685	GAS2L3;SPAG5;PLK1;KIF23;KNL1;SKA3;SKA1;KIF15;CENPE;KIF18A;KIF18B;PSRC1;RACGAP1;KIFC1;NUF2;BIRC5;KIF2C;KIF20A;GTSE1;DLGAP5;SPC24
Reactome	APC C-mediated Degradation of Cell Cycle Proteins	13/75	3.35408e-11	15.4964	373.747	UBE2C;PLK1;BUB1B;AURKB;AURKA;CDC20;CCNA2;CCNB1;PTTG1;CDK1;NEK2;SKP2;MAD2L1
Reactome	Regulation of Mitotic Cell Cycle	13/75	3.35408e-11	15.4964	373.747	UBE2C;PLK1;BUB1B;AURKB;AURKA;CDC20;CCNA2;CCNB1;PTTG1;CDK1;NEK2;SKP2;MAD2L1
Reactome	Resolution of D-Loop Structures	10/36	4.38544e-11	28.1599	671.617	RAD51AP1;BLM;BRIP1;RMI2;RAD51;EME1;EXO1;XRCC2;BRCA1;DNA2
Reactome	Kinesins	12/62	4.98074e-11	17.6818	419.463	TUBA1C;CENPE;KIF18A;KIF18B;RACGAP1;KIFC1;KIF4A;KIF23;KIF2C;KIF11;KIF20A;KIF15
Reactome	Resolution of D-loop Structures Through Synthesis-Dependent Strand Annealing (SDSA)	9/27	6.61543e-11	36.487	855.221	RAD51AP1;BLM;BRIP1;RMI2;RAD51;EXO1;XRCC2;BRCA1;DNA2
WikiPathways	Gastric Cancer Network 1 WP2361	9/27	6.61543e-11	36.487	855.221	TOP2A;TPX2;CENPF;UBE2C;MCM4;MYBL2;ECT2;KIF15;AURKA
Reactome	Unwinding of DNA	7/12	7.1145e-11	101.479	2371.2	GINS1;GINS2;CDC45;GINS4;MCM4;MCM6;MCM2
ENCODE and ChEA Consensus	MAX ENCODE	66/2073	9.48919e-11	2.73485	63.1157	SNORA14B;POP1;PANK1;ZWILCH;HILPDA;BUB1B;TMEM97;CELSR3;SMC2;KIF15;LMNB1;CDC20;TUBA1C;EME1;STMN1;NUF2;ZNF367;CEP55;WDHD1;RFC3;DGAT2;MCCC1;KIF23;PUS7;DBF4;CCNE2;LACTB2;BIRC5;MCM4;KIF20A;DNA2;PABPC1;MCM2;RNFT2;PIF1;BLM;SHMT2;CDCA8;WDR62;SKA3;AURKB;LDHA;CCNB1;RRS1;E2F1;POC1A;E2F3;E2F5;FANCI;CENPU;CCDC18;PLK1;ATAD2;CDC7;FANCB;GPR137C;ANLN;SQLE;CENPF;MEX3A;RAD51;CENPM;TRIP13;EZH2;MAD2L1;CDK5R1
GO Biological Process	Positive Regulation of Chromosome Separation (GO:1905820)	7/13	1.52316e-10	84.5619	1911.53	INCENP;NCAPG2;CDCA8;NCAPG;BIRC5;SMC4;NCAPH
GO Biological Process	Regulation of Attachment of Spindle Microtubules to Kinetochore (GO:0051988)	7/13	1.52316e-10	84.5619	1911.53	SPAG5;RACGAP1;ZWILCH;CDK1;KNTC1;NEK2;ECT2
KEGG	Fanconi anemia pathway	11/54	1.79882e-10	18.7832	421.472	FANCI;RMI2;BLM;BRIP1;RAD51;EME1;FANCD2;UBE2T;FANCA;BRCA1;FANCB
Reactome	Defective Homologous Recombination Repair (HRR) Due to BRCA2 Loss of Function	10/41	1.81901e-10	23.6119	529.558	RAD51AP1;BLM;BRIP1;RFC3;RMI2;RAD51;EXO1;XRCC2;BRCA1;DNA2
Reactome	Diseases of DNA Double-Strand Break Repair	10/41	1.81901e-10	23.6119	529.558	RAD51AP1;BLM;BRIP1;RFC3;RMI2;RAD51;EXO1;XRCC2;BRCA1;DNA2
Reactome	HDR Through Homologous Recombination (HRR)	12/69	1.86377e-10	15.5048	347.359	RAD51AP1;RFC3;RMI2;BLM;BRIP1;RAD51;EME1;EXO1;POLD1;XRCC2;BRCA1;DNA2
GO Biological Process	Regulation of Mitotic Cell Cycle (GO:0007346)	15/124	2.07264e-10	10.2231	227.945	CDCA2;PLK1;MKI67;CDC25C;PKMYT1;CDC25B;AURKA;CDC20;CCNB1;CKS2;RCC1;BIRC5;NEK2;DLGAP5;MAD2L1
GO Biological Process	DNA Damage Response (GO:0006974)	26/421	2.56966e-10	5.02803	111.029	TOP2A;ERCC6L;BLM;UHRF1;MCM10;BRCA1;RAD51AP1;BRIP1;EXO1;POLD1;PCLAF;E2F1;RAD54L;WDHD1;RMI2;RFC3;XRCC2;FANCA;CIP2A;WDR76;TRAIP;TICRR;RAD51;UBE2T;CDK1;DTL
WikiPathways	Regulation Sister Chromatid Sep At Meta-Anaphase Transition WP4240	7/14	3.01014e-10	72.4779	1589	CDC20;CENPE;ESPL1;PTTG1;BUB1B;BUB1;MAD2L1
Reactome	Homologous DNA Pairing and Strand Exchange	10/43	3.03544e-10	22.1787	486.056	RAD51AP1;BLM;BRIP1;RFC3;RMI2;RAD51;EXO1;XRCC2;BRCA1;DNA2
GO Biological Process	DNA Recombination (GO:0006310)	10/43	3.03544e-10	22.1787	486.056	BLM;BRIP1;RMI2;RAD51;UHRF1;EXO1;XRCC2;RAD54L;BRCA1;RAD54B
GO Biological Process	Double-Strand Break Repair (GO:0006302)	17/176	4.56958e-10	7.98296	171.685	BLM;RMI2;UHRF1;CDCA5;XRCC2;PLK1;TONSL;HMGB2;BRCA1;RAD54B;RAD51AP1;BRIP1;RAD51;EME1;AUNIP;DNA2;TRIP13
Reactome	DNA Repair	22/312	5.54033e-10	5.7357	122.25	FANCI;RMI2;BLM;RFC3;XRCC2;H2AFX;FANCA;BRCA1;FANCB;RAD51AP1;CCNA2;BRIP1;RAD51;EME1;FANCD2;EXO1;UBE2T;POLD1;PCLAF;DNA2;KPNA2;DTL
GO Biological Process	Centromere Complex Assembly (GO:0034508)	7/15	5.57696e-10	63.415	1351.2	CENPE;CENPF;CENPW;CENPI;HJURP;OIP5;DLGAP5
GO Biological Process	Regulation of Cyclin-Dependent Protein Serine/Threonine Kinase Activity (GO:0000079)	10/46	6.22011e-10	20.3273	430.9	BLM;CDKN2C;PSRC1;CCNE2;CDC6;PKMYT1;CDC25C;CDC25A;CDK5R1;CDKN3
Reactome	HDR Through Homologous Recombination (HRR) or Single Strand Annealing (SSA)	14/116	8.66782e-10	10.1615	212.033	BLM;RFC3;RMI2;XRCC2;H2AFX;BRCA1;RAD51AP1;CCNA2;BRIP1;RAD51;EME1;EXO1;POLD1;DNA2
Reactome	Switching of Origins to a Post-Replicative State	12/79	9.56657e-10	13.184	273.799	CCNA2;CDT1;ORC6;CCNE2;ORC1;CCNE1;UBE2C;MCM4;MCM6;CDC6;SKP2;MCM2
GO Biological Process	Regulation of Cytokinesis (GO:0032465)	12/81	1.28891e-09	12.8005	262.02	RACGAP1;PLK1;CHMP4C;KIF23;KIF20A;CDC6;ECT2;ZNF367;AURKB;CDC25B;AURKA;E2F8
GO Biological Process	Mitotic Spindle Elongation (GO:0000022)	6/10	1.39944e-09	108.335	2208.65	RACGAP1;INCENP;KIF4A;BIRC5;CDCA8;KIF23
GO Biological Process	Mitotic Spindle Midzone Assembly (GO:0051256)	6/10	1.39944e-09	108.335	2208.65	RACGAP1;INCENP;KIF4A;BIRC5;CDCA8;KIF23
GO Biological Process	Regulation of G2/M Transition of Mitotic Cell Cycle (GO:0010389)	9/37	1.55426e-09	23.444	475.498	CCNB1;CENPF;CDK1;CDC7;PKMYT1;CDC25C;DTL;CDC25A;CDC25B
Reactome	Homology Directed Repair	14/122	1.69935e-09	9.59406	193.733	BLM;RFC3;RMI2;XRCC2;H2AFX;BRCA1;RAD51AP1;CCNA2;BRIP1;RAD51;EME1;EXO1;POLD1;DNA2
Reactome	Diseases of DNA Repair	10/51	1.83368e-09	17.8439	358.964	RAD51AP1;RFC3;RMI2;BLM;BRIP1;RAD51;EXO1;XRCC2;BRCA1;DNA2
GO Biological Process	Regulation of Chromosome Segregation (GO:0051983)	8/27	2.28863e-09	30.611	609.015	RMI2;NCAPG2;NCAPG;KIF2C;CDC6;SMC4;BUB1;NCAPH
GO Biological Process	Positive Regulation of Chromosome Segregation (GO:0051984)	7/18	2.66094e-09	46.113	910.481	CCNB1;NCAPG2;CDK1;NCAPG;CDC6;SMC4;NCAPH
GO Biological Process	Protein Localization to Chromosome, Centromeric Region (GO:0071459)	7/18	2.66094e-09	46.113	910.481	MTBP;ZWILCH;CDK1;TTK;KNL1;HASPIN;CENPA
WikiPathways	DNA Damage Response WP707	11/69	2.84838e-09	13.9149	273.796	CCNB2;CCNB1;RAD51;CCNE2;FANCD2;CCNE1;E2F1;CDK1;BRCA1;CDC25C;CDC25A
WikiPathways	miRNA Regulation Of DNA Damage Response WP1530	11/69	2.84838e-09	13.9149	273.796	CCNB2;CCNB1;RAD51;CCNE2;FANCD2;CCNE1;E2F1;CDK1;BRCA1;CDC25C;CDC25A
GO Biological Process	Kinetochore Organization (GO:0051383)	6/11	3.04281e-09	86.6637	1699.52	CENPE;CENPF;CENPW;CENPH;NUF2;DLGAP5
GO Biological Process	Protein Localization to Kinetochore (GO:0034501)	6/11	3.04281e-09	86.6637	1699.52	MTBP;ZWILCH;CDK1;KNTC1;TTK;KNL1
Reactome	Presynaptic Phase of Homologous DNA Pairing and Strand Exchange	9/40	3.29354e-09	21.172	413.518	BLM;BRIP1;RFC3;RMI2;RAD51;EXO1;XRCC2;BRCA1;DNA2
GO Biological Process	Positive Regulation of Cytokinesis (GO:0032467)	9/40	3.29354e-09	21.172	413.518	RACGAP1;INCENP;CDCA8;BIRC5;KIF23;CDC6;ECT2;ZNF367;CDC25B
KEGG	Oocyte meiosis	14/129	3.55355e-09	9.00686	175.231	PLK1;CDC25C;PKMYT1;AURKA;CDC20;CCNB2;CCNB1;PTTG1;CCNE2;ESPL1;CCNE1;CDK1;BUB1;MAD2L1
Reactome	DNA Double-Strand Break Repair	15/152	3.66798e-09	8.1221	157.761	BLM;RFC3;RMI2;XRCC2;H2AFX;BRCA1;RAD51AP1;CCNA2;BRIP1;RAD51;EME1;EXO1;POLD1;DNA2;KPNA2
KEGG	Homologous recombination	9/41	4.1687e-09	20.5094	395.742	BLM;BRIP1;RAD51;EME1;POLD1;XRCC2;RAD54L;BRCA1;RAD54B
ENCODE and ChEA Consensus	IRF3 ENCODE	31/663	4.20509e-09	3.77551	72.8182	TOP2A;BLM;CDCA2;CDCA3;HMGB2;WDR62;CENPA;AURKA;ORC6;RAD54L;KNTC1;E2F3;BUB1;DLGAP5;RRM2;UBE2C;CKAP2L;KIF24;CDC6;GPR137C;TICRR;FAM111B;TPX2;INCENP;CENPM;MTFR2;PRR11;SPC24;ASF1B;CDKN3;SPC25
GO Biological Process	DNA Replication (GO:0006260)	11/73	5.29013e-09	13.0145	248.023	FAM111B;WDHD1;RFC3;BLM;POLD1;PCLAF;CDK1;MCM4;DNA2;MCM6;TICRR
GO Biological Process	Spindle Assembly (GO:0051225)	11/73	5.29013e-09	13.0145	248.023	TPX2;INCENP;KIFC1;UHRF1;RCC1;BIRC5;CDCA8;NEK2;KIF11;AURKB;KIF15
Reactome	Regulation of TP53 Activity Through Phosphorylation	12/92	5.77085e-09	11.0343	209.325	CCNA2;TPX2;RFC3;RMI2;BLM;BRIP1;EXO1;BRCA1;DNA2;AURKB;AURKA;CDK5R1
GO Biological Process	Regulation of Mitotic Sister Chromatid Separation (GO:0010965)	6/12	6.01455e-09	72.2161	1366.98	CCNB1;INCENP;BIRC5;CDCA8;KNL1;AURKB
GO Biological Process	Positive Regulation of G2/M Transition of Mitotic Cell Cycle (GO:0010971)	7/20	6.32874e-09	39.0147	736.526	CCNB1;CDK1;CDC7;CDC25C;DTL;CDC25A;CDC25B
GO Molecular Function	Cyclin-Dependent Protein Serine/Threonine Kinase Regulator Activity (GO:0016538)	9/44	8.13251e-09	18.7486	349.237	CCNA2;CCNB2;CCNB1;CDKN2C;CCNE2;CCNE1;CCNF;CKS2;CDK5R1
Reactome	Transcriptional Regulation by TP53	22/362	8.70208e-09	4.87963	90.5645	FANCI;RMI2;BLM;RFC3;BRCA1;CDC25C;AURKB;AURKA;CCNA2;TPX2;BRIP1;CCNB1;CCNE2;CCNE1;FANCD2;EXO1;CDK1;E2F1;BIRC5;DNA2;CDK5R1;E2F8
GO Molecular Function	Single-Stranded DNA Helicase Activity (GO:0017116)	7/21	9.38039e-09	36.2261	669.627	PIF1;RFC3;RAD51;DSCC1;MCM4;DNA2;MCM6
Reactome	G2 M DNA Damage Checkpoint	11/77	9.45521e-09	12.2233	225.845	RFC3;RMI2;BLM;BRIP1;CCNB1;EXO1;H2AFX;CDK1;BRCA1;DNA2;CDC25C
Reactome	DNA Replication Pre-Initiation	13/118	1.08094e-08	9.13025	167.475	CDT1;UBE2C;H2AFX;CDC7;MCM10;CDC6;ORC6;DBF4;CDC45;ORC1;MCM4;MCM6;MCM2
GO Biological Process	Positive Regulation of Mitotic Metaphase/Anaphase Transition (GO:0045842)	6/13	1.10394e-08	61.8964	1134.05	CDC20;ESPL1;UBE2C;SKA3;SKA1;DLGAP5
KEGG	Progesterone-mediated oocyte maturation	12/100	1.5133e-08	10.0271	180.551	CCNA2;CCNB2;CCNB1;PLK1;CDK1;CDC25C;PKMYT1;BUB1;CDC25A;CDC25B;AURKA;MAD2L1
Reactome	COPI-dependent Golgi-to-ER Retrograde Traffic	12/101	1.69623e-08	9.9139	177.382	TUBA1C;CENPE;KIF18A;KIF18B;RACGAP1;KIFC1;KIF4A;KIF23;KIF2C;KIF20A;KIF11;KIF15
Reactome	Activation of APC C and APC C Cdc20 Mediated Degradation of Mitotic Proteins	10/64	1.85325e-08	13.5392	241.048	CDC20;CCNA2;CCNB1;PTTG1;UBE2C;PLK1;CDK1;BUB1B;NEK2;MAD2L1
GO Biological Process	Positive Regulation of Cell Cycle G2/M Phase Transition (GO:1902751)	7/23	1.93102e-08	31.6946	562.98	CCNB1;CDK1;CDC7;CDC25C;DTL;CDC25A;CDC25B
Reactome	Impaired BRCA2 Binding to RAD51	8/35	2.20263e-08	21.5323	379.637	BLM;BRIP1;RFC3;RMI2;RAD51;EXO1;BRCA1;DNA2
Reactome	TP53 Regulates Transcription of Cell Cycle Genes	9/49	2.21744e-08	16.4008	289.054	CCNA2;CCNB1;CCNE2;CCNE1;E2F1;CDK1;CDC25C;AURKA;E2F8
GO Biological Process	Regulation of Protein Serine/Threonine Kinase Activity (GO:0071900)	10/67	2.92458e-08	12.8246	222.476	BLM;CDKN2C;CCNE2;CDC6;CDC25C;PKMYT1;CDC25A;CDK5R1;CDKN3;EZH2
GO Biological Process	Regulation of Mitotic Metaphase/Anaphase Transition (GO:0030071)	9/51	3.2046e-08	15.6183	269.51	CDC20;CENPE;CCNB1;ESPL1;UBE2C;PLK1;KNL1;CDC6;DLGAP5
Reactome	HDR Through Single Strand Annealing (SSA)	8/37	3.52693e-08	20.0453	343.982	BLM;BRIP1;RFC3;RMI2;RAD51;EXO1;BRCA1;DNA2
GO Biological Process	Regulation of Mitotic Cell Cycle Phase Transition (GO:1901990)	11/88	3.95501e-08	10.4712	178.489	ANLN;CENPE;CENPF;CDKN2C;UBE2C;PLK1;E2F1;KNTC1;CDC6;ZNF367;AURKA
GO Biological Process	Attachment of Mitotic Spindle Microtubules to Kinetochore (GO:0051315)	6/16	4.97338e-08	43.3209	728.509	CDT1;CENPE;NUF2;KIF2C;SKA3;SKA1
GO Biological Process	DNA-templated DNA Replication (GO:0006261)	9/55	6.37905e-08	14.2572	236.209	WDHD1;RFC3;CDC45;ORC6;POLD1;MCM4;MCM10;DNA2;CDC6
WikiPathways	ATM Signaling WP2516	8/40	6.77542e-08	18.1633	299.828	CCNB1;RAD51;FANCD2;CCNE1;CDK1;BRCA1;CDC25C;CDC25A
Reactome	Orc1 Removal From Chromatin	9/58	1.03002e-07	13.3823	215.302	CCNA2;CDT1;ORC6;ORC1;MCM4;MCM6;CDC6;SKP2;MCM2
GO Biological Process	Regulation of Mitotic Nuclear Division (GO:0007088)	9/58	1.03002e-07	13.3823	215.302	CCNB1;CDCA2;RCC1;NEK2;KNL1;MKI67;CDC25C;PKMYT1;AURKA
GO Biological Process	Nuclear Chromosome Segregation (GO:0098813)	6/18	1.12616e-07	36.0971	577.527	TOP2A;CENPF;INCENP;KIF2C;SKA3;SKA1
GO Biological Process	Establishment of Chromosome Localization (GO:0051303)	6/18	1.12616e-07	36.0971	577.527	CENPE;CENPF;INCENP;KIF2C;SKA3;SKA1
GO Biological Process	Mitotic DNA Damage Checkpoint Signaling (GO:0044773)	9/59	1.20071e-07	13.114	208.974	BLM;EME1;FANCD2;PLK1;CDK1;BRCA1;ZNF367;DTL;TICRR
GO Biological Process	Double-Strand Break Repair via Break-Induced Replication (GO:0000727)	5/10	1.213e-07	71.9562	1145.9	GINS2;GINS4;MCM4;CDC7;MCM6
GO Biological Process	Kinetochore Assembly (GO:0051382)	5/10	1.213e-07	71.9562	1145.9	CENPE;CENPF;CENPW;KNTC1;DLGAP5
GO Biological Process	Protein Localization to Condensed Chromosome (GO:1903083)	5/10	1.213e-07	71.9562	1145.9	MTBP;ZWILCH;CDK1;TTK;KNL1
GO Biological Process	Mitotic G2 DNA Damage Checkpoint Signaling (GO:0007095)	7/30	1.47499e-07	22.0406	346.686	BLM;PLK1;CDK1;BRCA1;ZNF367;DTL;TICRR
GO Biological Process	Regulation of Nuclear Division (GO:0051783)	6/19	1.62672e-07	33.3187	520.822	CDCA2;RCC1;NEK2;CDC25C;MKI67;PKMYT1
Reactome	G2 M DNA Replication Checkpoint	4/5	1.833e-07	286.836	4449.45	CCNB2;CCNB1;CDK1;PKMYT1
WikiPathways	Gastric Cancer Network 2 WP2363	7/31	1.8826e-07	21.1212	327.071	TOP2A;FANCI;RFC3;UBE2C;DSCC1;UBE2T;ATAD2
Reactome	APC C Cdc20 Mediated Degradation of Mitotic Proteins	9/63	2.15408e-07	12.1401	186.36	CDC20;CCNA2;CCNB1;PTTG1;UBE2C;CDK1;BUB1B;NEK2;MAD2L1
GO Biological Process	Positive Regulation of Mitotic Cytokinesis (GO:1903490)	5/11	2.19849e-07	59.9605	919.213	INCENP;BIRC5;CDCA8;ECT2;AURKB
GO Biological Process	Positive Regulation of Spindle Checkpoint (GO:0090232)	5/11	2.19849e-07	59.9605	919.213	INCENP;BIRC5;CDCA8;KNL1;MAD2L1
Reactome	Cyclin D Associated Events in G1	8/47	2.54594e-07	14.8979	226.204	CDKN2C;CCNE2;CCNE1;E2F1;E2F2;E2F3;E2F5;SKP2
Reactome	G1 Phase	8/47	2.54594e-07	14.8979	226.204	CDKN2C;CCNE2;CCNE1;E2F1;E2F2;E2F3;E2F5;SKP2
GO Biological Process	Replication Fork Processing (GO:0031297)	8/48	3.01848e-07	14.5247	218.065	BLM;RAD51;EME1;EXO1;TONSL;BRCA1;DNA2;TRAIP
GO Biological Process	Mitotic G2/M Transition Checkpoint (GO:0044818)	8/48	3.01848e-07	14.5247	218.065	BLM;PLK1;CDK1;BRCA1;CDC6;ZNF367;DTL;TICRR
KEGG	Cellular senescence	13/156	3.01982e-07	6.69105	100.452	FOXM1;CDC25A;CCNA2;CCNB2;CCNB1;CCNE2;CCNE1;CDK1;E2F1;E2F2;MYBL2;E2F3;E2F5
WikiPathways	Cohesin Complex Cornelia De Lange Syndrome WP5117	7/34	3.71609e-07	18.7715	277.92	SGO2;PTTG1;ESPL1;CDCA5;PLK1;CDK1;AURKB
Reactome	Regulation of TP53 Activity	13/160	4.04702e-07	6.50765	95.7933	BLM;RFC3;RMI2;BRCA1;AURKB;AURKA;CCNA2;TPX2;BRIP1;EXO1;CDK1;DNA2;CDK5R1
Reactome	Golgi-to-ER Retrograde Transport	12/135	4.32255e-07	7.16105	104.94	TUBA1C;CENPE;KIF18A;KIF18B;RACGAP1;KIFC1;KIF4A;KIF23;KIF2C;KIF20A;KIF11;KIF15
WikiPathways	Primary Ovarian Insufficiency WP5461	12/136	4.68267e-07	7.10294	103.52	FANCI;SGO2;CENPE;BLM;RAD51;EXO1;XRCC2;FANCA;HSD17B4;HMMR;WDR62;BMP6
Reactome	Phosphorylation of Emi1	4/6	5.43862e-07	143.411	2068.64	CDC20;CCNB1;PLK1;CDK1
GO Biological Process	CENP-A Containing Chromatin Assembly (GO:0034080)	4/6	5.43862e-07	143.411	2068.64	CENPW;CENPI;HJURP;OIP5
GO Biological Process	Chromatin Remodeling at Centromere (GO:0031055)	4/6	5.43862e-07	143.411	2068.64	CENPW;CENPI;HJURP;OIP5
Reactome	Aberrant Regulation of Mitotic Cell Cycle Due to RB1 Defects	7/36	5.63047e-07	17.4752	251.466	CCNE2;UBE2C;CCNE1;E2F1;E2F2;E2F3;SKP2
GO Biological Process	Negative Regulation of Cell Cycle Process (GO:0010948)	7/36	5.63047e-07	17.4752	251.466	ESPL1;CHMP4C;NEK2;SKA3;AURKB;SKA1;E2F8
Reactome	Diseases of Mitotic Cell Cycle	7/38	8.3118e-07	16.3461	228.852	CCNE2;UBE2C;CCNE1;E2F1;E2F2;E2F3;SKP2
Reactome	TP53 Regulates Transcription of Genes Involved in G1 Cell Cycle Arrest	5/14	9.20495e-07	39.9676	555.483	CCNA2;CCNE2;CCNE1;E2F1;E2F8
WikiPathways	DNA Repair Pathways Full Network WP4946	11/120	9.67321e-07	7.38505	102.274	FANCI;BRIP1;RFC3;RAD51;FANCD2;EXO1;POLD1;FANCA;FANCB;BRCA1;RAD54B
Reactome	Activation of NIMA Kinases NEK9, NEK6, NEK7	4/7	1.25508e-06	95.6024	1299.08	CCNB2;CCNB1;PLK1;CDK1
GO Biological Process	Regulation of Mitotic Cytokinesis (GO:1902412)	4/7	1.25508e-06	95.6024	1299.08	INCENP;BIRC5;CDCA8;AURKB
GO Biological Process	Positive Regulation of Chromosome Condensation (GO:1905821)	4/7	1.25508e-06	95.6024	1299.08	NCAPG2;NCAPG;SMC4;NCAPH
GO Biological Process	Regulation of Chromosome Condensation (GO:0060623)	4/7	1.25508e-06	95.6024	1299.08	NCAPG2;NCAPG;SMC4;NCAPH
ENCODE and ChEA Consensus	NRF1 ENCODE	52/1882	1.28466e-06	2.23955	30.3796	ERCC6L;SNORA14B;POP1;HILPDA;SMC4;OTUD6B;C19ORF57;CHAC2;SKP2;GTSE1;RIPK2;CCNE2;C18ORF54;CKS2;DNA2;MCM6;DTL;MCM2;PFKFB4;CDCA2;CDCA3;SHMT2;CDCA8;WDR62;HMMR;PKMYT1;CLCN2;SKA1;RAD54B;AURKA;RAD51AP1;LDHA;CCNB1;ORC6;TMEM65;PLK4;CDT1;CENPU;CCDC18;XRCC2;MAFG-AS1;CDC7;CDC6;ZWINT;TICRR;ANLN;TPX2;KIF18A;CENPI;UBE2T;SPC24;MAD2L1
GO Biological Process	Regulation of Exit From Mitosis (GO:0007096)	5/15	1.36502e-06	35.969	485.737	UBE2C;CDCA5;BIRC5;KNTC1;ZNF367
ENCODE and ChEA Consensus	BRCA1 ENCODE	76/3218	1.38259e-06	1.97547	26.6521	SNORA14B;POP1;ZWILCH;NCAPG2;HMGB2;BUB1B;SLC7A11;SMC4;CELSR3;KIF15;LMNB1;CDC20;MTBP;OTUD6B;NUF2;RCC1;CHAC2;OIP5;KNTC1;SKP2;KPNA2;GTSE1;ZNF367;MRPS28;WDHD1;HELLS;RFC3;RIPK2;H2AFX;KIF24;CDC25B;CCNA2;DBF4;ESPL1;FANCD2;CKS2;MCM4;KIF2C;ALDOA;ASF1B;RNFT2;PIF1;PFKFB4;CDCA2;PARPBP;CDCA5;TROAP;NCAPG;WDR62;SKA3;CLCN2;AURKB;AURKA;LDHA;BRIP1;CCNB1;RACGAP1;RAD54L;BUB1;PLK4;FANCI;CCDC18;DDIAS;CEP152;GINS4;ATAD2…
GO Biological Process	Recombinational Repair (GO:0000725)	10/101	1.49401e-06	8.01912	107.569	RAD51AP1;BLM;RMI2;RAD51;UHRF1;XRCC2;TONSL;AUNIP;BRCA1;RAD54B
Reactome	Condensation of Prophase Chromosomes	7/42	1.69413e-06	14.475	192.349	CCNB1;NCAPG2;H2AFX;PLK1;CDK1;SMC4;SMC2
Reactome	Processing of DNA Double-Strand Break Ends	9/80	1.71639e-06	9.22535	122.469	CCNA2;RFC3;RMI2;BLM;BRIP1;EXO1;H2AFX;BRCA1;DNA2
Reactome	Transcription of E2F Targets Under Neg Control by P107 (RBL1) and P130 (RBL2) in Complex With HDAC1	5/16	1.96289e-06	32.6974	429.68	CCNA2;CDK1;E2F1;MYBL2;E2F5
GO Biological Process	Microtubule Depolymerization (GO:0007019)	5/16	1.96289e-06	32.6974	429.68	KIF18A;KIF18B;STMN1;KIF24;KIF2C
GO Biological Process	Mitotic Chromosome Condensation (GO:0007076)	5/16	1.96289e-06	32.6974	429.68	CDCA5;PLK1;NCAPG;SMC4;NCAPH
Reactome	Factors Involved in Megakaryocyte Development and Platelet Production	12/158	2.31718e-06	6.02586	78.1865	TUBA1C;CENPE;KIF18A;KIF18B;RACGAP1;KIFC1;KIF4A;KIF23;KIF2C;KIF20A;KIF11;KIF15
WikiPathways	Integrated Cancer Pathway WP1971	7/44	2.34975e-06	13.6912	177.454	BLM;PLK1;E2F1;CDK1;BRCA1;CDC25A;CDC25B
GO Biological Process	Positive Regulation of Ubiquitin Protein Ligase Activity (GO:1904668)	4/8	2.48259e-06	71.6982	925.352	CDC20;UBE2C;PLK1;ZNF367
Reactome	Aberrant Regulation of Mitotic G1 S Transition in Cancer Due to RB1 Defects	5/17	2.74912e-06	29.9711	383.757	CCNE2;CCNE1;E2F1;E2F2;E2F3
Reactome	Defective Binding of RB1 Mutants to E2F1,(E2F2, E2F3)	5/17	2.74912e-06	29.9711	383.757	CCNE2;CCNE1;E2F1;E2F2;E2F3
GO Biological Process	Regulation of Ubiquitin Protein Ligase Activity (GO:1904666)	5/17	2.74912e-06	29.9711	383.757	CDC20;UBE2C;PLK1;ZNF367;MAD2L1
GO Biological Process	Positive Regulation of Chromosome Organization (GO:2001252)	7/47	3.72111e-06	12.6624	158.299	NCAPG2;CDK1;NCAPG;NEK2;SMC4;AURKB;NCAPH
Reactome	Signal Transduction	64/2613	3.82398e-06	2.00536	25.0153	ARHGAP11A;ARHGAP11B;ERCC6L;ZWILCH;BUB1B;ARHGAP39;LMNB1;CDC20;TUBA1C;STMN1;NUF2;KNTC1;KPNA2;DLGAP5;HELLS;RIPK2;H2AFX;KNL1;CDC25C;CIT;SGO2;DEPDC1B;INCENP;CCNE1;ESRP1;BIRC5;KIF2C;ARHGEF26;SHMT2;CDCA8;IQGAP3;CENPA;SKA1;AURKB;RACGAP1;E2F1;E2F3;ECT2;E2F5;BUB1;CENPU;ARHGEF39;CBX2;PLK1;AKR1C3;OPRK1;ZWINT;ANLN;CENPE;CENPF;KIF18A;DIAPH3;CENPH;CENPI;CENPK;TACC3;CENPL;CDK1;CENPM;SPC24;EZH2;SPC25;MAD2L1;CDK5R1
GO Biological Process	Chromosome Condensation (GO:0030261)	6/31	3.83512e-06	17.3152	215.943	TOP2A;CDCA5;PLK1;NCAPG;SMC4;NCAPH
Reactome	Cellular Senescence	12/167	4.12788e-06	5.67336	70.3369	CCNA2;CDKN2C;CCNE2;CCNE1;UBE2C;CBX2;H2AFX;E2F1;E2F2;E2F3;EZH2;LMNB1
Reactome	E2F-enabled Inhibition of Pre-Replication Complex Formation	4/9	4.41961e-06	57.3556	707.164	CCNB1;ORC6;ORC1;CDK1
GO Biological Process	Regulation of Attachment of Mitotic Spindle Microtubules to Kinetochore (GO:1902423)	4/9	4.41961e-06	57.3556	707.164	INCENP;CDK1;BIRC5;CDCA8
Reactome	Regulation of APC C Activators Between G1 S and Early Anaphase	8/68	4.64662e-06	9.67331	118.782	CDC20;CCNA2;CCNB1;UBE2C;PLK1;CDK1;BUB1B;MAD2L1
Reactome	Transcription of E2F Targets Under Negative Control by DREAM Complex	5/19	5.04908e-06	25.6869	313.285	TOP2A;E2F1;CDC6;E2F5;CDC25A
GO Biological Process	DNA Replication Checkpoint Signaling (GO:0000076)	5/19	5.04908e-06	25.6869	313.285	CDT1;CDC45;CDC6;DNA2;TICRR
Reactome	RHOB GTPase Cycle	8/70	5.79308e-06	9.36031	112.875	ANLN;DEPDC1B;DIAPH3;RACGAP1;ARHGAP39;ECT2;IQGAP3;CIT
Reactome	Extension of Telomeres	7/51	6.53177e-06	11.5089	137.403	CCNA2;PIF1;RFC3;BLM;DSCC1;POLD1;DNA2
Reactome	Transcriptional Regulation by E2F6	6/34	6.76356e-06	15.4576	184.007	RRM2;RAD51;E2F1;CDC7;BRCA1;EZH2
Reactome	AURKA Activation by TPX2	8/72	7.17018e-06	9.06688	107.402	PLK4;TPX2;CEP152;PLK1;CDK1;NEK2;HMMR;AURKA
ENCODE and ChEA Consensus	SP1 ENCODE	26/707	7.21168e-06	2.87324	34.0187	TOP2A;RNFT2;CDCA2;CDCA3;HJURP;HMGB2;CDCA8;TMEM97;CENPA;ORC6;CDC45;RAD54L;BUB1;CENPU;CEP152;GINS4;H2AFX;GPR137C;TICRR;ASPM;UBE2T;MTFR2;PRR11;ASF1B;CDKN3;SPC25
GO Biological Process	Regulation of Mitotic Sister Chromatid Segregation (GO:0033047)	4/10	7.28519e-06	47.7939	565.386	CCNB1;CDK1;KNL1;AURKB
GO Biological Process	Positive Regulation of Attachment of Spindle Microtubules to Kinetochore (GO:0051987)	4/10	7.28519e-06	47.7939	565.386	CCNB1;INCENP;BIRC5;CDCA8
GO Biological Process	Positive Regulation of Mitotic Cell Cycle Spindle Assembly Checkpoint (GO:0090267)	4/10	7.28519e-06	47.7939	565.386	INCENP;BIRC5;CDCA8;MAD2L1
GO Biological Process	Mitotic DNA Replication (GO:1902969)	4/10	7.28519e-06	47.7939	565.386	GINS1;MCM4;MCM6;TK1
KEGG	DNA replication	6/36	9.56896e-06	14.4256	166.717	RFC3;POLD1;MCM4;DNA2;MCM6;MCM2
Reactome	Cyclin A Cdk2-associated Events at S Phase Entry	8/75	9.74863e-06	8.65958	99.9176	CCNA2;CCNE2;CCNE1;E2F1;SKP2;E2F5;CDC25A;CDC25B
WikiPathways	DNA IR Double Strand Breaks And Cellular Response Via ATM WP3959	7/55	1.0917e-05	10.5477	120.51	BLM;RAD51;EXO1;FANCD2;E2F1;BRCA1;CDC25C
Reactome	MHC Class II Antigen Presentation	10/126	1.10375e-05	6.28285	71.7137	TUBA1C;CENPE;KIF18A;RACGAP1;KIF4A;KIF23;KIF2C;KIF20A;KIF11;KIF15
Reactome	Neurodegenerative Diseases	5/22	1.10492e-05	21.1507	241.396	CDC25C;CDC25A;CDC25B;LMNB1;CDK5R1
Reactome	Deregulated CDK5 Triggers Multiple Neurodegenerative Pathways in Alzheimer's Disease Models	5/22	1.10492e-05	21.1507	241.396	CDC25C;CDC25A;CDC25B;LMNB1;CDK5R1
Reactome	E2F Mediated Regulation of DNA Replication	5/22	1.10492e-05	21.1507	241.396	CCNB1;ORC6;ORC1;CDK1;E2F1
ENCODE and ChEA Consensus	FOS ENCODE	24/637	1.10538e-05	2.93377	33.4823	TOP2A;CDCA2;RRM2;CDCA3;MCCC1;H2AFX;HJURP;KIF24;TMEM97;HMMR;CENPA;TICRR;FAM111B;TPX2;ASPM;CENPF;KIF18B;INCENP;PSAT1;CENPM;RHPN1-AS1;KPNA2;PRR11;ASF1B
GO Biological Process	Regulation of Chromosome Separation (GO:1905818)	4/11	1.13226e-05	40.9642	466.529	NCAPG2;NCAPG;SMC4;NCAPH
GO Biological Process	Positive Regulation of DNA-templated DNA Replication (GO:2000105)	4/11	1.13226e-05	40.9642	466.529	CDT1;DBF4;CDC7;E2F8
GO Biological Process	Positive Regulation of Metaphase/Anaphase Transition of Cell Cycle (GO:1902101)	4/11	1.13226e-05	40.9642	466.529	CDC20;ESPL1;UBE2C;DLGAP5
Reactome	Assembly of the Pre-Replicative Complex	9/101	1.19783e-05	7.11196	80.5956	CDT1;ORC6;ORC1;UBE2C;H2AFX;MCM4;CDC6;MCM6;MCM2
Reactome	Diseases of Programmed Cell Death	8/78	1.30684e-05	8.28719	93.1921	H2AFX;DNMT3B;CDC25C;CDC25A;LMNB1;CDC25B;CDK5R1;EZH2
KEGG	Human T-cell leukemia virus 1 infection	13/219	1.32456e-05	4.62981	52.0013	CDKN2C;BUB1B;CDC20;CCNA2;CCNB2;PTTG1;CCNE2;ESPL1;CCNE1;E2F1;E2F2;E2F3;MAD2L1
Reactome	Fanconi Anemia Pathway	6/38	1.32489e-05	13.5227	151.881	FANCI;EME1;FANCD2;UBE2T;FANCA;FANCB
GO Biological Process	Interstrand Cross-Link Repair (GO:0036297)	6/39	1.54759e-05	13.1122	145.234	RAD51AP1;FANCI;RAD51;FANCD2;FANCA;FANCB
GO Biological Process	Regulation of DNA-templated DNA Replication Initiation (GO:0030174)	4/12	1.67976e-05	35.8418	394.055	CDT1;MCM4;MCM6;TICRR
GO Biological Process	Establishment of Spindle Orientation (GO:0051294)	6/40	1.79953e-05	12.7259	139.036	SAPCD2;PLK1;SKA3;CENPA;SKA1;MAD2L1
ENCODE and ChEA Consensus	CREB1 ENCODE	55/2238	1.99418e-05	1.97261	21.3489	MCM10;BRCA1;KIF11;SMC4;CELSR3;KIF15;MTBP;EXO1;OTUD6B;KPNA2;ZNF367;MRPS28;WDHD1;RFC3;CKAP2L;KIF24;TRAIP;CCNA2;DEPDC1B;FANCD2;CKS2;MCM4;KIF2C;PABPC1;MCM6;MTFR2;DTL;RNFT2;CDCA3;CDCA5;TROAP;CDCA8;TTK;CENPA;NCAPH;AURKA;LDHA;CDC45;RACGAP1;ORC1;POC1A;E2F3;CENPW;XRCC2;ATAD2;SHCBP1;TICRR;TPX2;CENPE;KIF18A;DIAPH3;UBE2T;CENPK;CENPL;MAP3K10
Reactome	Generic Transcription Pathway	36/1230	2.07838e-05	2.29878	24.7839	BLM;HNF4G;BRCA1;AURKB;AURKA;BRIP1;CCNB1;EXO1;ZNF726;E2F1;MYBL2;SKP2;E2F5;E2F8;FANCI;RMI2;RFC3;RRM2;UBE2C;CBX2;ATAD2;H2AFX;OPRK1;CDC7;CDC25C;CCNA2;TPX2;RAD51;CCNE2;CCNE1;FANCD2;CDK1;BIRC5;DNA2;EZH2;CDK5R1
GO Biological Process	Regulation of Mitotic Spindle Organization (GO:0060236)	6/41	2.08353e-05	12.3617	133.245	TPX2;PSRC1;PLK1;CHMP4C;TACC3;RCC1
Reactome	Defective Intrinsic Pathway for Apoptosis	5/25	2.15413e-05	17.9754	193.155	CDC25C;CDC25A;LMNB1;CDC25B;CDK5R1
Reactome	APC C Cdh1 Mediated Degradation of Cdc20 and Other APC C Cdh1 Targets in Late Mitosis Early G1	7/61	2.18559e-05	9.37289	100.581	CDC20;PTTG1;UBE2C;PLK1;SKP2;AURKB;AURKA
Reactome	APC Cdc20 Mediated Degradation of Cell Cycle Proteins Prior to Satisfation of the Checkpoint	7/61	2.18559e-05	9.37289	100.581	CDC20;CCNA2;UBE2C;CDK1;BUB1B;NEK2;MAD2L1
Reactome	Mitotic Prophase	9/111	2.56753e-05	6.41144	67.7688	CCNB2;CCNB1;PLK1;NCAPG2;H2AFX;CDK1;SMC4;SMC2;LMNB1
Reactome	G2 Phase	3/5	2.63054e-05	107.168	1130.17	CCNA2;E2F1;E2F3
GO Biological Process	Positive Regulation of Mitotic Sister Chromatid Segregation (GO:0062033)	3/5	2.63054e-05	107.168	1130.17	CDK1;SKA3;SKA1
Reactome	APC-Cdc20 Mediated Degradation of Nek2A	5/26	2.63675e-05	17.1185	180.487	CDC20;UBE2C;BUB1B;NEK2;MAD2L1
GO Biological Process	Protein Depolymerization (GO:0051261)	5/26	2.63675e-05	17.1185	180.487	KIF18A;KIF18B;STMN1;KIF24;KIF2C
GO Biological Process	Microtubule Polymerization or Depolymerization (GO:0031109)	5/26	2.63675e-05	17.1185	180.487	KIF18A;KIF18B;STMN1;KIF24;KIF2C
Reactome	Regulation of PLK1 Activity at G2 M Transition	8/87	2.92311e-05	7.33972	76.6287	PLK4;CCNB2;CCNB1;CEP152;PLK1;CDK1;NEK2;AURKA
Reactome	Intra-Golgi and Retrograde Golgi-to-ER Traffic	12/204	3.11337e-05	4.5714	47.4384	TUBA1C;CENPE;KIF18A;KIF18B;RACGAP1;KIFC1;KIF4A;KIF23;KIF2C;KIF20A;KIF11;KIF15
GO Biological Process	DNA-templated DNA Replication Maintenance of Fidelity (GO:0045005)	6/44	3.15839e-05	11.384	117.971	BLM;RAD51;EME1;POLD1;TONSL;TRAIP
GO Biological Process	Positive Regulation of Cell Division (GO:0051781)	6/44	3.15839e-05	11.384	117.971	RACGAP1;KIF23;CDC6;ECT2;ZNF367;CDC25B
KEGG	MicroRNAs in cancer	15/310	3.27267e-05	3.74153	38.6399	CDCA5;KIF23;BRCA1;CDC25C;CDC25A;CDC25B;CCNE2;CCNE1;STMN1;DNMT3B;E2F1;HMOX1;E2F2;E2F3;EZH2
Reactome	Golgi Cisternae Pericentriolar Stack Reorganization	4/14	3.32281e-05	28.6705	295.654	CCNB2;CCNB1;PLK1;CDK1
Reactome	SUMOylation of DNA Replication Proteins	6/46	4.09423e-05	10.8137	109.255	TOP2A;INCENP;CDCA8;BIRC5;AURKB;AURKA
Reactome	Telomere Maintenance	8/92	4.38512e-05	6.90107	69.2502	CCNA2;PIF1;RFC3;BLM;DSCC1;POLD1;H2AFX;DNA2
GO Biological Process	DNA Integrity Checkpoint Signaling (GO:0031570)	6/47	4.63893e-05	10.5495	105.267	CDT1;BRIP1;CDC45;E2F1;CDC6;DNA2
GO Biological Process	Chromosome Organization (GO:0051276)	6/47	4.63893e-05	10.5495	105.267	TOP2A;CENPW;CENPH;NUF2;CDCA8;CIP2A
Reactome	RHOA GTPase Cycle	10/149	4.7241e-05	5.23709	52.1627	ARHGAP11A;ANLN;ARHGAP11B;DEPDC1B;DIAPH3;RACGAP1;ARHGAP39;ECT2;IQGAP3;CIT
GO Molecular Function	Protein Serine/Threonine Kinase Activity (GO:0004674)	16/359	4.8288e-05	3.437	34.158	PLK4;RIPK2;PLK1;CDC7;TTK;HASPIN;PKMYT1;AURKB;AURKA;MELK;SBK1;PBK;CDK1;MAP3K10;NEK2;BUB1
GO Biological Process	Metaphase/Anaphase Transition of Cell Cycle (GO:0044784)	3/6	5.20673e-05	71.442	704.631	CDC20;PLK1;TACC3
GO Biological Process	Regulation of G2/MI Transition of Meiotic Cell Cycle (GO:0110030)	3/6	5.20673e-05	71.442	704.631	CDC25C;PKMYT1;CDC25B
GO Biological Process	Response to Ionizing Radiation (GO:0010212)	7/71	5.91715e-05	7.90435	76.9495	RAD51AP1;BLM;RAD51;FANCD2;BRCA1;ECT2;TICRR
GO Molecular Function	Single-Stranded DNA Binding (GO:0003697)	8/97	6.4122e-05	6.51171	62.8688	RAD51AP1;BLM;CDC45;RAD51;HMGB2;MCM4;MCM10;MCM6
Reactome	Cyclin E Associated Events During G1 S Transition	7/73	7.07975e-05	7.66405	73.2352	CCNA2;CCNE2;CCNE1;E2F1;SKP2;E2F5;CDC25A
KEGG	p53 signaling pathway	7/73	7.07975e-05	7.66405	73.2352	CCNB2;CCNB1;RRM2;CCNE2;CCNE1;CDK1;GTSE1
GO Biological Process	Regulation of DNA Replication (GO:0006275)	7/73	7.07975e-05	7.66405	73.2352	CCNA2;CDT1;ATAD5;DSCC1;DNA2;CDC6;CDC25A
Reactome	RNA Polymerase II Transcription	37/1360	7.44117e-05	2.12617	20.2111	BLM;HNF4G;BRCA1;AURKB;AURKA;BRIP1;CCNB1;EXO1;ZNF726;E2F1;MYBL2;SKP2;E2F5;E2F8;FANCI;RMI2;RFC3;RRM2;UBE2C;CBX2;ATAD2;H2AFX;OPRK1;CDC7;CDC25C;CCNA2;TPX2;RAD51;CCNE2;CCNE1;FANCD2;CDK1;BIRC5;DNA2;INTS8;EZH2;CDK5R1
GO Biological Process	DNA Conformation Change (GO:0071103)	4/17	7.64374e-05	22.0509	209.021	TOP2A;BLM;HMGB2;DNA2
GO Biological Process	Regulation of DNA-templated DNA Replication (GO:0090329)	4/17	7.64374e-05	22.0509	209.021	CDT1;MCM4;MCM6;TICRR
Reactome	RHOC GTPase Cycle	7/74	7.72735e-05	7.54928	71.4777	ANLN;DEPDC1B;DIAPH3;RACGAP1;ARHGAP39;IQGAP3;CIT
Reactome	Nuclear Envelope (NE) Reassembly	7/75	8.42246e-05	7.43788	69.7824	TUBA1C;CCNB2;CCNB1;CHMP4C;CDK1;RCC1;LMNB1
GO Biological Process	Positive Regulation of G1/S Transition of Mitotic Cell Cycle (GO:1900087)	5/33	8.7837e-05	12.8343	119.873	MTBP;RRM2;CCNE2;CCNE1;CDC6
GO Biological Process	Positive Regulation of Attachment of Mitotic Spindle Microtubules to Kinetochore (GO:1902425)	3/7	9.01769e-05	53.5788	499.019	INCENP;BIRC5;CDCA8
Reactome	TP53 Regulates Transcription of Genes Involved in G2 Cell Cycle Arrest	4/18	9.72016e-05	20.4748	189.161	CCNB1;CDK1;CDC25C;AURKA
GO Biological Process	Positive Regulation of Ubiquitin-Protein Transferase Activity (GO:0051443)	4/18	9.72016e-05	20.4748	189.161	CDC20;UBE2C;PLK1;ZNF367
Reactome	Telomere C-strand (Lagging Strand) Synthesis	5/34	0.000101815	12.3911	113.904	BLM;RFC3;DSCC1;POLD1;DNA2
GO Biological Process	Positive Regulation of Mitotic Nuclear Division (GO:0045840)	5/35	0.00011744	11.9775	108.391	CDC20;ESPL1;UBE2C;DLGAP5;AURKA
Reactome	Initiation of Nuclear Envelope (NE) Reformation	4/19	0.000121776	19.1088	172.234	CCNB2;CCNB1;CDK1;LMNB1
GO Molecular Function	Kinase Binding (GO:0019900)	18/472	0.00012215	2.92678	26.3711	CDKN2C;CEP152;PLK1;KIF11;CDC25C;FOXM1;CDC25A;AURKB;CDC25B;AURKA;FAM83H;CCNA2;TPX2;CCNB1;RACGAP1;CKS2;KIF20A;CDK5R1
ENCODE and ChEA Consensus	RFX5 ENCODE	20/559	0.000122534	2.74812	24.7526	PLK4;RNFT2;CENPU;CDCA2;PANK1;KIF24;MCM10;CELSR3;AURKB;CIT;TICRR;CCNB1;SAPCD2;PSAT1;CENPK;CKS2;E2F1;NUP62CL;PRR11;ASF1B
GO Biological Process	Negative Regulation of Double-Strand Break Repair (GO:2000780)	5/36	0.000134839	11.5905	103.288	RMI2;PARPBP;PLK1;AUNIP;FANCB
GO Biological Process	Establishment of Mitotic Spindle Localization (GO:0040001)	5/36	0.000134839	11.5905	103.288	ESPL1;SAPCD2;PLK1;CENPA;MAD2L1
Reactome	SUMO E3 Ligases SUMOylate Target Proteins	10/170	0.000142172	4.54484	40.2604	TOP2A;BLM;INCENP;CBX2;DNMT3B;CDCA8;BIRC5;BRCA1;AURKB;AURKA
Reactome	CDC6 Association With the ORC Origin Complex	3/8	0.000142794	42.8609	379.495	ORC6;ORC1;CDC6
WikiPathways	Serine Metabolism WP4688	3/8	0.000142794	42.8609	379.495	PSAT1;SHMT2;TYMS
WikiPathways	Androgen Receptor Network In Prostate Cancer WP2263	8/109	0.000145992	5.73454	50.6472	BLM;PLK1;CDK1;E2F1;HSD17B4;BRCA1;CDC25A;CDC25B
GO Biological Process	Membraneless Organelle Assembly (GO:0140694)	9/139	0.000148394	5.02333	44.2839	ANLN;SQLE;CENPE;CENPF;CENPW;RCC1;NEK2;CENPA;DLGAP5
Reactome	Phosphorylation of the APC C	4/20	0.000150556	17.9136	157.661	CCNB1;UBE2C;PLK1;CDK1
GO Molecular Function	DNA Polymerase Binding (GO:0070182)	4/20	0.000150556	17.9136	157.661	FANCI;CDT1;RAD51;FANCD2
GO Molecular Function	Protein Kinase Binding (GO:0019901)	19/527	0.000164107	2.76383	24.0868	TOP2A;CDKN2C;CEP152;PLK1;CDC6;KIF11;CDC25C;FOXM1;CDC25A;CDC25B;AURKA;FAM83H;CCNA2;TPX2;CCNB1;RACGAP1;CKS2;KIF20A;CDK5R1
Reactome	Inactivation of APC C via Direct Inhibition of the APC C Complex	4/21	0.000183949	16.859	145.002	CDC20;UBE2C;BUB1B;MAD2L1
Reactome	Inhib of Proteolytic Activity of APC C Required for Onset of Anaphase by Mitotic Spindle Checkpoint	4/21	0.000183949	16.859	145.002	CDC20;UBE2C;BUB1B;MAD2L1
GO Biological Process	DNA Replication Initiation (GO:0006270)	4/21	0.000183949	16.859	145.002	CDC45;ORC6;MCM10;CDC6
Reactome	Cdc20 Phospho-APC C Mediated Degradation of Cyclin A	6/60	0.000185891	8.00448	68.7613	CDC20;CCNA2;UBE2C;CDK1;BUB1B;MAD2L1
Reactome	SUMOylation	10/176	0.000188731	4.37923	37.5527	TOP2A;BLM;INCENP;CBX2;DNMT3B;CDCA8;BIRC5;BRCA1;AURKB;AURKA
GO Biological Process	Positive Regulation of DNA Replication (GO:0045740)	4/23	0.000266249	15.0829	124.148	CDT1;ATAD5;DNA2;CDC25A
Reactome	Gene Expression (Transcription)	40/1615	0.000274008	1.92825	15.8162	BLM;UHRF1;HNF4G;BRCA1;AURKB;AURKA;BRIP1;CCNB1;EXO1;ZNF726;DNMT3B;E2F1;MYBL2;SKP2;E2F5;E2F8;FANCI;RMI2;RFC3;DGAT2;RRM2;UBE2C;CBX2;ATAD2;H2AFX;OPRK1;CDC7;CDC25C;CCNA2;TPX2;RAD51;CCNE2;CCNE1;FANCD2;CDK1;BIRC5;DNA2;INTS8;EZH2;CDK5R1
GO Biological Process	Negative Regulation of DNA Recombination (GO:0045910)	5/42	0.000284198	9.70803	79.2742	BLM;RMI2;PARPBP;PLK1;FANCB
Reactome	The Role of GTSE1 in G2 M Progression After G2 Checkpoint	6/65	0.000289376	7.32427	59.6766	TUBA1C;CCNB2;CCNB1;PLK1;CDK1;GTSE1
GO Biological Process	T-Circle Formation (GO:0090656)	3/10	0.00029971	30.6118	248.344	BLM;EXO1;DNA2
GO Biological Process	Telomere Maintenance via Telomere Trimming (GO:0090737)	3/10	0.00029971	30.6118	248.344	BLM;EXO1;DNA2
GO Biological Process	Formation of Extrachromosomal Circular DNA (GO:0001325)	3/10	0.00029971	30.6118	248.344	BLM;EXO1;DNA2
GO Biological Process	Homologous Recombination (GO:0035825)	3/10	0.00029971	30.6118	248.344	BRIP1;UHRF1;BRCA1
GO Biological Process	Negative Regulation of Cell Division (GO:0051782)	3/10	0.00029971	30.6118	248.344	BLM;CHMP4C;E2F8
KEGG	Small cell lung cancer	7/92	0.000304051	5.94516	48.1457	CCNE2;CCNE1;CKS2;E2F1;E2F2;E2F3;SKP2
Reactome	APC C Cdc20 Mediated Degradation of Cyclin B	4/24	0.000316012	14.328	115.48	CDC20;CCNB1;UBE2C;CDK1
GO Biological Process	Negative Regulation of Double-Strand Break Repair via Homologous Recombination (GO:2000042)	4/24	0.000316012	14.328	115.48	RMI2;PARPBP;PLK1;FANCB
Reactome	Oxidative Stress Induced Senescence	7/94	0.000346966	5.80789	46.2673	CDKN2C;CBX2;H2AFX;E2F1;E2F2;E2F3;EZH2
GO Biological Process	Regulation of Cell Cycle Checkpoint (GO:1901976)	3/11	0.000407856	26.784	209.038	RAD51;BRCA1;WDR76
GO Biological Process	Cellular Response to Radiation (GO:0071478)	5/47	0.000484203	8.55014	65.2633	RAD51AP1;BLM;RAD51;BRCA1;ECT2
GO Biological Process	DNA Synthesis Involved in DNA Repair (GO:0000731)	4/27	0.000505046	12.4572	94.5611	RFC3;POLD1;PCLAF;DTL
WikiPathways	PtdIns 4 5 P2 In Cytokinesis Pathway WP5199	3/12	0.000538209	23.8068	179.2	ANLN;RACGAP1;KIF23
GO Biological Process	Regulation of Cell Cycle (GO:0051726)	13/318	0.000559277	3.11115	23.299	CDT1;CCNF;PLK1;BRCA1;FOXM1;CDC20;PCLAF;CKS2;RCC1;PRR11;DTL;DLGAP5;CDKN3
GO Biological Process	Positive Regulation of Microtubule Polymerization or Depolymerization (GO:0031112)	4/28	0.000582803	11.9376	88.907	PSRC1;AURKB;SKA1;CDK5R1
GO Biological Process	Positive Regulation of Mitotic Cell Cycle (GO:0045931)	4/28	0.000582803	11.9376	88.907	CCNB1;BIRC5;AURKA;CDC25B
WikiPathways	Primary Ovarian Insufficiency WP5316	9/170	0.000656699	4.04969	29.6773	BLM;RAD51;EXO1;XRCC2;CBX2;FANCA;HSD17B4;WDR62;BRCA1
Reactome	Mitotic Telophase Cytokinesis	3/13	0.000692474	21.425	155.872	PLK1;KIF23;KIF20A
Reactome	Chk1 Chk2(Cds1) Mediated Inactivation of Cyclin B Cdk1 Complex	3/13	0.000692474	21.425	155.872	CCNB1;CDK1;CDC25C
WikiPathways	Homologous Recombination WP186	3/13	0.000692474	21.425	155.872	RAD51;POLD1;RAD54B
GO Biological Process	Positive Regulation of DNA Metabolic Process (GO:0051054)	7/108	0.0008014	4.99927	35.6406	CDT1;ATAD5;NEK2;DNA2;BRCA1;CDC25A;AURKB
Reactome	Nuclear Envelope Breakdown	5/53	0.000846325	7.47909	52.9116	CCNB2;CCNB1;PLK1;CDK1;LMNB1
Reactome	RHOD GTPase Cycle	5/53	0.000846325	7.47909	52.9116	DEPDC1B;DIAPH3;RACGAP1;ARHGAP39;LMNB1
GO Biological Process	Cellular Response to Ionizing Radiation (GO:0071479)	5/53	0.000846325	7.47909	52.9116	RAD51AP1;BLM;RAD51;BRCA1;ECT2
GO Biological Process	Regulation of Spindle Assembly (GO:0090169)	4/31	0.000866704	10.6096	74.806	SPAG5;PLK1;CHMP4C;RCC1
GO Biological Process	Establishment of Mitotic Spindle Orientation (GO:0000132)	4/31	0.000866704	10.6096	74.806	SAPCD2;PLK1;CENPA;MAD2L1
GO Biological Process	Regulation of Double-Strand Break Repair via Homologous Recombination (GO:0010569)	6/80	0.000884673	5.83516	41.0229	RAD51AP1;RMI2;PARPBP;RAD51;PLK1;FANCB
GO Biological Process	Regulation of Metaphase/Anaphase Transition of Cell Cycle (GO:1902099)	4/32	0.000979751	10.2301	70.8765	CENPE;UBE2C;PLK1;CDC6
GO Molecular Function	Protein Kinase Regulator Activity (GO:0019887)	7/113	0.0010466	4.76224	32.6795	CCNA2;CCNB2;CCNB1;CCNE2;CCNE1;CCNF;CDK5R1
Reactome	Depolymerization of the Nuclear Lamina	3/15	0.00107913	17.8524	121.96	CCNB1;CDK1;LMNB1
WikiPathways	miRNAs Involved In DNA Damage Response WP1545	3/15	0.00107913	17.8524	121.96	CCNE1;E2F1;CDC25A
GO Biological Process	Negative Regulation of G2/M Transition of Mitotic Cell Cycle (GO:0010972)	4/33	0.00110277	9.87687	67.2607	CHMP4C;BRCA1;PKMYT1;AURKB
GO Molecular Function	DNA Secondary Structure Binding (GO:0000217)	4/33	0.00110277	9.87687	67.2607	RAD51AP1;BLM;XRCC2;HMGB2
GO Biological Process	Regulation of Cell Division (GO:0051302)	6/85	0.00121521	5.46446	36.682	BLM;KIF18B;PLK1;KIF20A;AURKB;AURKA
GO Biological Process	Regulation of DNA Damage Checkpoint (GO:2000001)	3/16	0.00131453	16.4783	109.321	RAD51;BRCA1;WDR76
GO Molecular Function	Four-Way Junction DNA Binding (GO:0000400)	3/16	0.00131453	16.4783	109.321	BLM;XRCC2;HMGB2
Reactome	Oncogene Induced Senescence	4/35	0.0013806	9.23871	60.8391	CDKN2C;E2F1;E2F2;E2F3
Reactome	CDK-mediated Phosphorylation and Removal of Cdc6	5/60	0.00148818	6.52488	42.4783	CCNA2;CCNE2;CCNE1;UBE2C;CDC6
Reactome	DNA Damage Telomere Stress Induced Senescence	5/60	0.00148818	6.52488	42.4783	CCNA2;CCNE2;CCNE1;H2AFX;LMNB1
GO Biological Process	Positive Regulation of Cell Cycle (GO:0045787)	5/60	0.00148818	6.52488	42.4783	CCNB1;PSRC1;BIRC5;CDC25B;AURKA
ENCODE and ChEA Consensus	SALL4 CHEA	13/355	0.00152458	2.76928	17.9617	UHRF1;ELOVL6;MCM10;TTK;CDC6;ANLN;STMN1;E2F1;HMOX1;MYBL2;ECT2;EZH2;CDK5R1
Reactome	CDC42 GTPase Cycle	8/155	0.00152678	3.93082	25.4898	ARHGAP11B;DEPDC1B;DIAPH3;ARHGEF26;RACGAP1;ARHGAP39;ECT2;IQGAP3
GO Biological Process	DNA Biosynthetic Process (GO:0071897)	3/17	0.00157983	15.3005	98.6947	RFC3;POLD1;TYMS
ENCODE and ChEA Consensus	ATF2 ENCODE	58/2852	0.00177083	1.58997	10.0745	ARHGAP11B;SNORA14B;ZWILCH;HMGB2;MCM10;BRCA1;SLC7A11;SMC4;CELSR3;SMC2;KIF15;LMNB1;CDC20;MTBP;TUBA1C;EXO1;NUF2;OIP5;KNTC1;TK1;MRPS28;WDHD1;HELLS;RFC3;RIPK2;H2AFX;ELOVL6;CDC25B;FANCD2;CKS2;MCM4;TRIM59;MTFR2;PRR11;DTL;PARPBP;NCAPG;WDR62;HMMR;SKA3;TYMS;RACGAP1;ORC1;E2F3;PLK4;CENPU;CENPW;XRCC2;GINS4;ATAD2;FAM111B;CENPE;DIAPH3;RAD51;UBE2T;CENPK;CENPL;MAD2L1
GO Biological Process	Negative Regulation of Cytokinesis (GO:0032466)	2/5	0.00188594	47.4561	297.707	CHMP4C;E2F8
GO Biological Process	De Novo Centriole Assembly (GO:0097742)	2/5	0.00188594	47.4561	297.707	PLK4;CEP152
GO Biological Process	Double-Strand Break Repair via Synthesis-Dependent Strand Annealing (GO:0045003)	2/5	0.00188594	47.4561	297.707	RAD51;RAD54L
GO Biological Process	Positive Regulation of Nuclear Cell Cycle DNA Replication (GO:0010571)	2/5	0.00188594	47.4561	297.707	DBF4;CDC7
GO Biological Process	Metaphase/Anaphase Transition of Mitotic Cell Cycle (GO:0007091)	2/5	0.00188594	47.4561	297.707	PLK1;TACC3
GO Biological Process	Protein-Containing Complex Assembly (GO:0065003)	12/323	0.00203258	2.80501	17.3867	ANLN;CENPE;CENPF;BLM;CENPW;OTUD6B;FANCA;SPAG1;NCAPG;KNTC1;CENPA;DLGAP5
Reactome	Recruitment of NuMA to Mitotic Centrosomes	6/94	0.00203903	4.90335	30.3776	PLK4;TUBA1C;CEP152;PLK1;CDK1;NEK2
WikiPathways	Small Cell Lung Cancer WP4658	6/95	0.00215154	4.84801	29.7744	CCNE2;CCNE1;CKS2;E2F1;E2F2;E2F3
Reactome	Processive Synthesis on the C-strand of the Telomere	3/19	0.00220535	13.3865	81.8838	BLM;POLD1;DNA2
GO Biological Process	Mitotic Sister Chromatid Cohesion (GO:0007064)	3/19	0.00220535	13.3865	81.8838	CDCA5;DSCC1;HASPIN
Reactome	Anchoring of the Basal Body to the Plasma Membrane	6/97	0.00239054	4.74097	28.6176	PLK4;CEP152;PLK1;CDK1;KIF24;NEK2
Reactome	Lagging Strand Synthesis	3/20	0.00256796	12.5985	75.1454	RFC3;POLD1;DNA2
GO Biological Process	Regulation of Spindle Organization (GO:0090224)	3/20	0.00256796	12.5985	75.1454	TPX2;PSRC1;TACC3
Reactome	RHOF GTPase Cycle	4/42	0.00273458	7.53416	44.4649	DEPDC1B;DIAPH3;ARHGAP39;LMNB1
Reactome	Loss of Nlp From Mitotic Centrosomes	5/69	0.00276689	5.60476	33.0122	PLK4;CEP152;PLK1;CDK1;NEK2
Reactome	Loss of Proteins Required for Interphase Microtubule Organization From the Centrosome	5/69	0.00276689	5.60476	33.0122	PLK4;CEP152;PLK1;CDK1;NEK2
GO Biological Process	Spindle Assembly Involved in Female Meiosis (GO:0007056)	2/6	0.00280289	35.5903	209.168	SKA3;SKA1
GO Biological Process	Regulation of Aldosterone Biosynthetic Process (GO:0032347)	2/6	0.00280289	35.5903	209.168	CLCN2;BMP6
GO Biological Process	Peptidyl-Serine Phosphorylation (GO:0018105)	5/70	0.00294639	5.51825	32.1558	PLK1;CDK1;MAP3K10;AURKA;CDK5R1
GO Biological Process	Midbody Abscission (GO:0061952)	3/21	0.0029653	11.8979	69.2553	CHMP4C;KIF20A;CEP55
GO Biological Process	Positive Regulation of Cell Cycle G1/S Phase Transition (GO:1902808)	4/44	0.00324522	7.15673	41.0121	RRM2;CCNE2;CCNE1;EZH2
WikiPathways	NF1 Copy Number Variation Syndrome WP5366	6/104	0.00338655	4.40076	25.0313	CCNA2;RFC3;RAD51;CCNE2;ATAD5;CCNE1
GO Biological Process	Regulation of Mitotic Spindle Assembly (GO:1901673)	3/22	0.00339839	11.2712	64.0704	PLK1;CHMP4C;RCC1
WikiPathways	Endoderm Differentiation WP2853	7/140	0.00354631	3.79025	21.384	WDHD1;NCAPG2;DNMT3B;PLCH1;PABPC1;PHF6;EZH2
Reactome	RHOG GTPase Cycle	5/74	0.00374912	5.19729	29.0333	DEPDC1B;DIAPH3;ARHGEF26;SHMT2;ARHGAP39
WikiPathways	DNA Mismatch Repair WP531	3/23	0.00386822	10.7071	59.4773	RFC3;EXO1;POLD1
KEGG	Mismatch repair	3/23	0.00386822	10.7071	59.4773	RFC3;EXO1;POLD1
GO Biological Process	Postreplication Repair (GO:0006301)	3/23	0.00386822	10.7071	59.4773	PCLAF;BRCA1;DTL
WikiPathways	Amino Acid Metabolism In Triple Negative Breast Cancer Cells WP5213	2/7	0.00388798	28.4708	158.009	PSAT1;SLC7A11
GO Biological Process	DNA Geometric Change (GO:0032392)	2/7	0.00388798	28.4708	158.009	HMGB2;DNA2
GO Biological Process	DNA Strand Resection Involved in Replication Fork Processing (GO:0110025)	2/7	0.00388798	28.4708	158.009	EXO1;BRCA1
GO Biological Process	Regulation of Mitotic Spindle Checkpoint (GO:1903504)	2/7	0.00388798	28.4708	158.009	CCNB1;KNL1
GO Biological Process	Regulation of Protein Localization to Cell Cortex (GO:1904776)	2/7	0.00388798	28.4708	158.009	SAPCD2;PLK1
GO Biological Process	Centromeric Sister Chromatid Cohesion (GO:0070601)	2/7	0.00388798	28.4708	158.009	BUB1B;BUB1
GO Biological Process	Meiotic Spindle Assembly (GO:0090306)	2/7	0.00388798	28.4708	158.009	SKA3;SKA1
GO Biological Process	Peptidyl-Serine Modification (GO:0018209)	5/75	0.00397204	5.12278	28.3212	PLK1;CDK1;MAP3K10;AURKA;CDK5R1
GO Biological Process	Mitotic Cytokinetic Process (GO:1902410)	3/24	0.00437568	10.1967	55.3853	CHMP4C;KIF20A;CEP55
Reactome	RAC1 GTPase Cycle	8/184	0.00439679	3.27826	17.7907	DEPDC1B;DIAPH3;RACGAP1;ARHGEF39;ARHGAP39;ECT2;IQGAP3;CIT
Reactome	DNA Damage Bypass	4/48	0.00445389	6.50479	35.2168	RFC3;POLD1;PCLAF;DTL
WikiPathways	Microtubule Cytoskeleton Regulation WP2038	4/48	0.00445389	6.50479	35.2168	STMN1;CDK1;KIF2C;AURKB
GO Biological Process	Negative Regulation of Gene Expression, Epigenetic (GO:0045814)	6/110	0.00446174	4.1456	22.4369	HELLS;UHRF1;BRCA1;APOBEC3B;EZH2;LMNB1
Reactome	RHO GTPase Cycle	14/450	0.00449637	2.33677	12.629	ARHGAP11A;ARHGAP11B;ARHGEF26;SHMT2;ARHGEF39;ARHGAP39;IQGAP3;CIT;LMNB1;ANLN;DEPDC1B;DIAPH3;RACGAP1;ECT2
[truncated: 2,188 more rows]

## Sheet: Module H
Table S7: Gene functional enrichment analysis of gene co-expression module H in the TCGA PCa samples database
[truncated: 1,387 more rows]

[truncated: 4 more sheets: Module I, Module J, Module M, Module N]
