# Supplementary material for: PVT1 lincRNA signals an androgen‐dependent transcriptional activation program of oncogenes in prostate cancer cells
Source: Int J Cancer. 2026 Mar 6;159(1):144–58. doi: 10.1002/ijc.70417 (PMC13139993; doi:10.1002/ijc.70417)
Supplement: Supplementary file 5 — TABLE S8. Differentially expressed genes in RNA‐seq analyses of LNCaP cells treated with hormone. [file IJC-159-144-s006.xlsx]

## Sheet: Control vs hormone
Table S8: Differentially expressed genes (FDR<0.01) in the RNA-seq analysis of LNCaP cells in the presence of androgen compared with control cells in the absence of hormone.
Gene_Ensembl_ID	Gene_Name	log2FC	log2CPM	F	PValue	FDR
ENSG00000123908.12	AGO2	0.492839	6.40973	123.148	2.24605e-13	1.131e-12
ENSG00000081760.17	AACS	0.56134	6.47747	219.695	2.57285e-19	2.41783e-18
ENSG00000109576.14	AADAT	1.72029	5.36036	995.277	5.56489e-31	2.01203e-29
ENSG00000158122.12	AAED1	0.642196	3.69504	67.1158	1.34101e-10	5.10897e-10
ENSG00000103591.13	AAGAB	0.269704	6.61655	53.8132	2.57175e-09	8.57584e-09
ENSG00000127837.10	AAMP	0.39978	7.03202	135.2	2.05471e-15	1.27437e-14
ENSG00000124608.5	AARS2	0.310505	4.8437	28.9179	2.33712e-06	5.70311e-06
ENSG00000266967.7	AARSD1	0.456739	5.12333	81.2531	8.35952e-12	3.58114e-11
ENSG00000149313.11	AASDHPPT	0.483698	5.67329	109.753	7.19771e-14	3.81502e-13
ENSG00000008311.16	AASS	0.500093	3.26875	37.9198	1.56596e-07	4.32557e-07
ENSG00000181409.14	AATK	0.222258	5.22043	20.0084	4.88706e-05	0.000102936
ENSG00000281376.1	ABALON	0.614595	6.3589	226.405	1.43298e-19	1.37625e-18
ENSG00000135776.5	ABCB10	0.448005	4.34228	47.6165	1.17132e-08	3.63945e-08
ENSG00000115657.14	ABCB6	1.08489	5.55783	421.717	4.22093e-24	6.69577e-23
ENSG00000131269.19	ABCB7	0.209677	4.85851	14.8073	0.000358939	0.000679728
ENSG00000197150.13	ABCB8	0.325415	5.53197	50.7062	5.43207e-09	1.75389e-08
ENSG00000103222.20	ABCC1	1.80756	7.49484	2271.82	5.73931e-40	7.60868e-38
ENSG00000125257.16	ABCC4	3.13342	9.16289	8356.57	1.7431e-54	4.49375e-51
ENSG00000117528.14	ABCD3	0.274136	6.62985	59.1108	7.57934e-10	2.67396e-09
ENSG00000164163.11	ABCE1	0.759212	6.5861	306.893	2.85646e-19	2.66635e-18
ENSG00000204574.14	ABCF1	0.443506	6.28322	130.824	3.64883e-15	2.20714e-14
ENSG00000033050.9	ABCF2	0.444163	6.34974	134.019	2.39586e-15	1.47405e-14
ENSG00000285292.1	ABCF2	0.438761	6.10642	121.527	1.29816e-14	7.42684e-14
ENSG00000161204.12	ABCF3	0.3502	6.25879	82.8842	6.19348e-12	2.69101e-11
ENSG00000106077.19	ABHD11	0.945557	5.36803	299.492	1.54465e-21	1.82797e-20
ENSG00000100997.20	ABHD12	0.650321	6.44422	267.925	5.13799e-21	5.75041e-20
ENSG00000114786.16	ABHD14A-ACY1	0.69891	6.81527	359.801	1.24685e-23	1.85627e-22
ENSG00000107362.14	ABHD17B	0.342825	4.36949	30.3653	1.47986e-06	3.6917e-06
ENSG00000136379.12	ABHD17C	0.783882	3.73553	107.767	9.73271e-14	5.07294e-13
ENSG00000140526.18	ABHD2	2.15619	10.4421	3287.86	5.3522e-42	9.16955e-40
ENSG00000158201.10	ABHD3	1.08495	5.31762	505.504	9.36269e-27	1.99546e-25
ENSG00000100439.11	ABHD4	0.162345	6.15728	15.6536	0.000256092	0.000494168
ENSG00000136754.18	ABI1	0.27882	5.53758	32.4818	7.8783e-07	2.02312e-06
ENSG00000097007.19	ABL1	0.374307	6.16141	88.9496	2.09788e-12	9.55501e-12
ENSG00000146386.8	ABRACL	0.420596	3.42222	26.5869	4.97778e-06	1.17115e-05
ENSG00000163322.14	ABRAXAS1	0.199587	4.97024	13.0716	0.000730402	0.00133144
ENSG00000146109.5	ABT1	0.53719	4.17015	66.186	1.62921e-10	6.15221e-10
ENSG00000242156.1	AC000041.1	0.595915	0.944261	10.1536	0.0025631	0.00434406
ENSG00000273212.1	AC000068.2	0.523313	3.89736	50.8967	5.18503e-09	1.67826e-08
ENSG00000283208.2	AC001226.2	0.865989	5.59748	330.862	7.06942e-23	9.74923e-22
ENSG00000258924.4	AC002094.1	0.44187	4.17177	41.1553	6.37859e-08	1.83379e-07
ENSG00000265618.1	AC002094.2	0.280939	4.27386	17.4925	0.000125244	0.000251256
ENSG00000248101.2	AC002116.1	0.245236	5.22724	22.9752	1.69388e-05	3.75871e-05
ENSG00000263388.1	AC002347.2	0.433726	3.13448	24.5373	9.89095e-06	2.2527e-05
ENSG00000278993.1	AC002350.1	0.335098	4.42702	27.4443	3.75812e-06	8.96154e-06
ENSG00000267049.1	AC002398.1	0.833493	0.524812	15.3832	0.000285082	0.000546744
ENSG00000223646.2	AC002463.1	0.561676	1.67877	16.6167	0.00017554	0.000345343
ENSG00000241764.5	AC002467.1	1.47488	3.32638	239.187	4.88665e-20	4.92914e-19
ENSG00000279314.1	AC002525.1	1.63769	-1.02354	17.872	0.000108378	0.000219077
ENSG00000261312.1	AC002550.1	0.820137	3.57117	107.479	1.01711e-13	5.28661e-13
ENSG00000261872.1	AC002558.2	0.502532	2.51175	22.8552	1.76636e-05	3.9094e-05
ENSG00000255692.1	AC002563.1	2.22758	-1.4321	21.2822	3.36026e-05	7.21347e-05
ENSG00000268193.5	AC002985.1	0.285734	6.18831	48.6438	9.04642e-09	2.8478e-08
ENSG00000268133.1	AC003002.1	0.394462	3.13828	17.5708	0.000121549	0.000244173
ENSG00000262302.1	AC003688.1	0.349146	7.16721	98.9646	3.893e-13	1.90476e-12
ENSG00000228113.7	AC003991.1	8.17547	3.45934	1950.54	7.45232e-40	9.76342e-38
ENSG00000254003.1	AC003991.2	0.519528	3.30777	33.8307	5.13766e-07	1.3454e-06
ENSG00000196656.7	AC004057.1	0.246123	5.82029	34.5168	4.19077e-07	1.10954e-06
ENSG00000230333.6	AC004160.1	1.82306	-0.891343	23.7261	1.30575e-05	2.93547e-05
ENSG00000267618.5	AC004223.3	0.273876	4.12099	14.9583	0.000337814	0.000642017
ENSG00000267122.1	AC004490.1	0.659253	0.986723	10.8982	0.00184587	0.00318964
ENSG00000276345.1	AC004556.1	0.690415	3.22854	71.1262	5.89764e-11	2.33101e-10
ENSG00000285162.1	AC004593.3	1.1123	0.0951115	15.1949	0.000307304	0.000586685
ENSG00000250424.4	AC004691.2	1.43968	1.16068	58.8574	8.06415e-10	2.8405e-09
ENSG00000276578.1	AC004696.1	0.308193	4.52069	25.612	6.88233e-06	1.59587e-05
ENSG00000253102.1	AC004707.1	1.569	4.30994	469.123	1.55705e-25	2.87551e-24
ENSG00000227495.1	AC004771.1	0.801468	5.55081	292.476	8.78372e-22	1.05976e-20
ENSG00000234203.1	AC004771.2	0.356661	3.71052	22.9691	1.69749e-05	3.76596e-05
ENSG00000262678.1	AC004771.5	0.666626	0.600985	9.23361	0.00387729	0.00641758
ENSG00000177369.10	AC004797.1	0.714599	4.53847	139.906	1.12512e-15	7.17316e-15
ENSG00000227751.1	AC004824.1	0.378593	3.74297	19.843	6.13085e-05	0.000127792
ENSG00000249590.7	AC004832.3	2.55946	4.76044	1632.36	4.36187e-38	4.51849e-36
ENSG00000230392.1	AC004835.1	2.8164	0.0168633	56.9568	1.23598e-09	4.26257e-09
ENSG00000284292.1	AC004922.1	0.346716	7.60212	106.396	1.20135e-13	6.19363e-13
ENSG00000259768.7	AC004943.2	0.416029	3.6504	29.6152	1.87317e-06	4.6252e-06
ENSG00000243554.1	AC004967.1	0.256076	3.42118	10.0136	0.00272816	0.00460873
ENSG00000248751.6	AC004997.1	0.480417	4.50918	63.3924	2.95351e-10	1.08656e-09
ENSG00000273387.1	AC005005.3	0.769677	1.81048	30.0826	1.61685e-06	4.01858e-06
ENSG00000271452.1	AC005034.5	1.21388	2.37352	107.891	9.54999e-14	4.9812e-13
ENSG00000230882.1	AC005077.4	0.571702	2.2643	23.4476	1.43758e-05	3.21495e-05
ENSG00000223374.1	AC005104.1	0.257082	5.65081	33.9965	4.89014e-07	1.28435e-06
ENSG00000281039.1	AC005154.6	1.44398	5.58061	832.851	1.06942e-30	3.72157e-29
ENSG00000223561.7	AC005165.1	2.27414	-0.386155	39.7009	9.87268e-08	2.78123e-07
ENSG00000268030.1	AC005253.1	0.231634	4.27567	13.7201	0.000558485	0.00103268
ENSG00000268983.1	AC005253.2	0.432223	5.25754	70.3554	6.89095e-11	2.70489e-10
ENSG00000266469.2	AC005288.1	0.18614	4.38338	8.77835	0.0047758	0.00781131
ENSG00000280486.2	AC005329.3	0.21658	4.33151	11.0775	0.00170702	0.00296627
ENSG00000278730.1	AC005332.7	0.361654	5.74073	69.0339	9.02058e-11	3.4995e-10
ENSG00000255513.1	AC005363.1	0.805087	0.538277	12.6801	0.00105574	0.00188455
ENSG00000269604.1	AC005523.2	0.35875	5.86833	69.8203	7.682e-11	3.00269e-10
ENSG00000237581.1	AC005538.1	9.84152	0.869692	404.752	4.32885e-24	6.84259e-23
ENSG00000279809.1	AC005538.2	0.264282	5.06555	25.2138	7.86678e-06	1.81226e-05
ENSG00000235852.1	AC005540.1	0.595178	1.23826	9.13492	0.0046267	0.00758025
ENSG00000265664.1	AC005544.2	4.1628	-0.576002	84.4389	4.67009e-12	2.05639e-11
ENSG00000260107.1	AC005606.1	0.559881	3.61947	45.8761	1.82668e-08	5.57313e-08
ENSG00000258472.9	AC005726.1	1.33977	3.37714	278.003	2.44831e-21	2.83671e-20
ENSG00000264044.1	AC005726.2	0.534635	6.36583	189.393	4.41154e-18	3.60432e-17
ENSG00000254099.1	AC005740.3	0.710234	3.35132	63.9704	2.60822e-10	9.66068e-10
ENSG00000267436.1	AC005786.3	0.370901	2.82413	12.4465	0.000960797	0.00172321
ENSG00000272921.1	AC005832.4	0.336188	5.46461	48.1579	1.02185e-08	3.19779e-08
ENSG00000255639.3	AC005833.2	0.336003	5.72591	51.9331	4.03156e-09	1.31987e-08
ENSG00000258092.1	AC005841.1	0.474395	6.10473	111.963	9.97829e-14	5.19366e-13
ENSG00000265794.5	AC005899.4	0.355609	5.90828	68.525	1.00147e-10	3.869e-10
ENSG00000279762.3	AC005899.8	0.807649	3.54459	104.918	1.51073e-13	7.72959e-13
ENSG00000247011.2	AC005920.1	0.871859	0.0905673	11.0601	0.00172004	0.00298634
ENSG00000267059.2	AC005943.1	0.169126	6.90377	22.2332	2.19734e-05	4.80879e-05
ENSG00000279009.1	AC005943.2	0.400211	3.38804	21.8813	2.48867e-05	5.41814e-05
ENSG00000275400.1	AC006001.4	0.542607	1.61534	13.124	0.000714621	0.00130438
ENSG00000244563.1	AC006011.1	0.760253	3.11092	68.0283	1.10955e-10	4.26949e-10
ENSG00000229591.1	AC006017.1	0.203145	4.165	8.30377	0.0060035	0.00967931
ENSG00000264324.1	AC006030.1	0.236887	5.61598	23.6687	1.33184e-05	2.9899e-05
ENSG00000269968.1	AC006064.4	0.22282	9.02744	36.2905	4.40871e-07	1.16367e-06
ENSG00000285238.2	AC006064.6	0.0919532	7.89566	8.38687	0.00572481	0.00925948
ENSG00000258660.1	AC006146.1	0.629894	2.31362	25.8629	6.32889e-06	1.47352e-05
ENSG00000232445.2	AC006329.1	0.35205	4.81872	41.1129	6.45253e-08	1.85361e-07
ENSG00000236213.3	AC006369.1	1.45134	3.32903	283.456	1.6551e-21	1.95143e-20
ENSG00000262456.1	AC006435.1	0.560501	3.57654	48.0808	1.04186e-08	3.25719e-08
ENSG00000261770.1	AC006504.1	0.325107	3.80609	19.9822	4.93415e-05	0.000103847
ENSG00000267575.8	AC006504.5	0.339826	3.9956	23.4086	1.45712e-05	3.25734e-05
ENSG00000267001.1	AC006538.2	0.383047	3.95593	31.5245	1.03308e-06	2.617e-06
ENSG00000281593.1	AC006978.2	0.566486	2.14608	19.053	6.95267e-05	0.000144046
ENSG00000267055.1	AC007001.1	6.82986	-1.64337	52.5504	5.70362e-09	1.83624e-08
ENSG00000244239.1	AC007009.1	0.626443	2.34986	27.6876	3.47221e-06	8.30912e-06
ENSG00000258881.6	AC007040.2	0.251744	3.94697	11.244	0.00158869	0.00277168
ENSG00000229970.3	AC007128.1	0.642311	2.35372	28.941	2.32003e-06	5.66637e-06
ENSG00000283549.1	AC007161.3	0.386038	2.67876	12.9725	0.000761203	0.00138306
ENSG00000230408.3	AC007163.1	0.203945	4.75614	13.5363	0.000602387	0.00110998
ENSG00000279407.1	AC007191.1	0.768356	2.24435	34.1549	6.54256e-07	1.69575e-06
ENSG00000257135.8	AC007249.2	1.13336	2.23948	73.0006	4.08261e-11	1.63864e-10
ENSG00000226925.1	AC007271.1	1.15205	0.498141	24.1663	1.12258e-05	2.5401e-05
ENSG00000234818.1	AC007314.1	0.640071	3.21852	51.0401	5.07381e-09	1.64345e-08
ENSG00000172974.11	AC007318.1	0.250681	4.14029	16.0904	0.00021559	0.000419979
ENSG00000224063.6	AC007319.1	0.507852	3.0465	25.3198	7.59119e-06	1.75112e-05
ENSG00000231969.3	AC007364.1	0.428152	4.1832	41.8393	5.29878e-08	1.53652e-07
ENSG00000272054.1	AC007390.2	0.399116	3.2738	22.1903	2.23089e-05	4.87935e-05
ENSG00000198134.3	AC007537.1	1.38957	-0.336695	25.2035	7.89403e-06	1.81835e-05
ENSG00000242539.2	AC007620.2	3.37733	3.81549	1473.84	4.46494e-37	3.97773e-35
ENSG00000258136.2	AC007622.2	0.700935	2.70972	41.9105	5.19803e-08	1.51018e-07
ENSG00000277534.1	AC007996.1	1.23424	4.08211	361.31	1.14286e-23	1.70945e-22
ENSG00000273489.1	AC008264.2	0.358327	5.77332	55.7948	2.09574e-09	7.05293e-09
ENSG00000232220.2	AC008440.2	0.773985	3.80285	108.852	8.24976e-14	4.3396e-13
ENSG00000233937.8	AC008443.1	0.157331	5.05448	8.63419	0.00510429	0.00831523
ENSG00000279232.2	AC008522.1	0.513859	5.49189	111.626	5.43438e-14	2.91228e-13
ENSG00000268797.1	AC008537.1	0.657102	2.9991	47.8915	1.09275e-08	3.40833e-08
ENSG00000197332.9	AC008543.1	0.70005	0.258192	10.2026	0.00250791	0.00425895
ENSG00000253512.1	AC008562.1	1.80635	-0.478523	38.5073	1.32682e-07	3.68879e-07
ENSG00000267379.1	AC008569.1	0.435997	1.84626	9.6383	0.00322811	0.00540129
ENSG00000258864.1	AC008575.1	1.10722	5.84085	642.084	5.22765e-29	1.48888e-27
ENSG00000250615.1	AC008581.1	0.386587	3.30119	17.9217	0.00010635	0.000215212
ENSG00000285000.1	AC008581.2	0.347768	5.25483	51.4664	4.51368e-09	1.47122e-08
ENSG00000275719.1	AC008622.2	1.3129	4.91156	468.112	4.85703e-26	9.38211e-25
ENSG00000267633.1	AC008686.1	0.21252	4.17475	11.024	0.00174726	0.00303124
ENSG00000267475.2	AC008736.1	1.86007	2.59039	231.561	9.2293e-20	9.13172e-19
ENSG00000273420.1	AC008738.7	0.447168	3.4179	30.5424	1.40029e-06	3.49987e-06
ENSG00000267905.5	AC008750.3	1.88014	1.11012	114.206	3.71061e-14	2.02605e-13
ENSG00000268870.1	AC008758.5	0.663775	1.10201	13.8432	0.000530942	0.000984855
ENSG00000268400.5	AC008763.2	0.362736	6.15734	71.6095	5.35219e-11	2.12598e-10
ENSG00000141979.4	AC008764.1	0.243533	5.17734	22.8925	1.74348e-05	3.86183e-05
ENSG00000268309.1	AC008764.3	0.320897	4.72826	31.4853	1.0456e-06	2.64753e-06
ENSG00000268790.5	AC008764.4	0.151361	6.10769	14.2003	0.000458869	0.000857305
ENSG00000249042.6	AC008771.1	0.311604	5.3657	42.7025	4.20208e-08	1.23175e-07
ENSG00000250240.6	AC008840.1	1.73243	-0.458202	20.9146	5.59704e-05	0.000117115
ENSG00000260482.3	AC008870.1	0.295699	4.01921	18.6418	8.10612e-05	0.000166734
ENSG00000261266.2	AC008870.3	2.46637	1.05545	163.065	1.28208e-16	8.97378e-16
ENSG00000269243.1	AC008894.2	0.429377	5.60642	82.2873	6.90877e-12	2.98723e-11
ENSG00000260136.6	AC008915.2	0.34881	2.50039	9.90151	0.00286828	0.00483152
ENSG00000272234.1	AC008945.1	2.40751	4.43664	1359.23	2.80555e-36	2.11098e-34
ENSG00000196696.13	AC009022.1	0.401738	4.14219	33.8875	5.05143e-07	1.32437e-06
ENSG00000261113.1	AC009034.1	1.11675	0.83725	32.309	8.12618e-07	2.08401e-06
ENSG00000261320.1	AC009061.1	0.524518	1.68979	9.28018	0.00379602	0.00629195
ENSG00000261532.1	AC009065.7	0.336823	2.89113	10.695	0.00205206	0.00352433
ENSG00000265408.1	AC009084.1	0.489429	2.13308	12.6505	0.000879655	0.00158637
ENSG00000276663.1	AC009090.3	0.637045	2.52753	25.6307	7.50318e-06	1.73154e-05
ENSG00000260927.2	AC009107.2	0.331906	4.49361	27.9006	3.24064e-06	7.77837e-06
ENSG00000276131.1	AC009118.2	1.30782	1.50222	70.1608	7.16831e-11	2.81029e-10
ENSG00000260228.6	AC009119.1	2.06006	-0.576517	38.4581	1.34529e-07	3.73921e-07
ENSG00000259972.3	AC009120.2	0.324227	6.12331	65.8248	1.75797e-10	6.62158e-10
ENSG00000238045.9	AC009133.1	1.1481	8.08056	1253.19	1.76551e-35	1.15993e-33
ENSG00000259952.1	AC009133.2	1.18117	6.28515	775.348	8.23491e-31	2.90662e-29
ENSG00000260719.1	AC009133.3	5.3878	1.21328	334.764	9.61335e-23	1.29999e-21
ENSG00000275857.1	AC009133.4	1.66908	4.91	764.265	1.13236e-30	3.90402e-29
ENSG00000280607.1	AC009133.5	1.18948	6.76509	953.058	8.34398e-33	3.87969e-31
ENSG00000280893.1	AC009133.6	0.515957	5.31141	115.094	3.25843e-14	1.7919e-13
ENSG00000261063.1	AC009139.2	0.324878	2.78255	9.94493	0.00281311	0.0047436
ENSG00000261717.5	AC009163.4	0.29257	3.46362	12.8818	0.000790614	0.00143439
ENSG00000226121.2	AC009487.2	0.663283	2.36324	34.0827	4.76623e-07	1.25373e-06
ENSG00000231609.7	AC009501.1	0.703296	3.18165	65.5068	1.88013e-10	7.05906e-10
ENSG00000256377.6	AC009509.1	3.17336	0.704718	139.812	1.13852e-15	7.25527e-15
ENSG00000253133.2	AC009630.1	0.321015	5.3247	44.0037	2.97528e-08	8.87087e-08
ENSG00000253174.2	AC009630.2	2.23078	1.65201	245.464	2.93194e-20	3.02596e-19
ENSG00000264578.1	AC009630.3	0.486964	5.38391	106.946	1.10375e-13	5.72358e-13
ENSG00000255308.1	AC009652.2	3.6493	-1.35524	49.715	8.68182e-09	2.74116e-08
ENSG00000272264.1	AC009686.2	3.73085	0.792239	200.18	1.78843e-18	1.53082e-17
ENSG00000278840.1	AC009878.1	2.33855	-1.158	23.1935	1.56999e-05	3.49388e-05
ENSG00000223960.8	AC009948.1	0.312683	4.23573	23.9053	1.22768e-05	2.7661e-05
ENSG00000270277.1	AC009948.3	1.69843	-0.367678	31.0695	1.1888e-06	2.99242e-06
ENSG00000259659.1	AC009996.1	0.869495	0.174679	11.5622	0.00138465	0.00243286
ENSG00000256646.8	AC010132.3	0.505679	7.22957	203.742	1.10021e-18	9.62823e-18
ENSG00000249249.2	AC010226.1	0.581197	4.93268	121.411	1.31943e-14	7.54076e-14
ENSG00000246316.8	AC010230.1	2.38678	4.43364	1341.95	3.7498e-36	2.73822e-34
ENSG00000251675.1	AC010260.1	0.315078	3.76647	17.1514	0.000142752	0.000284279
ENSG00000167774.2	AC010323.1	0.35253	5.7099	54.6188	2.12673e-09	7.15075e-09
ENSG00000261341.7	AC010325.1	3.2752	-0.64282	65.6704	1.81623e-10	6.82836e-10
ENSG00000269867.1	AC010326.3	0.517031	2.63525	23.4794	1.42181e-05	3.18321e-05
ENSG00000270804.1	AC010326.4	0.460708	2.39806	16.1193	0.000213159	0.000415534
ENSG00000269139.2	AC010336.5	1.17485	1.65845	57.5271	1.08477e-09	3.76853e-09
ENSG00000269590.1	AC010422.5	0.171225	5.36352	13.4051	0.000635956	0.00116865
ENSG00000261360.2	AC010491.1	0.99442	1.67717	39.8514	9.12168e-08	2.58011e-07
ENSG00000268750.7	AC010522.1	0.40581	3.31399	18.6949	8.67882e-05	0.000177612
ENSG00000226180.3	AC010536.1	1.03409	-0.533954	10.1916	0.00252128	0.00428035
ENSG00000275734.2	AC010538.1	0.921038	-0.282582	8.32187	0.00590081	0.00952684
ENSG00000277978.1	AC010542.5	0.630468	2.33535	28.4282	2.73375e-06	6.62165e-06
ENSG00000268119.7	AC010615.2	1.27749	1.26103	71.3476	5.64095e-11	2.23431e-10
ENSG00000269469.1	AC010619.1	0.947305	2.83366	85.3199	3.98566e-12	1.76408e-11
ENSG00000248791.1	AC010627.1	5.05438	-1.21288	45.3	2.59124e-08	7.76953e-08
ENSG00000283103.4	AC010642.2	1.18859	6.58396	849.364	1.08925e-31	4.35543e-30
ENSG00000269095.1	AC010646.1	0.716359	3.81303	87.2902	2.80706e-12	1.26122e-11
ENSG00000240758.2	AC010655.2	1.27529	2.6919	150.5	3.06121e-16	2.06353e-15
ENSG00000272601.1	AC010655.3	1.10966	0.831545	27.6241	4.87353e-06	1.14824e-05
ENSG00000273184.1	AC010655.4	0.65316	4.3728	112.605	4.69812e-14	2.53788e-13
ENSG00000270933.1	AC010719.1	0.818593	1.7726	32.5192	7.62331e-07	1.96036e-06
ENSG00000276256.1	AC011043.1	0.654754	3.26912	58.2731	9.15577e-10	3.20726e-09
ENSG00000249593.6	AC011405.1	0.558739	5.25456	131.187	3.47726e-15	2.10736e-14
ENSG00000267512.1	AC011446.1	0.289391	4.80197	24.161	1.14386e-05	2.58536e-05
ENSG00000280079.1	AC011447.7	2.54637	-0.891294	40.6553	7.31145e-08	2.08877e-07
ENSG00000269179.1	AC011452.1	0.58364	4.25624	87.5173	2.69685e-12	1.2144e-11
ENSG00000269534.5	AC011466.3	1.31093	1.28144	54.2285	4.43097e-09	1.44511e-08
ENSG00000270248.1	AC011468.4	1.24911	-0.855928	9.01381	0.00428644	0.00705442
ENSG00000267174.6	AC011472.2	1.08329	1.93951	57.7075	1.05548e-09	3.67536e-09
ENSG00000267576.1	AC011472.3	0.971142	4.82877	304.386	3.90282e-22	4.95009e-21
ENSG00000267149.2	AC011476.2	0.567782	3.3574	40.5727	7.47895e-08	2.13307e-07
ENSG00000267265.6	AC011476.3	0.465965	2.4449	16.8035	0.000163269	0.000322427
ENSG00000267282.1	AC011481.2	0.640798	2.25369	28.2134	2.92926e-06	7.07597e-06
ENSG00000213777.5	AC011487.1	1.48176	-0.361487	25.022	8.39233e-06	1.92655e-05
ENSG00000267255.1	AC011498.3	1.06726	1.74672	61.214	4.74791e-10	1.7122e-09
ENSG00000269289.6	AC011503.1	0.687918	2.29226	29.4073	2.00456e-06	4.92995e-06
ENSG00000266978.1	AC011511.2	0.560273	3.42174	44.6064	2.54006e-08	7.62532e-08
ENSG00000267105.1	AC011511.3	0.554262	2.75221	30.7235	1.32352e-06	3.31506e-06
ENSG00000267303.1	AC011511.4	0.262477	4.51815	18.2508	9.39003e-05	0.000191393
ENSG00000267968.1	AC011523.1	3.7928	-1.47168	34.1349	5.39115e-07	1.40962e-06
ENSG00000258017.3	AC011603.2	1.73391	8.86474	2508.71	2.30374e-42	4.17146e-40
ENSG00000254208.1	AC011773.1	1.19787	0.0537472	20.5702	3.98272e-05	8.48671e-05
ENSG00000263917.1	AC011825.3	0.772521	0.62592	14.7196	0.000371832	0.000702829
ENSG00000271936.1	AC012073.1	0.881998	1.35538	32.9697	6.65177e-07	1.72205e-06
ENSG00000186076.5	AC012085.1	0.589046	7.09489	263.064	7.40925e-21	8.1531e-20
ENSG00000260350.1	AC012173.1	1.46321	3.3975	291.031	9.71103e-22	1.16595e-20
ENSG00000261114.1	AC012181.1	0.706406	0.753112	10.6289	0.00207715	0.00356522
ENSG00000261270.1	AC012181.2	0.726626	1.18636	15.0465	0.000326084	0.000620371
ENSG00000260537.2	AC012184.2	0.270329	5.23465	28.7575	2.45996e-06	5.98844e-06
ENSG00000268912.1	AC012313.5	0.465333	1.7599	9.96762	0.00278473	0.00469824
ENSG00000263677.2	AC012588.1	6.94298	-1.68972	55.3602	2.31056e-09	7.73729e-09
ENSG00000267125.2	AC012615.3	0.707553	2.68901	39.8086	9.85916e-08	2.77778e-07
ENSG00000272324.5	AC012629.2	0.537485	2.87224	28.3715	2.78403e-06	6.73685e-06
ENSG00000259802.1	AC012640.2	0.358721	2.72319	11.3304	0.00152958	0.00267317
ENSG00000271980.1	AC012640.4	0.556716	6.01823	152.148	5.50306e-16	3.62509e-15
ENSG00000234193.1	AC013476.1	3.393	-0.974497	47.9449	1.07812e-08	3.3668e-08
ENSG00000279945.1	AC013489.3	0.511181	4.04638	55.7854	1.61961e-09	5.52065e-09
ENSG00000264558.1	AC015674.1	0.646743	6.30822	261.433	8.38833e-21	9.17157e-20
ENSG00000259583.4	AC015712.2	2.78045	5.65985	2635.56	7.39715e-43	1.40811e-40
ENSG00000272639.1	AC015712.5	1.70768	1.34974	87.1044	2.90077e-12	1.30149e-11
ENSG00000284526.1	AC015802.6	1.11547	4.76024	292.5	4.52677e-19	4.12184e-18
ENSG00000264112.1	AC015813.1	0.342941	4.20631	22.3873	3.06231e-05	6.60313e-05
ENSG00000266086.3	AC015813.2	0.574115	7.41034	297.092	6.3927e-22	7.86403e-21
ENSG00000279069.1	AC015813.5	0.563348	4.95123	106.215	1.23552e-13	6.35506e-13
ENSG00000279207.1	AC015813.6	0.416007	4.38787	40.8192	6.99093e-08	2.0008e-07
ENSG00000270977.2	AC015849.5	1.0361	0.2045	20.5267	4.04603e-05	8.61255e-05
ENSG00000228363.2	AC015971.1	0.23135	5.4243	22.5805	1.94464e-05	4.28469e-05
ENSG00000246089.4	AC016065.1	0.510897	2.87057	23.6607	1.33552e-05	2.99756e-05
ENSG00000267374.3	AC016205.1	2.15693	-1.21335	24.7903	9.07665e-06	2.07701e-05
ENSG00000228925.1	AC016722.2	0.738229	3.76519	98.2171	4.3964e-13	2.13652e-12
ENSG00000228305.2	AC016734.1	0.655235	0.250041	8.34424	0.00583959	0.00943621
ENSG00000226380.9	AC016831.1	1.55403	1.32078	59.8929	6.68651e-10	2.36835e-09
ENSG00000285106.2	AC016831.7	1.37783	3.17478	146.155	2.81723e-14	1.55696e-13
ENSG00000264772.6	AC016876.2	0.753272	9.71082	554.178	1.28867e-27	3.03396e-26
ENSG00000254089.2	AC016885.2	2.45108	-1.43201	28.035	3.10286e-06	7.46699e-06
ENSG00000273275.1	AC017083.2	0.235138	4.28823	11.131	0.00173481	0.00301128
ENSG00000273398.6	AC017083.3	0.388263	4.68577	46.7994	1.44152e-08	4.43937e-08
ENSG00000227227.1	AC017101.1	1.27479	2.64886	132.612	2.88076e-15	1.75974e-14
ENSG00000283491.1	AC017104.5	1.08648	0.140207	15.5908	0.000262533	0.000505895
ENSG00000261684.2	AC018362.1	0.824146	5.92431	373.831	5.61839e-24	8.74443e-23
ENSG00000280414.1	AC018470.1	2.14283	1.46957	135.109	2.07904e-15	1.28802e-14
ENSG00000262560.1	AC018512.1	0.569759	5.38086	134.883	2.14097e-15	1.32345e-14
ENSG00000263798.2	AC018521.1	0.391856	7.15766	111.657	8.57872e-14	4.50732e-13
ENSG00000264019.1	AC018521.2	0.473044	5.13893	92.203	1.19761e-12	5.59068e-12
ENSG00000264701.1	AC018521.4	0.409489	4.32771	28.5329	1.14766e-05	2.59294e-05
ENSG00000256206.2	AC018523.2	0.341197	7.10328	99.1899	3.75338e-13	1.83847e-12
ENSG00000242261.1	AC018635.1	0.466016	1.38506	8.69958	0.00495242	0.00808476
ENSG00000271122.1	AC018647.2	0.273713	4.64498	20.2597	4.45845e-05	9.43454e-05
ENSG00000285190.1	AC018754.1	0.220092	4.24644	10.4231	0.00228407	0.00389815
ENSG00000267791.1	AC018761.4	0.66736	0.852983	12.0374	0.00112919	0.00200809
ENSG00000246560.3	AC018797.2	0.358121	4.03295	24.9636	8.55962e-06	1.96192e-05
ENSG00000224087.1	AC018865.1	7.43257	1.28311	386.258	1.53621e-23	2.25243e-22
ENSG00000259250.1	AC018904.1	0.475673	1.34943	8.32115	0.00590278	0.00952934
ENSG00000233611.4	AC019068.1	0.966219	-0.104859	12.5412	0.000912166	0.00164128
ENSG00000272711.1	AC019069.1	1.81528	0.736402	84.3713	4.7274e-12	2.0808e-11
ENSG00000248980.1	AC019163.1	1.75757	3.02066	303.834	4.04983e-22	5.11906e-21
ENSG00000264666.2	AC020558.1	0.487189	2.74999	22.2904	2.15349e-05	4.71979e-05
ENSG00000229056.2	AC020571.1	4.98837	1.66065	623.057	1.00889e-28	2.76723e-27
ENSG00000251161.4	AC020661.1	1.42213	-0.994463	12.246	0.00103337	0.00184668
ENSG00000249180.1	AC020900.1	0.273799	4.20971	17.5705	0.000121566	0.000244184
ENSG00000273654.1	AC020904.2	0.569043	1.6971	16.0146	0.000222104	0.000432026
ENSG00000142539.9	AC020909.1	1.18007	1.64862	71.66	5.29829e-11	2.10533e-10
ENSG00000267216.1	AC020915.1	1.23713	6.42633	954.22	8.11966e-33	3.78328e-31
ENSG00000283515.1	AC020915.5	1.12048	6.61342	872.572	5.97822e-32	2.47026e-30
ENSG00000267260.3	AC020928.2	1.14143	-1.2136	9.82958	0.00296221	0.00498144
ENSG00000262160.1	AC020978.5	0.421087	5.51859	81.4924	7.99771e-12	3.43274e-11
ENSG00000263276.1	AC020978.7	0.391004	4.65839	43.2793	3.60345e-08	1.06412e-07
ENSG00000230551.4	AC021078.1	0.386653	8.08344	137.67	1.49504e-15	9.41139e-15
ENSG00000249863.2	AC021106.1	0.589962	1.20929	10.9205	0.001828	0.00316048
ENSG00000279386.1	AC021106.3	0.943617	-0.276565	8.45626	0.00557099	0.00902575
ENSG00000259407.1	AC021739.2	0.881607	2.88192	67.614	1.34499e-10	5.12236e-10
ENSG00000259544.1	AC021739.4	1.16251	2.26803	69.9214	3.68513e-10	1.34132e-09
ENSG00000280187.1	AC022107.1	0.225363	4.04945	10.4243	0.00227322	0.00388022
ENSG00000269825.2	AC022150.4	0.437293	2.3674	15.4781	0.000274535	0.00052747
ENSG00000261243.1	AC022165.1	0.591056	1.7168	15.7563	0.000245896	0.000475647
ENSG00000233849.1	AC022201.2	0.533744	2.1399	17.3738	0.000131063	0.00026222
ENSG00000263843.1	AC022211.2	0.485021	2.4618	17.6741	0.000116852	0.000235077
ENSG00000279035.1	AC022211.4	0.538208	3.15007	38.8132	1.21771e-07	3.40073e-07
ENSG00000272410.5	AC022384.1	0.178309	6.17757	19.1347	6.74456e-05	0.000139943
ENSG00000279689.1	AC022400.8	0.699885	7.20084	433.613	2.47616e-25	4.45469e-24
ENSG00000273747.1	AC022558.3	0.24127	4.0351	13.1322	0.000712204	0.00130039
ENSG00000259523.1	AC022613.2	0.90993	0.604188	18.0447	0.000101506	0.000205978
ENSG00000257390.5	AC023055.1	0.393421	6.82907	119.834	1.64808e-14	9.32809e-14
ENSG00000258707.2	AC023310.2	0.733054	2.50366	48.4307	9.54213e-09	2.99665e-08
ENSG00000278626.1	AC023310.4	0.804599	2.8352	75.1646	2.653e-11	1.08298e-10
ENSG00000257550.2	AC023509.2	0.318929	4.0397	18.5305	8.45187e-05	0.000173238
ENSG00000267281.3	AC023509.3	0.647292	3.69643	72.3757	4.59256e-11	1.83176e-10
ENSG00000258554.1	AC025162.1	1.91883	3.1949	441.616	1.67972e-25	3.07907e-24
ENSG00000257921.6	AC025165.3	0.32019	5.38234	45.3252	2.10637e-08	6.38535e-08
ENSG00000257663.1	AC025259.1	1.0579	4.78956	323.771	1.10373e-22	1.48265e-21
ENSG00000259884.1	AC025259.3	2.05869	2.58286	312.969	2.21242e-22	2.88158e-21
ENSG00000280320.1	AC025262.3	1.05923	5.84725	616.831	1.25616e-28	3.40355e-27
ENSG00000258052.1	AC025263.2	0.585035	2.17029	18.7424	7.89781e-05	0.000162644
ENSG00000281974.1	AC025268.1	1.93143	-1.48541	12.0341	0.00113074	0.00201069
ENSG00000268509.2	AC026202.3	0.811977	1.85047	35.4486	3.18703e-07	8.53965e-07
ENSG00000280206.1	AC026401.3	0.760461	0.823075	14.1704	0.000464484	0.000867068
ENSG00000259827.1	AC026461.1	1.73216	3.88537	267.775	7.32837e-21	8.07208e-20
ENSG00000260108.1	AC026464.2	0.573225	1.52501	16.7354	0.000167637	0.000330612
ENSG00000260545.1	AC026771.1	0.701387	2.85283	41.8163	5.72973e-08	1.65601e-07
ENSG00000267040.7	AC027097.1	0.624423	2.50618	30.5828	1.38276e-06	3.45798e-06
ENSG00000267787.7	AC027097.2	0.645476	3.01892	31.5302	4.07188e-06	9.66937e-06
ENSG00000261762.1	AC027228.2	0.880719	2.33387	66.1717	1.63413e-10	6.16976e-10
ENSG00000259426.6	AC027237.3	1.08359	0.0442321	17.0612	0.000147797	0.000293747
ENSG00000256013.1	AC027277.1	1.82049	2.26697	253.661	1.5296e-20	1.62768e-19
ENSG00000256152.2	AC027290.1	0.248844	3.62201	10.5405	0.00215959	0.00369903
ENSG00000280138.1	AC027290.2	0.311626	3.7002	16.9103	0.000156662	0.000310232
ENSG00000253445.1	AC027309.1	0.864373	0.521247	14.1547	0.000550329	0.00101878
ENSG00000267484.1	AC027319.1	0.283018	3.56527	12.1846	0.00106066	0.00189272
ENSG00000232531.3	AC027612.3	0.89986	-0.15262	8.93031	0.0044536	0.00731332
ENSG00000262304.2	AC027796.3	0.175172	4.51785	9.27053	0.00381271	0.00631821
ENSG00000257411.2	AC034102.2	0.801841	6.70814	478.952	2.97776e-26	5.93209e-25
ENSG00000257553.1	AC034102.4	0.8984	5.2492	331.727	6.69915e-23	9.27305e-22
ENSG00000261002.5	AC036103.1	0.742625	5.10221	190.569	3.92452e-18	3.23131e-17
ENSG00000272518.1	AC036214.2	1.02018	0.779017	24.0681	1.161e-05	2.62169e-05
ENSG00000276418.5	AC036214.3	1.71753	7.362	2503.68	2.41269e-42	4.33351e-40
ENSG00000253200.1	AC037459.3	0.3623	5.94555	73.7617	3.49074e-11	1.41198e-10
ENSG00000263257.3	AC040173.1	6.00407	1.6032	439.827	6.71419e-24	1.0313e-22
ENSG00000246777.1	AC044802.1	0.778949	0.55547	11.4558	0.00144892	0.00253997
ENSG00000272256.1	AC044849.1	0.614363	5.66677	182.868	8.53416e-18	6.77139e-17
ENSG00000229334.1	AC046143.1	0.466818	2.75619	19.4425	6.01769e-05	0.000125516
ENSG00000256861.1	AC048338.1	0.286783	6.39966	56.182	1.47745e-09	5.0593e-09
ENSG00000247373.3	AC055713.1	0.681183	5.56124	182.256	1.17827e-17	9.18856e-17
ENSG00000272631.1	AC067750.1	0.948045	2.08883	50.7104	5.4265e-09	1.75234e-08
ENSG00000266929.1	AC067852.1	0.520532	3.19133	31.8089	9.4669e-07	2.40913e-06
ENSG00000279766.1	AC067931.1	1.24144	0.345609	24.6527	9.51058e-06	2.17051e-05
ENSG00000249319.2	AC068533.4	0.397685	4.56264	42.1406	4.8855e-08	1.42384e-07
ENSG00000283228.1	AC068547.1	0.862559	4.40519	208.638	6.97569e-19	6.21722e-18
ENSG00000270147.1	AC068620.2	0.593387	2.8208	36.67	2.23693e-07	6.08018e-07
ENSG00000283149.1	AC068631.2	0.339159	5.52081	46.2919	1.64139e-08	5.034e-08
ENSG00000284946.1	AC068831.7	1.22422	5.83372	744.406	2.02605e-30	6.78561e-29
ENSG00000280537.2	AC068946.1	0.436753	2.68359	15.579	0.000265821	0.000511966
ENSG00000284820.1	AC068946.2	0.650215	6.2968	237.072	5.81918e-20	5.84596e-19
ENSG00000256364.1	AC069234.2	0.768639	7.10326	460.339	6.94265e-26	1.32159e-24
ENSG00000256950.2	AC069503.2	0.193225	5.67318	17.9977	0.000103332	0.000209409
ENSG00000279086.1	AC073130.3	0.746212	2.54094	34.4011	4.58465e-07	1.20811e-06
ENSG00000217702.3	AC073263.1	0.665538	3.24266	61.2646	4.69538e-10	1.6938e-09
ENSG00000283537.2	AC073264.3	2.44451	1.36536	207.776	7.55393e-19	6.71353e-18
ENSG00000235837.1	AC073333.1	1.68403	2.95778	272.645	8.52187e-21	9.30844e-20
ENSG00000279861.1	AC073548.1	0.253663	5.55805	29.7639	1.78729e-06	4.42442e-06
ENSG00000255624.4	AC073585.1	0.639729	1.82052	23.2983	1.51385e-05	3.3757e-05
ENSG00000239617.1	AC073610.1	1.52439	-1.48555	10.7472	0.00197202	0.00339445
ENSG00000280120.1	AC073857.1	1.96412	3.03587	395.835	1.69564e-24	2.80991e-23
ENSG00000152117.18	AC073869.1	0.65602	5.27012	164.561	6.04106e-17	4.38262e-16
ENSG00000283303.1	AC073869.5	1.8516	1.46367	94.2682	2.32658e-12	1.05428e-11
ENSG00000284604.1	AC073869.8	2.28779	-1.10469	34.8381	3.81177e-07	1.01296e-06
ENSG00000144785.8	AC073896.1	0.529249	7.04788	212.742	4.79353e-19	4.35406e-18
ENSG00000257303.3	AC073896.2	0.377446	6.75611	97.6037	4.86008e-13	2.35261e-12
ENSG00000272368.2	AC074032.1	0.409755	4.52514	47.4787	1.21288e-08	3.76281e-08
ENSG00000234072.1	AC074117.1	0.440233	4.43748	50.4576	5.77315e-09	1.85701e-08
ENSG00000267886.1	AC074135.1	1.71724	-0.270498	37.9289	1.56194e-07	4.31499e-07
ENSG00000216285.5	AC078819.1	0.637639	5.91039	201.863	1.31359e-18	1.14193e-17
ENSG00000257989.1	AC078864.1	7.95035	0.690403	386.318	2.82553e-24	4.57342e-23
ENSG00000284791.2	AC078864.2	6.12207	1.19607	411.118	8.29307e-25	1.41103e-23
ENSG00000225205.5	AC078883.1	1.14939	2.12839	85.6202	3.77706e-12	1.67541e-11
ENSG00000228144.2	AC078927.1	0.249069	6.66618	41.1446	6.39717e-08	1.83866e-07
ENSG00000259627.1	AC079328.2	1.2533	5.03417	399.35	3.31049e-22	4.23499e-21
ENSG00000254680.1	AC079329.1	0.286229	2.84518	8.46015	0.00553303	0.00897079
ENSG00000257545.5	AC079385.1	0.693372	1.90308	27.3598	3.86304e-06	9.19599e-06
ENSG00000241962.9	AC079447.1	0.48228	5.24436	75.7791	7.51524e-11	2.94009e-10
ENSG00000274943.1	AC079684.1	1.40838	-0.975129	12.7585	0.00083254	0.0015064
ENSG00000270228.1	AC079880.1	0.577037	3.77031	63.01	3.20792e-10	1.17531e-09
ENSG00000272087.1	AC080013.4	1.67109	0.569391	46.9609	1.38335e-08	4.26731e-08
ENSG00000272758.7	AC083798.2	0.377145	5.91414	75.9373	2.28393e-11	9.36883e-11
ENSG00000203644.3	AC083799.1	1.29697	3.55306	232.929	1.11555e-19	1.08873e-18
ENSG00000273391.1	AC083880.1	0.508099	1.98034	11.9016	0.00119651	0.00212035
ENSG00000204745.4	AC083899.1	0.187452	4.1236	8.42159	0.00563308	0.00911971
ENSG00000272293.1	AC083964.1	0.681833	3.61911	79.6859	1.11924e-11	4.74002e-11
ENSG00000253356.1	AC084024.3	0.402494	4.23059	37.3221	1.85585e-07	5.08282e-07
ENSG00000265393.1	AC084125.4	1.16018	2.05725	86.2559	3.37204e-12	1.50204e-11
ENSG00000283977.1	AC084337.2	0.853436	2.55216	62.285	3.75504e-10	1.36632e-09
ENSG00000259684.1	AC084756.1	0.65131	1.71817	19.6652	5.54304e-05	0.000116061
ENSG00000275854.1	AC084824.4	1.48952	3.70428	371.294	6.4768e-24	9.9621e-23
ENSG00000249138.1	AC084871.1	2.73151	-1.16893	38.6854	1.26212e-07	3.51857e-07
ENSG00000240571.1	AC087071.2	0.530202	3.02692	30.4472	1.44249e-06	3.6013e-06
ENSG00000279428.1	AC087164.2	0.58042	3.89327	60.8714	5.12053e-10	1.84032e-09
ENSG00000260349.1	AC087190.1	0.567146	2.44813	22.3566	2.28858e-05	4.99864e-05
ENSG00000263244.2	AC087190.3	0.493621	5.9608	98.5391	1.52496e-11	6.36506e-11
ENSG00000254907.1	AC087276.2	0.494614	4.26819	62.1796	3.84236e-10	1.39603e-09
ENSG00000255340.1	AC087276.3	0.618491	1.32035	11.8691	0.00121388	0.0021491
ENSG00000259375.1	AC087286.3	1.295	1.78244	68.1395	1.15885e-10	4.44616e-10
ENSG00000267342.1	AC087289.2	0.251752	3.70162	10.0614	0.00267061	0.00451733
ENSG00000267426.5	AC087289.3	0.201929	6.1546	23.8971	1.23115e-05	2.77335e-05
ENSG00000263165.1	AC087292.1	0.42342	3.97546	38.8202	1.21532e-07	3.39449e-07
ENSG00000271851.1	AC087501.4	0.851813	1.65513	30.609	1.37154e-06	3.43109e-06
ENSG00000274976.1	AC087588.2	1.54317	-0.451614	23.3638	1.47989e-05	3.30561e-05
ENSG00000259316.12	AC087632.1	1.85508	3.96517	646.441	4.50843e-29	1.29731e-27
ENSG00000272509.1	AC087752.4	0.894881	0.879406	23.2924	1.51697e-05	3.38097e-05
ENSG00000257286.1	AC089999.1	0.581272	2.92311	36.3662	2.44157e-07	6.61219e-07
ENSG00000269951.1	AC090181.2	1.0649	-0.425421	13.9451	0.000509245	0.000946342
ENSG00000267396.2	AC090236.1	0.882142	3.60044	119.783	1.65998e-14	9.3907e-14
ENSG00000267127.7	AC090360.1	0.882928	3.64316	142.659	7.96581e-16	5.1619e-15
ENSG00000272910.1	AC090425.2	0.652642	3.34023	60.9969	4.98061e-10	1.79205e-09
ENSG00000262533.1	AC090617.3	0.197091	4.80219	10.9853	0.00177702	0.00307903
ENSG00000259556.2	AC090971.3	0.8527	0.398739	9.31931	0.00372913	0.00619121
ENSG00000284906.3	AC091057.5	1.57929	1.49897	108.822	8.28782e-14	4.35859e-13
ENSG00000285035.2	AC091057.6	2.12941	-1.28268	19.4132	7.06617e-05	0.000146303
ENSG00000278986.1	AC091060.1	0.544111	1.77411	13.0865	0.000725865	0.00132349
ENSG00000259352.1	AC091117.1	2.60452	8.75296	5653.14	1.56194e-50	1.3915e-47
ENSG00000230532.1	AC091133.1	0.156316	5.47834	10.7428	0.0019758	0.00339991
ENSG00000261898.2	AC091153.4	0.448793	3.63609	31.2849	1.11224e-06	2.80956e-06
ENSG00000250186.3	AC091180.3	0.697935	5.72884	198.747	1.21634e-17	9.47215e-17
ENSG00000258676.5	AC091544.2	0.877599	0.888411	22.943	1.71303e-05	3.79742e-05
ENSG00000259064.2	AC091544.3	1.75337	-1.52698	11.6265	0.00134625	0.00237024
ENSG00000260337.4	AC091544.4	1.14342	1.01679	37.442	1.79351e-07	4.92236e-07
ENSG00000267458.1	AC092069.1	0.391631	6.45377	112.044	5.10656e-14	2.74453e-13
ENSG00000266953.6	AC092073.1	0.520773	6.97831	232.164	8.77126e-20	8.69784e-19
ENSG00000261602.1	AC092115.2	0.475843	4.88373	59.3683	7.1539e-10	2.52827e-09
ENSG00000262136.2	AC092115.3	0.290088	4.22847	20.3018	4.39061e-05	9.30071e-05
ENSG00000233296.2	AC092159.2	0.637862	2.64032	39.1044	1.1225e-07	3.14549e-07
ENSG00000226833.7	AC092164.1	0.822406	1.4375	16.7504	0.0003672	0.000694546
ENSG00000283201.1	AC092329.3	0.373039	2.24022	9.06718	0.00418306	0.00689398
ENSG00000261512.2	AC092368.3	0.566461	4.18683	72.5154	4.46669e-11	1.78443e-10
ENSG00000245768.7	AC092378.1	0.741731	4.10247	123.447	9.93124e-15	5.74516e-14
ENSG00000256150.2	AC092471.2	0.31897	2.94384	10.9798	0.00178124	0.00308514
ENSG00000273179.1	AC092535.4	0.303454	6.26946	57.9093	9.94367e-10	3.47016e-09
ENSG00000226605.1	AC092567.1	0.821958	1.33822	25.6008	6.90816e-06	1.60153e-05
ENSG00000273155.1	AC092587.1	0.548966	4.53462	73.4153	5.50136e-11	2.18329e-10
ENSG00000249773.3	AC092647.5	0.648253	4.26913	107.186	1.06391e-13	5.52469e-13
ENSG00000230393.1	AC092667.1	2.24272	-1.43196	18.1835	9.6314e-05	0.00019599
ENSG00000260213.6	AC092718.2	4.58739	6.34413	7324.4	3.76406e-53	7.6212e-50
ENSG00000260643.2	AC092718.3	1.10994	5.758	457.487	7.23268e-22	8.85089e-21
ENSG00000261061.1	AC092718.4	4.65669	5.52545	4402.26	5.20538e-48	2.2295e-45
ENSG00000261141.1	AC092718.5	1.40943	-0.318318	18.197	0.000102436	0.000207688
ENSG00000278985.1	AC092718.7	2.17366	0.299289	78.1546	1.49388e-11	6.2435e-11
ENSG00000284512.1	AC092718.8	2.21478	6.6269	2763.77	4.22628e-43	8.32988e-41
ENSG00000256625.1	AC092747.2	1.62829	-1.38062	10.9731	0.00178652	0.00309307
ENSG00000259238.1	AC092755.2	0.318867	2.74178	9.44961	0.00351522	0.0058601
ENSG00000244468.1	AC093001.1	4.95506	-1.61349	35.5587	3.62747e-07	9.65822e-07
ENSG00000241073.1	AC093019.2	0.703953	0.887421	13.3124	0.000660846	0.00121149
ENSG00000246575.2	AC093162.2	0.838427	0.976958	16.7176	0.000168794	0.000332747
ENSG00000170846.17	AC093323.1	0.408648	5.42264	67.9237	1.13383e-10	4.35465e-10
ENSG00000266651.1	AC093484.4	0.845822	0.196166	13.0428	0.000739202	0.00134594
ENSG00000269292.1	AC093503.2	0.334694	5.45465	45.0128	2.37691e-08	7.1645e-08
ENSG00000274904.1	AC093512.1	0.615447	5.47951	155.868	1.62576e-16	1.12485e-15
ENSG00000249335.4	AC093523.1	1.04798	1.9807	60.8808	5.1099e-10	1.83679e-09
ENSG00000269559.2	AC093677.2	0.228066	3.80518	9.1677	0.00399546	0.00660237
ENSG00000213222.3	AC093724.1	1.31712	-0.348972	20.2893	4.41073e-05	9.33977e-05
ENSG00000248356.1	AC093864.1	0.806213	1.8215	38.3263	1.39613e-07	3.87472e-07
ENSG00000237413.5	AC096531.2	2.51538	-0.206879	69.4355	8.30895e-11	3.23696e-10
ENSG00000242396.2	AC096536.3	2.58374	6.81162	3283.89	1.16641e-38	1.32542e-36
ENSG00000245293.4	AC096564.1	1.38306	2.68854	161.678	8.35014e-17	5.97412e-16
ENSG00000251584.2	AC096751.2	6.25362	0.927276	335.868	5.18749e-23	7.27555e-22
ENSG00000272851.1	AC096772.1	0.375935	2.40446	10.3965	0.00230138	0.00392589
ENSG00000272305.5	AC096887.1	0.301464	3.48186	14.6957	0.000375434	0.000709216
ENSG00000228519.3	AC097263.1	1.07862	-0.492245	11.8175	0.00124031	0.00219292
ENSG00000270194.1	AC097359.2	1.70072	3.11148	304.048	3.9923e-22	5.05495e-21
ENSG00000245322.7	AC097460.1	0.87858	7.15407	518.88	6.51389e-26	1.24317e-24
ENSG00000250910.8	AC097467.3	1.21102	2.7283	139.232	1.22526e-15	7.78353e-15
ENSG00000248837.7	AC097512.1	1.1761	1.71605	68.1681	1.07795e-10	4.15008e-10
ENSG00000248774.1	AC097534.1	1.8211	3.66094	410.572	7.85542e-25	1.33861e-23
ENSG00000272870.4	AC097534.2	1.16555	-0.994415	11.7185	0.00129407	0.00228308
ENSG00000270562.1	AC097634.1	2.05494	-0.491789	28.2979	2.85064e-06	6.89053e-06
ENSG00000214796.9	AC098934.1	0.980322	2.45455	67.1701	1.88266e-10	7.06617e-10
ENSG00000235288.3	AC099329.1	0.802168	6.68479	475.017	3.55225e-26	7.02002e-25
ENSG00000280571.2	AC099329.3	0.794576	6.19048	366.945	8.2803e-24	1.25883e-22
ENSG00000253882.7	AC099548.2	2.36679	1.89188	269.263	4.65001e-21	5.22792e-20
ENSG00000267261.5	AC099811.2	0.295373	6.98835	68.6331	9.79422e-11	3.78907e-10
ENSG00000224738.2	AC099850.1	0.808823	0.903596	17.7935	0.000111659	0.000225259
ENSG00000265303.1	AC099850.2	0.61963	3.21228	52.301	3.68954e-09	1.2111e-08
ENSG00000265415.1	AC099850.3	2.75284	1.11323	233.283	7.98255e-20	7.95113e-19
ENSG00000273679.1	AC100757.1	0.629758	3.28779	58.4645	8.7678e-10	3.07667e-09
ENSG00000274835.1	AC100757.2	0.797426	2.7285	65.2402	1.98937e-10	7.45662e-10
ENSG00000246582.3	AC100861.1	0.459049	3.47709	33.1414	6.31635e-07	1.64056e-06
ENSG00000248375.1	AC104066.1	1.45363	0.0678058	26.7136	4.7743e-06	1.12605e-05
ENSG00000260244.1	AC104083.1	1.84667	4.81787	973.762	5.15862e-33	2.45497e-31
ENSG00000273345.5	AC104109.4	0.171428	5.69866	15.1342	0.000314837	0.000600193
ENSG00000249971.1	AC104116.1	0.523896	4.2894	68.5543	9.95442e-11	3.84771e-10
ENSG00000225420.1	AC104134.1	0.514259	3.57697	41.8265	5.3172e-08	1.54159e-07
ENSG00000227070.1	AC104170.1	2.87396	0.827979	156.988	1.42763e-16	9.94839e-16
ENSG00000271937.1	AC104187.1	0.600524	1.23419	12.4927	0.000931006	0.00167248
ENSG00000253607.1	AC104316.1	0.560166	3.89884	49.083	1.1443e-08	3.56146e-08
ENSG00000253523.1	AC104350.1	1.28011	0.508554	33.1058	6.3845e-07	1.65768e-06
ENSG00000267476.1	AC104365.1	2.16627	0.854669	100.776	2.90718e-13	1.44303e-12
ENSG00000267501.1	AC104365.2	2.80036	-0.650549	42.6349	4.27873e-08	1.25307e-07
ENSG00000267705.1	AC104365.3	2.28333	2.49309	331.187	6.92793e-23	9.56002e-22
ENSG00000239920.2	AC104389.4	0.67571	2.87688	48.3996	9.61693e-09	3.01801e-08
ENSG00000284952.1	AC104472.3	0.31928	5.99272	58.9923	7.78394e-10	2.74571e-09
ENSG00000273204.1	AC104506.1	0.652338	1.23884	13.2265	0.000684823	0.00125276
ENSG00000280046.1	AC104581.4	0.636153	6.14534	230.898	9.76202e-20	9.63313e-19
ENSG00000231851.6	AC104655.1	0.229729	4.16662	12.5523	0.000907913	0.00163389
ENSG00000251615.3	AC104825.1	0.299547	3.50535	14.1557	0.000467286	0.000872153
ENSG00000267226.2	AC104971.1	2.20777	1.92985	228.958	1.15134e-19	1.12025e-18
ENSG00000260206.1	AC105020.2	0.714615	4.13784	115.892	2.90107e-14	1.6021e-13
ENSG00000275454.1	AC105020.6	0.772057	4.74337	178.503	1.34112e-17	1.04002e-16
ENSG00000260269.5	AC105036.3	0.543689	4.31206	78.3228	1.447e-11	6.05897e-11
ENSG00000213385.3	AC105052.2	0.664175	0.212884	9.2626	0.00382648	0.00633961
ENSG00000267257.1	AC105105.1	4.35114	0.292339	205.56	9.27989e-19	8.18217e-18
ENSG00000267675.1	AC105105.3	6.74796	-1.77035	48.7401	1.38833e-08	4.28209e-08
ENSG00000254548.1	AC105219.2	1.17342	-0.754059	11.0721	0.00171105	0.00297281
ENSG00000250746.1	AC105250.1	1.09365	0.642332	25.1657	7.99524e-06	1.84014e-05
ENSG00000245213.7	AC105285.1	1.07761	2.72193	99.6216	3.50019e-13	1.72241e-12
ENSG00000252690.3	AC105339.2	0.261455	3.7557	12.4052	0.000966011	0.00173215
ENSG00000249216.1	AC105389.2	0.746825	0.784655	10.2334	0.0024837	0.00422139
ENSG00000249996.1	AC106786.2	0.5584	1.56897	12.4192	0.000960341	0.00172254
ENSG00000170089.16	AC106795.1	0.528989	5.48529	119.955	1.62005e-14	9.17642e-14
ENSG00000260899.1	AC106886.2	0.345493	4.23968	23.3786	1.49352e-05	3.33337e-05
ENSG00000248468.2	AC107027.1	0.624131	4.53098	106.838	1.12226e-13	5.81006e-13
ENSG00000246375.4	AC107067.1	1.07322	1.80942	50.0349	6.66703e-09	2.13129e-08
ENSG00000233860.2	AC107072.2	1.65778	5.01367	632.489	4.71743e-27	1.03924e-25
ENSG00000236498.1	AC107081.2	0.41588	4.58261	43.6752	3.37094e-08	9.99035e-08
ENSG00000282904.2	AC107398.4	0.459259	1.93428	11.5873	0.0013691	0.00240763
ENSG00000260007.3	AC107871.1	1.01411	5.69503	472.681	3.94704e-26	7.75892e-25
ENSG00000245025.3	AC107959.1	0.212085	4.02125	9.18322	0.0039673	0.00655925
ENSG00000253806.1	AC108002.2	0.605827	2.48374	30.1394	1.58833e-06	3.95079e-06
ENSG00000254129.1	AC108449.1	0.666736	0.660676	10.7862	0.00193864	0.0033401
ENSG00000259607.1	AC108449.3	0.458324	1.84596	11.0635	0.00171749	0.00298261
ENSG00000255723.1	AC108516.2	2.96528	3.54791	950.031	8.95927e-33	4.12274e-31
ENSG00000255224.1	AC109322.1	0.366432	3.99808	23.0375	1.65751e-05	3.67947e-05
ENSG00000260853.2	AC109460.2	0.512213	3.34542	37.6973	1.66795e-07	4.59306e-07
ENSG00000223930.8	AC109779.1	1.08258	0.34932	22.4765	2.01694e-05	4.43667e-05
ENSG00000254673.1	AC110275.1	0.423943	5.15896	66.613	1.48958e-10	5.6441e-10
ENSG00000218416.4	AC110619.1	0.993941	0.779456	19.533	5.89235e-05	0.000123075
ENSG00000250696.5	AC111000.4	3.01016	5.41692	687.421	1.57028e-09	5.35989e-09
ENSG00000279413.1	AC112497.1	1.51495	1.5061	99.5708	3.52906e-13	1.7347e-12
ENSG00000256663.1	AC112777.1	2.8192	-0.114522	91.1702	1.4288e-12	6.62826e-12
ENSG00000261779.1	AC113208.3	0.704153	0.46269	10.5813	0.00212113	0.00363653
ENSG00000274425.1	AC114271.1	0.87886	3.85915	142.444	8.18175e-16	5.29567e-15
ENSG00000279364.1	AC114546.3	0.198466	5.46494	16.4237	0.000189236	0.000370977
ENSG00000178836.6	AC114812.1	7.81936	-1.17946	103.016	5.66266e-13	2.72807e-12
ENSG00000261604.1	AC114947.2	1.33694	5.54304	616.729	5.03145e-27	1.10622e-25
ENSG00000204620.3	AC115618.1	0.597674	4.96997	133.05	2.71959e-15	1.66724e-14
ENSG00000228343.1	AC115618.2	0.828276	2.55657	54.2357	2.50998e-09	8.38116e-09
ENSG00000279528.1	AC115618.3	0.663979	1.33961	16.0155	0.000222026	0.000431912
ENSG00000283782.2	AC116366.3	0.240224	5.72427	23.4159	1.70875e-05	3.78943e-05
ENSG00000280020.1	AC116407.3	1.33889	-1.18018	10.4404	0.00225711	0.0038542
ENSG00000261351.2	AC116913.1	0.39333	5.37217	60.6432	5.3855e-10	1.93056e-09
ENSG00000278934.1	AC117489.1	1.34179	0.532017	45.9514	1.79158e-08	5.47204e-08
ENSG00000255839.1	AC117503.1	1.09027	1.30945	34.3325	5.41144e-07	1.4146e-06
ENSG00000278861.1	AC117503.2	0.659796	1.89205	26.6832	4.82225e-06	1.137e-05
ENSG00000280300.1	AC117503.4	0.889181	1.40457	29.7784	1.77918e-06	4.40483e-06
ENSG00000257514.5	AC117505.1	6.12881	0.276478	242.691	3.66916e-20	3.75032e-19
ENSG00000283761.1	AC118553.2	0.552622	6.90071	242.331	3.77813e-20	3.85287e-19
ENSG00000259424.2	AC118658.1	2.70117	-1.05312	31.1285	1.1673e-06	2.9393e-06
ENSG00000253392.3	AC119403.1	0.608783	2.87037	37.854	1.59543e-07	4.40097e-07
ENSG00000282221.1	AC119427.1	0.370299	2.06461	8.22545	0.0061725	0.00993237
ENSG00000284686.1	AC119674.2	1.12721	1.06387	34.4697	4.2495e-07	1.12391e-06
ENSG00000267414.1	AC120049.1	1.24333	0.735693	36.6912	2.22334e-07	6.04398e-07
ENSG00000262526.2	AC120057.2	0.269962	8.42878	67.3813	1.2689e-10	4.845e-10
ENSG00000281348.1	AC120114.5	0.368128	4.58069	36.7156	2.20779e-07	6.00317e-07
ENSG00000259187.1	AC122108.1	2.57277	7.7032	4903.24	4.26537e-49	2.31703e-46
ENSG00000278965.1	AC122713.2	2.12226	0.595407	94.6806	7.88412e-13	3.74084e-12
ENSG00000272077.1	AC124045.1	0.509991	2.21256	18.4738	8.63357e-05	0.000176767
ENSG00000259948.2	AC124068.1	2.12049	8.09628	3272.93	2.47566e-44	5.68433e-42
ENSG00000261845.2	AC124283.1	0.278481	3.97648	16.0726	0.000217106	0.000422711
ENSG00000262147.1	AC124283.2	1.30083	-0.737668	13.1293	0.000713046	0.00130183
ENSG00000261069.3	AC124312.3	0.375369	2.6661	14.4766	0.000410177	0.000771336
ENSG00000274630.1	AC125257.2	1.32147	5.67971	895.303	3.37032e-32	1.438e-30
ENSG00000258232.2	AC125611.3	1.49502	7.72099	1974.95	5.60478e-40	7.47484e-38
ENSG00000250899.3	AC125807.2	1.77946	1.13671	92.0851	1.33654e-12	6.21321e-12
ENSG00000285330.1	AC126283.2	0.828873	4.66941	199.273	1.68071e-18	1.44361e-17
ENSG00000276250.1	AC127024.6	0.553977	1.42361	13.0551	0.000735428	0.00133972
ENSG00000214999.3	AC129492.1	1.17356	0.221948	22.0337	2.3578e-05	5.14428e-05
ENSG00000263427.1	AC129492.2	2.61983	2.23577	290.171	3.22835e-21	3.69295e-20
ENSG00000275011.1	AC129492.6	2.32074	1.64217	166.699	1.02167e-16	7.22369e-16
ENSG00000280064.1	AC130304.1	0.291135	5.17388	33.2086	6.18994e-07	1.60922e-06
ENSG00000275185.1	AC130324.3	0.314334	2.89405	10.2545	0.00245081	0.00416738
ENSG00000273568.1	AC131009.3	0.882033	-0.270927	9.37885	0.00362972	0.00603517
ENSG00000277873.1	AC131159.2	1.27813	2.10142	87.0878	6.67475e-12	2.88772e-11
ENSG00000279628.1	AC131280.1	0.341576	3.48442	19.2893	6.36866e-05	0.000132526
ENSG00000253334.1	AC132219.1	0.796377	0.974942	17.5756	0.000121328	0.000243751
ENSG00000198555.7	AC133561.1	1.21369	-1.13678	10.5772	0.00212501	0.00364231
ENSG00000205452.5	AC133561.2	2.47061	-1.64362	24.8405	1.089e-05	2.46862e-05
ENSG00000256712.1	AC134349.1	0.409293	2.33022	11.0066	0.00176054	0.00305284
ENSG00000244380.1	AC134772.1	0.174729	7.11161	10.1761	0.00608759	0.0098021
ENSG00000264334.1	AC134978.1	0.851611	0.178923	13.4047	0.000636059	0.00116874
ENSG00000255439.6	AC135050.2	0.550523	4.84447	90.4578	1.74602e-12	8.01712e-12
ENSG00000280160.1	AC135050.7	0.563578	3.72228	60.1152	6.05501e-10	2.1553e-09
ENSG00000277895.1	AC135279.3	0.579362	1.70931	16.0023	0.000223181	0.000434007
ENSG00000272742.1	AC135457.1	0.221839	6.33742	31.9503	9.06603e-07	2.31266e-06
ENSG00000272182.1	AC135507.1	0.314163	5.34244	40.1548	8.38909e-08	2.38288e-07
ENSG00000226268.3	AC135977.1	1.00745	2.46998	89.8374	1.79789e-12	8.23842e-12
ENSG00000279827.1	AC136469.2	0.464307	4.89157	72.4028	4.56786e-11	1.82223e-10
ENSG00000244945.1	AC136604.2	0.337487	2.51212	8.48056	0.00548082	0.00889002
ENSG00000273554.4	AC136616.1	1.08533	-0.318647	16.2066	0.000205992	0.000402267
ENSG00000272434.1	AC137630.3	0.676101	4.64159	112.882	1.19829e-13	6.18072e-13
ENSG00000258830.1	AC137834.1	0.49696	5.4456	99.3911	3.6331e-13	1.78387e-12
ENSG00000276727.1	AC137834.2	0.419749	4.72332	52.5756	3.45402e-09	1.13799e-08
ENSG00000278341.1	AC138028.6	0.613035	1.82785	17.3392	0.000132814	0.00026546
ENSG00000275910.1	AC138932.5	0.789323	3.84355	111.423	5.60194e-14	2.99775e-13
ENSG00000262660.1	AC139530.2	0.836418	7.00809	526.662	3.87295e-27	8.60004e-26
ENSG00000250767.1	AC139783.1	1.43837	0.259092	31.903	9.40515e-07	2.39396e-06
ENSG00000233799.1	AC139887.1	0.603309	3.17019	47.9797	1.06873e-08	3.33793e-08
ENSG00000249592.7	AC139887.2	0.135554	6.31887	12.5595	0.000905161	0.00162961
ENSG00000282304.1	AC140479.5	1.60752	-0.300177	25.9697	6.10772e-06	1.42352e-05
ENSG00000282785.1	AC140479.6	1.61542	-0.891366	14.3032	0.000440062	0.000824172
ENSG00000282944.1	AC140481.3	2.09815	0.742676	115.523	3.06063e-14	1.68767e-13
ENSG00000278635.1	AC141557.2	1.4523	-1.15818	12.4403	0.00103235	0.00184531
ENSG00000258210.1	AC144548.1	0.377063	6.37947	93.9185	8.95883e-13	4.22556e-12
ENSG00000262413.1	AC145207.2	0.312724	6.06016	61.8676	4.11342e-10	1.4916e-09
ENSG00000262831.1	AC145207.3	0.944307	8.30774	873.602	5.82313e-32	2.41964e-30
ENSG00000263585.1	AC145207.4	1.24053	5.77422	618.478	1.83697e-27	4.24409e-26
ENSG00000232828.1	AC231533.1	1.04525	1.66595	58.1622	9.38868e-10	3.28471e-09
ENSG00000235078.1	AC231981.1	0.310278	4.71278	28.7718	2.44875e-06	5.96244e-06
ENSG00000272115.1	AC233992.3	1.2933	-0.55514	11.1071	0.00168517	0.00293014
ENSG00000236263.1	AC234582.2	0.351297	3.59194	20.8696	3.57393e-05	7.64783e-05
ENSG00000284800.2	AC235565.2	0.916948	4.8379	246.376	2.72485e-20	2.82401e-19
ENSG00000283342.1	AC241584.2	1.65272	0.144763	42.6387	4.27436e-08	1.25195e-07
ENSG00000237188.5	AC242426.2	0.27657	5.71221	41.7591	5.41492e-08	1.5691e-07
ENSG00000280778.1	AC243547.3	0.500046	5.29798	93.0265	1.04137e-12	4.88487e-12
ENSG00000268355.1	AC243960.3	1.13042	0.572246	17.8614	0.000108815	0.000219921
ENSG00000279047.4	AC244517.5	0.254094	3.48878	10.5569	0.00214404	0.0036738
ENSG00000260836.2	AC245033.1	0.159654	9.1312	20.2339	4.83706e-05	0.00010195
ENSG00000284803.1	AC245033.4	0.15615	9.12258	19.2954	6.79873e-05	0.000141028
ENSG00000237017.1	AC245052.4	0.233881	4.60031	15.6329	0.000258193	0.000497876
ENSG00000272779.1	AC245060.4	0.21986	3.97006	9.80173	0.00299944	0.00503988
ENSG00000267188.1	AC245748.2	0.647341	1.04925	12.3395	0.000993246	0.00177898
ENSG00000060971.19	ACAA1	0.842587	7.55282	624.927	9.44956e-29	2.60794e-27
ENSG00000278540.5	ACACA	1.3159	9.24851	1532.37	1.84096e-37	1.75973e-35
ENSG00000151498.12	ACAD8	1.82959	6.89938	2309.09	1.55154e-41	2.54087e-39
ENSG00000177646.20	ACAD9	0.22565	6.00352	27.0507	4.27386e-06	1.0135e-05
ENSG00000115361.8	ACADL	5.61497	-1.17957	69.322	8.50389e-11	3.30718e-10
ENSG00000117054.15	ACADM	0.52471	6.82068	196.249	2.24873e-18	1.89999e-17
ENSG00000072778.20	ACADVL	0.117219	9.14027	12.0082	0.00114328	0.00203137
ENSG00000131584.19	ACAP3	0.144418	6.12901	10.9412	0.00182555	0.00315672
ENSG00000120437.9	ACAT2	0.812482	6.6162	494.41	1.50781e-26	3.12391e-25
ENSG00000182827.9	ACBD3	0.189955	6.43977	21.1084	3.28363e-05	7.05713e-05
ENSG00000176244.7	ACBD7	1.0284	0.944356	34.4245	4.30672e-07	1.13824e-06
ENSG00000102977.18	ACD	0.545707	3.14997	36.9019	2.09282e-07	5.7017e-07
ENSG00000131473.17	ACLY	1.42974	8.58468	1919.09	1.08123e-39	1.37606e-37
ENSG00000100412.17	ACO2	0.256731	7.70063	64.9523	2.11478e-10	7.9054e-10
ENSG00000097021.20	ACOT7	0.791014	4.46792	181.45	9.87391e-18	7.78173e-17
ENSG00000123130.17	ACOT9	0.607379	5.48645	134.5	4.60763e-15	2.7616e-14
ENSG00000161533.12	ACOX1	0.126163	6.94394	11.6064	0.00135793	0.00238911
ENSG00000087008.16	ACOX3	1.49688	4.14051	535.173	2.74033e-27	6.19735e-26
ENSG00000143727.16	ACP1	0.550875	6.16627	173.998	2.15835e-17	1.6384e-16
ENSG00000134575.13	ACP2	0.194013	5.17333	13.5373	0.000602138	0.00110962
ENSG00000142513.6	ACP4	3.45036	0.684076	175.559	1.82811e-17	1.39773e-16
ENSG00000014257.16	ACPP	0.105281	8.21712	9.18373	0.00404288	0.00667578
ENSG00000103740.10	ACSBG1	0.486706	5.17956	97.7614	4.7362e-13	2.29464e-12
ENSG00000151726.15	ACSL1	0.514069	8.51292	104.346	3.29546e-08	9.78097e-08
ENSG00000123983.15	ACSL3	3.01535	9.26253	6854.78	1.76163e-52	2.61567e-49
ENSG00000166743.10	ACSM1	2.1973	0.768603	111.572	5.47811e-14	2.93431e-13
ENSG00000005187.12	ACSM3	1.472	4.50856	530.853	3.26427e-27	7.32142e-26
ENSG00000131069.20	ACSS2	0.31365	5.83742	53.3188	2.89202e-09	9.60929e-09
ENSG00000075624.17	ACTB	0.515683	10.2907	261.562	8.30672e-21	9.09127e-20
ENSG00000136518.17	ACTL6A	0.701767	5.59777	241.036	4.19914e-20	4.2588e-19
ENSG00000072110.16	ACTN1	0.640492	6.33198	252.034	1.738e-20	1.84151e-19
ENSG00000138107.13	ACTR1A	0.315925	7.22736	90.4271	1.62364e-12	7.48378e-12
ENSG00000138071.15	ACTR2	0.156302	7.55107	22.2907	2.15327e-05	4.71979e-05
ENSG00000115091.12	ACTR3	0.668678	7.65711	387.017	2.72054e-24	4.40669e-23
ENSG00000101442.10	ACTR5	0.419209	3.62155	24.5707	9.98888e-06	2.27384e-05
ENSG00000243989.9	ACY1	0.834376	6.656	496.331	1.3874e-26	2.88248e-25
ENSG00000188223.9	AD000671.1	0.503329	5.34194	95.9312	6.40214e-13	3.0651e-12
ENSG00000137845.15	ADAM10	0.219818	7.866	43.1589	3.72065e-08	1.09699e-07
ENSG00000151694.14	ADAM17	0.254242	4.71674	18.9306	7.27677e-05	0.000150509
ENSG00000069206.15	ADAM7	4.36677	-0.812005	114.548	3.52873e-14	1.93148e-13
ENSG00000168615.13	ADAM9	0.202866	9.78008	37.6604	1.68549e-07	4.63906e-07
ENSG00000154734.16	ADAMTS1	0.353265	11.2601	104.267	1.82972e-13	9.29978e-13
ENSG00000185736.16	ADARB2	0.679914	0.687842	14.1804	0.000462602	0.000864062
ENSG00000138031.15	ADCY3	0.403344	4.63575	48.5216	9.32744e-09	2.93171e-08
ENSG00000152990.14	ADGRA3	0.190873	5.01833	13.2515	0.00067775	0.00124084
ENSG00000123146.20	ADGRE5	0.263012	4.44595	16.933	0.000155295	0.000307744
ENSG00000173567.16	ADGRF3	0.719072	1.65626	25.2524	7.76508e-06	1.78975e-05
ENSG00000248144.6	ADH1C	6.01079	-0.411476	164.473	6.10085e-17	4.42312e-16
ENSG00000197894.12	ADH5	0.313218	6.72978	73.5552	3.63559e-11	1.46741e-10
ENSG00000182551.14	ADI1	0.243436	7.10163	54.0538	2.42948e-09	8.11965e-09
ENSG00000159346.13	ADIPOR1	0.238337	7.08913	43.6567	3.26057e-08	9.6826e-08
ENSG00000006831.10	ADIPOR2	0.398729	6.2403	110.221	6.70764e-14	3.56205e-13
ENSG00000156110.15	ADK	0.356126	5.83222	71.3045	5.68992e-11	2.2529e-10
ENSG00000181915.5	ADO	0.367424	5.44431	64.3126	2.42385e-10	9.01387e-10
ENSG00000159322.18	ADPGK	0.829039	7.32918	576.971	5.37749e-28	1.34268e-26
ENSG00000260898.6	ADPGK-AS1	0.84178	3.50052	92.9487	1.05518e-12	4.94653e-12
ENSG00000116863.11	ADPRHL2	0.432059	5.17952	61.4554	4.50247e-10	1.62659e-09
ENSG00000170222.12	ADPRM	1.37946	2.92499	200.316	1.52136e-18	1.31332e-17
ENSG00000150594.7	ADRA2A	1.61047	3.99152	275.375	3.51264e-14	1.92361e-13
ENSG00000043591.6	ADRB1	2.17847	0.501982	96.8171	5.53033e-13	2.66547e-12
ENSG00000130706.13	ADRM1	0.459183	6.36692	122.827	1.0825e-14	6.24114e-14
ENSG00000239900.14	ADSL	0.437996	6.02414	109.569	7.40075e-14	3.91798e-13
ENSG00000035687.10	ADSS	0.639188	5.16957	149.346	3.51535e-16	2.35683e-15
ENSG00000181026.15	AEN	0.203264	5.76542	17.3966	0.000129927	0.00026008
ENSG00000246477.3	AF131216.1	2.1335	3.6433	564.867	8.5186e-28	2.07792e-26
ENSG00000280273.2	AF131216.4	2.0609	2.06969	207.003	8.11417e-19	7.18278e-18
ENSG00000196526.11	AFAP1	0.397746	4.31822	35.3695	3.26155e-07	8.72883e-07
ENSG00000272620.2	AFAP1-AS1	0.386687	4.05735	28.2166	2.92624e-06	7.07021e-06
ENSG00000169129.16	AFAP1L2	1.97072	0.776869	104.339	1.65378e-13	8.43828e-13
ENSG00000144218.21	AFF3	2.75089	3.15541	700.921	7.63553e-30	2.36192e-28
ENSG00000072364.13	AFF4	0.316836	8.04126	66.3642	2.56451e-09	8.55297e-09
ENSG00000157985.19	AGAP1	0.288039	4.67465	19.8319	5.21374e-05	0.000109444
ENSG00000230869.1	AGAP10P	0.399206	3.11809	16.16	0.000216244	0.000421216
ENSG00000135439.12	AGAP2	1.50409	1.24374	67.5493	1.22535e-10	4.69e-10
ENSG00000255737.2	AGAP2-AS1	1.33867	1.01924	50.6611	5.49234e-09	1.77129e-08
ENSG00000188234.15	AGAP4	0.740733	4.37814	148.319	3.97871e-16	2.6547e-15
ENSG00000204149.15	AGAP6	0.21923	4.2435	10.1501	0.00256712	0.00435054
ENSG00000264204.2	AGAP7P	0.346852	3.38495	16.9471	0.000154451	0.000306153
ENSG00000173744.18	AGFG1	0.255127	5.11701	22.6406	1.90404e-05	4.1991e-05
ENSG00000106351.13	AGFG2	0.365091	4.91443	47.6986	1.14726e-08	3.57019e-08
ENSG00000164252.13	AGGF1	0.366694	5.87614	74.7552	2.87323e-11	1.16988e-10
ENSG00000006530.18	AGK	0.248668	6.12875	39.8269	9.18377e-08	2.59735e-07
ENSG00000155189.12	AGPAT5	1.88973	5.35802	378.766	5.03342e-09	1.63085e-08
ENSG00000106541.12	AGR2	1.98702	3.8444	425.48	3.79767e-25	6.69062e-24
ENSG00000135049.16	AGTPBP1	0.335219	4.607	31.8989	9.20961e-07	2.34821e-06
ENSG00000177674.16	AGTRAP	1.40048	5.89054	828.383	4.35861e-30	1.38877e-28
ENSG00000153207.16	AHCTF1	0.472363	6.53704	159.054	1.12547e-16	7.92744e-16
ENSG00000101444.13	AHCY	0.666778	7.89477	397.297	1.56925e-24	2.61018e-23
ENSG00000124942.14	AHNAK	1.10298	7.98192	110.434	3.22401e-05	6.933e-05
ENSG00000100591.8	AHSA1	0.584591	7.21591	296.271	6.76235e-22	8.28899e-21
ENSG00000126878.13	AIF1L	0.386547	6.54393	108.97	8.10278e-14	4.26531e-13
ENSG00000156709.15	AIFM1	0.465048	6.67576	162.023	8.03096e-17	5.76056e-16
ENSG00000164022.18	AIMP1	0.403245	5.93607	93.7314	9.24548e-13	4.35615e-12
ENSG00000106305.10	AIMP2	0.279585	5.6306	36.7192	2.20553e-07	5.99775e-07
ENSG00000004455.18	AK2	0.659307	7.47427	414.315	6.48661e-25	1.11388e-23
ENSG00000162433.15	AK4	1.28109	7.31608	1484.28	3.80289e-37	3.4358e-35
ENSG00000263535.2	AK4P1	1.31872	1.71047	96.9461	5.41417e-13	2.61061e-12
ENSG00000233381.4	AK4P3	1.41394	2.58188	193.66	2.89374e-18	2.41837e-17
ENSG00000085231.14	AK6	0.544501	5.80346	135.797	1.90185e-15	1.18451e-14
ENSG00000121057.13	AKAP1	1.52566	6.77582	1467.63	2.88449e-36	2.16307e-34
ENSG00000108599.15	AKAP10	0.196996	5.40719	17.352	0.000132166	0.000264284
ENSG00000131016.17	AKAP12	6.67005	3.00992	1451.62	2.3006e-32	1.00076e-30
ENSG00000170776.22	AKAP13	1.16105	6.49848	670.786	5.70617e-25	9.83652e-24
ENSG00000179841.8	AKAP5	0.826631	5.09981	142.651	1.67321e-15	1.04855e-14
ENSG00000174574.16	AKIRIN1	0.259984	7.13882	54.5411	2.16591e-09	7.27807e-09
ENSG00000106948.17	AKNA	1.53008	2.63126	181.245	1.00856e-17	7.93733e-17
ENSG00000162641.20	AKNAD1	0.57037	2.12075	19.0136	7.05531e-05	0.000146105
ENSG00000117448.14	AKR1A1	0.824229	6.96543	497.574	1.3149e-26	2.73696e-25
ENSG00000122787.15	AKR1D1	4.19706	-1.55491	23.1049	1.75403e-05	3.88405e-05
ENSG00000053371.13	AKR7A2	0.758208	5.11364	209.072	6.7025e-19	5.9951e-18
ENSG00000211454.16	AKR7L	1.12011	1.47116	42.0178	5.5749e-08	1.61336e-07
ENSG00000142208.18	AKT1	0.346822	7.70899	108.095	9.25727e-14	4.8444e-13
ENSG00000204673.11	AKT1S1	0.197209	6.24494	24.3123	1.06793e-05	2.42356e-05
ENSG00000105221.18	AKT2	0.290312	7.54751	73.5991	3.6043e-11	1.45584e-10
ENSG00000117020.19	AKT3	0.338931	3.20253	14.8785	0.000348809	0.000661784
ENSG00000232599.1	AL008707.1	2.86237	-1.68981	18.5921	8.2585e-05	0.000169555
ENSG00000273325.1	AL008723.3	2.35773	-1.38038	23.0813	1.63245e-05	3.62601e-05
ENSG00000184068.2	AL021453.1	0.630799	3.27173	58.1356	9.44559e-10	3.30255e-09
ENSG00000111780.8	AL021546.1	0.163141	7.79672	20.5969	4.27421e-05	9.0662e-05
ENSG00000225450.1	AL021707.1	0.477927	2.59403	21.8534	2.5134e-05	5.46985e-05
ENSG00000228274.5	AL021707.2	0.374965	4.19885	32.8243	6.95029e-07	1.79537e-06
ENSG00000230149.2	AL021707.3	0.581783	4.03017	67.9834	1.1199e-10	4.30486e-10
ENSG00000244491.1	AL021707.5	0.592685	3.88637	68.1734	1.07677e-10	4.14624e-10
ENSG00000284431.1	AL022238.4	0.308766	6.87108	72.8853	4.15034e-11	1.66462e-10
ENSG00000284554.2	AL022318.4	1.40544	-0.253335	25.6059	6.89642e-06	1.59897e-05
ENSG00000203280.4	AL022323.1	0.655724	1.76025	17.0883	0.000146264	0.000290934
ENSG00000272162.1	AL024498.2	0.436539	5.08661	57.7034	1.6913e-09	5.7527e-09
ENSG00000272476.1	AL024507.2	0.836732	3.90244	135.948	1.86518e-15	1.16297e-14
ENSG00000272189.1	AL024508.2	1.726	3.44966	402.125	1.21718e-24	2.04134e-23
ENSG00000278206.1	AL031320.2	0.440354	5.81939	95.6612	6.69542e-13	3.19863e-12
ENSG00000233739.1	AL031587.2	0.74917	2.63611	49.5157	7.28173e-09	2.31816e-08
ENSG00000280434.1	AL031595.3	0.429165	2.97378	19.098	6.9058e-05	0.000143115
ENSG00000275582.1	AL031670.1	0.286612	3.13191	10.1691	0.00254551	0.00431754
ENSG00000261732.1	AL031708.1	0.831327	5.76556	369.786	7.05047e-24	1.08072e-22
ENSG00000261505.1	AL031714.1	0.32879	5.74619	55.8272	1.60398e-09	5.47071e-09
ENSG00000226396.1	AL031727.1	1.25167	0.0207024	23.2872	1.51971e-05	3.38673e-05
ENSG00000260920.2	AL031985.3	0.947524	2.15451	64.2195	2.47264e-10	9.18302e-10
ENSG00000236546.1	AL033527.2	0.752891	0.663395	13.4223	0.000631437	0.0011614
ENSG00000254553.1	AL033529.1	0.730146	2.72064	36.6923	2.63047e-07	7.10477e-07
ENSG00000231150.5	AL034345.2	1.97252	-0.418279	34.1368	4.69022e-07	1.23491e-06
ENSG00000271367.1	AL034374.1	3.11846	0.14572	117.421	2.32605e-14	1.29514e-13
ENSG00000235189.2	AL034405.1	0.423236	2.3732	14.401	0.000422938	0.000793837
ENSG00000285508.1	AL034430.1	0.736948	4.83889	177.324	1.51745e-17	1.16903e-16
ENSG00000285283.1	AL035078.4	0.667651	5.75727	226.764	1.38938e-19	1.339e-18
ENSG00000279322.1	AL035252.4	0.690603	3.54949	70.5361	6.64348e-11	2.61281e-10
ENSG00000185839.3	AL035411.1	0.907233	0.416236	17.0574	0.000148013	0.000294151
ENSG00000230424.2	AL035413.1	0.418408	2.44843	13.3227	0.000658023	0.00120678
ENSG00000250917.1	AL035458.2	0.702768	5.70161	206.578	4.24213e-18	3.47483e-17
ENSG00000275632.1	AL035461.2	1.67624	-0.994315	18.0606	0.000102617	0.000208017
ENSG00000231113.2	AL035587.1	1.15957	1.21615	45.7274	1.89812e-08	5.78157e-08
ENSG00000256566.1	AL049650.1	0.987992	5.60833	424.246	3.93216e-25	6.885e-24
ENSG00000213204.8	AL049697.1	0.302294	3.99205	18.727	7.85157e-05	0.000161797
ENSG00000279434.1	AL049776.1	0.479632	2.3922	18.5433	8.41128e-05	0.000172549
ENSG00000258466.5	AL049779.1	0.249532	7.69901	62.521	3.56704e-10	1.30088e-09
ENSG00000258646.1	AL049780.1	0.311562	3.45404	13.9838	0.000501246	0.000932021
ENSG00000259018.1	AL049829.2	0.432715	2.01221	10.912	0.00183479	0.00317122
ENSG00000257065.1	AL049844.1	0.566578	3.38485	48.9776	8.32329e-09	2.63244e-08
ENSG00000280148.1	AL049844.3	0.713017	4.64449	143.915	6.81599e-16	4.44787e-15
ENSG00000236326.1	AL050331.2	0.33337	3.30546	15.7496	0.000246549	0.000476704
ENSG00000266993.3	AL050343.1	0.485993	4.98162	89.9298	1.76935e-12	8.12178e-12
ENSG00000255252.3	AL078612.1	0.661347	4.53668	113.867	3.89956e-14	2.12298e-13
ENSG00000260669.2	AL096870.2	0.223591	5.5742	24.9704	8.53989e-06	1.9576e-05
ENSG00000237686.8	AL109615.3	5.22324	1.15408	442.598	2.05703e-25	3.73688e-24
ENSG00000259066.5	AL110118.2	0.673433	5.04372	151.659	2.66634e-16	1.81106e-15
ENSG00000258749.1	AL110504.1	0.307366	5.84306	51.889	4.07471e-09	1.33361e-08
ENSG00000258790.1	AL121594.1	1.05691	8.2108	1104.23	3.06738e-34	1.72172e-32
ENSG00000258738.1	AL121603.2	0.691484	1.89333	27.6264	3.54193e-06	8.46959e-06
ENSG00000273289.1	AL121672.3	1.55935	0.090941	25.3432	7.53162e-06	1.73792e-05
ENSG00000238258.1	AL121748.2	0.257405	4.39529	18.7221	7.86609e-05	0.000162051
ENSG00000270299.1	AL121758.1	0.572528	7.36617	295.281	7.23793e-22	8.85245e-21
ENSG00000283405.2	AL121759.2	2.88334	-1.61351	28.5958	2.64714e-06	6.42095e-06
ENSG00000284776.1	AL121900.2	0.409016	5.8464	78.488	1.49444e-11	6.24468e-11
ENSG00000273262.1	AL121928.1	0.366727	4.38708	35.7946	2.88138e-07	7.75892e-07
ENSG00000227741.1	AL121987.2	1.45146	4.32087	381.523	4.88787e-23	6.87265e-22
ENSG00000258824.2	AL122035.1	1.04135	3.85822	191.634	3.64019e-18	3.00832e-17
ENSG00000272909.1	AL122035.2	0.96166	4.1408	208.201	7.26264e-19	6.46238e-18
ENSG00000273828.2	AL133227.1	0.697907	3.59753	83.3212	5.71894e-12	2.49701e-11
ENSG00000232043.1	AL133230.1	0.687361	3.24359	52.8355	3.38751e-09	1.11673e-08
ENSG00000231628.1	AL133406.2	0.748235	2.45097	46.2236	1.67044e-08	5.11747e-08
ENSG00000258757.1	AL133453.1	0.916595	1.2798	28.2153	2.92748e-06	7.07245e-06
ENSG00000237553.1	AL133547.1	1.74791	-0.120093	31.4164	1.33578e-06	3.34426e-06
ENSG00000258727.1	AL135999.1	0.132523	5.8757	8.28644	0.00604241	0.00973851
ENSG00000267026.5	AL136084.2	3.44301	-1.1908	36.5362	2.32475e-07	6.30963e-07
ENSG00000272114.1	AL136131.3	1.4184	3.25346	217.897	4.55041e-19	4.13829e-18
ENSG00000254692.1	AL136295.1	0.316217	6.97557	82.7205	6.38157e-12	2.76734e-11
ENSG00000259522.3	AL136295.4	0.855246	6.07868	419.176	5.07047e-25	8.78145e-24
ENSG00000254821.1	AL136309.4	1.27911	4.67541	526.815	3.84875e-27	8.55482e-26
ENSG00000274322.1	AL136531.2	0.720935	4.50932	141.96	8.69164e-16	5.61102e-15
ENSG00000261011.1	AL136982.4	0.653691	0.571611	9.48909	0.00345299	0.00575938
ENSG00000224407.1	AL136988.1	0.199921	5.55129	19.7301	5.41231e-05	0.000113442
ENSG00000258964.1	AL137129.1	0.517503	4.43104	75.3384	2.56487e-11	1.04913e-10
ENSG00000261553.5	AL137782.1	1.36209	4.83683	572.396	6.39199e-28	1.58356e-26
ENSG00000279170.3	AL137784.3	0.285767	5.38951	35.8434	2.84076e-07	7.65325e-07
ENSG00000236975.2	AL137793.1	1.83184	0.239095	53.5526	2.73568e-09	9.1102e-09
ENSG00000284966.3	AL138689.2	0.829526	5.27201	267.114	5.45955e-21	6.095e-20
ENSG00000255872.3	AL138752.2	0.916948	6.14573	471.385	4.18555e-26	8.16291e-25
ENSG00000244332.1	AL138759.1	1.72499	-0.909577	23.8403	1.25541e-05	2.82658e-05
ENSG00000233589.1	AL138789.1	3.89026	0.621733	248.308	2.33463e-20	2.43774e-19
ENSG00000228793.3	AL138881.1	3.17377	-1.25892	23.4182	1.50447e-05	3.35613e-05
ENSG00000273149.1	AL138963.3	0.173989	9.45601	30.5033	1.41747e-06	3.54122e-06
ENSG00000228606.3	AL139011.1	0.277355	3.62557	12.8109	0.000814432	0.00147553
ENSG00000258378.1	AL139021.1	0.839344	3.1581	80.5091	9.59737e-12	4.09018e-11
ENSG00000238221.1	AL139095.4	1.12473	4.9399	405.188	1.03749e-24	1.74525e-23
ENSG00000258377.1	AL139099.1	0.720064	5.5582	218.861	2.76983e-19	2.59091e-18
ENSG00000272449.2	AL139246.5	0.566079	3.76484	24.9307	4.92317e-05	0.000103638
ENSG00000273637.1	AL139260.2	0.22365	5.5844	24.4595	1.01565e-05	2.31011e-05
ENSG00000274944.4	AL139260.3	0.482289	4.87622	76.101	2.2129e-11	9.09332e-11
ENSG00000229431.1	AL139289.1	0.597309	3.74444	61.5502	4.40971e-10	1.59463e-09
ENSG00000259049.1	AL139317.3	1.26158	5.62126	776.063	8.06873e-31	2.85249e-29
ENSG00000203546.7	AL139353.1	0.286077	4.33327	18.1949	9.5902e-05	0.00019524
ENSG00000250365.7	AL139353.2	0.359041	4.34263	34.153	4.66777e-07	1.22928e-06
ENSG00000271989.1	AL139424.1	2.21621	-0.829498	37.8034	1.61846e-07	4.46229e-07
ENSG00000282246.1	AL157392.5	0.292815	4.17579	17.7821	0.000113353	0.000228417
ENSG00000281566.3	AL157778.1	1.05739	0.242307	16.138	0.000211603	0.000412717
ENSG00000232909.1	AL157823.2	1.30108	-0.168482	20.0246	4.85819e-05	0.000102357
ENSG00000258666.1	AL157871.4	0.437957	4.52932	41.6934	5.51198e-08	1.59619e-07
ENSG00000279392.1	AL158801.5	0.376512	3.27476	18.5349	8.43765e-05	0.000172962
ENSG00000249141.1	AL159163.1	0.446201	4.20362	44.8966	2.3547e-08	7.10238e-08
ENSG00000226706.1	AL161452.1	0.81519	4.723	216.587	3.39088e-19	3.13629e-18
ENSG00000276672.1	AL161891.1	1.7924	-0.318325	45.8299	1.84856e-08	5.63526e-08
ENSG00000258983.2	AL162171.2	1.32938	-0.0682776	23.3353	1.49459e-05	3.33508e-05
ENSG00000272030.1	AL162258.2	0.175098	4.37812	8.41112	0.00566056	0.00916154
ENSG00000231856.3	AL162377.1	0.322126	2.67904	9.29481	0.00377086	0.00625305
ENSG00000285444.1	AL162377.3	0.524318	4.33205	70.3038	6.96343e-11	2.73141e-10
ENSG00000230234.1	AL162582.1	0.35794	4.20159	28.3035	2.84552e-06	6.87891e-06
ENSG00000177788.7	AL162595.1	0.654883	5.62028	225.415	1.56081e-19	1.49644e-18
ENSG00000258573.6	AL163195.2	7.90268	-0.846332	112.786	1.39383e-13	7.15223e-13
ENSG00000259060.7	AL163195.3	7.97699	-0.794768	118.521	6.37634e-14	3.3934e-13
ENSG00000258451.1	AL163636.1	0.818559	2.91105	67.9644	1.12432e-10	4.32036e-10
ENSG00000259171.1	AL163636.2	0.654376	3.77516	78.1731	1.48866e-11	6.22403e-11
ENSG00000233706.1	AL353689.2	0.327279	4.26642	22.0363	2.55644e-05	5.56025e-05
ENSG00000165121.12	AL353743.1	0.326024	2.93381	12.1368	0.00108243	0.00192939
ENSG00000232519.2	AL353807.2	1.18797	2.73199	124.764	8.27939e-15	4.8424e-14
ENSG00000215895.4	AL354702.1	0.800355	1.15827	20.733	3.75477e-05	8.01709e-05
ENSG00000213080.3	AL354714.2	3.65757	2.63719	834.63	1.6072e-31	6.22532e-30
ENSG00000278177.1	AL354811.1	1.82343	-0.130495	31.1902	1.14522e-06	2.8886e-06
ENSG00000226332.2	AL354836.1	0.505561	4.98175	87.5735	2.67025e-12	1.20364e-11
ENSG00000232335.1	AL354864.1	3.45755	0.431854	182.377	8.97485e-18	7.10081e-17
ENSG00000254846.1	AL355075.1	0.804598	2.5447	57.859	1.0058e-09	3.50841e-09
ENSG00000258908.1	AL355075.3	1.33473	4.2199	408.997	8.51851e-25	1.44828e-23
ENSG00000259001.3	AL355075.4	0.468153	1.71216	8.49872	0.00545306	0.00885174
ENSG00000228703.1	AL355310.2	0.421538	3.56593	30.3204	1.50081e-06	3.74102e-06
ENSG00000231760.5	AL355312.2	0.867995	5.14825	282.193	1.81125e-21	2.12317e-20
ENSG00000274605.3	AL355338.1	0.8798	3.16826	86.4378	3.26468e-12	1.45626e-11
ENSG00000228838.1	AL355483.2	1.68078	-0.380195	29.644	1.8562e-06	4.58481e-06
ENSG00000231970.1	AL355490.2	0.450602	2.12273	11.1774	0.00164163	0.00285893
ENSG00000271754.1	AL355802.2	1.14249	3.78168	178.62	9.72277e-17	6.89197e-16
ENSG00000258926.2	AL355916.2	3.39823	-0.342248	97.9437	4.59708e-13	2.23063e-12
ENSG00000258989.1	AL355916.3	1.84959	2.97427	369.37	7.21825e-24	1.10567e-22
ENSG00000272896.1	AL355987.3	0.730158	6.50584	228.36	1.9268e-14	1.08368e-13
ENSG00000258459.1	AL356019.1	1.1978	2.40145	103.112	2.00514e-13	1.01496e-12
ENSG00000279399.1	AL356095.2	0.408073	3.79357	28.5911	2.59456e-06	6.29683e-06
ENSG00000259033.2	AL356804.1	0.478191	5.13104	87.6603	2.62973e-12	1.18634e-11
ENSG00000259115.1	AL357153.3	0.362894	3.01634	14.529	0.000401582	0.000756559
ENSG00000236364.4	AL358115.1	1.45467	3.35624	305.327	3.66492e-22	4.66163e-21
ENSG00000273026.1	AL358472.3	0.946018	-0.68201	8.23277	0.00615142	0.00990059
ENSG00000247287.3	AL359220.1	1.786	0.242636	49.9865	6.48202e-09	2.07544e-08
ENSG00000272142.4	AL359643.3	0.629654	2.87259	39.4654	1.01518e-07	2.85624e-07
ENSG00000273167.1	AL359736.1	1.61881	4.06721	491.573	2.0193e-26	4.09598e-25
ENSG00000228818.1	AL359918.1	0.942138	-0.541	9.25107	0.0038466	0.00637105
ENSG00000264545.2	AL359922.1	1.10512	2.4095	95.5856	6.78002e-13	3.23558e-12
ENSG00000265194.1	AL359922.2	1.02262	2.02275	65.2746	1.97491e-10	7.40366e-10
ENSG00000254536.2	AL360181.3	0.350104	5.19087	42.6116	4.30552e-08	1.26058e-07
ENSG00000124593.16	AL365205.1	0.23501	6.45708	37.1927	1.92571e-07	5.26378e-07
ENSG00000228060.3	AL365277.1	0.660372	5.06786	155.887	1.62219e-16	1.12273e-15
ENSG00000272153.1	AL365330.1	0.226307	4.12153	12.0789	0.00110941	0.00197528
ENSG00000243960.1	AL390195.1	0.649899	4.82509	136.424	1.75414e-15	1.0965e-14
ENSG00000227671.4	AL390728.4	0.670218	4.26319	104.115	1.71274e-13	8.73111e-13
ENSG00000232347.1	AL390728.5	0.991927	0.144313	16.5025	0.000183515	0.000360299
ENSG00000259865.1	AL390728.6	0.872681	2.01467	45.844	1.84187e-08	5.6164e-08
ENSG00000204049.1	AL391421.1	0.707927	1.14477	18.6009	8.23138e-05	0.000169061
ENSG00000236782.7	AL391650.1	0.845936	2.54414	49.3952	8.05441e-09	2.55247e-08
ENSG00000223478.2	AL441992.1	0.252695	4.43156	18.6784	7.99568e-05	0.000164584
ENSG00000233461.6	AL445524.1	0.474127	1.33563	8.26045	0.00607238	0.00977975
ENSG00000227917.3	AL449043.1	2.60261	0.0684672	82.6585	6.45436e-12	2.79745e-11
ENSG00000228748.2	AL450306.1	0.437734	5.98903	101.456	2.60737e-13	1.3041e-12
ENSG00000229044.1	AL451070.1	0.755113	4.33465	138.506	1.34376e-15	8.49509e-15
ENSG00000271380.1	AL451085.2	0.319991	4.4191	25.026	8.38102e-06	1.92415e-05
ENSG00000278419.1	AL451164.3	1.26618	2.01927	82.7442	2.66596e-11	1.08788e-10
ENSG00000273639.6	AL512310.11	4.173	-1.13617	64.7398	2.21261e-10	8.25586e-10
ENSG00000257395.1	AL512310.2	4.40396	-1.11494	65.7491	1.78628e-10	6.72028e-10
ENSG00000257884.2	AL512310.7	4.21138	0.251957	183.878	7.69593e-18	6.13251e-17
ENSG00000259069.1	AL512310.9	3.48708	-0.846567	50.6283	5.53668e-09	1.78507e-08
ENSG00000283480.1	AL512380.2	0.580281	1.7472	15.9199	0.000230724	0.000448167
ENSG00000282804.1	AL512428.1	1.08826	-0.115334	20.3982	4.23922e-05	8.99713e-05
ENSG00000276888.1	AL512624.2	7.07437	4.58199	3711.54	2.7191e-46	8.07462e-44
ENSG00000271360.1	AL512631.2	0.748189	0.764091	13.8013	0.000540147	0.00100093
ENSG00000228302.2	AL512770.1	0.452374	4.56045	52.1862	3.97796e-09	1.30309e-08
ENSG00000258424.1	AL512791.1	0.193967	5.83878	16.4459	0.000209001	0.000407893
ENSG00000234160.1	AL513165.1	0.974337	2.05491	65.862	1.74424e-10	6.57434e-10
ENSG00000256966.6	AL513165.2	0.867114	5.67597	356.347	1.52362e-23	2.23544e-22
ENSG00000269994.3	AL513318.2	3.21777	-1.89157	27.7426	3.41083e-06	8.16927e-06
ENSG00000258430.1	AL583722.2	0.359518	6.30458	70.3391	9.67225e-11	3.74579e-10
ENSG00000232389.1	AL583856.1	2.79237	0.0870337	112.113	5.0545e-14	2.71721e-13
ENSG00000258314.3	AL589182.1	5.85371	3.8216	2023.69	7.96071e-38	8.05913e-36
ENSG00000278594.1	AL589182.2	1.26689	0.620197	32.8387	6.92023e-07	1.78781e-06
ENSG00000271793.2	AL589666.1	0.619322	7.8035	375.573	5.09841e-24	7.99661e-23
ENSG00000244306.11	AL589743.1	2.28508	8.77179	3983.95	9.89998e-47	3.29093e-44
ENSG00000257310.1	AL589743.2	2.10458	-0.761901	35.7491	3.00675e-07	8.0848e-07
ENSG00000277128.2	AL589743.5	1.42865	1.3659	68.9561	1.05784e-10	4.07622e-10
ENSG00000277156.1	AL589743.6	2.19417	2.50876	357.548	1.42076e-23	2.09974e-22
ENSG00000277710.2	AL589743.8	0.941462	2.4944	71.2281	5.77803e-11	2.28581e-10
ENSG00000249602.1	AL589765.4	0.353216	3.57963	14.6978	0.00044034	0.000824555
ENSG00000255585.3	AL590627.1	0.365152	2.97091	14.176	0.000463433	0.000865397
ENSG00000283411.1	AL590627.2	0.885885	4.72329	229.609	1.08917e-19	1.06535e-18
ENSG00000224985.1	AL590714.1	0.563311	4.88974	96.0445	6.28307e-13	3.00939e-12
ENSG00000218426.5	AL590867.2	0.173909	4.9519	10.9788	0.00178205	0.0030863
ENSG00000197991.11	AL592490.1	2.33573	3.46813	619.535	1.14179e-28	3.10977e-27
ENSG00000272574.1	AL596325.2	1.18324	1.14363	39.529	9.97402e-08	2.80872e-07
ENSG00000227278.1	AL603839.1	0.690999	2.15205	28.5251	2.65e-06	6.42719e-06
ENSG00000238186.1	AL603839.2	0.62914	0.96437	9.7099	0.00313873	0.00525924
ENSG00000226754.2	AL606760.1	0.465948	2.97585	26.9753	4.38074e-06	1.03702e-05
ENSG00000236723.2	AL606760.2	0.211467	5.3159	16.8073	0.000163031	0.000321985
ENSG00000217624.2	AL627402.1	0.875548	0.349221	16.9768	0.000152688	0.000302929
ENSG00000240963.1	AL645465.1	0.600194	3.07199	43.2115	3.66901e-08	1.08276e-07
ENSG00000203739.5	AL645568.1	0.618014	2.72387	29.8279	1.75161e-06	4.34237e-06
ENSG00000263756.1	AL645941.3	0.325051	5.26633	38.6085	1.28964e-07	3.5926e-07
ENSG00000272540.1	AL662797.1	1.41378	8.40313	1722.29	1.28318e-38	1.45071e-36
ENSG00000263020.6	AL662899.2	0.252946	6.02961	33.179	6.24535e-07	1.62249e-06
ENSG00000250264.1	AL669918.1	0.641853	3.70506	62.9141	3.27528e-10	1.199e-09
ENSG00000270094.1	AL670729.2	0.698984	3.54891	64.6486	2.47879e-10	9.20433e-10
ENSG00000273192.1	AL671710.1	0.313125	3.68757	16.0943	0.000215266	0.000419458
ENSG00000251184.1	AL672142.1	0.418813	2.45879	13.3694	0.000645431	0.00118537
ENSG00000273088.2	AL713999.1	0.291265	5.24528	30.8034	1.29103e-06	3.23586e-06
ENSG00000229257.2	AL807752.2	1.39291	2.31621	130.011	4.06608e-15	2.44624e-14
ENSG00000231864.2	AL807752.3	1.6321	3.95144	464.493	5.7322e-26	1.10058e-24
ENSG00000279073.3	AL807752.6	0.851987	5.51541	294.355	7.71402e-22	9.39347e-21
ENSG00000257341.5	AL928654.3	0.416049	2.43372	13.0055	0.000750802	0.00136494
ENSG00000279495.1	AL928654.4	1.19883	1.06102	39.6145	9.74025e-08	2.7474e-07
ENSG00000233728.1	AL929472.3	0.807019	3.97009	129.504	4.35162e-15	2.61238e-14
ENSG00000275563.1	AL929601.3	7.00362	4.53121	3705.97	2.81536e-46	8.25049e-44
ENSG00000148218.16	ALAD	0.477977	6.26236	46.9999	1.46998e-05	3.2851e-05
ENSG00000161618.10	ALDH16A1	0.803849	4.7011	172.925	3.08764e-17	2.31542e-16
ENSG00000059573.9	ALDH18A1	0.761425	6.93097	472.916	3.90534e-26	7.68372e-25
ENSG00000184254.17	ALDH1A3	2.84284	6.19948	3319.41	1.55435e-44	3.64404e-42
ENSG00000137124.8	ALDH1B1	1.06516	5.93248	645.774	4.61152e-29	1.32495e-27
ENSG00000159423.17	ALDH4A1	1.5102	5.07684	845.806	1.19582e-31	4.75596e-30
ENSG00000112294.14	ALDH5A1	0.865022	0.0763416	9.80191	0.00299919	0.00503984
ENSG00000119711.13	ALDH6A1	0.758812	6.68745	442.956	1.57505e-25	2.90393e-24
ENSG00000285043.3	ALDOA	0.367034	9.12019	110.894	6.63349e-14	3.52688e-13
ENSG00000149925.22	ALDOA	0.364677	9.1232	109.77	7.59901e-14	4.01721e-13
ENSG00000033011.14	ALG1	0.528774	5.29287	108.007	9.38276e-14	4.90777e-13
ENSG00000139133.7	ALG10	0.503353	2.60914	22.2173	2.20969e-05	4.83489e-05
ENSG00000182858.14	ALG12	0.291217	4.75739	26.5838	4.983e-06	1.17193e-05
ENSG00000101901.12	ALG13	0.158178	5.45959	11.8477	0.00122441	0.00216721
ENSG00000172339.10	ALG14	0.554618	3.84582	51.4464	4.55504e-09	1.4834e-08
ENSG00000249889.1	ALG1L11P	0.69431	0.528166	8.49561	0.00544267	0.00883715
ENSG00000227620.4	ALG1L8P	0.749516	0.959244	18.9361	7.26202e-05	0.000150232
ENSG00000119523.10	ALG2	0.598333	5.81944	177.075	1.55773e-17	1.19923e-16
ENSG00000214160.10	ALG3	0.917087	4.94297	255.587	1.31608e-20	1.41125e-19
ENSG00000120697.10	ALG5	0.552969	4.90888	93.1313	1.02308e-12	4.80513e-12
ENSG00000159063.14	ALG8	0.999247	5.61317	506.785	8.867e-27	1.89708e-25
ENSG00000086848.15	ALG9	0.447726	4.91309	67.1715	1.32554e-10	5.0526e-10
ENSG00000171094.18	ALK	2.68652	0.0964469	48.9489	8.38294e-09	2.65055e-08
ENSG00000189046.11	ALKBH2	0.547079	4.36563	73.2696	3.84644e-11	1.54747e-10
ENSG00000125652.8	ALKBH7	0.20986	5.08575	13.6445	0.000576486	0.00106428
ENSG00000230002.3	ALMS1-IT1	1.40169	-0.946638	13.8263	0.000534637	0.000991047
ENSG00000179477.11	ALOX12B	1.11806	1.0072	34.7817	3.87565e-07	1.02895e-06
ENSG00000161905.13	ALOX15	0.230117	6.47733	32.1738	8.48731e-07	2.172e-06
ENSG00000198796.7	ALPK2	4.59689	0.893156	305.66	3.58436e-22	4.56437e-21
ENSG00000136383.7	ALPK3	0.81785	3.70473	106.4	1.20071e-13	6.19178e-13
ENSG00000183684.8	ALYREF	0.555782	5.69163	161.697	8.33254e-17	5.96344e-16
ENSG00000242110.8	AMACR	0.862847	6.69333	515.545	6.13282e-27	1.33519e-25
ENSG00000123505.19	AMD1	0.937615	10.6442	850.334	1.06194e-31	4.25385e-30
ENSG00000184675.11	AMER1	0.468069	3.31706	28.9132	2.34067e-06	5.70927e-06
ENSG00000135409.11	AMHR2	0.664136	1.0066	11.6483	0.00133369	0.00234926
ENSG00000101935.12	AMMECR1	0.393315	4.54688	39.8952	9.01189e-08	2.55068e-07
ENSG00000126016.17	AMOT	0.202878	4.43908	12.1606	0.00107153	0.00191105
ENSG00000116337.20	AMPD2	0.352315	5.46272	57.8576	1.00611e-09	3.50894e-09
ENSG00000153107.13	ANAPC1	0.31036	5.88996	52.9028	3.19375e-09	1.05646e-08
ENSG00000164162.14	ANAPC10	0.410452	3.72493	32.3549	8.01335e-07	2.05685e-06
ENSG00000141552.18	ANAPC11	0.26987	6.49802	41.8755	6.8944e-08	1.97545e-07
ENSG00000129055.13	ANAPC13	0.756698	6.61608	389.979	2.31851e-24	3.78854e-23
ENSG00000110200.9	ANAPC15	0.207197	4.25251	10.5069	0.00219184	0.00374993
ENSG00000089053.13	ANAPC5	0.274467	7.67961	75.0089	2.73457e-11	1.11546e-10
ENSG00000196510.14	ANAPC7	0.329396	6.40756	77.1023	1.82557e-11	7.55744e-11
ENSG00000214274.10	ANG	0.861925	3.09814	90.2561	1.67228e-12	7.69206e-12
ENSG00000091879.14	ANGPT2	2.77653	2.17345	392.801	1.99296e-24	3.28307e-23
ENSG00000029534.21	ANK1	1.85363	0.484638	64.8703	2.15198e-10	8.03905e-10
ENSG00000132623.16	ANKEF1	0.768267	4.93351	183.796	7.76019e-18	6.18151e-17
ENSG00000185722.18	ANKFY1	0.470915	6.52384	127.616	1.45371e-14	8.26789e-14
ENSG00000154122.14	ANKH	1.96533	7.27065	2980.61	4.33267e-44	9.64971e-42
ENSG00000131503.21	ANKHD1	0.160894	7.55908	22.3746	2.09052e-05	4.58766e-05
ENSG00000254996.5	ANKHD1-EIF4EBP3	0.148757	7.67723	19.7195	5.43349e-05	0.000113853
ENSG00000176915.15	ANKLE2	0.147292	6.31418	14.8256	0.000356311	0.000675154
ENSG00000148677.7	ANKRD1	1.66647	0.231654	10.0263	0.0027792	0.00468962
ENSG00000198720.13	ANKRD13B	0.536544	3.01828	32.0884	8.69124e-07	2.22113e-06
ENSG00000118454.13	ANKRD13C	0.304291	5.21794	32.8938	6.82217e-07	1.76391e-06
ENSG00000132466.20	ANKRD17	0.446665	7.48152	159.711	1.18239e-16	8.31517e-16
ENSG00000152766.6	ANKRD22	2.10083	1.38946	146.085	5.22028e-16	3.4439e-15
ENSG00000105186.16	ANKRD27	0.588098	6.00286	210.771	5.7357e-19	5.15935e-18
ENSG00000154065.17	ANKRD29	3.86278	-1.33048	26.1251	5.79996e-06	1.35476e-05
ENSG00000214262.4	ANKRD36BP1	0.440728	2.75743	14.7436	0.000402819	0.000758568
ENSG00000186352.9	ANKRD37	1.49772	3.9176	376.241	4.91278e-24	7.72177e-23
ENSG00000213337.9	ANKRD39	0.297965	3.42649	13.1344	0.000711534	0.00129938
ENSG00000100124.15	ANKRD54	0.228738	4.49059	14.6034	0.00038968	0.000735193
ENSG00000156381.9	ANKRD9	0.331738	4.98333	36.0018	2.7131e-07	7.31995e-07
ENSG00000064999.15	ANKS1A	0.182814	4.96744	12.3868	0.000973589	0.00174517
ENSG00000163516.14	ANKZF1	0.702223	5.36103	219.425	2.63485e-19	2.46984e-18
ENSG00000011426.11	ANLN	3.33976	4.38178	1963.68	3.56316e-38	3.77899e-36
ENSG00000146205.15	ANO7	0.57871	3.63718	39.8651	1.3285e-07	3.693e-07
ENSG00000140350.15	ANP32A	0.241001	7.68735	56.4431	1.391e-09	4.7809e-09
ENSG00000136938.9	ANP32B	0.535865	6.7313	233.233	8.01641e-20	7.98129e-19
ENSG00000135046.14	ANXA1	1.09045	-0.0138016	14.716	0.000375365	0.000709146
ENSG00000122359.18	ANXA11	0.186047	6.43062	22.6245	1.91487e-05	4.22174e-05
ENSG00000182718.18	ANXA2	2.692	-0.568895	60.8111	5.18923e-10	1.86381e-09
ENSG00000196975.16	ANXA4	0.938379	4.8098	278.712	2.32592e-21	2.7037e-20
ENSG00000164111.15	ANXA5	0.279986	7.27143	69.711	7.85485e-11	3.06864e-10
ENSG00000131480.9	AOC2	0.350864	2.77276	11.8994	0.00119764	0.00212219
ENSG00000265590.10	AP000275.2	0.746636	5.3669	199.877	2.27029e-18	1.91603e-17
ENSG00000249624.10	AP000295.1	0.408347	4.91926	54.7485	2.06298e-09	6.94795e-09
ENSG00000249209.2	AP000311.1	0.120481	6.37318	8.88144	0.00455464	0.00747043
ENSG00000251357.4	AP000350.4	0.729128	7.38021	367.872	8.04939e-22	9.77514e-21
ENSG00000255139.2	AP000442.2	0.42646	4.67127	57.3802	1.12179e-09	3.88863e-09
ENSG00000255234.6	AP000446.1	0.516838	1.32793	10.0967	0.00262894	0.0044499
ENSG00000215270.3	AP000523.1	1.2058	1.31759	44.1516	2.86173e-08	8.5495e-08
ENSG00000272872.1	AP000525.1	1.69377	4.13076	601.952	2.13902e-28	5.63789e-27
ENSG00000271127.2	AP000526.1	3.36991	6.18549	1063.61	1.41957e-09	4.87398e-09
ENSG00000215268.3	AP000533.2	2.85166	-0.974722	46.4422	1.57934e-08	4.84571e-08
ENSG00000255843.1	AP000593.3	0.674665	1.93374	26.6296	4.90821e-06	1.1558e-05
ENSG00000230212.6	AP000688.1	0.493726	3.53976	34.5299	4.35826e-07	1.15104e-06
ENSG00000256100.1	AP000721.1	0.112014	7.14317	9.8531	0.00293114	0.00493256
ENSG00000255959.1	AP000777.2	1.8856	3.99832	663.019	2.58893e-29	7.62708e-28
ENSG00000256813.1	AP000777.3	2.08823	2.99397	424.937	3.79915e-25	6.69062e-24
ENSG00000254662.1	AP000781.1	0.719029	4.79483	111.807	1.36013e-11	5.70916e-11
ENSG00000270578.1	AP000787.2	0.635146	0.535455	8.60981	0.00516217	0.00840376
ENSG00000260209.1	AP000842.3	1.0373	1.43029	31.9995	8.93056e-07	2.2802e-06
ENSG00000254721.1	AP000879.1	0.441061	4.71894	57.8254	1.0135e-09	3.53362e-09
ENSG00000280143.1	AP000892.3	0.47951	4.73929	67.7921	1.16514e-10	4.46952e-10
ENSG00000254612.2	AP001000.1	0.379816	2.22377	10.6354	0.00207127	0.00355567
ENSG00000254433.1	AP001001.1	0.413646	3.50519	24.5273	9.92485e-06	2.25973e-05
ENSG00000266171.1	AP001020.3	0.762937	2.3223	38.6518	1.27405e-07	3.5505e-07
ENSG00000184441.4	AP001062.1	0.314429	3.86143	19.6947	5.4833e-05	0.000114843
ENSG00000241728.5	AP001062.3	0.339786	3.57005	18.8682	7.44804e-05	0.000153866
ENSG00000263970.1	AP001094.1	2.08189	0.58878	87.745	2.59079e-12	1.16948e-11
ENSG00000265413.1	AP001094.2	1.20052	-1.09441	8.33252	0.00587158	0.00948172
ENSG00000245156.1	AP001107.1	0.340762	7.23225	91.7975	1.28335e-12	5.98093e-12
ENSG00000254452.1	AP001107.2	0.304276	6.42238	61.544	4.4157e-10	1.59653e-09
ENSG00000255468.7	AP001107.9	0.755075	3.28372	83.023	6.03847e-12	2.62827e-11
ENSG00000256690.1	AP001160.1	0.533819	3.5192	44.065	2.92769e-08	8.73835e-08
ENSG00000267811.1	AP001160.2	0.48947	1.99059	13.4018	0.000636811	0.00117003
ENSG00000254024.1	AP001207.3	1.04256	4.2581	231.562	9.22874e-20	9.13172e-19
ENSG00000254873.1	AP001267.1	0.238768	7.35167	52.3079	3.68342e-09	1.20945e-08
ENSG00000279696.1	AP001273.1	0.321901	3.21587	14.3107	0.000438732	0.000821821
ENSG00000284057.1	AP001273.2	0.208356	6.02729	25.6371	6.82479e-06	1.58286e-05
ENSG00000269570.2	AP001350.1	0.555554	3.6669	51.9676	3.99815e-09	1.30932e-08
ENSG00000256116.1	AP001453.1	0.309806	3.80408	14.8159	0.000360128	0.000681749
ENSG00000255432.1	AP001458.2	0.823126	5.86627	290.442	6.02154e-21	6.69889e-20
ENSG00000228404.1	AP001468.1	1.57492	-0.873576	19.6514	5.57145e-05	0.000116597
ENSG00000223901.2	AP001469.1	1.13437	3.00957	148.239	4.01715e-16	2.67794e-15
ENSG00000254786.1	AP001636.1	2.47242	-0.114419	58.1852	9.38613e-10	3.28433e-09
ENSG00000255240.6	AP001636.3	1.84967	2.8178	277.17	2.60075e-21	3.00748e-20
ENSG00000255348.1	AP001775.2	4.6368	5.31581	4404.14	5.15413e-48	2.2295e-45
ENSG00000258529.5	AP001781.2	0.516824	4.5075	73.359	3.77907e-11	1.52202e-10
ENSG00000266708.1	AP001793.1	0.41495	3.15884	20.0509	4.81173e-05	0.000101455
ENSG00000254531.2	AP001816.1	0.439494	5.41031	76.6684	1.98391e-11	8.19164e-11
ENSG00000254732.2	AP001931.1	0.126698	7.57796	15.0486	0.000325812	0.000620053
ENSG00000255663.1	AP002373.1	0.227609	4.98235	16.2238	0.000204613	0.000399714
ENSG00000265069.1	AP002409.1	8.11664	-0.51198	135.221	3.89584e-15	2.34826e-14
ENSG00000266969.1	AP002449.1	0.364569	2.06264	9.13566	0.00405427	0.00669261
ENSG00000255031.5	AP002807.1	0.845252	4.11291	163.63	6.70318e-17	4.84875e-16
ENSG00000270179.1	AP002840.2	1.30658	1.57518	56.4131	1.86605e-09	6.32006e-09
ENSG00000255292.9	AP002884.3	0.385122	5.18638	60.753	5.25628e-10	1.88636e-09
ENSG00000255126.1	AP003064.1	2.39375	3.27582	504.496	9.77327e-27	2.06911e-25
ENSG00000279269.1	AP003072.3	4.40649	-1.70548	28.5394	2.93986e-06	7.1008e-06
ENSG00000254420.1	AP003086.2	0.37274	2.01689	8.37892	0.00574601	0.0092904
ENSG00000260808.1	AP003096.1	0.296427	3.86276	17.5548	0.000122297	0.000245542
ENSG00000256591.5	AP003108.2	0.375344	5.31949	61.9978	3.99797e-10	1.45092e-09
ENSG00000255100.1	AP003119.2	0.679454	1.56087	17.7919	0.000111728	0.000225379
ENSG00000261578.1	AP003119.3	4.20499	3.013	1085.22	4.53357e-34	2.46272e-32
ENSG00000255118.1	AP003306.2	2.18817	2.12908	241.797	3.94611e-20	4.0168e-19
ENSG00000255114.1	AP003392.3	0.871249	6.04489	441.892	1.65756e-25	3.04346e-24
ENSG00000245385.2	AP003396.1	0.492365	3.91464	49.8178	6.75754e-09	2.15807e-08
ENSG00000256944.1	AP003721.3	1.19392	0.409287	29.7801	1.77822e-06	4.40296e-06
ENSG00000254851.1	AP005018.2	0.410084	2.28734	10.4099	0.0022878	0.00390361
ENSG00000263797.1	AP005210.1	1.31393	1.02341	60.0586	6.13182e-10	2.1802e-09
ENSG00000265257.5	AP005263.1	0.376103	7.07807	111.875	5.23628e-14	2.8095e-13
ENSG00000264235.6	AP005329.1	0.971097	5.65463	439.51	1.85912e-25	3.39396e-24
ENSG00000255108.1	AP006621.1	0.354365	4.72521	34.6032	4.0851e-07	1.08352e-06
ENSG00000100280.17	AP1B1	0.520659	7.41321	244.239	3.23662e-20	3.325e-19
ENSG00000166747.13	AP1G1	0.164034	7.44623	23.7186	1.30915e-05	2.94253e-05
ENSG00000072958.9	AP1M1	0.411361	4.80808	48.7148	8.88738e-09	2.80212e-08
ENSG00000106367.15	AP1S1	0.746738	6.71026	440.396	1.78135e-25	3.25742e-24
ENSG00000182287.15	AP1S2	0.492466	3.75627	44.151	2.86221e-08	8.54978e-08
ENSG00000152056.17	AP1S3	0.697182	4.16061	108.041	9.33423e-14	4.88353e-13
ENSG00000196961.13	AP2A1	0.419277	6.53768	123.37	1.00389e-14	5.8044e-14
ENSG00000006125.18	AP2B1	0.163156	8.34387	25.8747	6.30399e-06	1.46818e-05
ENSG00000042753.12	AP2S1	1.01464	6.76497	753.207	1.56282e-30	5.30595e-29
ENSG00000065000.19	AP3D1	0.340017	7.04545	97.2056	5.188e-13	2.50482e-12
ENSG00000185009.13	AP3M1	0.336165	6.86579	95.6723	6.68311e-13	3.19344e-12
ENSG00000070718.12	AP3M2	0.232569	5.12075	23.0441	1.65371e-05	3.6714e-05
ENSG00000157823.17	AP3S2	0.263711	7.28098	61.6651	4.29996e-10	1.55671e-09
ENSG00000134262.13	AP4B1	0.263046	4.2965	15.2935	0.000295447	0.000565357
ENSG00000226167.1	AP4B1-AS1	0.359566	2.94688	11.4146	0.00151947	0.00265654
ENSG00000081014.11	AP4E1	0.296285	4.32529	20.1167	4.69731e-05	9.91832e-05
ENSG00000221838.10	AP4M1	0.172868	5.19005	11.1506	0.00165363	0.00287844
ENSG00000164062.13	APEH	0.441261	7.97775	188.196	4.97223e-18	4.03739e-17
ENSG00000100823.12	APEX1	0.49449	7.92533	229.03	1.14425e-19	1.11433e-18
ENSG00000169188.5	APEX2	1.49677	5.47984	987.323	3.78463e-33	1.83242e-31
ENSG00000166181.13	API5	0.42788	6.71506	139.443	1.19303e-15	7.58957e-15
ENSG00000149089.13	APIP	0.788532	4.43313	166.558	4.84014e-17	3.54487e-16
ENSG00000171388.12	APLN	3.56254	2.75427	895.94	3.31728e-32	1.41976e-30
ENSG00000084234.18	APLP2	0.099407	9.01976	9.80672	0.00299273	0.00502936
ENSG00000101474.12	APMAP	0.273142	7.56615	69.696	7.87889e-11	3.07749e-10
ENSG00000128383.13	APOBEC3A	1.64171	0.623424	65.1902	2.01057e-10	7.53355e-10
ENSG00000179750.16	APOBEC3B	1.68691	2.79924	309.279	2.81908e-22	3.62928e-21
ENSG00000249310.2	APOBEC3B-AS1	1.62189	0.859031	64.8279	2.95036e-10	1.08558e-09
ENSG00000243811.12	APOBEC3D	1.61775	-0.349104	29.8827	1.72168e-06	4.27246e-06
ENSG00000189058.9	APOD	0.339176	3.14279	13.2525	0.000677457	0.00124041
ENSG00000128284.20	APOL3	1.23432	1.4702	39.0234	1.14819e-07	3.21425e-07
ENSG00000178878.13	APOLD1	0.182135	5.55817	15.8832	0.000233894	0.000453969
ENSG00000204444.11	APOM	0.238671	4.23517	13.574	0.000593088	0.00109366
ENSG00000184831.14	APOO	0.591889	4.8005	92.5991	2.92435e-12	1.31128e-11
ENSG00000256053.9	APOPT1	0.637375	4.7802	127.693	5.55182e-15	3.30174e-14
ENSG00000142192.21	APP	1.04724	8.51435	1008.02	2.37716e-33	1.18179e-31
ENSG00000062725.10	APPBP2	1.38108	7.35252	1699.26	1.74473e-38	1.94171e-36
ENSG00000198931.11	APRT	0.814503	6.10918	385.74	2.91559e-24	4.70892e-23
ENSG00000137074.20	APTX	0.222047	5.87772	24.5742	9.76758e-06	2.22688e-05
ENSG00000240583.14	AQP1	1.07685	-0.0534501	16.8029	0.000163309	0.000322477
ENSG00000171885.18	AQP4	1.92105	-0.753719	30.1587	1.57876e-06	3.92916e-06
ENSG00000260372.7	AQP4-AS1	5.68738	0.260216	218.854	2.77155e-19	2.59112e-18
ENSG00000021776.11	AQR	0.147029	6.3708	14.0248	0.000492917	0.000917529
ENSG00000078061.14	ARAF	0.251368	5.60243	28.696	2.50884e-06	6.09942e-06
ENSG00000047365.13	ARAP2	1.28854	2.82708	111.225	5.76964e-14	3.08379e-13
ENSG00000095139.15	ARCN1	0.483789	7.96742	216.031	3.56382e-19	3.28804e-18
ENSG00000119682.18	AREL1	0.12373	6.25128	10.221	0.00248749	0.00422718
ENSG00000143761.16	ARF1	0.537218	8.96185	267.196	5.42579e-21	6.06034e-20
ENSG00000168374.11	ARF4	0.916978	8.25078	768.841	9.923e-31	3.46403e-29
ENSG00000165527.8	ARF6	0.690423	7.24281	413.988	6.59581e-25	1.13176e-23
ENSG00000242247.11	ARFGAP3	0.430059	6.78041	139.938	1.12055e-15	7.1489e-15
ENSG00000124198.10	ARFGEF2	0.242213	6.42322	36.4495	2.38363e-07	6.46393e-07
ENSG00000112379.9	ARFGEF3	0.796722	8.69234	159.097	2.58309e-07	6.9844e-07
ENSG00000164144.16	ARFIP1	0.237191	6.07531	33.7168	5.31547e-07	1.39049e-06
ENSG00000132254.13	ARFIP2	0.924436	6.22083	560.582	1.00476e-27	2.41144e-26
ENSG00000118520.15	ARG1	2.2315	-1.55535	21.9792	2.40379e-05	5.23951e-05
ENSG00000081181.8	ARG2	1.26488	7.52968	1286.28	1.02383e-35	7.03789e-34
ENSG00000175220.12	ARHGAP1	0.487347	5.36975	93.2727	9.98913e-13	4.69462e-12
ENSG00000198826.11	ARHGAP11A	2.65618	3.79646	1377.52	2.07204e-36	1.61924e-34
ENSG00000187951.11	ARHGAP11B	1.65596	0.610623	68.8109	9.44286e-11	3.66013e-10
ENSG00000285077.3	ARHGAP11B	0.391375	1.8768	8.81355	0.00469902	0.00769194
ENSG00000213390.11	ARHGAP19	0.459584	5.13594	77.7842	1.60282e-11	6.67379e-11
ENSG00000269891.2	ARHGAP19-SLIT1	0.399693	3.04348	18.1661	9.69493e-05	0.00019721
ENSG00000145819.18	ARHGAP26	0.829571	3.77869	102.784	2.11176e-13	1.06627e-12
ENSG00000088756.13	ARHGAP28	0.953105	5.06639	357.464	1.4277e-23	2.10818e-22
ENSG00000089820.16	ARHGAP4	0.431642	5.49493	83.2024	5.84411e-12	2.54884e-11
ENSG00000047648.23	ARHGAP6	0.143834	7.35902	15.2456	0.000303706	0.000580114
ENSG00000141522.12	ARHGDIA	0.338808	7.62504	109.075	7.97576e-14	4.20341e-13
ENSG00000114790.13	ARHGEF26	0.753451	7.39163	453.44	9.84522e-26	1.84573e-24
ENSG00000183111.12	ARHGEF37	0.251482	4.91685	21.0976	3.29226e-05	7.07498e-05
ENSG00000137135.18	ARHGEF39	0.850944	3.87058	139.786	1.14225e-15	7.27693e-15
ENSG00000196843.17	ARID5A	0.358223	3.62328	22.1516	2.26157e-05	4.94305e-05
ENSG00000150347.17	ARID5B	0.397326	6.14175	98.4886	4.20615e-13	2.04988e-12
ENSG00000166233.15	ARIH1	0.151298	6.62543	17.1964	0.000140299	0.000279719
ENSG00000177479.20	ARIH2	0.256201	7.00643	54.7726	2.05134e-09	6.91186e-09
ENSG00000120805.14	ARL1	0.442577	7.32945	179.675	1.18678e-17	9.25165e-17
ENSG00000175414.7	ARL10	1.68757	3.81088	500.724	1.14829e-26	2.40364e-25
ENSG00000213465.8	ARL2	0.389541	5.32102	61.1221	4.84503e-10	1.74609e-09
ENSG00000102931.8	ARL2BP	0.480161	5.16319	80.7645	9.15208e-12	3.90788e-11
ENSG00000122644.13	ARL4A	0.335623	3.10729	10.8898	0.00185271	0.00319996
ENSG00000162980.17	ARL5A	0.780116	5.39556	280.131	2.09981e-21	2.45238e-20
ENSG00000165997.5	ARL5B	0.240936	5.14101	18.8841	7.54437e-05	0.000155769
ENSG00000113966.10	ARL6	0.608546	3.09524	41.8444	5.29156e-08	1.53475e-07
ENSG00000170540.15	ARL6IP1	0.196552	7.12286	32.8163	6.96707e-07	1.79929e-06
ENSG00000134108.14	ARL8B	0.370669	6.94249	106.014	1.27437e-13	6.5519e-13
ENSG00000104442.10	ARMC1	0.541942	5.56484	148.289	3.99301e-16	2.66265e-15
ENSG00000170632.14	ARMC10	0.194425	5.81136	19.7073	5.45782e-05	0.000114352
ENSG00000157343.9	ARMC12	1.41543	0.96811	54.5401	2.16642e-09	7.27871e-09
ENSG00000105676.14	ARMC6	0.746038	5.08615	211.178	5.52664e-19	4.98338e-18
ENSG00000114098.18	ARMC8	0.318191	5.22319	35.2419	3.3856e-07	9.04559e-07
ENSG00000125962.16	ARMCX5	0.204708	4.76753	12.123	0.00108877	0.00193993
ENSG00000241685.10	ARPC1A	0.212576	7.30744	37.6054	1.71205e-07	4.70868e-07
ENSG00000130429.16	ARPC1B	0.775235	5.59589	266.407	5.75679e-21	6.41397e-20
ENSG00000163466.16	ARPC2	0.21997	6.86904	38.1103	1.48386e-07	4.10693e-07
ENSG00000111229.16	ARPC3	0.386783	7.34168	138.791	1.29579e-15	8.20345e-15
ENSG00000241553.13	ARPC4	0.309979	6.94616	79.8578	1.08378e-11	4.59731e-11
ENSG00000250151.9	ARPC4-TTLL3	0.113978	6.56103	8.33358	0.00586867	0.0094784
ENSG00000136950.13	ARPC5L	0.281548	6.56735	58.2508	9.20216e-10	3.22249e-09
ENSG00000137486.17	ARRB1	0.142465	6.24492	13.5966	0.000587593	0.00108398
ENSG00000197070.14	ARRDC1	0.930749	6.13286	488.057	1.98962e-26	4.04313e-25
ENSG00000006756.16	ARSD	0.347825	6.10108	73.9377	3.37197e-11	1.36571e-10
ENSG00000229851.1	ARSD-AS1	0.393918	4.32474	40.2244	8.22985e-08	2.34004e-07
ENSG00000141337.13	ARSG	1.66206	4.96534	809.48	3.17025e-31	1.18669e-29
ENSG00000104763.20	ASAH1	0.407427	7.63106	161.891	8.15184e-17	5.84163e-16
ENSG00000188611.17	ASAH2	0.426333	3.91633	31.9908	8.95433e-07	2.28495e-06
ENSG00000204147.11	ASAH2B	0.410334	4.59044	44.6861	2.48769e-08	7.47818e-08
ENSG00000138303.18	ASCC1	0.160227	5.86281	12.4854	0.000933877	0.0016775
ENSG00000100325.15	ASCC2	0.267336	5.87343	36.5472	2.31744e-07	6.29094e-07
ENSG00000112249.14	ASCC3	0.382924	6.58293	107.516	1.01145e-13	5.25961e-13
ENSG00000105011.9	ASF1B	3.16563	3.20618	1172.34	7.96286e-35	4.89914e-33
ENSG00000126522.17	ASL	0.493	4.71646	68.7486	9.56441e-11	3.70531e-10
ENSG00000169093.16	ASMTL	0.579845	6.12481	197.177	2.05579e-18	1.74958e-17
ENSG00000236017.8	ASMTL-AS1	0.397321	3.66776	28.0469	3.0909e-06	7.43901e-06
ENSG00000198356.12	ASNA1	0.33113	5.87856	47.3089	1.85441e-08	5.6523e-08
ENSG00000138381.10	ASNSD1	0.412415	5.20544	73.1851	3.91116e-11	1.57294e-10
ENSG00000174939.11	ASPHD1	0.533437	4.8559	99.2969	3.68887e-13	1.80926e-12
ENSG00000128203.7	ASPHD2	0.713476	1.11399	15.9344	0.000229226	0.000445374
ENSG00000066279.19	ASPM	3.17026	2.16485	605.79	1.86248e-28	4.96186e-27
ENSG00000162174.12	ASRGL1	2.38017	4.50524	1188.43	5.85385e-35	3.66227e-33
ENSG00000156802.13	ATAD2	2.85298	6.59887	2808.32	5.30594e-26	1.01962e-24
ENSG00000197785.14	ATAD3A	0.834438	5.81338	353.407	1.80958e-23	2.64282e-22
ENSG00000160072.20	ATAD3B	0.999425	5.56101	445.409	1.40063e-25	2.59524e-24
ENSG00000215915.10	ATAD3C	0.540562	2.33845	24.4313	1.02547e-05	2.33126e-05
ENSG00000176208.9	ATAD5	1.32981	2.44451	161.188	8.82588e-17	6.29024e-16
ENSG00000162772.17	ATF3	0.547246	5.42225	95.4908	6.88779e-13	3.28279e-12
ENSG00000169136.13	ATF5	0.506285	5.38571	88.3932	2.33032e-12	1.05575e-11
ENSG00000170653.19	ATF7	0.344632	5.63445	58.5264	8.64593e-10	3.03534e-09
ENSG00000123395.15	ATG101	1.08885	5.82889	576.784	5.41551e-28	1.35066e-26
ENSG00000198925.12	ATG9A	0.152069	5.85759	11.1035	0.00168782	0.00293452
ENSG00000119787.14	ATL2	0.591412	5.29608	153.306	2.19423e-16	1.50092e-15
ENSG00000166454.10	ATMIN	0.904733	7.39593	652.985	3.61618e-29	1.05006e-27
ENSG00000168874.13	ATOH8	0.674847	2.12899	13.1517	0.000714545	0.00130435
ENSG00000177556.12	ATOX1	0.353464	5.12717	40.4752	8.7828e-08	2.489e-07
ENSG00000206190.13	ATP10A	1.77243	3.60018	419.228	5.05712e-25	8.76516e-24
ENSG00000058063.16	ATP11B	0.371113	7.44954	105.059	2.10326e-13	1.06294e-12
ENSG00000105726.17	ATP13A1	0.166198	6.2809	18.2659	9.3366e-05	0.000190391
ENSG00000133657.17	ATP13A3	0.476754	6.49501	157.061	1.41558e-16	9.87093e-16
ENSG00000163399.16	ATP1A1	1.59248	9.74891	2430.45	4.7773e-42	8.24807e-40
ENSG00000203865.12	ATP1A1-AS1	1.53174	9.14494	2176.7	6.02287e-41	9.00277e-39
ENSG00000174437.18	ATP2A2	0.477101	8.43212	233.079	8.12108e-20	8.07828e-19
ENSG00000017260.20	ATP2C1	0.352753	7.16795	114.419	3.59625e-14	1.96602e-13
ENSG00000110955.9	ATP5F1B	0.291793	9.90583	78.297	1.45408e-11	6.0863e-11
ENSG00000165629.20	ATP5F1C	0.332194	7.23314	100.773	2.90843e-13	1.44333e-12
ENSG00000099624.8	ATP5F1D	0.215531	5.70173	21.2465	3.12092e-05	6.723e-05
ENSG00000159199.14	ATP5MC1	1.1367	5.72208	579.615	4.86906e-28	1.22674e-26
ENSG00000135390.21	ATP5MC2	0.289038	7.53357	66.7743	1.51882e-10	5.75193e-10
ENSG00000154518.10	ATP5MC3	0.411117	7.08678	150.397	3.0993e-16	2.08732e-15
ENSG00000173915.16	ATP5MD	0.425951	6.20101	114.925	3.33963e-14	1.83338e-13
ENSG00000169020.10	ATP5ME	0.19414	6.10504	18.1146	0.000107914	0.000218199
ENSG00000241468.8	ATP5MF	0.286866	6.89595	57.0231	1.27249e-09	4.38508e-09
ENSG00000248919.7	ATP5MF-PTCD1	0.280077	7.03561	58.9483	7.86133e-10	2.77169e-09
ENSG00000167283.9	ATP5MG	0.289207	7.34097	72.015	4.93507e-11	1.9645e-10
ENSG00000156411.10	ATP5MPL	0.290526	6.27202	50.6104	5.5609e-09	1.79236e-08
ENSG00000116459.11	ATP5PB	0.331186	7.86653	109.96	6.97611e-14	3.70021e-13
ENSG00000154723.13	ATP5PF	0.289467	6.08778	45.9045	1.81337e-08	5.53631e-08
ENSG00000185344.15	ATP6V0A2	0.944381	4.81519	274.069	3.26078e-21	3.72622e-20
ENSG00000117410.14	ATP6V0B	0.536985	7.88293	272.931	3.54494e-21	4.04265e-20
ENSG00000159720.13	ATP6V0D1	0.277245	7.02494	62.1996	3.82561e-10	1.39018e-09
ENSG00000113732.9	ATP6V0E1	0.401368	7.25875	138.489	1.34661e-15	8.51071e-15
ENSG00000171130.19	ATP6V0E2	0.40537	7.57646	160.628	9.40555e-17	6.67773e-16
ENSG00000204934.10	ATP6V0E2-AS1	0.317183	5.5085	48.6663	8.99572e-09	2.83264e-08
ENSG00000155097.12	ATP6V1C1	0.253914	6.46348	41.5101	5.79246e-08	1.67263e-07
ENSG00000143882.12	ATP6V1C2	1.11352	6.77762	861.023	8.04252e-32	3.26271e-30
ENSG00000100554.12	ATP6V1D	0.807832	6.59177	478.523	3.03541e-26	6.03612e-25
ENSG00000136888.8	ATP6V1G1	0.689215	7.11406	401.968	1.22726e-24	2.0567e-23
ENSG00000254870.5	ATP6V1G2-DDX39B	0.514594	6.61198	185.798	6.33105e-18	5.0886e-17
ENSG00000081923.15	ATP8B1	0.644034	5.77173	181.902	1.09079e-17	8.55725e-17
ENSG00000143515.20	ATP8B2	0.519811	4.51695	80.0402	1.04744e-11	4.45115e-11
ENSG00000175054.16	ATR	0.572397	5.21439	120.81	1.45113e-14	8.25532e-14
ENSG00000164053.22	ATRIP	0.62625	5.44802	175.115	1.91638e-17	1.4617e-16
ENSG00000107518.18	ATRNL1	1.71922	2.71184	259.914	9.4222e-21	1.02567e-19
ENSG00000130638.17	ATXN10	0.668225	7.29919	412.489	7.12044e-25	1.21709e-23
ENSG00000204842.18	ATXN2	0.215675	6.03246	28.5586	2.62168e-06	6.36058e-06
ENSG00000127423.11	AUNIP	0.281451	3.81821	14.2769	0.000444788	0.000832114
ENSG00000115307.17	AUP1	0.559928	5.9568	139.322	3.93983e-15	2.37413e-14
ENSG00000087586.18	AURKA	2.40952	3.8776	933.812	1.40545e-32	6.32367e-31
ENSG00000175756.14	AURKAIP1	0.31056	6.17001	51.62	4.52312e-09	1.47387e-08
ENSG00000213033.4	AURKAPS1	0.711079	0.952011	14.0606	0.000485765	0.000904742
ENSG00000178999.13	AURKB	3.18729	2.21658	647.358	4.37071e-29	1.26094e-27
ENSG00000169857.9	AVEN	0.44697	3.31082	27.3389	3.88946e-06	9.25394e-06
ENSG00000105778.20	AVL9	0.362222	6.40798	77.1614	2.12269e-11	8.74197e-11
ENSG00000103126.15	AXIN1	0.444631	4.57361	59.4532	7.0191e-10	2.48299e-09
ENSG00000160862.13	AZGP1	4.66213	5.88844	5272.6	7.89216e-50	5.32649e-47
ENSG00000214313.9	AZGP1P1	6.67868	1.53549	435.714	2.29603e-25	4.14066e-24
ENSG00000166710.23	B2M	1.00183	7.46052	782.724	6.92509e-31	2.47174e-29
ENSG00000176022.7	B3GALT6	0.548804	5.83113	153.396	2.17116e-16	1.48742e-15
ENSG00000109956.13	B3GAT1	2.33719	1.08873	112.411	4.83578e-14	2.60528e-13
ENSG00000112309.11	B3GAT2	0.448922	4.37695	44.6253	2.52752e-08	7.58973e-08
ENSG00000149541.10	B3GAT3	0.259614	5.68649	31.7165	9.73903e-07	2.47442e-06
ENSG00000187676.8	B3GLCT	0.595973	2.47781	27.0004	4.34495e-06	1.02915e-05
ENSG00000214654.9	B3GNT10	0.22265	4.70442	15.1574	0.000311937	0.000595021
ENSG00000170340.11	B3GNT2	0.278013	4.10604	17.4552	0.000127041	0.000254585
ENSG00000176383.9	B3GNT4	0.215773	5.23869	19.1855	6.61852e-05	0.000137443
ENSG00000237172.4	B3GNT9	0.670181	2.61695	37.484	1.7722e-07	4.86508e-07
ENSG00000086062.13	B4GALT1	1.09272	7.19091	901.19	2.91205e-32	1.25207e-30
ENSG00000233554.6	B4GALT1-AS1	0.899637	2.77988	63.9194	2.6369e-10	9.7589e-10
ENSG00000117411.18	B4GALT2	0.651478	5.36592	193.223	3.02048e-18	2.51673e-17
ENSG00000158850.15	B4GALT3	0.132722	5.67757	8.84082	0.00464046	0.00760056
ENSG00000108641.20	B9D1	0.825505	5.87655	377.977	4.46201e-24	7.03311e-23
ENSG00000156273.16	BACH1	0.242673	4.81253	18.752	7.77871e-05	0.000160385
ENSG00000107262.26	BAG1	0.319132	6.16968	63.3237	2.99766e-10	1.10208e-09
ENSG00000112208.11	BAG2	0.499543	4.39663	57.1869	1.17247e-09	4.05109e-09
ENSG00000151929.10	BAG3	0.318295	5.99035	59.6572	6.70599e-10	2.37487e-09
ENSG00000166170.12	BAG5	0.513172	6.32249	162.834	7.32943e-17	5.27946e-16
ENSG00000175866.16	BAIAP2	0.871815	6.53969	503.249	1.03071e-26	2.17591e-25
ENSG00000006453.14	BAIAP2L1	0.365427	6.52252	87.2054	2.84944e-12	1.27923e-11
ENSG00000030110.14	BAK1	0.286171	4.36537	20.3939	4.2459e-05	9.00872e-05
ENSG00000175334.8	BANF1	0.427289	6.75118	131.29	3.43012e-15	2.07992e-14
ENSG00000198604.11	BAZ1A	0.715724	5.97682	272.033	3.78736e-21	4.30588e-20
ENSG00000119636.16	BBOF1	0.688755	4.6176	133.308	2.62917e-15	1.61358e-14
ENSG00000140463.14	BBS4	0.969847	6.77061	714.671	4.97856e-30	1.57728e-28
ENSG00000114439.19	BBX	0.839845	7.08619	577.47	5.27754e-28	1.32069e-26
ENSG00000075790.12	BCAP29	1.41133	7.09473	1481.83	3.94833e-37	3.54586e-35
ENSG00000185825.17	BCAP31	0.278994	8.04433	69.6626	7.93269e-11	3.09749e-10
ENSG00000137936.18	BCAR3	1.22976	3.32945	186.495	5.90027e-18	4.75265e-17
ENSG00000064787.14	BCAS1	0.435776	1.91446	9.6194	0.00325572	0.0054442
ENSG00000255051.1	BCAS2P1	1.24343	-0.67407	12.2956	0.00101187	0.0018102
ENSG00000105552.15	BCAT2	0.526165	4.84977	91.6234	1.3221e-12	6.14993e-12
ENSG00000107949.17	BCCIP	0.837964	6.79305	541.608	2.11679e-27	4.86032e-26
ENSG00000083123.15	BCKDHB	0.181988	4.61002	10.8665	0.00187164	0.0032304
ENSG00000103507.14	BCKDK	0.320959	5.13519	35.8585	2.82828e-07	7.62148e-07
ENSG00000142867.14	BCL10	0.302226	4.99302	25.2804	7.8166e-06	1.80125e-05
ENSG00000171552.14	BCL2L1	0.619148	7.50927	337.43	4.71393e-23	6.64064e-22
ENSG00000126453.10	BCL2L12	0.559836	4.32412	66.2486	1.77775e-10	6.68931e-10
ENSG00000106635.8	BCL7B	0.275262	5.30142	30.3835	1.4715e-06	3.67126e-06
ENSG00000074582.15	BCS1L	0.467598	4.75092	67.2362	1.30779e-10	4.98836e-10
ENSG00000161267.12	BDH1	0.870583	5.2783	320.578	1.35268e-22	1.79861e-21
ENSG00000145734.20	BDP1	0.450744	7.986	38.1457	0.000298451	0.000570915
ENSG00000126581.13	BECN1	0.257906	6.81396	53.1481	3.01207e-09	9.98434e-09
ENSG00000178409.14	BEND3	0.511787	3.10972	33.5324	5.61675e-07	1.46603e-06
ENSG00000188848.17	BEND4	1.18005	4.39836	290.426	3.54871e-21	4.04488e-20
ENSG00000105829.13	BET1	0.49947	4.22429	54.2261	2.33265e-09	7.80659e-09
ENSG00000103429.11	BFAR	0.499062	4.65152	70.9198	6.14809e-11	2.42741e-10
ENSG00000180535.4	BHLHA15	3.29414	4.58265	2276.52	2.15052e-41	3.42118e-39
ENSG00000134107.5	BHLHE40	1.29963	4.25002	369.01	7.36633e-24	1.12758e-22
ENSG00000235831.7	BHLHE40-AS1	1.47595	1.37066	83.3111	5.72946e-12	2.50111e-11
ENSG00000185963.14	BICD2	1.50178	5.25875	855.908	9.18279e-32	3.70506e-30
ENSG00000147439.14	BIN3	0.417531	3.76169	31.1349	1.16497e-06	2.93377e-06
ENSG00000089685.15	BIRC5	3.10432	4.42027	2233.41	3.33645e-41	5.23306e-39
ENSG00000166619.15	BLCAP	0.21939	6.20508	30.5617	1.39187e-06	3.47999e-06
ENSG00000197299.13	BLM	3.21561	1.84385	452.822	9.85949e-26	1.84685e-24
ENSG00000108578.15	BLMH	0.407021	5.34613	72.8896	4.14684e-11	1.66352e-10
ENSG00000196072.12	BLOC1S2	0.219239	4.81998	14.7909	0.000361316	0.000683882
ENSG00000189114.8	BLOC1S3	0.474516	3.14726	27.1874	4.08686e-06	9.70286e-06
ENSG00000259040.5	BLOC1S5-TXNDC5	0.947629	7.41244	764.68	1.11886e-30	3.87477e-29
ENSG00000106605.11	BLVRA	0.141312	6.25716	12.322	0.00100064	0.00179165
ENSG00000090013.11	BLVRB	0.382961	6.214	79.5606	1.14584e-11	4.84621e-11
ENSG00000117475.14	BLZF1	0.259581	5.28552	23.3284	1.55158e-05	3.45569e-05
ENSG00000153162.9	BMP6	0.936725	4.07658	178.468	1.34591e-17	1.04338e-16
ENSG00000107779.14	BMPR1A	1.18162	6.15077	861.284	7.98839e-32	3.24667e-30
ENSG00000219642.2	BMPR1APS1	1.48476	-0.927878	17.3658	0.000131468	0.000262983
ENSG00000232460.4	BMPR1APS2	0.817678	0.250544	11.7294	0.00128803	0.00227296
ENSG00000138696.11	BMPR1B	5.43424	4.23273	3583.77	6.1183e-46	1.70333e-43
ENSG00000204217.16	BMPR2	0.651109	7.87263	52.133	0.000246338	0.000476374
ENSG00000165733.8	BMS1	0.589806	6.61941	252.656	1.65496e-20	1.75521e-19
ENSG00000228294.6	BMS1P17	1.55366	4.64348	536.936	7.32832e-23	1.00875e-21
ENSG00000232775.6	BMS1P22	1.51086	4.29919	560.221	1.01887e-27	2.43741e-26
ENSG00000164603.12	BMT2	0.282238	4.93409	27.9815	3.15697e-06	7.58571e-06
ENSG00000113734.18	BNIP1	0.242811	4.177	12.8051	0.00081643	0.0014787
ENSG00000140299.13	BNIP2	0.389009	6.26775	91.1123	1.44307e-12	6.68751e-12
ENSG00000176171.12	BNIP3	0.93686	7.85152	738.093	2.6929e-30	8.82005e-29
ENSG00000104765.16	BNIP3L	0.127778	7.89741	16.0776	0.000216678	0.000421952
ENSG00000197358.9	BNIP3P1	0.862414	2.74414	78.8087	1.31998e-11	5.54692e-11
ENSG00000145919.11	BOD1	0.487022	4.93899	70.9619	7.17457e-11	2.81225e-10
ENSG00000183336.9	BOLA2	0.848195	4.75388	211.399	5.4162e-19	4.89171e-18
ENSG00000261740.7	BOLA2-SMG1P6	0.672104	5.64291	207.522	7.73329e-19	6.86472e-18
ENSG00000169627.9	BOLA2B	0.803545	4.67738	188.327	4.90755e-18	3.992e-17
ENSG00000163170.12	BOLA3	0.652119	3.79595	72.7652	4.2504e-11	1.7023e-10
ENSG00000261236.8	BOP1	0.7754	5.74153	340.809	3.83733e-23	5.46801e-22
ENSG00000136122.18	BORA	0.936785	0.755656	25.5654	6.99052e-06	1.61977e-05
ENSG00000254901.8	BORCS8	0.279398	4.45849	22.5501	1.96549e-05	4.32862e-05
ENSG00000064489.23	BORCS8-MEF2B	0.311221	4.07265	21.9812	2.40204e-05	5.23619e-05
ENSG00000106009.16	BRAT1	0.222264	5.54559	23.6828	1.32538e-05	2.97599e-05
ENSG00000012048.23	BRCA1	2.56734	3.79225	1236.3	2.39953e-35	1.55356e-33
ENSG00000139618.17	BRCA2	2.66733	2.20389	250.092	3.02598e-13	1.49799e-12
ENSG00000185515.16	BRCC3	0.371596	5.00656	52.6734	3.37396e-09	1.11293e-08
ENSG00000204256.14	BRD2	0.288055	8.1759	82.5968	6.5277e-12	2.82795e-11
ENSG00000112983.18	BRD8	0.231174	6.15825	34.5194	4.18757e-07	1.10896e-06
ENSG00000184992.13	BRI3BP	0.677198	6.23909	301.602	4.70598e-22	5.90156e-21
ENSG00000078725.13	BRINP1	1.52309	1.82555	69.1439	8.81962e-11	3.42452e-10
ENSG00000136492.10	BRIP1	2.99149	2.01543	324.156	2.41853e-19	2.27858e-18
ENSG00000113460.13	BRIX1	0.726865	5.09514	208.055	7.36163e-19	6.54785e-18
ENSG00000174744.14	BRMS1	0.582397	4.95979	115.286	3.16842e-14	1.74412e-13
ENSG00000100916.14	BRMS1L	0.363788	4.32035	33.087	6.42062e-07	1.66531e-06
ENSG00000156983.17	BRPF1	0.279265	4.63232	23.3061	1.50981e-05	3.36769e-05
ENSG00000168000.16	BSCL2	0.428174	6.7519	127.928	5.37841e-15	3.20546e-14
ENSG00000172270.22	BSG	0.14388	7.99677	17.3467	0.000132559	0.000264975
ENSG00000095564.15	BTAF1	0.680495	6.88589	341.514	3.67674e-23	5.25599e-22
ENSG00000064726.10	BTBD1	0.175022	6.69004	22.2858	2.15698e-05	4.72559e-05
ENSG00000148925.11	BTBD10	0.417983	4.97225	59.7154	6.61942e-10	2.34608e-09
ENSG00000151136.15	BTBD11	2.05011	-1.08397	20.6525	3.9094e-05	8.33685e-05
ENSG00000132640.15	BTBD3	0.370699	3.92357	27.297	3.94313e-06	9.37461e-06
ENSG00000184887.14	BTBD6	0.235767	6.03053	33.458	5.74346e-07	1.49735e-06
ENSG00000183826.18	BTBD9	0.454011	5.37535	86.5558	3.19693e-12	1.4289e-11
ENSG00000145741.17	BTF3	0.170794	8.36807	29.4837	1.95269e-06	4.80874e-06
ENSG00000134717.18	BTF3L4	0.258069	6.3891	45.0912	2.23837e-08	6.7634e-08
ENSG00000133639.6	BTG1	0.156439	7.91748	23.6128	1.3578e-05	3.04572e-05
ENSG00000026950.17	BTN3A1	0.817367	2.07728	29.8663	1.73061e-06	4.29365e-06
ENSG00000186470.14	BTN3A2	1.30928	1.38083	56.7479	1.29672e-09	4.46583e-09
ENSG00000111801.16	BTN3A3	1.0991	2.74506	98.9223	3.91981e-13	1.91704e-12
ENSG00000169679.15	BUB1	2.79236	3.22574	848.875	1.14568e-31	4.57288e-30
ENSG00000156970.13	BUB1B	2.65695	4.16073	1546.54	1.49295e-37	1.44569e-35
ENSG00000259288.7	BUB1B-PAK6	2.49156	1.74531	305.001	3.7457e-22	4.75622e-21
ENSG00000154473.18	BUB3	0.677577	6.5264	309.836	2.71741e-22	3.50243e-21
ENSG00000137656.12	BUD13	0.325939	4.12378	23.9478	1.20987e-05	2.72653e-05
ENSG00000071462.12	BUD23	0.219009	6.47475	32.4462	7.79415e-07	2.00221e-06
ENSG00000106245.11	BUD31	0.499492	6.02274	149.223	3.56764e-16	2.38901e-15
ENSG00000284976.1	BX255925.3	0.176271	6.05369	14.3682	0.000449716	0.000841058
ENSG00000215146.5	BX322639.1	1.55077	2.23695	149.169	4.71657e-16	3.12084e-15
ENSG00000235091.2	BX324167.1	0.583021	1.12417	13.2208	0.00068644	0.00125541
ENSG00000279954.1	BX324167.2	0.528145	1.31789	12.2967	0.00101142	0.00180963
ENSG00000280424.1	BX537318.2	3.61194	0.98698	204.115	1.06236e-18	9.30801e-18
ENSG00000112578.10	BYSL	0.718901	4.42889	114.894	7.97287e-14	4.20288e-13
ENSG00000082153.18	BZW1	0.203763	8.66902	42.0534	5.00156e-08	1.45671e-07
ENSG00000198406.7	BZW1P2	0.289029	5.14871	31.6629	9.90071e-07	2.51263e-06
ENSG00000136261.16	BZW2	1.59482	4.95532	929.38	1.46418e-32	6.57464e-31
ENSG00000171067.11	C11orf24	0.718191	4.67435	139.381	1.20238e-15	7.64253e-15
ENSG00000182919.15	C11orf54	0.329012	5.61465	48.5275	9.3136e-09	2.9286e-08
ENSG00000278615.5	C11orf98	0.850895	5.96733	335.446	1.63714e-22	2.16266e-21
ENSG00000133641.18	C12orf29	0.296196	4.88309	31.1966	1.14296e-06	2.88322e-06
ENSG00000111678.11	C12orf57	0.249121	6.25456	26.5751	1.18279e-05	2.66819e-05
ENSG00000130921.9	C12orf65	0.311935	5.39941	46.0947	1.72669e-08	5.27892e-08
ENSG00000204954.10	C12orf73	1.06914	7.69483	891.295	3.69915e-31	1.37313e-29
ENSG00000179008.9	C14orf39	0.85684	1.17771	20.0583	4.85369e-05	0.000102272
ENSG00000250021.7	C15orf38-AP3S2	0.268336	6.8878	57.2608	1.15283e-09	3.98754e-09
ENSG00000167173.19	C15orf39	0.288333	3.81198	16.0727	0.0002171	0.000422711
ENSG00000169609.14	C15orf40	0.538201	5.62883	137.482	1.53139e-15	9.62932e-15
ENSG00000189227.6	C15orf61	0.803671	3.67915	105.82	1.31328e-13	6.74728e-13
ENSG00000261652.3	C15orf65	0.961721	1.38651	27.1633	4.11919e-06	9.77857e-06
ENSG00000166455.14	C16orf46	0.805429	2.40737	44.3077	2.74676e-08	8.21484e-08
ENSG00000185905.4	C16orf54	5.00636	0.84806	282.64	1.75435e-21	2.06189e-20
ENSG00000140688.17	C16orf58	0.318428	6.37018	65.0543	2.06939e-10	7.74352e-10
ENSG00000125149.12	C16orf70	0.84026	5.13713	276.202	2.79039e-21	3.21841e-20
ENSG00000182831.12	C16orf72	0.292078	6.79108	49.7417	2.31029e-08	6.97314e-08
ENSG00000174109.5	C16orf91	0.397547	4.08597	31.6218	1.00262e-06	2.54262e-06
ENSG00000125319.15	C17orf53	1.17584	0.528381	31.0565	1.19359e-06	3.00413e-06
ENSG00000186665.10	C17orf58	1.46647	2.56412	178.892	1.28759e-17	1.00095e-16
ENSG00000178927.18	C17orf62	0.399228	6.09007	86.4321	3.26797e-12	1.45743e-11
ENSG00000141428.17	C18orf21	0.526451	3.21302	31.1566	1.1572e-06	2.91584e-06
ENSG00000166845.15	C18orf54	1.64249	1.35957	85.1057	6.50947e-12	2.8206e-11
ENSG00000131943.20	C19orf12	0.277814	5.0219	28.9612	2.30514e-06	5.63125e-06
ENSG00000228300.14	C19orf24	0.458019	4.6881	63.9229	2.6349e-10	9.75311e-10
ENSG00000105072.9	C19orf44	0.190857	5.35635	15.633	0.000258186	0.000497876
ENSG00000160392.14	C19orf47	0.446513	3.49708	31.9951	8.94264e-07	2.28276e-06
ENSG00000167747.16	C19orf48	2.98166	7.40121	6562.91	4.85157e-52	6.75339e-49
ENSG00000188493.15	C19orf54	0.675417	4.43366	109.503	7.54778e-14	3.99108e-13
ENSG00000132016.12	C19orf57	0.416756	3.41667	26.387	5.31763e-06	1.2476e-05
ENSG00000174917.9	C19orf70	0.50493	4.40006	61.9745	4.01834e-10	1.45807e-09
ENSG00000221916.4	C19orf73	1.0257	1.49211	40.4948	7.6404e-08	2.17828e-07
ENSG00000116922.15	C1orf109	0.154426	5.14651	8.97095	0.00437139	0.00719052
ENSG00000182795.13	C1orf116	2.54437	7.90692	4584.38	4.2577e-48	1.93526e-45
ENSG00000197982.14	C1orf122	0.786172	5.90137	327.646	8.64335e-23	1.17596e-21
ENSG00000143633.13	C1orf131	0.522839	4.21233	66.7323	1.45284e-10	5.51143e-10
ENSG00000131591.18	C1orf159	0.462239	3.1335	23.3182	1.52786e-05	3.4042e-05
ENSG00000198912.12	C1orf174	0.480205	4.06331	44.9287	2.34352e-08	7.07057e-08
ENSG00000119280.17	C1orf198	0.286714	5.00585	26.9946	4.35311e-06	1.03086e-05
ENSG00000116667.15	C1orf21	2.76713	7.17079	5626.77	1.74136e-50	1.49167e-47
ENSG00000253313.6	C1orf210	0.449301	4.24354	48.0501	1.04993e-08	3.28103e-08
ENSG00000143612.21	C1orf43	0.365147	8.36492	130.767	3.67694e-15	2.22293e-14
ENSG00000162642.14	C1orf52	0.324186	4.62672	31.5363	1.02934e-06	2.60813e-06
ENSG00000143443.10	C1orf56	0.605208	4.98311	134.468	2.25981e-15	1.39343e-14
ENSG00000108561.8	C1QBP	0.774824	7.41119	544.577	1.88082e-27	4.3409e-26
ENSG00000273294.1	C1QTNF3-AMACR	0.705742	6.7084	339.615	4.12586e-23	5.85294e-22
ENSG00000205863.11	C1QTNF9B	2.23335	2.54178	408.071	8.93563e-25	1.51457e-23
ENSG00000101084.19	C20orf24	0.765059	6.78272	467.892	4.90618e-26	9.45247e-25
ENSG00000101220.18	C20orf27	0.584696	4.19938	76.7577	1.95021e-11	8.05994e-11
ENSG00000196476.12	C20orf96	0.303225	4.0888	22.4752	2.01786e-05	4.43825e-05
ENSG00000160226.16	C21orf2	0.319844	4.92254	35.5253	3.11648e-07	8.36268e-07
ENSG00000160221.18	C21orf33	0.609003	6.58996	253.205	1.58517e-20	1.686e-19
ENSG00000160298.18	C21orf58	1.26538	2.59286	142.921	7.71093e-16	5.00401e-15
ENSG00000159079.19	C21orf59	0.759677	5.47665	207.208	3.67219e-18	3.03364e-17
ENSG00000169314.15	C22orf15	0.438336	1.74857	9.06122	0.00419447	0.00691176
ENSG00000242259.9	C22orf39	0.205167	5.93244	22.8148	1.79141e-05	3.95974e-05
ENSG00000172375.14	C2CD2L	0.301716	4.97126	29.5709	1.89954e-06	4.68668e-06
ENSG00000197927.13	C2orf27A	0.89176	0.795492	19.3488	6.22973e-05	0.000129793
ENSG00000135974.10	C2orf49	0.36397	4.0397	30.0685	1.62405e-06	4.03558e-06
ENSG00000178074.6	C2orf69	0.307112	4.63196	30.9033	1.25161e-06	3.14272e-06
ENSG00000204128.6	C2orf72	1.21638	1.06414	32.9027	6.78772e-07	1.75521e-06
ENSG00000186132.15	C2orf76	1.15454	4.41154	350.135	2.19454e-23	3.18623e-22
ENSG00000181744.9	C3orf58	3.35273	3.31546	1114.14	2.5084e-34	1.43617e-32
ENSG00000164096.13	C4orf3	0.365602	6.93337	99.7979	3.40202e-13	1.67558e-12
ENSG00000205208.5	C4orf46	1.06604	2.73558	132.758	2.82598e-15	1.72818e-14
ENSG00000205129.9	C4orf47	1.03592	-0.471776	8.98064	0.00435202	0.00716025
ENSG00000172244.9	C5orf34	1.0777	2.05961	78.7949	1.32342e-11	5.5603e-11
ENSG00000205765.10	C5orf51	0.423813	5.57661	86.8235	3.0487e-12	1.36511e-11
ENSG00000185127.6	C6orf120	0.672153	5.71598	235.84	6.44576e-20	6.45214e-19
ENSG00000188112.10	C6orf132	0.970006	5.40049	311.345	1.80855e-21	2.12111e-20
ENSG00000185689.17	C6orf201	1.34085	6.76813	1284.92	1.00265e-35	6.91364e-34
ENSG00000204439.4	C6orf47	0.185719	4.48861	8.64046	0.00508952	0.00829338
ENSG00000137434.12	C6orf52	1.74084	1.82283	140.504	1.04334e-15	6.6889e-15
ENSG00000112308.13	C6orf62	0.324325	6.97052	86.6974	3.1176e-12	1.39428e-11
ENSG00000269955.2	C7orf55-LUC7L2	0.325303	7.41084	99.3286	3.67004e-13	1.80122e-12
ENSG00000182307.14	C8orf33	0.319198	6.31669	72.5167	4.46555e-11	1.7843e-10
ENSG00000176731.12	C8orf59	0.732376	5.48756	264.762	6.51589e-21	7.2164e-20
ENSG00000189376.12	C8orf76	0.583929	4.55258	90.8187	1.51773e-12	7.01594e-12
ENSG00000213563.7	C8orf82	0.479126	6.0296	125.82	7.16285e-15	4.22375e-14
ENSG00000160345.13	C9orf116	0.719043	3.18439	61.4341	4.52356e-10	1.63367e-09
ENSG00000188959.10	C9orf152	2.38257	5.01836	1426.87	9.31959e-37	7.95271e-35
ENSG00000135045.7	C9orf40	1.37982	2.56439	166.391	4.93046e-17	3.60865e-16
ENSG00000157653.12	C9orf43	0.75493	3.7147	101.68	2.51597e-13	1.25951e-12
ENSG00000147894.17	C9orf72	1.05738	4.91718	329.064	7.90866e-23	1.08262e-21
ENSG00000136819.15	C9orf78	0.292711	6.2277	43.8256	3.94093e-08	1.15856e-07
ENSG00000074410.14	CA12	0.649488	4.48851	115.596	3.02864e-14	1.6713e-13
ENSG00000169239.13	CA5B	0.561333	3.40591	48.3553	9.72435e-09	3.05043e-08
ENSG00000186312.10	CA5BP1	1.18986	2.82169	155.746	1.64896e-16	1.13984e-15
ENSG00000102547.19	CAB39L	0.255142	6.42339	40.9573	6.75372e-08	1.93689e-07
ENSG00000099991.18	CABIN1	0.457535	5.49133	101.803	2.46745e-13	1.23578e-12
ENSG00000075461.6	CACNG4	4.27427	1.78676	441.915	2.23112e-25	4.03995e-24
ENSG00000075429.9	CACNG5	2.68184	-1.24745	24.1045	1.14658e-05	2.59123e-05
ENSG00000116161.18	CACYBP	0.490697	6.47485	178.785	1.30209e-17	1.01187e-16
ENSG00000084774.14	CAD	0.60731	5.5043	169.761	3.40689e-17	2.53774e-16
ENSG00000175161.14	CADM2	2.07827	2.13912	200.626	1.47723e-18	1.27721e-17
ENSG00000081803.17	CADPS2	4.25176	4.17676	1779.7	6.38183e-39	7.48141e-37
ENSG00000143933.20	CALM2	0.129678	8.13621	16.1317	0.000212124	0.00041359
ENSG00000160014.17	CALM3	0.212788	7.63016	35.6062	3.5744e-07	9.52261e-07
ENSG00000129007.16	CALML4	0.695118	4.78273	159.577	1.06014e-16	7.48381e-16
ENSG00000179218.15	CALR	0.325802	9.96674	106.53	1.17683e-13	6.07563e-13
ENSG00000227742.2	CALR4P	1.94091	1.73276	162.67	7.46613e-17	5.37272e-16
ENSG00000128595.17	CALU	1.31634	7.91764	1651.84	3.32837e-38	3.56392e-36
ENSG00000134072.11	CAMK1	0.284278	5.34901	37.5182	1.75504e-07	4.82213e-07
ENSG00000163888.4	CAMK2N2	0.523671	2.29903	18.8825	7.40839e-05	0.000153061
ENSG00000004660.15	CAMKK1	0.621239	4.44841	89.6589	2.14207e-12	9.7443e-12
ENSG00000110931.19	CAMKK2	1.83702	6.98669	1970.85	6.71932e-34	3.57166e-32
ENSG00000130559.19	CAMSAP1	0.41886	5.67812	89.348	1.95727e-12	8.93413e-12
ENSG00000118200.15	CAMSAP2	0.163987	6.31461	14.2254	0.000495186	0.000921523
ENSG00000076826.10	CAMSAP3	0.253584	4.68773	19.2932	6.35935e-05	0.000132357
ENSG00000171735.19	CAMTA1	0.243127	5.09818	21.9131	2.46075e-05	5.35945e-05
ENSG00000108509.21	CAMTA2	0.254671	6.09323	39.8972	9.00697e-08	2.54961e-07
ENSG00000144712.12	CAND2	1.30919	-1.18006	9.77508	0.00303552	0.00509627
ENSG00000171302.17	CANT1	1.00728	7.91065	1024.63	1.64798e-33	8.32285e-32
ENSG00000127022.16	CANX	0.660979	9.40662	418.613	5.21641e-25	9.02017e-24
ENSG00000131236.18	CAP1	0.370088	7.68509	131.505	3.33402e-15	2.02441e-14
ENSG00000162949.16	CAPN13	0.35771	2.86535	15.3162	0.000292795	0.000560668
ENSG00000103326.12	CAPN15	0.429797	4.53006	49.8779	6.65803e-09	2.12874e-08
ENSG00000116489.13	CAPZA1	0.368992	8.00058	132.664	2.86105e-15	1.74818e-14
ENSG00000077549.19	CAPZB	1.50453	7.68362	2018.41	3.40373e-40	4.76779e-38
ENSG00000100065.15	CARD10	0.348719	2.72735	9.95184	0.00287459	0.00484142
ENSG00000165233.18	CARD19	0.291576	3.65065	14.2862	0.000443121	0.000829135
ENSG00000268001.1	CARD8-AS1	0.920326	0.720857	16.4781	0.00020555	0.000401475
ENSG00000153048.11	CARHSP1	0.858613	5.22486	278.248	2.4053e-21	2.79161e-20
ENSG00000079691.18	CARMIL1	1.29062	5.26818	682.461	1.37298e-29	4.17177e-28
ENSG00000134905.17	CARS2	0.360988	5.01882	49.3584	7.57127e-09	2.40552e-08
ENSG00000164326.5	CARTPT	2.99706	0.664797	165.556	5.40808e-17	3.94914e-16
ENSG00000249375.8	CASC11	1.11664	3.35452	203.374	1.13897e-18	9.95178e-18
ENSG00000127995.17	CASD1	0.276284	5.31597	32.5572	7.53592e-07	1.93878e-06
ENSG00000003400.16	CASP10	0.563557	1.05358	8.39381	0.00570635	0.00923096
ENSG00000106144.20	CASP2	0.467118	5.50515	101.145	2.7401e-13	1.36435e-12
ENSG00000164305.19	CASP3	0.311638	4.81363	27.894	3.30032e-06	7.91566e-06
ENSG00000118412.13	CASP8AP2	0.459731	3.60466	33.8562	5.09886e-07	1.33586e-06
ENSG00000153113.24	CAST	0.230888	6.71915	40.3593	7.93012e-08	2.25741e-07
ENSG00000239282.8	CASTOR1	0.580166	3.59642	48.4017	9.61187e-09	3.0172e-08
ENSG00000205771.7	CATSPER2P1	0.501842	6.41445	147.87	5.68445e-16	3.74015e-15
ENSG00000067955.15	CBFB	0.537534	5.00852	102.249	2.2986e-13	1.15575e-12
ENSG00000110395.7	CBL	0.344378	5.26668	47.1203	1.32837e-08	4.10396e-08
ENSG00000105879.12	CBLL1	1.75943	6.44489	1822.22	3.5366e-39	4.25768e-37
ENSG00000159228.13	CBR1	0.489284	4.92505	82.8359	6.24837e-12	2.71169e-11
ENSG00000172785.19	CBWD1	2.25093	7.95827	4467.9	3.69259e-48	1.71336e-45
ENSG00000136682.16	CBWD2	1.15081	7.02197	1107.3	2.88113e-34	1.63278e-32
ENSG00000196873.16	CBWD3	0.785525	7.12834	518.413	5.44247e-27	1.19071e-25
ENSG00000204778.4	CBWD4P	1.0602	5.29325	494.969	1.47166e-26	3.05185e-25
ENSG00000147996.17	CBWD5	0.530745	7.3032	248.876	2.23133e-20	2.33644e-19
ENSG00000215126.11	CBWD6	0.879398	6.76825	595.072	2.74739e-28	7.09859e-27
ENSG00000173894.11	CBX2	0.509037	5.44457	123.288	1.01534e-14	5.86911e-14
ENSG00000122565.19	CBX3	0.573338	7.62289	266.321	8.84787e-21	9.65033e-20
ENSG00000094916.16	CBX5	0.292978	7.57034	58.0339	5.29687e-09	1.71272e-08
ENSG00000100211.12	CBY1	0.604668	4.66246	116.717	2.57426e-14	1.42942e-13
ENSG00000060339.14	CCAR1	0.136242	7.47529	15.8744	0.000234709	0.000455471
ENSG00000158941.17	CCAR2	0.317408	7.22205	91.9224	1.25628e-12	5.85965e-12
ENSG00000159884.12	CCDC107	0.361367	3.50904	20.8203	3.63813e-05	7.77998e-05
ENSG00000164221.13	CCDC112	0.256255	4.26237	15.3036	0.000294262	0.000563235
ENSG00000136710.10	CCDC115	0.285302	4.68454	23.6072	1.36043e-05	3.05131e-05
ENSG00000007080.11	CCDC124	0.435636	6.3358	111.458	5.57222e-14	2.9828e-13
ENSG00000183323.13	CCDC125	0.331236	5.92959	63.3252	2.99668e-10	1.1019e-09
ENSG00000185298.13	CCDC137	0.452601	5.51433	101.51	2.58503e-13	1.29321e-12
ENSG00000163006.12	CCDC138	0.851422	3.38238	116.595	2.62002e-14	1.45337e-13
ENSG00000163492.16	CCDC141	8.72983	2.72834	1515.38	2.37262e-37	2.22966e-35
ENSG00000181982.20	CCDC149	0.222934	5.26088	21.817	2.54612e-05	5.53889e-05
ENSG00000149548.15	CCDC15	1.5747	2.64529	229.304	1.11785e-19	1.09005e-18
ENSG00000144395.18	CCDC150	2.35439	-0.10955	81.1602	8.50448e-12	3.63764e-11
ENSG00000198865.10	CCDC152	2.27617	6.41658	3274.16	4.94665e-45	1.21068e-42
ENSG00000280670.3	CCDC163	1.38999	1.09653	55.6009	1.69055e-09	5.75103e-09
ENSG00000198937.9	CCDC167	0.765232	4.12022	126.411	6.60751e-15	3.91077e-14
ENSG00000122483.18	CCDC18	0.60275	3.99898	78.4905	1.40179e-11	5.87626e-11
ENSG00000196118.12	CCDC189	0.729391	1.60908	21.3869	3.00336e-05	6.48545e-05
ENSG00000109881.17	CCDC34	1.07054	3.13352	132.442	3.29557e-15	2.0016e-14
ENSG00000141519.15	CCDC40	0.409532	3.1373	18.4677	8.65357e-05	0.000177144
ENSG00000180329.14	CCDC43	0.268192	4.71908	22.4201	2.0573e-05	4.51921e-05
ENSG00000108588.15	CCDC47	0.29634	8.07612	90.6095	1.57337e-12	7.26262e-12
ENSG00000164051.14	CCDC51	0.273318	7.01201	24.8113	0.000157482	0.000311661
ENSG00000176155.21	CCDC57	0.557017	6.11204	183.302	8.1627e-18	6.48821e-17
ENSG00000160124.9	CCDC58	0.428628	4.09742	43.0718	3.80782e-08	1.12101e-07
ENSG00000108091.11	CCDC6	0.383896	6.17038	90.7403	1.53835e-12	7.10834e-12
ENSG00000139537.11	CCDC65	0.698478	0.879498	12.9111	0.000780984	0.00141773
ENSG00000163040.15	CCDC74A	0.927852	2.03571	53.5311	2.7497e-09	9.15279e-09
ENSG00000149201.10	CCDC81	1.02051	-0.348973	9.67347	0.0031774	0.00532123
ENSG00000175602.4	CCDC85B	0.162794	4.90882	8.48509	0.00546933	0.00887461
ENSG00000205476.9	CCDC85C	0.203232	7.59538	41.394	5.97783e-08	1.72459e-07
ENSG00000110104.13	CCDC86	1.87263	5.67526	1425.88	1.45144e-36	1.16282e-34
ENSG00000015133.20	CCDC88C	0.328527	4.95015	39.2163	1.08804e-07	3.05121e-07
ENSG00000137500.10	CCDC90B	0.369323	5.39806	54.8484	2.01521e-09	6.79424e-09
ENSG00000136280.17	CCM2	0.597914	4.90135	126.088	6.90524e-15	4.0794e-14
ENSG00000145386.11	CCNA2	2.15738	3.62085	721.706	4.01207e-30	1.28018e-28
ENSG00000134057.15	CCNB1	2.01004	5.11704	1332.76	5.71374e-36	4.0657e-34
ENSG00000100814.18	CCNB1IP1	0.392174	4.59218	47.1777	1.30912e-08	4.04617e-08
ENSG00000157456.8	CCNB2	2.69623	3.55713	1131.53	1.76971e-34	1.04028e-32
ENSG00000112237.13	CCNC	0.635054	6.36806	265.061	6.37034e-21	7.05872e-20
ENSG00000112576.13	CCND3	0.793411	4.88785	193.532	2.93024e-18	2.44795e-17
ENSG00000105173.14	CCNE1	0.734092	3.5296	96.1086	6.21676e-13	2.98083e-12
ENSG00000175305.18	CCNE2	0.787115	4.50657	193.03	3.07819e-18	2.56289e-17
ENSG00000162063.13	CCNF	0.371825	3.99849	30.34	1.49164e-06	3.719e-06
ENSG00000134480.16	CCNH	0.134234	6.18681	10.8833	0.00185796	0.00320803
ENSG00000262919.8	CCNQ	0.485665	4.02768	45.8976	1.81658e-08	5.54459e-08
ENSG00000163249.13	CCNYL1	0.289046	4.30732	21.242	3.12599e-05	6.73327e-05
ENSG00000182632.15	CCNYL2	0.713936	0.258373	9.23762	0.00387021	0.00640682
ENSG00000103540.17	CCP110	0.39476	3.99552	28.849	2.38911e-06	5.82106e-06
ENSG00000166226.13	CCT2	0.465553	8.18926	213.601	4.435e-19	4.04418e-18
ENSG00000163468.15	CCT3	0.401792	8.5481	148.664	3.8161e-16	2.55079e-15
ENSG00000115484.15	CCT4	0.417352	7.43778	168.859	3.75911e-17	2.78242e-16
ENSG00000150753.12	CCT5	0.626348	8.2075	353.166	1.83539e-23	2.67875e-22
ENSG00000146731.11	CCT6A	0.74167	7.90825	538.079	2.43785e-27	5.55739e-26
ENSG00000135624.17	CCT7	0.232674	7.83742	54.7768	2.04932e-09	6.90612e-09
ENSG00000156261.13	CCT8	0.311037	8.24351	94.2491	8.47503e-13	4.01181e-12
ENSG00000226015.2	CCT8P1	1.04201	0.254561	16.5428	0.000180654	0.000354997
ENSG00000177697.19	CD151	0.623408	7.1436	278.108	7.37256e-21	8.11674e-20
ENSG00000177675.9	CD163L1	1.39186	1.20992	49.3276	7.62948e-09	2.42333e-08
ENSG00000135535.17	CD164	0.686804	8.46416	437.036	2.09576e-25	3.80104e-24
ENSG00000198087.7	CD2AP	0.480604	6.61906	157.322	1.37353e-16	9.58374e-16
ENSG00000167775.11	CD320	1.44058	5.29351	802.712	3.81917e-31	1.41296e-29
ENSG00000117877.11	CD3EAP	0.366231	4.27649	30.9145	1.24727e-06	3.13216e-06
ENSG00000010610.10	CD4	1.40946	-1.52706	11.2307	0.0015971	0.00278613
ENSG00000117335.21	CD46	0.375729	7.88384	138.224	1.3928e-15	8.79267e-15
ENSG00000244703.3	CD46P1	0.771174	0.229585	10.9419	0.001811	0.00313278
ENSG00000129226.14	CD68	0.325306	3.62835	15.7322	0.000248249	0.000479782
ENSG00000010278.15	CD9	0.833198	8.60481	591.858	3.09102e-28	7.93123e-27
ENSG00000002586.20	CD99	0.192317	7.4144	32.6631	7.29781e-07	1.87991e-06
ENSG00000151465.14	CDC123	0.504421	6.15959	158.661	1.17739e-16	8.28265e-16
ENSG00000081377.17	CDC14B	0.835933	5.04591	265.503	6.16142e-21	6.84424e-20
ENSG00000117399.14	CDC20	2.60711	4.0114	1290.63	9.06936e-36	6.31228e-34
ENSG00000231007.5	CDC20P1	3.2561	-1.92809	29.4642	1.96477e-06	4.8369e-06
ENSG00000094880.11	CDC23	0.713695	5.96666	265.095	6.35408e-21	7.04771e-20
ENSG00000164045.12	CDC25A	2.64718	4.26258	1433.44	8.39675e-37	7.24854e-35
ENSG00000101224.18	CDC25B	1.04922	4.252	284.968	1.4866e-21	1.76302e-20
ENSG00000158402.21	CDC25C	1.60318	2.81213	274.788	3.0935e-21	3.54233e-20
ENSG00000004897.12	CDC27	0.358339	6.15799	82.5566	6.57589e-12	2.84827e-11
ENSG00000105401.9	CDC37	0.620299	6.45847	225.28	3.46833e-19	3.20526e-18
ENSG00000070831.18	CDC42	0.334732	7.44405	105.184	1.44955e-13	7.42511e-13
ENSG00000143776.20	CDC42BPA	0.348859	7.38333	43.6849	9.78177e-06	2.22965e-05
ENSG00000149798.5	CDC42EP2	1.49701	2.4622	167.137	4.54093e-17	3.33781e-16
ENSG00000163171.8	CDC42EP3	1.2365	5.61784	743.326	2.09208e-30	6.97527e-29
ENSG00000237350.1	CDC42P6	0.611886	0.842206	10.3099	0.00239137	0.00406941
ENSG00000197622.13	CDC42SE1	0.488508	7.47589	222.342	2.03893e-19	1.93568e-18
ENSG00000093009.11	CDC45	4.05265	2.6948	1051.94	9.12997e-34	4.7289e-32
ENSG00000094804.12	CDC6	3.65731	4.25044	2289.04	1.89577e-41	3.08195e-39
ENSG00000097046.13	CDC7	1.12646	4.40187	363.303	1.01925e-23	1.53487e-22
ENSG00000134371.14	CDC73	0.135018	6.3626	12.5559	0.000906509	0.00163163
ENSG00000184661.14	CDCA2	2.71001	2.9101	637.7	1.35464e-28	3.66149e-27
ENSG00000111665.12	CDCA3	2.44609	3.02908	618.669	1.17716e-28	3.19338e-27
ENSG00000170779.11	CDCA4	1.57671	3.54162	395.132	1.76018e-24	2.9147e-23
ENSG00000146670.10	CDCA5	2.86566	3.87797	1409.61	1.22862e-36	1.00602e-34
ENSG00000144354.15	CDCA7	2.38664	2.57317	492.689	1.62489e-26	3.36023e-25
ENSG00000164649.20	CDCA7L	0.39255	4.54592	42.5769	4.3456e-08	1.27182e-07
ENSG00000134690.11	CDCA8	2.68978	3.44146	1011.21	2.21476e-33	1.10351e-31
ENSG00000163814.8	CDCP1	0.649836	5.79866	220.74	2.34646e-19	2.21724e-18
ENSG00000140945.17	CDH13	1.6723	-1.14734	19.0952	6.84417e-05	0.000141917
ENSG00000074276.11	CDHR2	0.640147	0.871463	11.6504	0.00133247	0.00234784
ENSG00000170312.17	CDK1	2.45666	6.06887	3319.96	3.58795e-45	8.97876e-43
ENSG00000185324.22	CDK10	0.370825	5.31595	56.4259	1.39652e-09	4.79767e-09
ENSG00000123374.11	CDK2	1.79614	5.49563	1459.34	5.58939e-37	4.93996e-35
ENSG00000156345.18	CDK20	0.322047	3.66652	17.4014	0.000129685	0.000259626
ENSG00000111328.7	CDK2AP1	0.501533	7.08798	180.553	1.2766e-17	9.9275e-17
ENSG00000167797.8	CDK2AP2	0.838603	6.10265	385.469	2.95889e-24	4.77193e-23
ENSG00000250506.9	CDK3	1.09029	4.32466	287.303	1.26056e-21	1.50055e-20
ENSG00000135446.17	CDK4	0.671796	6.77365	335.16	5.41841e-23	7.58033e-22
ENSG00000176749.9	CDK5R1	1.22364	3.5355	265.866	5.99567e-21	6.67344e-20
ENSG00000136861.19	CDK5RAP2	0.497846	6.14431	138.856	1.28523e-15	8.14354e-15
ENSG00000108465.15	CDK5RAP3	0.382241	6.7384	34.5457	0.000110987	0.000224005
ENSG00000105810.10	CDK6	2.65994	0.808728	92.9643	1.0524e-12	4.93452e-12
ENSG00000134058.12	CDK7	0.219177	4.98254	16.739	0.000167402	0.000330179
ENSG00000237190.4	CDKN2AIPNL	0.155898	5.13369	9.18186	0.00396974	0.00656232
ENSG00000123080.12	CDKN2C	1.48845	2.86738	245.764	2.86203e-20	2.96203e-19
ENSG00000100526.21	CDKN3	2.00587	2.85091	400.339	1.33674e-24	2.23177e-23
ENSG00000140743.8	CDR2	0.429415	3.67735	29.6203	1.87012e-06	4.61816e-06
ENSG00000167513.9	CDT1	0.976287	3.65361	166.933	4.64378e-17	3.40778e-16
ENSG00000091527.17	CDV3	0.614761	7.18124	331.544	6.77599e-23	9.36197e-22
ENSG00000153046.18	CDYL	0.238966	4.40276	12.3416	0.00106346	0.0018974
ENSG00000166446.15	CDYL2	1.92733	7.05161	1593.03	3.91103e-23	5.56236e-22
ENSG00000221869.5	CEBPD	0.585053	2.91843	33.9302	4.98764e-07	1.30857e-06
ENSG00000115816.15	CEBPZ	0.352874	5.76608	66.9038	1.40167e-10	5.3255e-10
ENSG00000115163.15	CENPA	1.44862	2.55556	165.705	5.31972e-17	3.88716e-16
ENSG00000125817.8	CENPB	0.327826	6.30118	68.6613	9.73763e-11	3.77045e-10
ENSG00000213753.11	CENPBD1P1	0.237302	5.60165	24.5873	9.72439e-06	2.21748e-05
ENSG00000138778.14	CENPE	2.37402	1.84514	198.899	4.33816e-14	2.35141e-13
ENSG00000117724.14	CENPF	2.74736	4.10176	983.944	3.0088e-22	3.86236e-21
ENSG00000153044.10	CENPH	1.7682	3.10053	320.626	5.17714e-22	6.45244e-21
ENSG00000102384.14	CENPI	3.20396	2.69869	802.218	3.87157e-31	1.42761e-29
ENSG00000151849.16	CENPJ	1.04749	2.68515	101.05	2.78217e-13	1.38406e-12
ENSG00000123219.13	CENPK	2.77599	2.11676	393.879	7.46296e-24	1.14002e-22
ENSG00000120334.16	CENPL	0.955703	3.86385	185.211	6.71891e-18	5.39062e-17
ENSG00000100162.15	CENPM	2.37754	1.90675	267.358	5.36053e-21	5.99045e-20
ENSG00000166451.14	CENPN	4.4135	8.80557	6559.17	1.26308e-26	2.63648e-25
ENSG00000138092.11	CENPO	0.471482	5.24988	94.8742	7.63307e-13	3.62713e-12
ENSG00000188312.14	CENPP	0.742504	4.79271	182.778	8.61247e-18	6.83108e-17
ENSG00000031691.7	CENPQ	0.707904	2.7869	50.7647	5.35492e-09	1.73073e-08
ENSG00000175279.22	CENPS	0.300098	4.4721	22.1483	2.26419e-05	4.9483e-05
ENSG00000251503.8	CENPS-CORT	0.290111	4.45546	20.592	3.95128e-05	8.42374e-05
ENSG00000151725.12	CENPU	2.21908	4.02305	823.562	1.0693e-28	2.92846e-27
ENSG00000203760.9	CENPW	2.09007	1.89165	229.323	1.11601e-19	1.08873e-18
ENSG00000169689.15	CENPX	1.59821	5.6763	1150.47	1.21748e-34	7.34843e-33
ENSG00000116198.14	CEP104	0.198347	5.57847	19.4918	5.90912e-05	0.000123402
ENSG00000154240.17	CEP112	0.582462	1.97223	17.7438	0.000113793	0.000229253
ENSG00000100629.17	CEP128	1.25572	1.91841	95.2614	7.1558e-13	3.40761e-12
ENSG00000174799.11	CEP135	0.649618	2.16793	26.9517	4.41479e-06	1.04458e-05
ENSG00000103995.14	CEP152	1.17383	2.50585	99.6644	5.90484e-13	2.83983e-12
ENSG00000135315.12	CEP162	0.614016	1.51167	15.9379	0.000228905	0.00044479
ENSG00000099814.17	CEP170B	0.181649	6.52787	22.963	1.70111e-05	3.77361e-05
ENSG00000166004.15	CEP295	0.45355	4.90114	64.5763	2.29109e-10	8.53727e-10
ENSG00000164118.13	CEP44	0.532304	3.79796	54.4549	2.21028e-09	7.41824e-09
ENSG00000138180.16	CEP55	3.59086	2.55813	770.523	1.16751e-30	4.01278e-29
ENSG00000183137.15	CEP57L1	0.478427	3.67198	41.5298	5.76163e-08	1.66459e-07
ENSG00000182923.20	CEP63	0.237699	5.34073	24.8954	8.75947e-06	2.0069e-05
ENSG00000101624.11	CEP76	0.349907	3.2791	16.1073	0.000214165	0.000417423
ENSG00000173588.16	CEP83	1.07142	2.96146	136.349	1.77111e-15	1.10617e-14
ENSG00000130695.16	CEP85	0.626294	3.54457	58.7607	8.2007e-10	2.8854e-09
ENSG00000121289.18	CEP89	0.535269	5.41741	116.422	2.68648e-14	1.48913e-13
ENSG00000182504.11	CEP97	0.198594	4.44171	10.1822	0.00253072	0.00429508
ENSG00000259577.2	CERNA1	0.570304	3.40166	48.9821	8.31386e-09	2.6302e-08
ENSG00000172292.15	CERS6	0.284108	6.83618	60.8897	5.09983e-10	1.83347e-09
ENSG00000227617.9	CERS6-AS1	0.243875	6.08599	35.1154	3.51348e-07	9.36928e-07
ENSG00000172831.14	CES2	0.353182	4.76878	34.5993	4.08987e-07	1.08453e-06
ENSG00000147400.10	CETN2	0.540517	5.31006	116.171	2.78609e-14	1.54051e-13
ENSG00000160401.15	CFAP157	0.700072	3.77433	83.3525	5.6865e-12	2.48382e-11
ENSG00000070761.8	CFAP20	0.667877	4.62164	112.228	5.44204e-14	2.91569e-13
ENSG00000163075.13	CFAP221	3.19937	0.916461	135.26	2.03881e-15	1.26591e-14
ENSG00000163001.12	CFAP36	0.408017	4.60138	50.1127	6.28361e-09	2.01365e-08
ENSG00000186710.12	CFAP73	0.625752	4.50898	102.111	2.34928e-13	1.18031e-12
ENSG00000164323.15	CFAP97	0.536842	6.26703	188.673	4.74047e-18	3.86032e-17
ENSG00000153774.9	CFDP1	0.437654	4.7131	60.9021	5.08595e-10	1.82877e-09
ENSG00000172757.13	CFL1	0.440453	8.91073	168.745	3.80612e-17	2.8144e-16
ENSG00000226312.7	CFLAR-AS1	0.439828	1.87449	10.3886	0.00230945	0.00393874
ENSG00000143942.5	CHAC2	0.856376	1.91012	45.7227	1.90043e-08	5.78783e-08
ENSG00000167670.16	CHAF1A	1.18416	4.46321	385.121	3.01538e-24	4.85601e-23
ENSG00000198824.7	CHAMP1	0.239902	5.33484	26.2997	5.47369e-06	1.28164e-05
ENSG00000172586.8	CHCHD1	0.476998	5.34252	89.3801	1.94638e-12	8.89044e-12
ENSG00000250479.9	CHCHD10	0.577383	4.57313	96.1006	6.22504e-13	2.98416e-12
ENSG00000106153.13	CHCHD2	0.325172	7.65761	82.4902	1.03119e-11	4.38377e-11
ENSG00000186940.6	CHCHD2P9	0.652615	0.571352	8.74042	0.00486	0.0079426
ENSG00000106554.13	CHCHD3	0.579375	5.9799	196.933	2.10486e-18	1.78647e-17
ENSG00000163528.13	CHCHD4	1.13445	4.33484	278.19	2.41541e-21	2.80187e-20
ENSG00000125611.16	CHCHD5	0.347392	4.21704	27.7393	3.41445e-06	8.17706e-06
ENSG00000159685.11	CHCHD6	0.444086	3.05232	23.7478	1.29604e-05	2.91481e-05
ENSG00000131778.20	CHD1L	0.292422	5.68307	46.7786	1.44917e-08	4.45985e-08
ENSG00000171316.13	CHD7	1.43514	4.16861	401.57	2.16722e-24	3.55699e-23
ENSG00000016391.11	CHDH	0.150227	5.55356	10.1292	0.00259115	0.00438944
ENSG00000149554.14	CHEK1	1.44289	3.69481	374.891	5.29587e-24	8.29463e-23
ENSG00000183765.23	CHEK2	1.18004	3.52975	236.077	6.32014e-20	6.33208e-19
ENSG00000085872.15	CHERP	0.208061	6.17388	25.7803	6.50572e-06	1.51216e-05
ENSG00000072609.18	CHFR	0.431229	5.1826	70.5392	6.63931e-11	2.61163e-10
ENSG00000177830.18	CHID1	0.234182	5.57609	25.8003	6.4626e-06	1.50277e-05
ENSG00000110721.12	CHKA	1.14814	5.50906	613.162	1.43072e-28	3.85774e-27
ENSG00000083937.10	CHMP2B	0.202692	5.59918	20.8844	3.55493e-05	7.61082e-05
ENSG00000254505.11	CHMP4A	0.373572	5.16519	56.2259	1.46252e-09	5.01049e-09
ENSG00000086065.14	CHMP5	0.116401	6.37784	9.26936	0.00381474	0.0063211
ENSG00000106069.24	CHN2	1.12619	0.144346	15.6732	0.000254109	0.000490512
ENSG00000187446.12	CHP1	0.620105	7.64456	358.65	1.33269e-23	1.97746e-22
ENSG00000123989.15	CHPF	0.60089	5.81664	170.334	3.20118e-17	2.39492e-16
ENSG00000111666.11	CHPT1	0.387617	7.92512	147.126	4.59776e-16	3.04948e-15
ENSG00000104472.10	CHRAC1	0.654303	4.22547	101.865	2.44294e-13	1.22405e-12
ENSG00000101938.15	CHRDL1	2.9475	-0.673701	69.3742	8.41371e-11	3.27434e-10
ENSG00000166664.15	CHRFAM7A	0.803154	0.401623	10.9355	0.00181602	0.00314073
ENSG00000120903.13	CHRNA2	7.69261	5.16895	5171.56	1.23728e-49	7.44778e-47
ENSG00000169684.13	CHRNA5	0.764659	2.62179	55.0913	1.90382e-09	6.44308e-09
ENSG00000175344.19	CHRNA7	0.569123	1.1138	8.52931	0.00535826	0.00870516
ENSG00000171310.11	CHST11	0.778368	1.93908	20.9233	3.50541e-05	7.51058e-05
ENSG00000175040.6	CHST2	1.66384	0.538819	33.8735	5.21303e-07	1.36433e-06
ENSG00000131873.7	CHSY1	0.920373	6.60686	597.839	2.48347e-28	6.48439e-27
ENSG00000127586.17	CHTF18	0.665162	4.0161	95.6037	6.75974e-13	3.2266e-12
ENSG00000160679.13	CHTOP	0.138331	6.74867	15.1499	0.000312876	0.00059671
ENSG00000213341.11	CHUK	0.238949	4.81244	17.96	0.000104818	0.000212247
ENSG00000125954.13	CHURC1-FNTB	0.151099	5.31958	9.2864	0.0037853	0.00627604
ENSG00000144021.3	CIAO1	0.13942	6.38208	13.3292	0.000656246	0.00120405
ENSG00000005194.15	CIAPIN1	0.633158	5.47304	192.655	3.19375e-18	2.65712e-17
ENSG00000185043.13	CIB1	0.823002	6.80752	501.935	1.09025e-26	2.29292e-25
ENSG00000136305.12	CIDEB	0.321386	5.63866	48.4924	9.39574e-09	2.95234e-08
ENSG00000179583.21	CIITA	0.220091	4.24829	12.5193	0.000920622	0.00165556
ENSG00000163507.15	CIP2A	1.93184	2.63682	335.484	5.31141e-23	7.44466e-22
ENSG00000198894.8	CIPC	0.408707	5.71345	76.6733	1.98203e-11	8.18539e-11
ENSG00000277972.2	CISD3	0.206687	6.51558	31.1432	1.16199e-06	2.92725e-06
ENSG00000122966.17	CIT	2.76578	2.79629	695.459	9.06953e-30	2.78616e-28
ENSG00000125931.11	CITED1	2.56806	-0.281937	49.5604	7.20166e-09	2.29464e-08
ENSG00000136108.15	CKAP2	0.89647	5.68036	423.058	4.17264e-25	7.27746e-24
ENSG00000169607.13	CKAP2L	2.39892	2.70905	579.309	4.92529e-28	1.2395e-26
ENSG00000136026.14	CKAP4	0.657035	6.94779	360.827	1.17511e-23	1.75299e-22
ENSG00000175216.15	CKAP5	0.406849	7.00252	138.607	1.32655e-15	8.38869e-15
ENSG00000166165.14	CKB	0.942951	9.42511	737.232	2.59929e-30	8.52596e-29
ENSG00000217555.13	CKLF	0.86469	3.56629	119.381	1.75746e-14	9.91739e-14
ENSG00000254788.7	CKLF-CMTM1	0.963827	3.46207	140.527	1.04034e-15	6.67162e-15
ENSG00000223572.10	CKMT1A	1.02757	6.98798	579.115	4.37382e-23	6.17715e-22
ENSG00000237289.10	CKMT1B	1.05005	7.00581	676.198	1.57676e-27	3.67723e-26
ENSG00000173207.13	CKS1B	1.56381	4.29237	529.629	3.43098e-27	7.65679e-26
ENSG00000268942.2	CKS1BP3	1.58032	-0.136386	30.9006	1.25266e-06	3.145e-06
ENSG00000123975.5	CKS2	2.17322	4.3435	1047.77	1.04014e-33	5.35011e-32
ENSG00000140104.14	CLBA1	0.552759	4.29453	73.1822	3.91342e-11	1.57356e-10
ENSG00000121940.17	CLCC1	0.442339	6.18234	106.821	1.23363e-13	6.34685e-13
ENSG00000232000.3	CLCN3P1	1.23879	2.00656	108.394	8.84497e-14	4.64174e-13
ENSG00000011021.23	CLCN6	0.274742	4.69973	21.97	2.41164e-05	5.25609e-05
ENSG00000157224.16	CLDN12	0.346189	7.26942	110.831	6.12008e-14	3.26717e-13
ENSG00000165215.6	CLDN3	0.685597	4.70446	130.597	3.76077e-15	2.27114e-14
ENSG00000189143.10	CLDN4	0.18273	7.13544	27.161	4.12221e-06	9.78471e-06
ENSG00000181885.18	CLDN7	0.401922	8.16401	156.33	1.54066e-16	1.06863e-15
ENSG00000156284.6	CLDN8	2.77843	3.34738	636.716	6.28126e-29	1.77308e-27
ENSG00000163815.6	CLEC3B	0.332538	3.72706	21.0156	3.39087e-05	7.27708e-05
ENSG00000172243.18	CLEC7A	2.21874	1.20046	166.655	4.78867e-17	3.51064e-16
ENSG00000153132.13	CLGN	1.58091	7.12064	1714.39	1.42515e-38	1.59502e-36
ENSG00000213719.8	CLIC1	0.24084	7.26395	51.3819	4.60728e-09	1.4991e-08
ENSG00000113282.14	CLINT1	0.298872	6.48698	61.4824	4.47587e-10	1.6175e-09
ENSG00000102805.16	CLN5	0.454245	6.24709	125.092	7.91476e-15	4.64133e-14
ENSG00000128973.13	CLN6	1.43702	5.25013	842.968	1.28861e-31	5.05279e-30
ENSG00000182372.10	CLN8	0.738266	6.14607	296.895	6.61945e-22	8.12726e-21
ENSG00000074201.9	CLNS1A	0.226886	6.21148	35.7077	2.95511e-07	7.94883e-07
ENSG00000172409.7	CLP1	0.44844	3.7199	37.5037	1.76231e-07	4.84033e-07
ENSG00000162129.15	CLPB	0.677441	5.6638	230.887	9.77168e-20	9.6384e-19
ENSG00000125656.11	CLPP	0.492827	5.38043	84.6229	8.36388e-12	3.58162e-11
ENSG00000049656.14	CLPTM1L	0.699696	7.01574	425.125	3.76367e-25	6.64746e-24
ENSG00000166855.9	CLPX	0.302816	6.41654	62.7592	3.38714e-10	1.23771e-09
ENSG00000092853.14	CLSPN	3.09984	3.13196	1041.45	1.14332e-33	5.82702e-32
ENSG00000122705.17	CLTA	0.613243	6.67715	221.994	2.33451e-18	1.96947e-17
ENSG00000141367.12	CLTC	0.344069	9.67182	104.819	1.53425e-13	7.84456e-13
ENSG00000132361.18	CLUH	0.505839	6.9436	212.027	5.11518e-19	4.63111e-18
ENSG00000111726.13	CMAS	0.735019	6.5394	363.735	9.94359e-24	1.49942e-22
ENSG00000187118.14	CMC1	0.160477	5.36957	11.9394	0.00117735	0.0020884
ENSG00000103121.9	CMC2	3.12173	7.25547	6404.07	8.58135e-52	1.12426e-48
ENSG00000162368.14	CMPK1	0.402895	7.31802	152.367	2.45161e-16	1.67082e-15
ENSG00000184220.12	CMSS1	0.508008	4.32711	65.0038	2.09171e-10	7.8218e-10
ENSG00000089505.18	CMTM1	0.718624	0.0993555	8.21197	0.00621153	0.00999012
ENSG00000183723.13	CMTM4	0.279337	7.41595	68.5102	1.00453e-10	3.87878e-10
ENSG00000169714.17	CNBP	0.398687	8.41126	163.02	7.17846e-17	5.17742e-16
ENSG00000133313.15	CNDP2	0.892815	9.18288	768.65	9.97769e-31	3.47767e-29
ENSG00000170289.13	CNGB3	0.526777	2.05056	15.6335	0.000258138	0.000497876
ENSG00000100528.12	CNIH1	0.419196	6.4204	120.259	1.55184e-14	8.79904e-14
ENSG00000149970.16	CNKSR2	2.68071	2.4437	406.104	1.01528e-24	1.71047e-23
ENSG00000064666.15	CNN2	0.319557	4.83247	29.5234	1.92828e-06	4.7523e-06
ENSG00000182973.20	CNOT10	0.165021	5.34456	12.0145	0.00114022	0.00202624
ENSG00000113300.13	CNOT6	0.309007	6.35897	57.3334	1.13383e-09	3.9267e-09
ENSG00000198791.12	CNOT7	0.355126	7.02792	99.1957	3.74988e-13	1.83716e-12
ENSG00000144580.14	CNOT9	0.611933	6.02101	213.863	4.33125e-19	3.95675e-18
ENSG00000173786.17	CNP	0.144306	7.00567	18.1852	9.62528e-05	0.000195883
ENSG00000257727.6	CNPY2	0.388722	6.62903	109.342	7.65896e-14	4.04794e-13
ENSG00000137161.18	CNPY3	0.77252	5.23328	241.728	3.96834e-20	4.03759e-19
ENSG00000176563.10	CNTD1	0.279284	5.60415	40.5932	7.43693e-08	2.1217e-07
ENSG00000044459.15	CNTLN	0.232814	3.70094	10.0231	0.00271661	0.00459026
ENSG00000174469.23	CNTNAP2	3.43722	1.81243	452.232	1.01367e-25	1.89401e-24
ENSG00000119397.19	CNTRL	0.647271	2.329	29.0844	2.21643e-06	5.42166e-06
ENSG00000183978.8	COA3	0.27441	5.4334	30.3522	1.48597e-06	3.70527e-06
ENSG00000181924.7	COA4	0.901768	6.21166	442.946	1.61934e-25	2.98176e-24
ENSG00000168275.16	COA6	0.579713	4.2323	76.0448	2.237e-11	9.18556e-11
ENSG00000162377.6	COA7	0.67516	5.2663	190.716	3.86756e-18	3.18676e-17
ENSG00000068120.15	COASY	0.949517	6.43337	548.996	1.57922e-27	3.67913e-26
ENSG00000164597.15	COG5	0.371988	6.87589	112.499	4.77285e-14	2.57512e-13
ENSG00000121058.5	COIL	0.212811	5.10593	14.5664	0.000402406	0.000757919
ENSG00000160963.14	COL26A1	0.43303	3.2239	24.4173	1.03038e-05	2.34216e-05
ENSG00000113163.19	COL4A3BP	0.477471	7.07908	180.142	1.13056e-17	8.84121e-17
ENSG00000188153.14	COL4A5	0.197107	6.32082	27.0066	4.33601e-06	1.02736e-05
ENSG00000197565.17	COL4A6	1.21998	1.63119	64.3563	2.40131e-10	8.93599e-10
ENSG00000130309.12	COLGALT1	0.753106	5.88092	299.124	5.5659e-22	6.91762e-21
ENSG00000173163.11	COMMD1	0.297833	3.90768	16.0572	0.000218423	0.000425237
ENSG00000145781.9	COMMD10	0.237511	5.34185	25.0982	8.17933e-06	1.88037e-05
ENSG00000140365.16	COMMD4	0.40806	4.9296	52.5608	3.46629e-09	1.14169e-08
ENSG00000170619.10	COMMD5	0.206087	5.08574	15.8505	0.00023693	0.000459501
ENSG00000149600.12	COMMD7	0.380991	5.98437	67.0989	1.91486e-10	7.18339e-10
ENSG00000169019.11	COMMD8	0.524966	3.86369	50.3357	5.94845e-09	1.91202e-08
ENSG00000110442.12	COMMD9	0.342356	4.3202	27.2088	4.05829e-06	9.63915e-06
ENSG00000093010.15	COMT	0.32081	6.46539	75.6321	2.42287e-11	9.92316e-11
ENSG00000165644.11	COMTD1	0.604192	3.74088	57.457	1.10226e-09	3.82392e-09
ENSG00000122218.17	COPA	0.157478	7.76452	24.2539	1.08946e-05	2.46941e-05
ENSG00000129083.13	COPB1	0.350882	7.73339	123.439	9.94293e-15	5.75042e-14
ENSG00000184432.11	COPB2	0.489	7.52283	188.626	5.53554e-18	4.46532e-17
ENSG00000105669.14	COPE	0.321266	6.81749	74.7634	2.86863e-11	1.16822e-10
ENSG00000181789.14	COPG1	0.789247	8.2818	619.526	1.14215e-28	3.10977e-27
ENSG00000172301.11	COPRS	1.15049	5.88499	553.641	4.69539e-26	9.07776e-25
ENSG00000166200.15	COPS2	0.318583	6.88432	72.8292	4.19682e-11	1.68205e-10
ENSG00000141030.13	COPS3	0.849863	6.34597	473.857	3.74283e-26	7.38355e-25
ENSG00000144524.18	COPS7B	0.259339	4.84433	19.6678	5.53785e-05	0.000115964
ENSG00000172428.11	COPS9	0.18104	4.68341	9.43988	0.00353073	0.00588332
ENSG00000111481.10	COPZ1	0.795461	7.60626	602.765	2.0771e-28	5.4877e-27
ENSG00000115520.9	COQ10B	0.309983	5.55708	40.0826	8.55754e-08	2.42825e-07
ENSG00000173085.15	COQ2	0.269717	3.80597	12.1968	0.00105516	0.00188366
ENSG00000132423.12	COQ3	0.377001	3.91521	27.4652	3.73259e-06	8.90448e-06
ENSG00000119723.17	COQ6	0.234913	5.48332	25.9746	6.09765e-06	1.42132e-05
ENSG00000163050.18	COQ8A	0.86078	6.28208	481.173	2.69711e-26	5.40684e-25
ENSG00000123815.13	COQ8B	0.583441	5.2199	132.681	2.85485e-15	1.74487e-14
ENSG00000088682.14	COQ9	0.347755	5.4788	52.4569	3.55383e-09	1.16897e-08
ENSG00000172725.14	CORO1B	0.901209	6.91638	583.964	4.13913e-28	1.04996e-26
ENSG00000106789.13	CORO2A	1.48529	6.61619	1415.32	1.12082e-36	9.27988e-35
ENSG00000103426.12	CORO7-PAM16	0.249911	4.31074	16.3141	0.000197506	0.000386272
ENSG00000103187.8	COTL1	1.49571	4.44897	558.821	1.07564e-27	2.56495e-26
ENSG00000006695.12	COX10	0.666284	4.01651	87.8218	2.55605e-12	1.15473e-11
ENSG00000178449.9	COX14	0.385732	5.18011	54.5142	2.17966e-09	7.31766e-09
ENSG00000014919.13	COX15	0.26997	5.51822	34.9299	3.71018e-07	9.87019e-07
ENSG00000133983.16	COX16	0.395546	5.77988	75.75	2.36818e-11	9.70629e-11
ENSG00000138495.7	COX17	0.929017	6.28294	476.868	3.36292e-26	6.66361e-25
ENSG00000205105.6	COX17P1	0.810045	-0.0995344	8.48409	0.00547185	0.00887741
ENSG00000163626.17	COX18	1.06625	5.28576	456.128	8.44445e-26	1.59521e-24
ENSG00000178741.12	COX5A	0.459705	6.80631	168.084	4.09212e-17	3.02087e-16
ENSG00000111775.3	COX6A1	0.145061	7.83142	16.4956	0.000193878	0.000379641
ENSG00000126267.11	COX6B1	0.340446	7.04044	83.132	6.33307e-12	2.74737e-11
ENSG00000115944.15	COX7A2L	0.286485	6.40158	49.0686	8.13668e-09	2.57781e-08
ENSG00000258626.2	COX7A2P1	1.79812	-0.373986	41.5158	5.78355e-08	1.67027e-07
ENSG00000131174.7	COX7B	0.320535	6.24467	61.041	4.93237e-10	1.77584e-09
ENSG00000235903.10	CPB2-AS1	0.651745	3.12049	51.9519	4.01331e-09	1.31409e-08
ENSG00000107864.15	CPEB3	1.08016	3.34096	129.193	5.06236e-15	3.02438e-14
ENSG00000178773.15	CPNE7	0.512742	4.69412	35.6406	3.02664e-05	6.53254e-05
ENSG00000080819.9	CPOX	0.49028	4.05006	55.0559	1.91965e-09	6.49163e-09
ENSG00000071894.17	CPSF1	0.245777	6.03168	31.2238	1.15816e-06	2.91794e-06
ENSG00000214076.3	CPSF1P1	1.63685	3.68218	454.511	9.10774e-26	1.71469e-24
ENSG00000165934.13	CPSF2	0.108945	7.1884	10.4332	0.00226432	0.00386622
ENSG00000119203.14	CPSF3	0.176145	5.57905	15.3553	0.000288266	0.000552517
ENSG00000149532.16	CPSF7	0.381062	7.00181	125.156	7.84555e-15	4.60195e-14
ENSG00000110090.13	CPT1A	0.128086	7.68749	16.337	0.000195752	0.000383009
ENSG00000157184.7	CPT2	0.141541	5.93553	10.3127	0.00238837	0.00406462
ENSG00000224051.7	CPTP	0.338863	5.17564	41.8727	5.25134e-08	1.52388e-07
ENSG00000257175.2	CR383656.1	3.54443	-0.705056	78.4518	1.41209e-11	5.91834e-11
ENSG00000177685.17	CRACR2B	0.925459	5.64091	344.928	3.06443e-23	4.41182e-22
ENSG00000007545.16	CRAMP1	0.285034	5.08066	26.3345	5.41099e-06	1.26816e-05
ENSG00000130545.16	CRB3	0.236777	4.78822	16.0195	0.000221677	0.000431271
ENSG00000241258.7	CRCP	0.418476	5.44493	78.1784	1.48716e-11	6.21893e-11
ENSG00000107175.12	CREB3	0.215351	6.13011	28.3874	2.76977e-06	6.70452e-06
ENSG00000182158.16	CREB3L2	1.33499	6.09078	777.353	2.54107e-29	7.49599e-28
ENSG00000143578.16	CREB3L4	2.08706	6.73597	2657.92	6.0889e-43	1.17924e-40
ENSG00000143162.9	CREG1	0.185331	6.36347	18.3444	9.65061e-05	0.000196363
ENSG00000184164.15	CRELD2	0.610711	5.67403	188.465	4.84028e-18	3.93872e-17
ENSG00000182809.11	CRIP2	0.908077	2.63256	65.0115	2.08833e-10	7.81177e-10
ENSG00000096006.12	CRISP3	1.6653	0.158005	46.5173	1.54926e-08	4.75671e-08
ENSG00000103196.12	CRISPLD2	2.91166	4.53673	1687.5	1.18004e-37	1.16291e-35
ENSG00000099942.13	CRKL	0.432017	5.86064	101.245	2.69678e-13	1.34519e-12
ENSG00000006016.12	CRLF1	0.518909	2.82332	29.1375	2.17931e-06	5.33791e-06
ENSG00000176390.12	CRLF3	0.338685	3.96036	24.1769	1.11853e-05	2.53117e-05
ENSG00000088766.12	CRLS1	0.957315	5.64742	462.455	6.29583e-26	1.20361e-24
ENSG00000101343.15	CRNKL1	0.727722	5.92122	299.928	5.27031e-22	6.56122e-21
ENSG00000005469.12	CROT	1.54048	5.17422	844.258	1.24554e-31	4.92728e-30
ENSG00000170275.15	CRTAP	0.288194	6.13132	54.3834	2.24779e-09	7.53844e-09
ENSG00000276076.5	CRYAA2	0.37715	2.5625	9.28178	0.00402959	0.00665483
ENSG00000109846.9	CRYAB	0.915013	0.511527	13.2262	0.000684911	0.00125282
ENSG00000112297.18	CRYBG1	0.968817	1.02316	30.511	1.41405e-06	3.53347e-06
ENSG00000080200.10	CRYBG3	0.510655	5.40754	104.493	1.61432e-13	8.24448e-13
ENSG00000103316.12	CRYM	1.96813	3.29735	249.185	2.17732e-20	2.28634e-19
ENSG00000062485.19	CS	0.661768	8.25633	404.066	1.0999e-24	1.84743e-23
ENSG00000242599.7	CSAG4	0.336659	3.16627	13.4746	0.000617935	0.00113769
ENSG00000009307.17	CSDE1	0.133954	9.78499	18.5208	8.48259e-05	0.000173835
ENSG00000124207.17	CSE1L	0.944197	7.32965	723.433	3.8061e-30	1.22322e-28
ENSG00000182578.14	CSF1R	1.86272	-0.51967	16.8221	0.0001621	0.000320288
ENSG00000147408.16	CSGALNACT1	4.87275	4.32086	2691.98	4.54031e-43	8.87034e-41
ENSG00000169826.8	CSGALNACT2	0.418211	4.63805	52.9183	3.18193e-09	1.0527e-08
ENSG00000103653.17	CSK	0.773425	5.72395	292.769	8.60726e-22	1.04016e-20
ENSG00000214756.8	CSKMT	0.474973	4.05286	51.6487	4.31865e-09	1.41075e-08
ENSG00000113712.19	CSNK1A1	0.398853	8.71145	149.495	3.45302e-16	2.31713e-15
ENSG00000151292.18	CSNK1G3	0.440641	5.55524	81.2849	8.87692e-12	3.79257e-11
ENSG00000070770.10	CSNK2A2	0.186928	5.35267	15.1962	0.00030714	0.000586473
ENSG00000204435.15	CSNK2B	0.250227	6.01409	31.7513	9.6355e-07	2.44951e-06
ENSG00000104218.16	CSPP1	0.366719	3.95523	26.65	4.87532e-06	1.14854e-05
ENSG00000144655.15	CSRNP1	0.3996	4.71385	48.6801	8.96473e-09	2.82368e-08
ENSG00000101138.12	CSTF1	0.184596	5.67754	17.8535	0.000109142	0.000220482
ENSG00000101811.14	CSTF2	0.365594	4.75292	43.333	3.55247e-08	1.04976e-07
ENSG00000177613.9	CSTF2T	0.254023	5.78329	31.428	1.06422e-06	2.69284e-06
ENSG00000184033.14	CTAG1B	0.387695	3.15299	18.5545	8.3759e-05	0.000171855
ENSG00000126890.14	CTAG2	0.417222	5.49878	70.634	6.89281e-11	2.70514e-10
ENSG00000175029.17	CTBP2	0.196755	7.00807	32.2092	8.37683e-07	2.14521e-06
ENSG00000175826.12	CTDNEP1	0.158155	6.32787	15.7077	0.000250664	0.000484282
ENSG00000144579.8	CTDSP1	0.279014	6.44581	56.6338	1.33119e-09	4.5803e-09
ENSG00000066032.19	CTNNA2	7.67673	-1.09396	88.9183	3.25014e-12	1.45152e-11
ENSG00000040531.16	CTNS	0.309958	4.63415	28.0649	3.07298e-06	7.40067e-06
ENSG00000171793.17	CTPS1	1.25181	5.90808	866.422	6.99784e-32	2.87027e-30
ENSG00000047230.15	CTPS2	0.538741	5.09883	96.0424	1.04764e-12	4.91326e-12
ENSG00000109861.17	CTSC	0.316134	2.98044	12.7704	0.000828389	0.00149928
[truncated: 11,850 more rows]

## Sheet: Control vs knockdown
Table S8: Differentially expressed genes (FDR<0.01) in the RNA-seq analysis of LNCaP cells under PVT1 knockdown (KD) in the absence of androgen compared with control cells without KD in the absence of hormone.
Gene_Ensembl_ID	Gene_Name	log2FC	log2CPM	F	PValue	FDR
ENSG00000126070.20	AGO3	0.164555	5.29461	11.8426	0.00122705	0.00516616
ENSG00000158122.12	AAED1	0.289051	3.69504	13.1265	0.000713894	0.00321794
ENSG00000103591.13	AAGAB	0.137891	6.61655	14.3726	0.000427845	0.00207061
ENSG00000087884.15	AAMDC	0.283915	3.31652	13.0533	0.000735984	0.00330461
ENSG00000090861.17	AARS	0.28346	8.63884	69.5546	8.15872e-11	1.95809e-09
ENSG00000281376.1	ABALON	0.132489	6.3589	10.2415	0.00246498	0.00933992
ENSG00000115657.14	ABCB6	0.410698	5.55783	56.0103	2.31445e-09	4.2252e-08
ENSG00000101986.12	ABCD1	0.226544	5.85394	27.7306	3.42414e-06	2.9582e-05
ENSG00000106077.19	ABHD11	0.367	5.36803	42.556	5.15603e-08	7.01497e-07
ENSG00000114779.20	ABHD14B	0.227667	5.26239	23.4047	1.45906e-05	0.00010665
ENSG00000183260.7	ABHD16B	0.264173	3.28656	10.6599	0.00204904	0.00799472
ENSG00000164074.16	ABHD18	0.404469	4.50237	56.1854	1.47628e-09	2.81505e-08
ENSG00000100439.11	ABHD4	0.26046	6.15728	42.2922	4.69036e-08	6.45236e-07
ENSG00000011198.10	ABHD5	0.227072	5.36005	24.4645	1.01392e-05	7.72826e-05
ENSG00000138443.17	ABI2	0.452224	5.62572	92.6757	1.26876e-12	4.36077e-11
ENSG00000099204.21	ABLIM1	0.339681	4.0991	28.3804	2.77602e-06	2.46915e-05
ENSG00000284874.1	AC000093.1	0.210917	5.39493	21.7676	2.5912e-05	0.000177384
ENSG00000283208.2	AC001226.2	0.319351	5.59748	42.5981	4.32109e-08	5.98503e-07
ENSG00000225498.1	AC002064.1	0.915545	0.138743	16.7354	0.000167634	0.000911954
ENSG00000258924.4	AC002094.1	0.261004	4.17177	14.5482	0.000398465	0.00194321
ENSG00000265618.1	AC002094.2	0.391819	4.27386	36.8254	2.13929e-07	2.49327e-06
ENSG00000258240.6	AC002351.1	1.30642	-0.643916	13.6802	0.000583828	0.00269772
ENSG00000241764.5	AC002467.1	0.404974	3.32638	14.3018	0.00044031	0.00212218
ENSG00000227782.2	AC002553.1	0.326984	3.12952	13.7128	0.00056015	0.00260561
ENSG00000268107.6	AC003005.1	0.556882	3.11798	35.8283	2.85326e-07	3.23722e-06
ENSG00000262302.1	AC003688.1	0.297447	7.16721	74.1223	3.25197e-11	8.52092e-10
ENSG00000272079.2	AC004233.3	0.547742	1.68895	18.2943	9.23704e-05	0.00054454
ENSG00000263412.2	AC004477.1	0.469222	1.72431	11.942	0.00117606	0.00497606
ENSG00000266341.1	AC004477.2	0.231298	5.77817	31.6581	9.91519e-07	9.83658e-06
ENSG00000285162.1	AC004593.3	1.27353	0.0951115	22.2759	2.16449e-05	0.000151787
ENSG00000227495.1	AC004771.1	0.179828	5.55081	13.7897	0.000542728	0.00253622
ENSG00000274777.1	AC004792.1	3.26423	-1.45886	32.9535	6.83291e-07	7.05201e-06
ENSG00000277283.1	AC004812.2	0.559237	3.39527	48.0425	1.05196e-08	1.71016e-07
ENSG00000227751.1	AC004824.1	0.315329	3.74297	14.34	0.000479792	0.00228332
ENSG00000272812.1	AC004908.2	0.607823	1.03891	10.6004	0.00211179	0.0081917
ENSG00000251537.4	AC005324.3	0.483119	4.49766	63.8138	2.69737e-10	5.88403e-09
ENSG00000277476.1	AC005332.6	0.41741	2.37219	13.8794	0.00052314	0.00246121
ENSG00000278730.1	AC005332.7	0.15664	5.74073	13.065	0.000732412	0.00329341
ENSG00000269604.1	AC005523.2	0.231812	5.86833	29.7864	1.77465e-06	1.65668e-05
ENSG00000279809.1	AC005538.2	0.301487	5.06555	34.6329	4.04948e-07	4.41675e-06
ENSG00000260107.1	AC005606.1	0.318509	3.61947	14.7652	0.000365065	0.00180162
ENSG00000272770.1	AC005696.2	0.158036	5.53192	12.4414	0.000951355	0.00413678
ENSG00000261335.1	AC005837.1	0.535	1.73606	14.1735	0.000463913	0.00222104
ENSG00000264324.1	AC006030.1	0.33493	5.61598	50.3409	5.9409e-09	1.0062e-07
ENSG00000255966.1	AC006064.3	0.851513	-0.381302	10.4717	0.00222614	0.00857352
ENSG00000243224.1	AC006252.1	0.565935	1.10094	10.1389	0.0026443	0.00990463
ENSG00000284697.1	AC006511.5	0.342297	4.65184	36.4573	2.37825e-07	2.74874e-06
ENSG00000267001.1	AC006538.2	0.268883	3.95593	15.9526	0.000227585	0.0011935
ENSG00000235859.5	AC006978.1	0.505485	1.72163	13.012	0.000748758	0.00335099
ENSG00000281593.1	AC006978.2	0.429573	2.14608	11.1635	0.0016444	0.00664096
ENSG00000261094.2	AC007066.2	0.521987	2.87287	31.8721	9.28563e-07	9.26849e-06
ENSG00000261804.3	AC007342.4	0.584253	1.70308	19.5621	5.75766e-05	0.000360008
ENSG00000262714.1	AC007342.5	0.419273	2.22734	14.3763	0.000427194	0.00206791
ENSG00000279722.1	AC007342.7	0.707355	0.796837	15.0618	0.000324092	0.00162133
ENSG00000279741.1	AC007342.8	0.620654	0.692635	10.3109	0.00239023	0.00911561
ENSG00000280027.1	AC007342.9	0.484228	1.42764	11.3286	0.00153077	0.00623479
ENSG00000239467.7	AC007405.3	1.37696	2.1097	125.597	7.38549e-15	3.63915e-13
ENSG00000266602.2	AC008109.1	0.934704	-0.0336534	11.2699	0.00157092	0.00638341
ENSG00000249637.3	AC008438.1	0.448984	3.044	22.3349	2.11993e-05	0.000149226
ENSG00000271737.1	AC008608.2	0.482749	1.4566	10.7972	0.00192927	0.00761452
ENSG00000275719.1	AC008622.2	0.514283	4.91156	64.056	2.56076e-10	5.63012e-09
ENSG00000269711.1	AC008763.3	0.269092	4.44517	19.0899	6.85786e-05	0.00041961
ENSG00000141979.4	AC008764.1	0.162195	5.17734	10.4784	0.00221963	0.00855138
ENSG00000268309.1	AC008764.3	0.190537	4.72826	11.3316	0.00152882	0.00622939
ENSG00000269578.1	AC008764.7	1.0857	-0.919361	10.621	0.00208444	0.00809869
ENSG00000279748.1	AC008764.9	0.631167	0.553807	11.4868	0.00142968	0.00588901
ENSG00000268083.5	AC008982.1	0.154669	8.67523	23.4684	1.42727e-05	0.000104635
ENSG00000269688.1	AC008982.2	1.32925	0.699548	41.8479	5.2865e-08	7.16186e-07
ENSG00000261385.1	AC009088.3	0.233564	3.84044	11.1157	0.00167887	0.00676774
ENSG00000276663.1	AC009090.3	0.428106	2.52753	11.5937	0.0014037	0.00579916
ENSG00000261513.1	AC009097.4	1.21987	-0.0136014	18.9405	7.25012e-05	0.000439626
ENSG00000259952.1	AC009133.2	0.182317	6.28515	16.6705	0.000171909	0.000932707
ENSG00000275857.1	AC009133.4	0.538246	4.91	65.3583	1.94019e-10	4.37367e-09
ENSG00000280893.1	AC009133.6	0.159171	5.31141	10.7298	0.00198715	0.00780241
ENSG00000272913.1	AC009237.14	0.277382	3.65853	13.8964	0.000519501	0.00244823
ENSG00000229689.3	AC009237.3	0.197364	4.25196	10.2513	0.00245431	0.00931535
ENSG00000259744.1	AC009269.4	1.05467	-0.419324	13.8837	0.000522219	0.00245843
ENSG00000272986.1	AC009570.1	1.17263	-0.527449	16.2166	0.000205185	0.00108729
ENSG00000258056.3	AC009779.2	0.476359	4.56656	67.1861	1.3215e-10	3.05e-09
ENSG00000261324.2	AC010168.2	1.02327	2.46968	84.1545	4.91638e-12	1.52291e-10
ENSG00000248664.2	AC010273.1	0.187803	4.92321	11.8727	0.00121139	0.00511081
ENSG00000267649.1	AC010327.4	1.37457	0.286791	29.4177	1.9939e-06	1.84343e-05
ENSG00000277383.1	AC010331.1	1.0115	0.359581	19.2259	7.02276e-05	0.000427586
ENSG00000226432.3	AC010342.1	0.75627	1.35561	27.0077	4.33456e-06	3.62657e-05
ENSG00000188242.4	AC010442.1	0.27899	5.50224	35.7364	2.93053e-07	3.30809e-06
ENSG00000261360.2	AC010491.1	0.655406	1.67717	16.655	0.00017295	0.000936986
ENSG00000283103.4	AC010642.2	0.172797	6.58396	16.2937	0.000199089	0.00105952
ENSG00000277369.1	AC010654.1	0.803946	1.11736	21.3308	3.02816e-05	0.000203817
ENSG00000267265.6	AC011476.3	0.420091	2.4449	14.2948	0.000441572	0.00212688
ENSG00000167807.15	AC011511.1	0.224272	4.09865	10.1042	0.00263178	0.00986458
ENSG00000261270.1	AC012181.2	0.58855	1.18636	10.0587	0.00267378	0.00999505
ENSG00000260537.2	AC012184.2	0.213665	5.23465	18.6533	8.07144e-05	0.000483505
ENSG00000272994.1	AC012360.3	0.273027	3.19896	10.3263	0.00237402	0.00907245
ENSG00000235721.1	AC013268.3	1.78793	-1.02381	20.0785	4.76325e-05	0.000305462
ENSG00000261407.2	AC013565.3	1.43234	-0.787428	16.6518	0.000173163	0.000937911
ENSG00000259583.4	AC015712.2	0.216617	5.65985	10.1484	0.00256912	0.00966708
ENSG00000267078.1	AC015802.1	1.28206	-0.713833	15.3462	0.000289318	0.00146647
ENSG00000274213.1	AC015912.3	1.00755	0.819432	30.9743	1.22438e-06	1.19028e-05
ENSG00000262884.1	AC015921.1	0.508878	2.90054	32.4382	7.81316e-07	7.92417e-06
ENSG00000246089.4	AC016065.1	0.524022	2.87057	26.5162	5.09544e-06	4.20161e-05
ENSG00000228925.1	AC016722.2	0.325826	3.76519	18.1981	9.57843e-05	0.000561982
ENSG00000253859.2	AC018616.1	0.634171	1.71026	22.139	2.27164e-05	0.000158304
ENSG00000275441.1	AC020765.2	0.503689	1.96698	15.1265	0.000315815	0.00158562
ENSG00000274104.1	AC020910.4	0.817657	0.321495	12.1029	0.00109814	0.00467377
ENSG00000267216.1	AC020915.1	0.255205	6.42633	36.7784	2.16836e-07	2.5245e-06
ENSG00000283515.1	AC020915.5	0.266318	6.61342	45.8985	1.81616e-08	2.77623e-07
ENSG00000267254.7	AC020928.1	0.358987	3.0211	12.751	0.000898224	0.00393959
ENSG00000250286.2	AC021491.2	0.425418	3.022	19.604	5.66939e-05	0.000355786
ENSG00000280187.1	AC022107.1	0.451365	4.04945	46.3938	1.59906e-08	2.48183e-07
ENSG00000279689.1	AC022400.8	0.192225	7.20084	32.3607	7.9993e-07	8.09452e-06
ENSG00000285133.1	AC022506.1	1.50717	4.52995	514.178	9.3057e-26	4.06385e-23
ENSG00000266947.2	AC022916.1	0.257165	3.36351	11.715	0.00129603	0.00541765
ENSG00000279970.1	AC023024.2	0.757812	0.476057	11.6012	0.00136849	0.00566839
ENSG00000253374.5	AC023644.1	0.620127	1.71027	21.4128	2.94053e-05	0.000198459
ENSG00000249626.1	AC024560.2	0.3059	3.4742	15.921	0.000230437	0.00120646
ENSG00000177738.5	AC025171.1	0.39618	3.33481	25.4516	7.26235e-06	5.76433e-05
ENSG00000257663.1	AC025259.1	0.574799	4.78956	90.5487	1.58995e-12	5.34916e-11
ENSG00000256664.1	AC025423.2	0.611855	4.34659	89.6907	2.18525e-12	7.19969e-11
ENSG00000257181.1	AC025423.4	0.627657	5.16166	154.208	1.97343e-16	1.31593e-14
ENSG00000266313.2	AC026254.2	0.761699	0.404839	11.092	0.00169627	0.00682799
ENSG00000270482.1	AC026367.1	0.589733	1.35297	13.6443	0.000576159	0.00266727
ENSG00000259827.1	AC026461.1	2.54625	3.88537	744.244	3.75034e-30	4.64042e-27
ENSG00000260740.2	AC026471.3	1.1328	-0.556086	17.1024	0.000145472	0.000808574
ENSG00000248223.1	AC026785.2	0.647721	2.68033	39.9441	8.89096e-08	1.13153e-06
ENSG00000261054.1	AC036108.2	0.418782	2.72646	18.3022	9.20984e-05	0.000543512
ENSG00000254547.1	AC036111.1	0.960847	0.262457	13.7874	0.000543245	0.00253757
ENSG00000260018.1	AC040169.1	0.513535	2.14714	19.1182	6.78591e-05	0.000415595
ENSG00000229334.1	AC046143.1	0.525435	2.75619	26.4944	5.13217e-06	4.22565e-05
ENSG00000256861.1	AC048338.1	0.138716	6.39966	13.3823	0.000641987	0.00293239
ENSG00000222020.4	AC062017.1	0.683571	1.74702	23.574	1.38814e-05	0.000102035
ENSG00000257543.1	AC063948.1	0.901116	1.15921	29.7862	1.7748e-06	1.65668e-05
ENSG00000228801.7	AC064807.1	0.377772	2.12044	10.4276	0.00226991	0.00872248
ENSG00000274828.1	AC068473.5	0.272619	4.08409	17.578	0.000121218	0.000688015
ENSG00000235027.1	AC068580.3	0.280209	4.70627	23.2792	1.52391e-05	0.000110917
ENSG00000250644.3	AC068580.4	0.213571	6.67433	33.1109	6.37455e-07	6.6405e-06
ENSG00000259200.2	AC068722.1	3.06499	-1.72177	18.6061	8.70614e-05	0.000516249
ENSG00000274874.2	AC068790.8	0.231836	3.96022	10.3565	0.00234342	0.0089709
ENSG00000284820.1	AC068946.2	0.263413	6.2968	38.2846	1.41262e-07	1.71642e-06
ENSG00000260572.1	AC069224.1	0.631964	1.71804	22.437	2.04513e-05	0.00014483
ENSG00000272741.1	AC069257.3	0.374986	4.06017	25.9571	7.55446e-06	5.96219e-05
ENSG00000256950.2	AC069503.2	0.223933	5.67318	25.3631	7.48132e-06	5.91075e-05
ENSG00000272853.1	AC069544.1	0.487378	2.18241	12.5868	0.0009038	0.00396249
ENSG00000259826.1	AC072061.1	0.592671	1.33665	16.1436	0.000211139	0.00111433
ENSG00000279086.1	AC073130.3	0.52795	2.54094	17.2501	0.000140276	0.000783602
ENSG00000272791.1	AC073389.3	0.647671	1.11908	15.1164	0.000317088	0.00159094
ENSG00000279861.1	AC073548.1	0.209172	5.55805	21.0274	3.37649e-05	0.000224548
ENSG00000257605.3	AC073611.1	0.329095	3.30297	16.2465	0.000202804	0.00107672
ENSG00000234072.1	AC074117.1	0.204203	4.43748	10.842	0.00189178	0.00749046
ENSG00000284644.1	AC074386.1	0.261693	3.9351	14.5168	0.000403565	0.00196549
ENSG00000269984.1	AC078795.1	0.231573	3.94508	10.2727	0.00249349	0.00942949
ENSG00000222043.2	AC079305.1	0.655738	2.23668	30.2184	1.54947e-06	1.47101e-05
ENSG00000284707.2	AC079781.5	0.454087	7.08945	159.49	1.07079e-16	7.57101e-15
ENSG00000233230.2	AC079807.1	0.697648	1.71528	25.5429	7.04347e-06	5.60658e-05
ENSG00000250012.2	AC079848.1	0.542315	2.99938	36.7241	2.20244e-07	2.55883e-06
ENSG00000266208.1	AC080112.1	0.845378	3.68937	130.608	3.75531e-15	1.95417e-13
ENSG00000272758.7	AC083798.2	0.162572	5.91414	14.172	0.000464185	0.00222186
ENSG00000272941.1	AC083862.2	0.208213	4.9601	15.3929	0.000283988	0.00144307
ENSG00000273391.1	AC083880.1	0.788758	1.98034	33.0384	6.51543e-07	6.76827e-06
ENSG00000249955.2	AC084866.1	0.675904	0.573924	11.0163	0.00175316	0.00702905
ENSG00000251139.2	AC084871.2	0.764151	0.390118	13.0553	0.000735379	0.00330342
ENSG00000266677.1	AC087164.1	0.243766	4.479	15.1399	0.000314362	0.0015794
ENSG00000267342.1	AC087289.2	0.249333	3.70162	10.4501	0.00224754	0.00864846
ENSG00000267426.5	AC087289.3	0.170281	6.1546	17.6408	0.000118344	0.000673509
ENSG00000272092.1	AC087623.3	1.02187	0.564855	19.5969	5.68437e-05	0.000356425
ENSG00000268279.4	AC090004.1	0.564909	4.72972	93.1803	1.09466e-12	3.79165e-11
ENSG00000273270.1	AC090114.2	0.2729	5.17819	30.0877	1.61429e-06	1.5241e-05
ENSG00000262533.1	AC090617.3	0.193017	4.80219	11.1049	0.00168684	0.0067974
ENSG00000259438.1	AC090970.2	0.88429	0.702059	19.6399	5.59503e-05	0.000352212
ENSG00000274528.1	AC090970.3	1.00808	1.3022	38.3802	1.37511e-07	1.67724e-06
ENSG00000228998.4	AC091167.1	0.535666	2.3184	22.3547	2.10524e-05	0.000148285
ENSG00000261147.1	AC091167.2	0.216305	7.28493	41.2756	6.17318e-08	8.2132e-07
ENSG00000275674.1	AC091167.6	0.295005	4.95857	29.0285	2.25621e-06	2.05187e-05
ENSG00000255680.1	AC091564.6	0.324174	3.10145	12.6058	0.000887696	0.00389648
ENSG00000275765.6	AC091982.3	0.362836	2.80941	13.14	0.000714111	0.00321827
ENSG00000269001.3	AC092070.2	0.356736	3.36373	20.0158	4.87379e-05	0.000311386
ENSG00000269288.1	AC092070.3	0.49251	2.52314	20.8238	3.63349e-05	0.000239849
ENSG00000261602.1	AC092115.2	0.763197	4.88373	169.211	3.61745e-17	2.75917e-15
ENSG00000276791.1	AC092117.1	0.564362	2.93409	44.3489	2.7173e-08	3.9868e-07
ENSG00000198211.8	AC092143.1	0.314814	4.18497	24.8831	8.79602e-06	6.81646e-05
ENSG00000234432.4	AC092171.3	0.8051	3.5392	104.029	1.73598e-13	6.74759e-12
ENSG00000273084.1	AC092171.5	0.609	1.72864	18.5019	8.54303e-05	0.000508201
ENSG00000284684.1	AC092442.1	0.561929	0.856427	11.2078	0.00161304	0.00652956
ENSG00000260805.2	AC092803.2	0.894079	2.63417	76.4192	2.08126e-11	5.72268e-10
ENSG00000246575.2	AC093162.2	0.876678	0.976958	19.5866	5.706e-05	0.000357279
ENSG00000271949.1	AC093423.3	0.358298	3.22904	19.4701	5.95662e-05	0.000371197
ENSG00000228242.6	AC093495.1	0.62768	5.58075	211.173	5.52889e-19	5.92017e-17
ENSG00000274904.1	AC093512.1	0.235013	5.47951	22.324	2.12811e-05	0.000149707
ENSG00000249335.4	AC093523.1	0.511779	1.9807	13.2118	0.00068901	0.0031184
ENSG00000259784.1	AC093525.1	0.227746	5.54508	25.7339	6.60738e-06	5.31403e-05
ENSG00000260272.1	AC093525.2	0.165744	6.77134	18.8529	7.62511e-05	0.000459736
ENSG00000269937.1	AC093525.7	0.689089	2.56577	38.2728	1.41734e-07	1.72086e-06
ENSG00000261795.1	AC093627.7	1.16338	-0.965795	10.5362	0.00216372	0.00836639
ENSG00000272663.1	AC093635.1	1.05268	-0.306756	14.4016	0.000422833	0.00204992
ENSG00000269559.2	AC093677.2	0.271009	3.80518	13.8876	0.000521382	0.00245605
ENSG00000227527.2	AC096540.1	0.393375	2.08516	12.265	0.00102509	0.00441182
ENSG00000224818.1	AC096677.2	0.463752	1.61163	11.3509	0.00151608	0.00618879
ENSG00000270194.1	AC097359.2	0.363915	3.11148	10.1759	0.00253784	0.0095721
ENSG00000273247.6	AC097376.2	0.343076	3.37577	18.2992	9.21997e-05	0.000543966
ENSG00000245322.7	AC097460.1	0.226876	7.15407	33.9787	6.10325e-07	6.39678e-06
ENSG00000248774.1	AC097534.1	1.01596	3.66094	108.78	8.33991e-14	3.45897e-12
ENSG00000249252.5	AC098829.1	0.892708	-0.0484907	11.4952	0.00142452	0.00587324
ENSG00000271646.1	AC099343.3	0.346839	3.01172	12.8486	0.000801696	0.00355826
ENSG00000272931.1	AC099568.2	0.682105	1.08076	15.3001	0.000294676	0.0014899
ENSG00000260236.1	AC099778.1	0.735724	1.59549	24.1708	1.12085e-05	8.44505e-05
ENSG00000253775.2	AC100802.1	5.13283	-1.44545	50.4488	5.7856e-09	9.8214e-08
ENSG00000261220.2	AC103706.1	0.759252	3.12294	86.9824	2.96406e-12	9.52605e-11
ENSG00000280173.1	AC104447.1	0.759595	1.93236	35.1812	3.44636e-07	3.82448e-06
ENSG00000284952.1	AC104472.3	0.232938	5.99272	32.2676	8.22909e-07	8.30441e-06
ENSG00000280046.1	AC104581.4	0.564568	6.14534	187.051	5.57852e-18	4.94999e-16
ENSG00000253948.3	AC104986.2	0.419673	1.78154	12.335	0.00099514	0.00430531
ENSG00000245213.7	AC105285.1	0.423742	2.72193	13.5974	0.000587413	0.00271143
ENSG00000249996.1	AC106786.2	0.614047	1.56897	16.2352	0.000203699	0.00108019
ENSG00000260899.1	AC106886.2	0.301008	4.23968	18.4368	8.84294e-05	0.000523664
ENSG00000280211.1	AC106886.4	0.184799	4.98892	12.9352	0.000773171	0.00344746
ENSG00000259891.1	AC107375.1	0.590709	2.63146	33.2115	6.18451e-07	6.47281e-06
ENSG00000233654.2	AC108047.1	0.991676	0.00506744	16.4414	0.000187939	0.00100862
ENSG00000261437.1	AC108860.2	0.488233	1.59715	11.3331	0.00152782	0.00622762
ENSG00000255224.1	AC109322.1	0.410332	3.99808	30.8824	1.25975e-06	1.222e-05
ENSG00000279692.1	AC110285.7	0.240616	3.511	10.2621	0.00244252	0.0092799
ENSG00000279943.1	AC110771.1	0.824668	0.19113	13.622	0.00058147	0.0026885
ENSG00000279364.1	AC114546.3	0.24628	5.46494	26.5036	5.11669e-06	4.21446e-05
ENSG00000261604.1	AC114947.2	0.316233	5.54304	30.1555	2.03119e-06	1.87324e-05
ENSG00000253392.3	AC119403.1	0.411848	2.87037	17.3442	0.000132561	0.000744051
ENSG00000278385.1	AC121338.2	0.320275	2.76382	11.4224	0.00146998	0.00603216
ENSG00000260196.1	AC124798.1	0.892189	1.17845	26.8109	4.62384e-06	3.84262e-05
ENSG00000258232.2	AC125611.3	0.281862	7.72099	67.4745	1.24453e-10	2.89637e-09
ENSG00000285330.1	AC126283.2	0.274384	4.66941	20.3502	4.31397e-05	0.000279386
ENSG00000273394.1	AC128687.2	0.682023	0.806253	10.8778	0.0018624	0.00739515
ENSG00000255992.1	AC131009.1	1.06509	-0.598864	10.1847	0.0025279	0.00953776
ENSG00000268403.2	AC132192.2	0.474523	2.17843	16.1484	0.00021074	0.00111276
ENSG00000260563.3	AC132872.1	0.285556	3.2524	13.5643	0.000595477	0.00274301
ENSG00000275494.1	AC133552.5	0.429014	1.7381	11.248	0.00158515	0.0064307
ENSG00000278133.1	AC135050.6	0.30272	3.1687	11.247	0.00158584	0.0064323
ENSG00000285057.1	AC135721.2	0.671781	2.65055	45.0405	2.26807e-08	3.39708e-07
ENSG00000279827.1	AC136469.2	0.211335	4.89157	14.9398	0.000340328	0.00169456
ENSG00000250674.1	AC136628.1	4.26116	-1.67441	23.12	1.61057e-05	0.000116425
ENSG00000264569.2	AC137723.1	1.00886	1.02541	28.9492	2.31391e-06	2.09408e-05
ENSG00000276727.1	AC137834.2	0.372383	4.72332	42.9772	3.90502e-08	5.46997e-07
ENSG00000183154.1	AC138356.1	0.288711	3.06547	11.719	0.00129383	0.00541045
ENSG00000264956.2	AC138761.4	1.07141	0.734159	33.7359	5.28517e-07	5.61868e-06
ENSG00000248477.6	AC139495.1	0.224459	3.39005	10.1441	0.00257397	0.0096837
ENSG00000262049.1	AC139530.1	0.39648	4.54724	42.7673	4.12995e-08	5.75608e-07
ENSG00000230650.1	AC140479.2	1.50973	-0.65139	19.0748	6.89644e-05	0.000421277
ENSG00000241525.4	AC141424.1	0.545796	1.316	10.6707	0.0020394	0.00796449
ENSG00000250986.1	AC141928.1	0.633754	1.01073	14.6118	0.000409507	0.00199052
ENSG00000273117.1	AC144652.1	0.522541	2.17296	18.1467	9.76651e-05	0.000571068
ENSG00000262831.1	AC145207.3	0.150416	8.30774	22.1049	2.2992e-05	0.00015983
ENSG00000271662.1	AC233280.2	0.468101	2.20114	17.439	0.000127832	0.000719869
ENSG00000280254.1	AC233723.2	0.632458	3.60622	79.6801	1.12046e-11	3.21998e-10
ENSG00000272115.1	AC233992.3	1.65586	-0.55514	21.7325	2.62376e-05	0.000179363
ENSG00000273213.4	AC239798.4	0.354594	4.18277	30.2138	1.5517e-06	1.4725e-05
ENSG00000261716.2	AC239868.1	0.641051	5.68986	201.606	1.34588e-18	1.35024e-16
ENSG00000264207.1	AC239868.2	0.317232	2.78942	12.6892	0.000857087	0.00377894
ENSG00000271254.7	AC240274.1	1.37807	6.65146	1303.84	7.20214e-36	4.01015e-32
ENSG00000280778.1	AC243547.3	0.243925	5.29798	22.1679	2.24857e-05	0.000156942
ENSG00000268355.1	AC243960.3	1.36303	0.572246	29.503	1.94076e-06	1.79878e-05
ENSG00000215861.7	AC245297.1	0.376431	1.89222	12.2451	0.00103376	0.00444357
ENSG00000224970.2	AC245427.1	0.670945	2.33552	34.0673	4.78823e-07	5.15424e-06
ENSG00000072818.12	ACAP1	0.497586	2.75342	24.4492	1.01924e-05	7.76084e-05
ENSG00000182827.9	ACBD3	0.215069	6.43977	28.208	2.94004e-06	2.59432e-05
ENSG00000234478.1	ACBD3-AS1	0.266507	3.62983	10.6307	0.00207552	0.00807442
ENSG00000177076.6	ACER2	0.573121	3.54745	54.3688	2.25554e-09	4.14483e-08
ENSG00000112304.11	ACOT13	0.28129	4.80832	25.9415	6.16539e-06	4.98785e-05
ENSG00000134575.13	ACP2	0.358314	5.17333	49.9545	6.53331e-09	1.09902e-07
ENSG00000107796.13	ACTA2	0.729473	1.2825	20.9709	3.44585e-05	0.000228615
ENSG00000180139.11	ACTA2-AS1	0.958357	0.212727	17.1601	0.000142273	0.000793165
ENSG00000075624.17	ACTB	0.171787	10.2907	29.6552	1.84966e-06	1.72079e-05
ENSG00000130402.13	ACTN4	0.220889	8.47552	43.2822	3.6007e-08	5.11077e-07
ENSG00000131966.14	ACTR10	0.143819	6.22273	13.1802	0.000698111	0.00315446
ENSG00000188223.9	AD000671.1	0.166413	5.34194	10.369	0.00232958	0.00892404
ENSG00000093072.19	ADA2	0.946827	0.71941	27.6049	3.56675e-06	3.06122e-05
ENSG00000137845.15	ADAM10	0.220044	7.866	44.3121	2.74361e-08	4.01747e-07
ENSG00000151694.14	ADAM17	0.230976	4.71674	16.2528	0.000202303	0.00107432
ENSG00000160710.18	ADAR	0.101561	8.47724	10.5768	0.00212535	0.00823518
ENSG00000020181.18	ADGRA2	0.250638	3.55565	11.6266	0.00134614	0.00559665
ENSG00000121753.13	ADGRB2	0.492396	3.08271	37.6563	1.68749e-07	2.01198e-06
ENSG00000205336.14	ADGRG1	0.284604	5.66755	42.9031	3.98295e-08	5.56514e-07
ENSG00000128165.9	ADM2	0.879886	5.77397	376.311	4.8937e-24	1.37965e-21
ENSG00000224420.4	ADM5	1.4923	-1.10514	14.4203	0.000419648	0.00203625
ENSG00000101544.9	ADNP2	0.186503	5.59828	17.6011	0.000120155	0.000682674
ENSG00000116863.11	ADPRHL2	0.288184	5.17952	27.9648	3.17403e-06	2.77224e-05
ENSG00000184160.8	ADRA2C	1.08993	1.50631	59.6595	6.70266e-10	1.36206e-08
ENSG00000130706.13	ADRM1	0.164132	6.36692	15.7531	0.000246213	0.00127527
ENSG00000181026.15	AEN	0.729949	5.76542	254.685	1.41196e-20	1.89441e-18
ENSG00000246477.3	AF131216.1	0.405784	3.6433	13.52	0.000606456	0.00278667
ENSG00000255020.1	AF131216.3	0.913025	1.53506	37.1655	1.94071e-07	2.27972e-06
ENSG00000260081.2	AF274858.1	0.522278	1.97878	17.7504	0.000113508	0.000650216
ENSG00000196526.11	AFAP1	0.50423	4.31822	61.1852	4.7781e-10	9.95489e-09
ENSG00000272620.2	AFAP1-AS1	0.484698	4.05735	47.7097	1.14403e-08	1.84637e-07
ENSG00000119844.17	AFTPH	0.154931	5.39818	10.35	0.00234924	0.00898853
ENSG00000157985.19	AGAP1	0.49837	4.67465	65.4291	1.91131e-10	4.31732e-09
ENSG00000204149.15	AGAP6	0.326979	4.2435	24.2605	1.08701e-05	8.20956e-05
ENSG00000106541.12	AGR2	0.96509	3.8444	79.7575	1.11212e-11	3.20016e-10
ENSG00000126878.13	AIF1L	0.298624	6.54393	66.6477	1.47879e-10	3.38845e-09
ENSG00000164022.18	AIMP1	0.17109	5.93607	16.9536	0.000154061	0.000848481
ENSG00000106305.10	AIMP2	0.167837	5.6306	13.5878	0.000589739	0.00271996
ENSG00000232434.3	AJM1	0.366252	4.63715	40.3323	7.98913e-08	1.02971e-06
ENSG00000129474.16	AJUBA	0.243951	4.81814	21.2993	3.06242e-05	0.000205799
ENSG00000106992.19	AK1	0.132313	5.97568	10.5475	0.00215299	0.00833069
ENSG00000085231.14	AK6	0.303098	5.80346	42.2046	4.80212e-08	6.58983e-07
ENSG00000179841.8	AKAP5	0.497837	5.09981	50.2624	7.78895e-09	1.29459e-07
ENSG00000106948.17	AKNA	0.680136	2.63126	29.8336	1.74851e-06	1.63626e-05
ENSG00000166971.17	AKTIP	0.613387	6.67503	316.715	1.7343e-22	3.47985e-20
ENSG00000111780.8	AL021546.1	0.267871	7.79672	57.8352	1.39315e-09	2.66337e-08
ENSG00000272836.1	AL022328.1	1.84239	1.1284	111.171	5.81702e-14	2.47718e-12
ENSG00000273137.1	AL022328.2	0.533709	3.11264	35.3058	3.32293e-07	3.69856e-06
ENSG00000228201.1	AL022341.1	1.08242	0.653435	33.1772	6.24869e-07	6.53077e-06
ENSG00000262528.2	AL022341.2	0.563586	1.93547	17.1603	0.000150489	0.000831687
ENSG00000237015.1	AL031186.1	0.863546	1.43792	26.9028	4.48635e-06	3.73952e-05
ENSG00000278948.1	AL031587.5	0.721857	3.28214	75.8599	2.31837e-11	6.31231e-10
ENSG00000217275.2	AL031777.1	0.863077	1.26827	27.5091	3.67972e-06	3.14003e-05
ENSG00000282988.2	AL031777.3	0.746866	3.24819	76.5847	2.01608e-11	5.55718e-10
ENSG00000272277.1	AL031963.3	0.590815	0.7489	10.2862	0.00241656	0.00919945
ENSG00000249379.2	AL033397.2	0.357101	3.32519	18.6756	8.00411e-05	0.000479859
ENSG00000254553.1	AL033529.1	0.413323	2.72064	11.4068	0.00152489	0.00621793
ENSG00000224066.1	AL049795.1	0.322252	2.55653	10.6157	0.00208928	0.00811377
ENSG00000260464.1	AL049796.1	0.672689	0.742878	14.128	0.000472594	0.00225485
ENSG00000273259.3	AL049839.2	1.30379	0.868223	44.5347	2.75469e-08	4.02575e-07
ENSG00000259943.1	AL050341.2	0.286491	4.70233	29.223	2.12091e-06	1.94792e-05
ENSG00000225793.4	AL080250.1	1.07031	1.66969	64.2424	2.46053e-10	5.442e-09
ENSG00000277287.1	AL109976.1	0.450524	2.26126	16.2816	0.000200034	0.00106405
ENSG00000255835.1	AL117348.2	0.16287	5.69542	13.0802	0.000727794	0.00327397
ENSG00000268858.2	AL118506.1	0.244114	4.54882	16.7978	0.000163628	0.000893004
ENSG00000260708.1	AL118516.1	0.833847	2.51798	70.6059	6.55032e-11	1.6067e-09
ENSG00000271780.1	AL118558.3	0.39768	3.0512	19.6698	5.53382e-05	0.000348457
ENSG00000272444.1	AL118558.4	0.594462	0.780309	10.8773	0.00186281	0.00739544
ENSG00000272716.1	AL121658.1	0.884484	1.53983	34.4999	4.21173e-07	4.58698e-06
ENSG00000273289.1	AL121672.3	1.09626	0.090941	11.4849	0.00143083	0.00589265
ENSG00000261582.1	AL121753.1	0.149931	5.67425	10.3222	0.00237834	0.00908426
ENSG00000270299.1	AL121758.1	0.307962	7.36617	86.42	3.27503e-12	1.04053e-10
ENSG00000228843.2	AL133410.2	0.237515	3.67117	10.6406	0.0020665	0.0080498
ENSG00000258927.2	AL133467.2	0.920777	-0.0947252	12.1274	0.00108673	0.00463227
ENSG00000272892.1	AL133551.1	0.906336	0.309706	17.2307	0.000138466	0.000774851
ENSG00000217648.1	AL136116.3	0.432578	2.12057	12.5213	0.000919818	0.00402242
ENSG00000272114.1	AL136131.3	0.55468	3.25346	28.1459	3.13459e-06	2.74502e-05
ENSG00000261553.5	AL137782.1	0.384283	4.83683	39.0759	1.13146e-07	1.41018e-06
ENSG00000271732.1	AL137798.1	2.30258	0.0205033	60.3328	5.76913e-10	1.18643e-08
ENSG00000255872.3	AL138752.2	0.140754	6.14573	10.4324	0.00226517	0.00870876
ENSG00000277368.1	AL138966.2	0.430171	1.76449	10.8438	0.00189032	0.00748733
ENSG00000272449.2	AL139246.5	1.14619	3.76484	124.684	1.08004e-10	2.5374e-09
ENSG00000279306.1	AL139288.1	0.917421	-0.126459	13.6279	0.00058006	0.00268253
ENSG00000229431.1	AL139289.1	0.436217	3.74444	33.3711	5.89511e-07	6.20198e-06
ENSG00000203546.7	AL139353.1	0.305534	4.33327	21.8739	2.49523e-05	0.000171683
ENSG00000272841.1	AL139393.2	0.680587	1.84966	24.5464	9.86062e-06	7.54175e-05
ENSG00000197670.6	AL157838.1	0.43147	4.72455	66.957	1.3862e-10	3.1894e-09
ENSG00000258521.1	AL157871.2	1.76777	-1.35568	13.0607	0.000733706	0.0032979
ENSG00000258666.1	AL157871.4	0.776932	4.52932	148.859	3.72775e-16	2.35197e-14
ENSG00000227218.7	AL157935.1	0.838293	2.20326	56.917	1.2473e-09	2.40309e-08
ENSG00000204055.5	AL158151.1	1.20878	2.75141	135.088	2.3713e-15	1.27262e-13
ENSG00000278601.1	AL158163.2	0.927334	0.587265	20.8318	3.62308e-05	0.000239374
ENSG00000260912.1	AL158206.1	0.317429	3.76312	18.444	8.73093e-05	0.000517443
ENSG00000228830.1	AL160408.2	0.445098	4.30233	54.9542	1.96589e-09	3.65173e-08
ENSG00000243155.1	AL162431.2	0.319382	3.01965	10.2472	0.00249777	0.00944165
ENSG00000260806.1	AL163051.1	0.588731	1.14666	11.3778	0.00149855	0.00612961
ENSG00000272906.1	AL353708.3	0.44747	3.17933	28.3098	2.83982e-06	2.51785e-05
ENSG00000283064.1	AL353759.1	0.683762	3.02395	51.8971	4.06677e-09	7.06513e-08
ENSG00000232519.2	AL353807.2	0.370528	2.73199	10.2544	0.00245095	0.00930574
ENSG00000258908.1	AL355075.3	0.303703	4.2199	17.5382	0.000123076	0.00069643
ENSG00000231760.5	AL355312.2	0.187896	5.14825	12.155	0.00107405	0.00459143
ENSG00000274605.3	AL355338.1	0.61931	3.16826	42.271	4.71716e-08	6.47722e-07
ENSG00000231663.2	AL355472.1	0.513764	3.68291	47.7044	1.14557e-08	1.84752e-07
ENSG00000271754.1	AL355802.2	0.456479	3.78168	25.4986	9.02207e-06	6.96256e-05
ENSG00000235652.10	AL356599.1	0.230794	3.86173	11.3398	0.00152341	0.00621419
ENSG00000285169.2	AL358117.1	2.77568	-1.54107	18.4675	8.65403e-05	0.000514254
ENSG00000232811.1	AL360270.1	0.367226	2.56638	11.252	0.00158243	0.00642316
ENSG00000273010.1	AL360270.3	0.780768	2.87016	63.3507	2.98023e-10	6.44425e-09
ENSG00000243501.5	AL365232.1	0.72062	1.62755	30.2819	1.51899e-06	1.44515e-05
ENSG00000235582.2	AL365258.2	0.798161	0.0936857	12.5275	0.000917448	0.00401442
ENSG00000232536.1	AL365436.2	1.2449	-0.713829	11.5266	0.00142098	0.00586077
ENSG00000272455.1	AL391244.3	0.511025	3.34892	34.7772	3.88078e-07	4.26196e-06
ENSG00000261071.1	AL441883.1	0.407226	2.58588	12.4381	0.000952702	0.00414183
ENSG00000271387.1	AL445228.2	1.39303	-0.713736	14.9945	0.000332942	0.00166113
ENSG00000227486.3	AL445472.1	0.706779	0.687171	12.504	0.000926587	0.00404487
ENSG00000243636.1	AL445493.2	1.36564	-0.722185	20.5081	4.07342e-05	0.00026535
ENSG00000224358.1	AL451074.2	0.527765	1.77984	16.054	0.000218699	0.00115232
ENSG00000260063.1	AL512408.1	0.445803	2.20158	16.8335	0.000161384	0.00088248
ENSG00000223440.1	AL589642.1	1.90389	-1.1156	18.8212	7.57998e-05	0.000457139
ENSG00000232295.7	AL589935.1	0.331388	3.52671	21.5787	2.77149e-05	0.000188248
ENSG00000259357.2	AL590133.2	0.10355	7.23129	10.1047	0.00261956	0.00983196
ENSG00000279140.1	AL590326.1	0.923131	0.943884	24.1664	1.12255e-05	8.45217e-05
ENSG00000204802.3	AL590399.1	0.267432	3.72796	13.4457	0.000625355	0.00286406
ENSG00000285171.1	AL590764.2	2.11213	-0.975228	25.7837	6.49839e-06	5.23254e-05
ENSG00000272750.1	AL592148.3	0.141485	6.27064	14.3493	0.000431908	0.0020862
ENSG00000197991.11	AL592490.1	0.708247	3.46813	38.2502	1.42643e-07	1.73036e-06
ENSG00000271933.1	AL603756.1	0.234109	6.30446	16.2192	0.0010071	0.0043486
ENSG00000223764.2	AL645608.1	0.470021	4.80127	69.3111	8.52297e-11	2.03892e-09
ENSG00000273443.1	AL645608.9	0.512142	1.10975	10.8998	0.00184457	0.00733641
ENSG00000244255.5	AL645922.1	0.906502	0.703437	15.748	0.000246706	0.00127664
ENSG00000272540.1	AL662797.1	0.267898	8.40313	62.0838	3.92353e-10	8.30655e-09
ENSG00000272501.1	AL662844.4	0.41142	2.74397	19.6155	5.64545e-05	0.000354584
ENSG00000263020.6	AL662899.2	0.186056	6.02961	18.4835	8.60236e-05	0.000511457
ENSG00000272106.1	AL691432.2	0.336128	4.7486	34.863	3.78396e-07	4.16386e-06
ENSG00000273088.2	AL713999.1	0.215833	5.24528	17.511	0.000124359	0.000702621
ENSG00000225532.1	AL731684.1	0.893859	-0.0535334	10.2647	0.0024397	0.00927253
ENSG00000257341.5	AL928654.3	0.407478	2.43372	13.1752	0.000699563	0.00315974
ENSG00000261793.1	AL929554.1	0.403081	4.38355	42.4088	4.54589e-08	6.27892e-07
ENSG00000023330.15	ALAS1	0.147414	6.51738	16.1588	0.000209885	0.00110915
ENSG00000170017.12	ALCAM	0.221217	7.50921	27.598	2.02444e-05	0.000143548
ENSG00000184254.17	ALDH1A3	0.219585	6.19948	13.2792	0.000680058	0.00308226
ENSG00000072210.19	ALDH3A2	0.777054	8.06519	612.991	1.43948e-28	1.16235e-25
ENSG00000112294.14	ALDH5A1	1.26532	0.0763416	25.0838	8.21915e-06	6.41405e-05
ENSG00000119523.10	ALG2	0.247632	5.81944	29.937	1.69254e-06	1.59393e-05
ENSG00000214160.10	ALG3	0.239465	4.94297	15.993	0.000223999	0.00117663
ENSG00000120697.10	ALG5	0.27808	4.90888	23.3552	1.4843e-05	0.000108281
ENSG00000086848.15	ALG9	0.182906	4.91309	11.1707	0.00163928	0.00662375
ENSG00000166199.13	ALKBH3	0.25906	4.43683	15.9632	0.000226642	0.00118911
ENSG00000091542.9	ALKBH5	0.221063	7.45243	48.4131	9.58448e-09	1.56614e-07
ENSG00000125652.8	ALKBH7	0.2934	5.08575	28.4268	2.7403e-06	2.44225e-05
ENSG00000137760.15	ALKBH8	0.360319	3.03158	17.357	0.000131913	0.000741162
ENSG00000179148.10	ALOXE3	0.658114	1.02002	13.967	0.000504709	0.00238812
ENSG00000073331.18	ALPK1	0.541375	3.419	46.5835	1.52324e-08	2.37741e-07
ENSG00000178038.17	ALS2CL	0.287234	3.67588	14.8555	0.00035835	0.00177396
ENSG00000123505.19	AMD1	0.388344	10.6442	149.483	3.45788e-16	2.2004e-14
ENSG00000114019.15	AMOTL2	1.07088	2.07282	67.2046	1.31644e-10	3.04146e-09
ENSG00000166295.9	ANAPC16	0.119218	6.80865	11.9383	0.00117792	0.00498187
ENSG00000132623.16	ANKEF1	0.434677	4.93351	57.8039	1.01848e-09	2.00208e-08
ENSG00000137494.14	ANKRD42	0.227777	4.32647	13.0392	0.000740337	0.00332234
ENSG00000186106.11	ANKRD46	0.226748	4.71353	17.8628	0.000108758	0.000627688
ENSG00000100124.15	ANKRD54	0.24992	4.49059	18.4073	8.85222e-05	0.000523916
ENSG00000156381.9	ANKRD9	0.280108	4.98333	26.681	4.82588e-06	4.00008e-05
ENSG00000143412.10	ANXA9	0.444438	3.69885	40.0933	8.53255e-08	1.09154e-06
ENSG00000260209.1	AP000842.3	0.821903	1.43029	20.1345	4.66689e-05	0.000299714
ENSG00000280143.1	AP000892.3	0.32053	4.73929	30.7558	1.31028e-06	1.26441e-05
ENSG00000280432.1	AP000962.2	1.39948	-1.09494	15.5048	0.00027164	0.00138761
ENSG00000267199.1	AP001029.2	0.248031	4.01558	13.9313	0.000512121	0.00241962
ENSG00000269176.2	AP001160.3	0.279658	4.30717	17.8479	0.000111978	0.000642779
ENSG00000254024.1	AP001207.3	0.27589	4.2581	14.1864	0.000461477	0.00221175
ENSG00000248027.1	AP001351.1	0.974355	-0.00483925	18.3508	9.04266e-05	0.000534071
ENSG00000258529.5	AP001781.2	0.226714	4.5075	13.9848	0.000501037	0.00237327
ENSG00000254531.2	AP001816.1	0.286648	5.41031	33.1891	6.22639e-07	6.51052e-06
ENSG00000255517.7	AP002748.3	0.260341	3.87686	13.9676	0.000504582	0.00238803
ENSG00000255173.1	AP003068.3	0.325062	3.11936	12.9618	0.000764616	0.00341205
ENSG00000261578.1	AP003119.3	0.881296	3.013	18.0757	0.000100324	0.000584464
ENSG00000255114.1	AP003392.3	0.29634	6.04489	48.8314	8.63236e-09	1.42309e-07
ENSG00000255121.2	AP003392.4	0.341187	2.63968	11.4572	0.00144805	0.00594816
ENSG00000245385.2	AP003396.1	0.224302	3.91464	10.2228	0.00248554	0.00940549
ENSG00000138660.12	AP1AR	0.204181	4.53069	12.91	0.000781346	0.00348043
ENSG00000106367.15	AP1S1	0.184873	6.71026	26.2949	5.48229e-06	4.48079e-05
ENSG00000042753.12	AP2S1	0.261354	6.76497	47.8182	1.11314e-08	1.80042e-07
ENSG00000081014.11	AP4E1	0.390932	4.32529	37.5993	1.71505e-07	2.04265e-06
ENSG00000221838.10	AP4M1	0.170383	5.19005	11.3657	0.00150644	0.00615623
ENSG00000011132.12	APBA3	0.266567	3.63707	13.9318	0.000512016	0.00241962
ENSG00000138613.14	APH1B	0.220224	5.17853	20.9368	3.48836e-05	0.000231297
ENSG00000105290.13	APLP1	0.245751	7.08434	52.1411	3.83428e-09	6.68732e-08
ENSG00000100342.21	APOL1	2.13973	-0.762624	40.2035	8.27725e-08	1.06132e-06
ENSG00000128335.14	APOL2	0.667682	4.42926	98.4165	2.49395e-12	8.13254e-11
ENSG00000128284.20	APOL3	1.36238	1.4702	52.267	3.7198e-09	6.51829e-08
ENSG00000221963.6	APOL6	1.72021	0.827675	88.0244	2.46665e-12	8.06625e-11
ENSG00000204444.11	APOM	0.280013	4.23517	19.878	5.12626e-05	0.000325834
ENSG00000047365.13	ARAP2	0.855774	2.82708	45.8247	1.85107e-08	2.82184e-07
ENSG00000095139.15	ARCN1	0.125569	7.96742	14.6501	0.000382408	0.00187596
ENSG00000109321.11	AREG	2.0716	-0.874089	33.5283	5.62366e-07	5.93602e-06
ENSG00000143761.16	ARF1	0.220549	8.96185	45.9781	1.77928e-08	2.73675e-07
ENSG00000272146.6	ARF4-AS1	0.57406	2.30297	23.6503	1.34035e-05	9.88485e-05
ENSG00000149182.15	ARFGAP2	0.185038	6.08039	22.0271	2.36335e-05	0.000163895
ENSG00000242247.11	ARFGAP3	0.132283	6.78041	13.3085	0.00066191	0.0030135
ENSG00000124198.10	ARFGEF2	0.207783	6.42322	27.6225	3.54649e-06	3.045e-05
ENSG00000101246.20	ARFRP1	0.222093	4.77222	16.3175	0.00019725	0.00105124
ENSG00000165322.18	ARHGAP12	0.268447	5.28161	33.8114	5.16731e-07	5.51708e-06
ENSG00000145819.18	ARHGAP26	0.440723	3.77869	27.7624	3.38903e-06	2.93242e-05
ENSG00000160007.19	ARHGAP35	0.232803	7.48715	47.8945	1.0919e-08	1.76864e-07
ENSG00000006740.18	ARHGAP44	0.343845	4.72841	47.1234	1.32733e-08	2.10558e-07
ENSG00000180448.11	ARHGAP45	0.206088	4.8342	13.571	0.000593827	0.00273655
ENSG00000258655.2	ARHGAP5-AS1	0.388455	2.13809	10.7142	0.00200082	0.00784962
ENSG00000047648.23	ARHGAP6	0.147829	7.35902	16.5143	0.000184432	0.000991952
ENSG00000234166.1	ARHGEF19-AS1	0.73617	1.11984	15.6679	0.00025464	0.00131281
ENSG00000116584.22	ARHGEF2	0.648291	5.12994	175.108	1.91765e-17	1.53632e-15
ENSG00000117713.21	ARID1A	0.284086	6.86037	64.0573	2.56001e-10	5.63012e-09
ENSG00000221883.4	ARIH2OS	0.874853	2.21023	52.3485	3.64761e-09	6.40185e-08
ENSG00000169379.17	ARL13B	0.276926	3.90807	12.0706	0.0011902	0.00502905
ENSG00000273003.1	ARL2-SNX15	0.317414	6.00748	57.7423	1.03285e-09	2.02676e-08
ENSG00000102931.8	ARL2BP	0.241226	5.16319	20.4391	4.17675e-05	0.000271288
ENSG00000122644.13	ARL4A	0.875229	3.10729	90.199	1.68885e-12	5.65627e-11
ENSG00000188042.8	ARL4C	0.407779	2.42265	12.5294	0.000916695	0.00401349
ENSG00000113966.10	ARL6	0.346516	3.09524	13.3599	0.000647963	0.00295726
ENSG00000134108.14	ARL8B	0.245282	6.94249	47.24	1.28856e-08	2.04845e-07
ENSG00000114098.18	ARMC8	0.194163	5.22319	13.3574	0.000648639	0.00295974
ENSG00000146476.11	ARMT1	0.17653	4.97416	12.8259	0.000809346	0.00358901
ENSG00000130429.16	ARPC1B	0.37	5.59589	59.2231	7.39065e-10	1.49098e-08
ENSG00000136950.13	ARPC5L	0.557423	6.56735	244.439	3.18453e-20	4.1236e-18
ENSG00000140450.9	ARRDC4	0.557711	4.78787	92.5094	1.43591e-12	4.87508e-11
ENSG00000113273.17	ARSB	0.265331	3.62419	12.1788	0.00106327	0.00455144
ENSG00000004848.8	ARX	0.50349	1.5804	12.2072	0.00105051	0.00450494
ENSG00000188611.17	ASAH2	0.465864	3.91633	40.7423	7.13955e-08	9.34815e-07
ENSG00000204147.11	ASAH2B	0.459469	4.59044	59.5828	6.81858e-10	1.38309e-08
ENSG00000151693.11	ASAP2	0.276735	4.9118	29.686	1.83175e-06	1.70626e-05
ENSG00000148331.12	ASB6	0.176105	5.5792	14.5067	0.000405213	0.00197265
ENSG00000100325.15	ASCC2	0.245668	5.87343	32.1866	8.43494e-07	8.48906e-06
ENSG00000070669.17	ASNS	0.472753	7.04104	169.465	3.56881e-17	2.73143e-15
ENSG00000248498.4	ASNSP1	0.936422	2.15393	62.5294	3.56053e-10	7.61037e-09
ENSG00000148219.18	ASTN2	0.358521	3.09772	17.6405	0.00011836	0.000673509
ENSG00000226864.3	ATE1-AS1	0.626842	1.31888	18.2372	9.43828e-05	0.000554496
ENSG00000162772.17	ATF3	1.64639	5.42225	1105.93	2.96303e-34	9.42751e-31
ENSG00000128272.18	ATF4	0.216121	8.27785	29.3916	8.50684e-06	6.61769e-05
ENSG00000169136.13	ATF5	0.721	5.38571	194.73	2.6482e-18	2.50982e-16
ENSG00000118217.7	ATF6	0.230897	6.51669	40.6529	7.31643e-08	9.52377e-07
ENSG00000123395.15	ATG101	0.557701	5.82889	144.989	5.97071e-16	3.54612e-14
ENSG00000085978.22	ATG16L1	0.54167	5.1782	112.615	4.69169e-14	2.02231e-12
ENSG00000144848.11	ATG3	0.270825	6.58088	52.2265	3.9182e-09	6.823e-08
ENSG00000101844.18	ATG4A	0.240625	5.61327	27.6471	3.51826e-06	3.02543e-05
ENSG00000198925.12	ATG9A	0.183831	5.85759	16.9957	0.000151576	0.000837276
ENSG00000168874.13	ATOH8	1.10286	2.12899	42.6417	4.54737e-08	6.27892e-07
ENSG00000206190.13	ATP10A	0.78294	3.60018	66.3567	1.57183e-10	3.58685e-09
ENSG00000129244.9	ATP1B2	1.71377	0.948324	86.4863	3.23665e-12	1.02981e-10
ENSG00000070961.16	ATP2B1	0.341453	6.8125	86.3412	5.20696e-12	1.59518e-10
ENSG00000064270.13	ATP2C2	0.275246	4.86059	26.3325	5.41459e-06	4.43685e-05
ENSG00000261286.1	ATP2C2-AS1	0.295867	3.19875	11.1941	0.00162268	0.0065638
ENSG00000130770.18	ATP5IF1	0.155442	7.33053	23.2959	1.51514e-05	0.000110314
ENSG00000173915.16	ATP5MD	0.149127	6.20101	14.1007	0.000477871	0.00227661
ENSG00000071553.18	ATP6AP1	0.184594	7.72592	33.1307	6.33677e-07	6.60733e-06
ENSG00000185883.12	ATP6V0C	0.172502	6.76228	21.4197	2.93331e-05	0.000198092
ENSG00000159720.13	ATP6V0D1	0.124814	7.02494	12.8494	0.000801402	0.00355767
ENSG00000155097.12	ATP6V1C1	0.166875	6.46348	18.3984	8.88188e-05	0.000525271
ENSG00000136888.8	ATP6V1G1	0.230917	7.11406	44.826	2.39843e-08	3.57071e-07
ENSG00000047249.18	ATP6V1H	0.128129	6.79756	13.9731	0.000503446	0.00238315
ENSG00000164053.22	ATRIP	0.245408	5.44802	26.2854	5.49966e-06	4.49334e-05
ENSG00000124788.19	ATXN1	0.490739	4.8782	88.0166	2.47e-12	8.06625e-11
ENSG00000168488.19	ATXN2L	0.271397	6.11851	47.3453	1.25458e-08	1.99982e-07
ENSG00000198488.10	B3GNT6	1.45579	-1.62919	13.0985	0.000747038	0.00334567
ENSG00000086062.13	B4GALT1	0.593938	7.19091	262.305	7.84939e-21	1.10647e-18
ENSG00000233554.6	B4GALT1-AS1	0.533506	2.77988	21.45	2.90173e-05	0.000196316
ENSG00000166170.12	BAG5	0.209173	6.32249	26.9441	4.42591e-06	3.69191e-05
ENSG00000204463.14	BAG6	0.183207	7.62816	34.6951	3.97588e-07	4.34499e-06
ENSG00000175334.8	BANF1	0.157999	6.75118	18.1037	9.92663e-05	0.000579062
ENSG00000123636.19	BAZ2B	0.245129	4.09726	14.6699	0.000379365	0.00186394
ENSG00000105327.18	BBC3	0.631014	2.57386	40.7305	7.16259e-08	9.3673e-07
ENSG00000214413.9	BBIP1	0.193817	5.64441	19.6002	5.67745e-05	0.000356159
ENSG00000181004.10	BBS12	0.570628	1.58524	15.0068	0.000331311	0.00165457
ENSG00000075790.12	BCAP29	0.825874	7.09473	496.669	1.3673e-26	7.25058e-24
ENSG00000186666.6	BCDIN3D	0.208674	4.35599	11.2166	0.00160693	0.00650602
ENSG00000142867.14	BCL10	0.421179	4.99302	52.7447	3.46163e-09	6.09948e-08
ENSG00000127152.18	BCL11B	1.75213	0.577677	55.9496	1.642e-09	3.10974e-08
ENSG00000126453.10	BCL2L12	0.26718	4.32412	14.9404	0.000344737	0.00171384
ENSG00000099968.18	BCL2L13	0.172941	6.3612	21.4014	2.95262e-05	0.000199215
ENSG00000110987.9	BCL7A	0.176985	5.08629	12.3025	0.00100894	0.00435319
ENSG00000186174.13	BCL9L	0.2614	6.03838	40.1215	8.46646e-08	1.08433e-06
ENSG00000183337.18	BCOR	0.253587	6.96254	58.7676	8.18785e-10	1.64585e-08
ENSG00000167995.17	BEST1	0.760292	10.3344	590.17	3.28916e-28	2.3631e-25
ENSG00000133134.12	BEX2	0.500735	5.99898	148.793	3.75731e-16	2.35726e-14
ENSG00000102409.10	BEX4	0.340237	4.47072	34.2797	4.49556e-07	4.8699e-06
ENSG00000125864.14	BFSP1	0.819976	0.0713036	12.1388	0.00108147	0.00461958
ENSG00000134107.5	BHLHE40	0.492347	4.25002	46.5325	1.54327e-08	2.4053e-07
ENSG00000235831.7	BHLHE40-AS1	0.683513	1.37066	15.063	0.000323938	0.00162093
ENSG00000145692.15	BHMT	1.19455	0.51376	32.7944	7.03022e-07	7.22529e-06
ENSG00000132840.10	BHMT2	1.7302	-1.62893	13.9043	0.000537379	0.00251757
ENSG00000135127.12	BICDL1	0.190396	4.69243	12.0766	0.00111049	0.00471912
ENSG00000196072.12	BLOC1S2	0.244358	4.81998	19.4075	6.09601e-05	0.000378824
ENSG00000090013.11	BLVRB	0.576376	6.214	192.815	3.14406e-18	2.92253e-16
ENSG00000104081.14	BMF	0.247948	5.07297	27.7815	3.36807e-06	2.91542e-05
ENSG00000259409.1	BMF-AS1	0.290094	2.75316	10.9521	0.0018029	0.00720126
ENSG00000153162.9	BMP6	0.315191	4.07658	18.3319	9.10706e-05	0.000537589
ENSG00000162813.18	BPNT1	0.159383	5.59811	12.1524	0.00107525	0.00459564
ENSG00000235106.10	BRD3OS	0.316629	5.92125	61.144	4.82165e-10	1.00175e-08
ENSG00000141867.19	BRD4	0.226699	6.10643	29.6242	1.86783e-06	1.73624e-05
ENSG00000078725.13	BRINP1	1.33329	1.82555	52.9986	3.12142e-09	5.55273e-08
ENSG00000162819.12	BROX	0.381329	7.17884	138.657	1.31816e-15	7.303e-14
ENSG00000156983.17	BRPF1	0.297685	4.63232	27.8902	3.2515e-06	2.82991e-05
ENSG00000096070.19	BRPF3	0.278541	6.0964	45.9457	1.79419e-08	2.75398e-07
ENSG00000168000.16	BSCL2	0.276172	6.7519	54.4287	2.22392e-09	4.09686e-08
ENSG00000148925.11	BTBD10	0.222423	4.97225	17.0559	0.000148097	0.0008203
ENSG00000184887.14	BTBD6	0.206321	6.03053	26.5672	5.01036e-06	4.14066e-05
ENSG00000011114.15	BTBD7	0.303281	6.04158	51.7553	4.20861e-09	7.28316e-08
ENSG00000183826.18	BTBD9	0.305421	5.37535	39.7934	9.26926e-08	1.17165e-06
ENSG00000159388.6	BTG2	0.39724	5.23356	73.127	3.95643e-11	1.01401e-09
ENSG00000106245.11	BUD31	0.139337	6.02274	11.4783	0.00143495	0.0059058
ENSG00000284976.1	BX255925.3	0.225687	6.05369	24.7038	1.04195e-05	7.91217e-05
ENSG00000283886.3	BX664615.2	0.333762	3.96135	26.2692	5.52932e-06	4.5126e-05
ENSG00000171067.11	C11orf24	0.323269	4.67435	27.359	3.86411e-06	3.28103e-05
ENSG00000180425.11	C11orf71	0.230568	6.05996	33.6513	5.42045e-07	5.74331e-06
ENSG00000139637.14	C12orf10	0.279422	4.72378	25.7331	6.60914e-06	5.31403e-05
ENSG00000111412.6	C12orf49	0.276094	5.63278	36.9084	2.08893e-07	2.44096e-06
ENSG00000283199.3	C13orf46	0.565149	1.7695	16.4578	0.000186735	0.00100289
ENSG00000169609.14	C15orf40	0.155746	5.62883	11.249	0.00158452	0.00642928
ENSG00000205363.7	C15orf59	1.04203	0.381993	26.6768	4.83251e-06	4.00273e-05
ENSG00000261652.3	C15orf65	0.636977	1.38651	11.4607	0.00144588	0.00594146
ENSG00000174109.5	C16orf91	0.410707	4.08597	35.7429	2.92501e-07	3.30361e-06
ENSG00000187624.9	C17orf97	0.495579	1.96376	14.4951	0.000407117	0.00198019
ENSG00000152242.11	C18orf25	0.194825	5.36564	16.4257	0.000189091	0.00101308
ENSG00000177576.12	C18orf32	0.120457	6.74359	11.0318	0.00174133	0.00699042
ENSG00000119559.17	C19orf25	0.431532	4.4673	50.9138	5.16344e-09	8.80552e-08
ENSG00000160392.14	C19orf47	0.328733	3.49708	17.7741	0.000112487	0.000644867
ENSG00000174917.9	C19orf70	0.274132	4.40006	18.2959	9.23144e-05	0.000544354
ENSG00000197982.14	C1orf122	0.218863	5.90137	24.2785	1.08033e-05	8.17016e-05
ENSG00000157330.10	C1orf158	2.26962	0.0668562	76.3733	2.09973e-11	5.76636e-10
ENSG00000162642.14	C1orf52	0.23174	4.62672	16.5752	0.000178393	0.000961327
ENSG00000101084.19	C20orf24	0.234819	6.78272	43.201	3.67922e-08	5.2009e-07
ENSG00000128346.11	C22orf23	0.754388	3.5502	96.7885	5.55653e-13	2.01884e-11
ENSG00000184208.12	C22orf46	0.294639	5.84847	50.1458	6.23264e-09	1.05082e-07
ENSG00000172375.14	C2CD2L	0.298954	4.97126	30.3466	1.48855e-06	1.41922e-05
ENSG00000204128.6	C2orf72	0.770467	1.06414	12.189	0.00105867	0.00453351
ENSG00000187068.3	C3orf70	1.23872	-0.208382	23.1023	1.62056e-05	0.000117031
ENSG00000180044.6	C3orf80	1.48393	-0.787358	14.7331	0.000369814	0.00182264
ENSG00000154274.15	C4orf19	0.856596	0.500813	14.2248	0.000454327	0.00218218
ENSG00000181215.16	C4orf50	0.301846	3.9252	22.1512	2.26188e-05	0.000157673
ENSG00000082213.18	C5orf22	0.198606	5.98457	23.9711	1.20025e-05	8.97344e-05
ENSG00000197536.11	C5orf56	0.31008	2.73143	10.5912	0.00211192	0.0081917
ENSG00000185127.6	C6orf120	0.208368	5.71598	21.9171	2.45725e-05	0.000169715
ENSG00000221821.4	C6orf226	0.495499	3.1439	31.9845	8.97172e-07	8.98867e-06
ENSG00000112308.13	C6orf62	0.362782	6.97052	112.21	4.98201e-14	2.12974e-12
ENSG00000198663.17	C6orf89	0.107567	7.18215	10.8784	0.00186191	0.0073945
ENSG00000146576.13	C7orf26	0.199667	4.77493	12.1565	0.00107339	0.00458946
ENSG00000122783.17	C7orf49	0.249612	6.41176	41.3198	6.09949e-08	8.12487e-07
ENSG00000146540.15	C7orf50	0.190636	6.68403	28.7415	2.47259e-06	2.22683e-05
ENSG00000213563.7	C8orf82	0.28049	6.0296	43.7735	3.16153e-08	4.55457e-07
ENSG00000196366.3	C9orf163	0.55375	1.15683	10.6818	0.00202942	0.00793663
ENSG00000165118.15	C9orf64	0.313796	3.28518	13.8024	0.000539913	0.00252678
ENSG00000134508.13	CABLES1	0.295439	3.95461	20.1718	4.60376e-05	0.000296173
ENSG00000148408.14	CACNA1B	0.846822	1.11927	30.7436	1.31524e-06	1.26865e-05
ENSG00000151893.15	CACUL1	0.218408	5.41659	21.7315	2.62472e-05	0.000179373
ENSG00000058404.20	CAMK2B	0.397128	3.12911	22.8951	1.74187e-05	0.000124903
ENSG00000145349.18	CAMK2D	0.402184	3.04326	16.1803	0.000275605	0.00140496
ENSG00000162545.6	CAMK2N1	0.580341	6.42479	231.4	2.73867e-19	3.11202e-17
ENSG00000237436.1	CAMTA1-DT	1.1027	-0.0896893	18.7757	7.71005e-05	0.000463978
ENSG00000108509.21	CAMTA2	0.156601	6.09323	15.4708	0.00027533	0.00140388
ENSG00000112186.13	CAP2	0.147779	5.58547	10.8858	0.00185595	0.00737434
ENSG00000162909.18	CAPN2	0.154308	5.85425	14.2749	0.000445147	0.00214271
ENSG00000149260.18	CAPN5	0.618994	4.78154	110.72	7.62835e-13	2.71838e-11
ENSG00000110619.18	CARS	0.295694	5.83177	43.1714	3.70826e-08	5.23718e-07
ENSG00000247473.2	CARS-AS1	0.243815	4.07715	13.6103	0.00058428	0.00269869
ENSG00000108349.17	CASC3	0.278666	7.42363	77.0679	1.83761e-11	5.12232e-10
ENSG00000127995.17	CASD1	0.185751	5.31597	15.1404	0.000314066	0.00157827
ENSG00000003400.16	CASP10	0.855033	1.05358	22.2872	2.15586e-05	0.00015142
ENSG00000165806.21	CASP7	0.465941	4.21467	55.6207	1.68279e-09	3.17082e-08
ENSG00000064012.24	CASP8	0.523045	3.93965	56.224	1.46317e-09	2.79399e-08
ENSG00000274070.2	CASTOR2	0.177491	4.72843	10.9355	0.00181604	0.00724507
ENSG00000067955.15	CBFB	0.173059	5.00852	10.3335	0.00236644	0.00904812
ENSG00000114423.23	CBLB	0.276496	3.91813	15.8934	0.000232958	0.00121708
ENSG00000105879.12	CBLL1	0.305935	6.44489	46.8424	1.42576e-08	2.24097e-07
ENSG00000141582.15	CBX4	0.302469	7.44069	84.2655	4.81869e-12	1.49682e-10
ENSG00000164221.13	CCDC112	0.484224	4.26237	60.5592	5.48664e-10	1.13462e-08
ENSG00000007080.11	CCDC124	0.264154	6.3358	41.8659	5.26099e-08	7.13164e-07
ENSG00000250709.1	CCDC169-SOHLH2	0.427429	2.53064	11.1878	0.00201969	0.00790684
ENSG00000154781.17	CCDC174	0.305107	4.41854	24.5676	9.78966e-06	7.49777e-05
ENSG00000186409.19	CCDC30	0.514513	1.57048	12.3069	0.00100706	0.0043486
ENSG00000108091.11	CCDC6	0.218919	6.17038	29.9936	1.66267e-06	1.56645e-05
ENSG00000198624.13	CCDC69	0.27654	3.73076	17.321	0.000133744	0.000750311
ENSG00000253276.5	CCDC71L	0.457245	4.21042	55.4731	1.74158e-09	3.27052e-08
ENSG00000137500.10	CCDC90B	0.218533	5.39806	19.5914	5.6959e-05	0.000356847
ENSG00000142039.4	CCDC97	0.205179	4.35708	11.7024	0.00130303	0.00544385
ENSG00000112576.13	CCND3	0.266694	4.88785	20.6988	3.80137e-05	0.00024982
ENSG00000262919.8	CCNQ	0.272808	4.02768	14.571	0.000394814	0.00192751
ENSG00000103540.17	CCP110	0.289425	3.99552	15.8892	0.000233339	0.00121879
ENSG00000260916.8	CCPG1	0.610003	6.87841	294.32	7.73252e-22	1.31465e-19
ENSG00000121807.7	CCR2	5.69241	-0.804024	81.6823	7.72231e-12	2.28408e-10
ENSG00000156261.13	CCT8	0.119358	8.24351	14.1302	0.000472164	0.00225376
ENSG00000122674.12	CCZ1	0.123359	6.57134	10.8637	0.00187393	0.00743167
ENSG00000146574.16	CCZ1B	0.136873	6.73351	14.7245	0.000371109	0.0018274
ENSG00000177675.9	CD163L1	1.39639	1.20992	52.9194	3.18106e-09	5.6498e-08
ENSG00000004468.13	CD38	0.73372	0.173236	13.3165	0.000659715	0.00300658
ENSG00000196352.18	CD55	2.72447	2.47955	536.995	2.54642e-27	1.49247e-24
ENSG00000129226.14	CD68	0.283971	3.62835	12.5276	0.000917383	0.00401442
ENSG00000094880.11	CDC23	0.170234	5.96666	14.5326	0.000400998	0.00195427
ENSG00000163171.8	CDC42EP3	0.179268	5.61784	13.6736	0.000569266	0.00263865
ENSG00000163814.8	CDCP1	0.202125	5.79866	20.7587	3.72002e-05	0.000244908
ENSG00000113100.10	CDH9	6.75695	-1.36796	49.5379	1.14882e-08	1.85072e-07
ENSG00000089486.17	CDIP1	0.207059	5.2866	20.0514	4.81078e-05	0.000308155
ENSG00000065883.17	CDK13	0.339417	5.52903	52.1536	3.82274e-09	6.67242e-08
ENSG00000059758.8	CDK17	0.200569	4.30066	10.8738	0.00186566	0.00740546
ENSG00000105810.10	CDK6	1.32283	0.808728	15.9118	0.000231275	0.00121057
ENSG00000124762.14	CDKN1A	1.19028	8.63506	1089.56	5.7698e-32	9.17893e-29
ENSG00000147883.12	CDKN2B	1.12513	3.30539	191.952	3.42258e-18	3.16297e-16
ENSG00000185267.10	CDNF	0.443339	2.84783	21.6997	2.65453e-05	0.000181188
ENSG00000140743.8	CDR2	0.274774	3.67735	12.342	0.000992189	0.00429338
ENSG00000109089.7	CDR2L	0.171975	5.01445	11.445	0.0014557	0.0059774
ENSG00000241322.11	CDRT1	0.88896	0.898052	21.3348	3.02378e-05	0.000203584
ENSG00000267296.2	CEBPA-AS1	0.464451	3.39803	36.4765	2.36511e-07	2.73498e-06
ENSG00000172216.6	CEBPB	1.29937	4.83407	495.246	1.4541e-26	7.53156e-24
ENSG00000277449.1	CEBPB-AS1	1.04649	2.89623	124.888	8.13962e-15	3.99308e-13
ENSG00000221869.5	CEBPD	0.344814	2.91843	11.729	0.00128824	0.00539012
ENSG00000153879.9	CEBPG	0.671491	6.66691	348.9	2.36132e-23	6.04498e-21
ENSG00000115816.15	CEBPZ	0.162561	5.76608	14.3514	0.000431537	0.00208486
ENSG00000075275.18	CELSR1	0.198157	5.26934	16.8349	0.000161299	0.000882231
ENSG00000213753.11	CENPBD1P1	0.1941	5.60165	17.1134	0.000144853	0.000805543
ENSG00000174799.11	CEP135	0.510125	2.16793	16.9004	0.000157264	0.00086377
ENSG00000110274.16	CEP164	0.248549	4.66322	18.7908	7.6666e-05	0.000461862
ENSG00000135837.16	CEP350	0.352467	5.84772	56.5704	1.97062e-09	3.65747e-08
ENSG00000101624.11	CEP76	0.348492	3.2791	16.8892	0.000157946	0.000866819
ENSG00000111860.14	CEP85L	0.523709	2.58469	24.8248	8.97118e-06	6.93424e-05
ENSG00000121289.18	CEP89	0.27045	5.41741	29.6808	1.83476e-06	1.70835e-05
ENSG00000143418.20	CERS2	0.107168	8.24447	11.5179	0.00141062	0.00582451
ENSG00000147400.10	CETN2	0.251478	5.31006	25.0111	8.42327e-06	6.56643e-05
ENSG00000160401.15	CFAP157	0.349884	3.77433	20.1873	4.57771e-05	0.000294667
ENSG00000163075.13	CFAP221	1.19279	0.916461	10.3714	0.00232707	0.00891595
ENSG00000105792.19	CFAP69	0.302417	6.43315	53.883	4.61678e-09	7.93403e-08
ENSG00000001626.17	CFTR	1.51983	-0.534593	27.1441	4.14506e-06	3.48636e-05
ENSG00000163320.12	CGGBP1	0.144517	7.05112	16.2412	0.000203219	0.00107816
ENSG00000128965.13	CHAC1	1.2486	3.69233	240.089	5.3777e-20	6.80524e-18
ENSG00000250479.9	CHCHD10	0.323864	4.57313	30.024	1.64689e-06	1.55224e-05
ENSG00000163528.13	CHCHD4	0.369197	4.33484	26.1162	5.81714e-06	4.7319e-05
ENSG00000177200.18	CHD9	0.247812	5.2501	20.4742	6.14146e-05	0.000381116
ENSG00000085872.15	CHERP	0.13891	6.17388	11.8574	0.00121932	0.00513847
ENSG00000204116.12	CHIC1	0.291137	4.00374	18.0658	0.000100699	0.000586344
ENSG00000188419.14	CHM	0.15479	5.24718	10.2314	0.00247609	0.00937881
ENSG00000176108.9	CHMP6	0.205128	4.25939	10.3856	0.00231254	0.00887097
ENSG00000106069.24	CHN2	1.24678	0.144346	21.2117	3.16011e-05	0.000211294
ENSG00000187446.12	CHP1	0.115745	7.64456	12.421	0.000959588	0.00416607
ENSG00000123989.15	CHPF	0.247382	5.81664	28.4561	2.70937e-06	2.41759e-05
ENSG00000104472.10	CHRAC1	0.26318	4.22547	15.8771	0.000234453	0.00122346
ENSG00000171310.11	CHST11	1.11039	1.93908	49.6302	7.07828e-09	1.18532e-07
ENSG00000175040.6	CHST2	1.75654	0.538819	40.8227	7.23288e-08	9.43154e-07
ENSG00000122863.6	CHST3	0.469882	4.43278	47.7557	1.93279e-08	2.93571e-07
ENSG00000144021.3	CIAO1	0.15023	6.38208	16.0266	0.00022106	0.00116311
ENSG00000186162.11	CIDECP	0.482234	4.10092	49.7287	6.9079e-09	1.1594e-07
ENSG00000145354.12	CISD2	0.236825	5.46245	26.7974	4.6444e-06	3.85682e-05
ENSG00000277972.2	CISD3	0.243809	6.51558	45.26	2.14232e-08	3.21955e-07
ENSG00000223572.10	CKMT1A	0.361522	6.98798	69.944	8.46411e-10	1.69526e-08
ENSG00000237289.10	CKMT1B	0.372813	7.00581	83.0574	1.65374e-11	4.63881e-10
ENSG00000247572.9	CKMT2-AS1	0.252459	3.52031	10.7036	0.00201015	0.00787395
ENSG00000173207.13	CKS1B	0.31966	4.29237	17.647	0.000118069	0.000672367
ENSG00000253958.2	CLDN23	0.467545	2.85505	19.5194	6.58444e-05	0.000405443
ENSG00000181885.18	CLDN7	0.303149	8.16401	91.0752	1.4523e-12	4.92323e-11
ENSG00000153132.13	CLGN	1.24799	7.12064	1067.54	6.55846e-34	1.623e-30
ENSG00000169504.15	CLIC4	0.193258	6.62773	28.649	2.54682e-06	2.28455e-05
ENSG00000130779.22	CLIP1	0.303159	6.58599	64.3875	2.38536e-10	5.29679e-09
ENSG00000188603.22	CLN3	0.215109	4.61967	13.5962	0.000587687	0.00271161
ENSG00000102805.16	CLN5	0.228509	6.24709	31.8098	9.46445e-07	9.4272e-06
ENSG00000049656.14	CLPTM1L	0.122368	7.01574	12.7021	0.000852478	0.00376042
ENSG00000175416.16	CLTB	0.175045	6.07635	15.9865	0.000229545	0.00120256
ENSG00000120885.22	CLU	0.53828	4.72999	94.3575	1.18871e-12	4.10463e-11
ENSG00000180917.18	CMTR2	0.256429	5.42217	27.5674	3.61048e-06	3.08923e-05
ENSG00000064666.15	CNN2	0.252755	4.83247	19.1678	6.66221e-05	0.000409326
ENSG00000168763.16	CNNM3	0.148262	5.52563	11.7571	0.00127282	0.00533968
ENSG00000158435.8	CNOT11	0.191945	5.35587	16.2402	0.000203305	0.00107836
ENSG00000115649.16	CNPPD1	0.197125	5.65542	18.1904	9.60634e-05	0.000563181
ENSG00000162852.14	CNST	0.176434	5.93059	19.8074	5.26084e-05	0.000333816
ENSG00000168275.16	COA6	0.374766	4.2323	31.8756	9.27543e-07	9.26794e-06
ENSG00000068120.15	COASY	0.218016	6.43337	27.417	3.79177e-06	3.22699e-05
ENSG00000082438.18	COBLL1	0.460601	6.67666	146.91	1.0092e-15	5.74856e-14
ENSG00000084636.18	COL16A1	0.907584	2.75651	115.959	2.87302e-14	1.27976e-12
ENSG00000114744.9	COMMD2	0.205798	4.61707	12.6618	0.000867019	0.00381852
ENSG00000141030.13	COPS3	0.202562	6.34597	25.7983	6.46672e-06	5.2127e-05
ENSG00000115520.9	COQ10B	0.1966	5.55708	16.5326	0.000181378	0.000976469
ENSG00000178741.12	COX5A	0.176129	6.80631	24.8218	8.98049e-06	6.93768e-05
ENSG00000111775.3	COX6A1	0.255792	7.83142	53.3804	3.7162e-09	6.51709e-08
ENSG00000131174.7	COX7B	0.157163	6.24467	14.9697	0.000336269	0.00167623
ENSG00000170516.17	COX7B2	0.893118	1.33194	27.6902	3.46935e-06	2.99494e-05
ENSG00000137449.17	CPEB2	0.837692	3.36358	78.1406	1.68688e-11	4.71987e-10
ENSG00000135678.12	CPM	0.644858	3.77515	75.1346	2.68616e-11	7.18201e-10
ENSG00000021826.18	CPS1	0.361191	3.64001	24.9491	8.60183e-06	6.68225e-05
ENSG00000224051.7	CPTP	0.296438	5.17564	33.2892	6.04177e-07	6.34429e-06
ENSG00000229703.6	CR589904.1	0.759064	0.363699	12.4494	0.000948171	0.00412374
ENSG00000231527.7	CR769775.1	0.342228	3.16625	14.1591	0.000466642	0.0022317
ENSG00000182158.16	CREB3L2	0.178258	6.09078	11.9617	0.00122979	0.0051757
ENSG00000005339.15	CREBBP	0.180585	6.12958	18.9351	7.33664e-05	0.000444389
ENSG00000143162.9	CREG1	0.212599	6.36347	25.2533	8.58333e-06	6.6702e-05
ENSG00000150938.10	CRIM1	0.355963	2.60915	10.6962	0.00201663	0.00789634
ENSG00000182809.11	CRIP2	0.468489	2.63256	16.3035	0.00019833	0.00105624
ENSG00000167193.8	CRK	0.20767	6.72104	32.8193	6.96079e-07	7.16408e-06
ENSG00000099942.13	CRKL	0.158995	5.86064	13.665	0.000571286	0.0026469
ENSG00000140577.17	CRTC3	0.254439	5.16894	27.8566	3.28713e-06	2.85534e-05
ENSG00000109846.9	CRYAB	0.958483	0.511527	15.7947	0.000242203	0.00125654
ENSG00000242599.7	CSAG4	0.319599	3.16627	12.8122	0.000814008	0.00360716
ENSG00000182578.14	CSF1R	2.38194	-0.51967	34.1816	4.62827e-07	4.99423e-06
ENSG00000169118.18	CSNK1G1	0.213096	5.01875	16.7104	0.000169265	0.000920156
ENSG00000070770.10	CSNK2A2	0.151499	5.35267	10.3786	0.0023197	0.00889384
ENSG00000204435.15	CSNK2B	0.199654	6.01409	20.8612	3.58476e-05	0.000237054
ENSG00000144655.15	CSRNP1	0.245869	4.71385	18.6886	7.96541e-05	0.000478053
ENSG00000160213.9	CSTB	0.258146	6.68019	46.9028	1.40397e-08	2.21611e-07
ENSG00000101811.14	CSTF2	0.188355	4.75292	11.614	0.00135345	0.00561971
ENSG00000268940.6	CT45A1	1.23422	-0.698189	13.7463	0.000552506	0.00257645
ENSG00000269586.8	CT45A10	0.953137	-0.349764	10.6429	0.00206449	0.00804415
ENSG00000269096.7	CT45A3	1.10011	-0.368149	13.8187	0.00053632	0.00251338
ENSG00000228836.8	CT45A5	1.16835	-0.300909	14.8756	0.000349214	0.00173261
ENSG00000278289.5	CT45A6	1.14039	-0.621391	10.3172	0.00251103	0.00948375
ENSG00000273696.5	CT45A7	1.14039	-0.621391	10.3172	0.00251103	0.00948375
ENSG00000271079.1	CTAGE15	0.425905	4.16386	43.2132	3.66733e-08	5.18925e-07
ENSG00000150527.18	CTAGE5	0.725018	5.65751	267.387	5.34897e-21	7.68595e-19
ENSG00000271321.1	CTAGE6	0.44262	4.14085	43.8132	3.12855e-08	4.51289e-07
ENSG00000236761.6	CTAGE9	0.419684	3.68105	35.068	3.56277e-07	3.9458e-06
ENSG00000196810.5	CTBP1-AS2	0.196507	5.41924	18.5601	8.35831e-05	0.000498811
ENSG00000102974.16	CTCF	0.137352	6.2302	11.519	0.00140995	0.00582282
ENSG00000175826.12	CTDNEP1	0.154245	6.32787	15.5432	0.00026753	0.00136975
ENSG00000175215.11	CTDSP2	0.233093	6.7598	44.3151	2.74144e-08	4.01693e-07
ENSG00000116761.12	CTH	0.68621	3.81209	74.7363	2.88383e-11	7.65539e-10
ENSG00000044115.21	CTNNA1	0.112993	8.90664	13.5584	0.000596929	0.00274743
ENSG00000040531.16	CTNS	0.186914	4.63415	10.4593	0.00223843	0.00861487
ENSG00000064601.21	CTSA	0.179574	4.88927	11.7793	0.00126076	0.00529404
ENSG00000117984.15	CTSD	0.195097	7.0575	32.2236	8.3403e-07	8.40522e-06
ENSG00000135047.16	CTSL	0.251444	6.24964	42.6275	4.28722e-08	5.94182e-07
ENSG00000178531.6	CTXN1	0.517414	2.82943	17.8132	0.000110828	0.000637755
ENSG00000036257.14	CUL3	0.212878	6.55056	33.7974	5.18896e-07	5.53611e-06
ENSG00000139842.15	CUL4A	0.125597	7.21124	14.3576	0.00043046	0.00208056
ENSG00000226752.10	CUTALP	1.14604	0.0855966	16.9173	0.000193747	0.00103417
ENSG00000169429.12	CXCL8	2.02014	-1.07403	17.514	0.000125311	0.00070782
ENSG00000160683.5	CXCR5	0.293797	4.41189	26.1052	5.83845e-06	4.74577e-05
ENSG00000197620.11	CXorf40A	0.375725	4.86561	41.9371	5.16082e-08	7.01721e-07
ENSG00000182224.12	CYB5D1	0.501561	6.25939	149.233	3.56335e-16	2.25463e-14
ENSG00000100243.22	CYB5R3	0.167665	6.45004	19.7951	5.28465e-05	0.000335136
ENSG00000140465.15	CYP1A1	1.3356	2.06829	78.2445	7.37019e-11	1.78879e-09
ENSG00000140505.7	CYP1A2	1.59406	-0.985381	26.3164	5.4434e-06	4.45578e-05
ENSG00000119004.17	CYP20A1	0.22856	4.18992	13.4817	0.000616128	0.00282753
ENSG00000001630.18	CYP51A1	0.276442	6.91673	54.8291	2.02436e-09	3.75096e-08
ENSG00000142871.18	CYR61	0.781651	3.32361	71.2552	5.74658e-11	1.43003e-09
ENSG00000120306.11	CYSTM1	0.242537	5.50667	23.7991	1.39539e-05	0.000102534
ENSG00000003249.15	DBNDD1	0.26137	4.88568	22.2519	2.18293e-05	0.000152935
ENSG00000244274.9	DBNDD2	0.845088	1.15512	21.9297	2.44627e-05	0.000169151
ENSG00000122741.16	DCAF10	0.145066	5.50959	10.5605	0.00214072	0.00828685
ENSG00000164465.19	DCBLD1	0.301578	4.33269	21.0862	3.30584e-05	0.000219981
ENSG00000134574.12	DDB2	0.30621	3.87189	21.3108	3.04984e-05	0.000205152
ENSG00000100523.16	DDHD1	0.392511	4.35079	34.7204	3.94625e-07	4.32326e-06
ENSG00000175197.13	DDIT3	1.39711	6.01987	962.254	1.34691e-32	2.49987e-29
ENSG00000168209.6	DDIT4	0.386636	6.78284	120.859	1.42588e-14	6.71401e-13
ENSG00000204580.14	DDR1	0.186304	7.76601	29.1517	2.42114e-06	2.18314e-05
ENSG00000162733.19	DDR2	0.541646	2.41701	25.1209	8.11689e-06	6.34536e-05
ENSG00000198171.13	DDRGK1	0.252234	6.28245	35.8768	2.88365e-07	3.26344e-06
ENSG00000099977.15	DDT	0.149118	5.83548	11.2184	0.00160568	0.00650214
ENSG00000168872.17	DDX19A	0.1705	5.2346	12.1323	0.00108448	0.0046289
ENSG00000157349.17	DDX19B	0.208743	4.66871	13.6722	0.00056958	0.00263955
ENSG00000165732.14	DDX21	0.141497	8.01874	18.2462	9.40625e-05	0.000552906
ENSG00000125485.18	DDX31	0.226262	4.46257	13.0612	0.000733574	0.0032979
ENSG00000105671.12	DDX49	0.286461	5.54765	34.687	3.98538e-07	4.35323e-06
ENSG00000184735.7	DDX53	0.341073	4.2171	30.6176	1.36787e-06	1.31373e-05
ENSG00000023892.11	DEF6	0.358883	4.3523	26.5294	5.2923e-06	4.34624e-05
ENSG00000143753.13	DEGS1	0.399793	8.42524	133.596	2.53205e-15	1.35237e-13
ENSG00000213047.13	DENND1B	0.53644	6.25657	192.798	3.14928e-18	2.92253e-16
ENSG00000023697.13	DERA	0.249162	4.41008	17.3506	0.000132237	0.000742419
ENSG00000100418.8	DESI1	0.162669	5.36323	10.5615	0.00213977	0.00828527
ENSG00000121644.19	DESI2	0.278761	5.07304	25.3141	7.60576e-06	5.99418e-05
ENSG00000273032.3	DGCR9	0.492138	1.42528	11.746	0.00127889	0.00536108
ENSG00000077044.11	DGKD	0.290276	5.41387	34.0259	4.85965e-07	5.2161e-06
ENSG00000145214.14	DGKQ	0.141941	6.19107	12.4372	0.000953058	0.00414257
ENSG00000114956.20	DGUOK	0.221952	4.49295	12.5529	0.000907682	0.00397735
ENSG00000228716.7	DHFR	0.183307	7.13029	25.8039	6.45477e-06	5.20683e-05
ENSG00000100867.15	DHRS2	0.44207	5.70888	59.4176	7.07533e-10	1.43387e-08
ENSG00000157326.19	DHRS4	0.185346	5.57169	15.7586	0.000245674	0.00127307
ENSG00000204560.10	DHX16	0.141246	5.76319	11.0656	0.0017159	0.00689828
ENSG00000235706.9	DICER1-AS1	0.454804	3.13358	28.7118	2.49617e-06	2.24716e-05
ENSG00000258766.1	DIO2-AS1	1.67732	-1.12642	15.8236	0.000269561	0.00137825
ENSG00000197406.7	DIO3	2.01812	3.37863	66.376	0.000138712	0.000776036
ENSG00000258498.9	DIO3OS	1.57357	-0.591728	15.3948	0.000525594	0.00247119
ENSG00000138463.9	DIRC2	0.267062	4.52324	21.8987	2.47337e-05	0.000170706
ENSG00000154309.9	DISP1	0.217852	4.67841	11.9998	0.00114739	0.00486662
ENSG00000064195.7	DLX3	0.94828	1.75618	40.8051	6.57651e-07	6.82218e-06
ENSG00000198947.18	DMD	3.14123	-0.163249	76.6943	1.97406e-11	5.47526e-10
ENSG00000132837.15	DMGDH	1.18347	2.90562	172.49	2.53649e-17	1.9962e-15
ENSG00000161249.21	DMKN	0.952586	1.13772	41.8703	5.25468e-08	7.12941e-07
ENSG00000261771.5	DNAAF4-CCPG1	0.619135	6.67695	287.197	1.26998e-21	2.03489e-19
ENSG00000164818.16	DNAAF5	0.198409	4.57805	10.4964	0.00220207	0.00849535
ENSG00000197653.16	DNAH10	0.724762	0.713533	14.8849	0.000347914	0.00172693
ENSG00000118997.14	DNAH7	1.48593	-0.492103	12.9297	0.00080354	0.00356519
ENSG00000103423.14	DNAJA3	0.355053	6.3346	86.7885	3.06767e-12	9.80245e-11
ENSG00000132002.9	DNAJB1	0.145798	7.19137	19.3002	6.34294e-05	0.000392308
ENSG00000148719.16	DNAJB12	0.188121	6.40155	22.1059	2.29837e-05	0.00015983
ENSG00000164031.17	DNAJB14	0.234707	5.74691	24.3632	1.15381e-05	8.66699e-05
ENSG00000128590.5	DNAJB9	0.691727	5.76253	158.625	1.18223e-16	8.29938e-15
ENSG00000136770.11	DNAJC1	0.373338	5.61122	67.7319	1.1798e-10	2.75434e-09
ENSG00000077232.19	DNAJC10	0.534445	7.06393	165.416	1.82804e-16	1.22633e-14
ENSG00000116138.13	DNAJC16	0.199245	5.09612	15.3331	0.000290828	0.00147312
ENSG00000205981.9	DNAJC19	0.158854	5.36038	11.6307	0.00134379	0.00558999
ENSG00000247400.5	DNAJC3-AS1	0.347322	4.3041	31.5508	1.02475e-06	1.01346e-05
ENSG00000116675.16	DNAJC6	0.418264	3.15151	22.5246	1.98317e-05	0.000140756
ENSG00000119661.15	DNAL1	0.232175	5.29081	15.7965	0.000297881	0.00150474
ENSG00000100246.13	DNAL4	0.287176	4.26613	19.9905	4.91918e-05	0.000314015
ENSG00000179532.13	DNHD1	0.479531	1.99186	13.7589	0.00054964	0.00256476
ENSG00000213221.5	DNLZ	0.264044	3.81648	12.5411	0.000912187	0.00399611
ENSG00000123992.20	DNPEP	0.221982	5.81359	26.4802	5.15638e-06	4.24401e-05
ENSG00000067334.14	DNTTIP2	0.155373	6.07346	13.6865	0.000566257	0.00262814
ENSG00000272636.4	DOC2B	1.71462	-1.06406	20.1421	4.65393e-05	0.00029902
ENSG00000088538.13	DOCK3	0.716593	2.07509	36.7695	2.17389e-07	2.52962e-06
ENSG00000104885.19	DOT1L	0.194087	4.994	12.369	0.000980942	0.00424719
ENSG00000166171.13	DPCD	0.259243	4.89151	21.2443	3.12342e-05	0.00020928
ENSG00000108963.19	DPH1	0.163197	6.15385	16.075	0.000216898	0.00114365
ENSG00000154813.10	DPH3	0.278707	4.2771	15.9335	0.00022931	0.00120169
ENSG00000136908.18	DPM2	0.27458	5.09135	24.9963	8.46565e-06	6.59255e-05
ENSG00000227855.4	DPY19L2P3	0.557961	1.21207	12.303	0.00100871	0.00435303
ENSG00000125868.16	DSTN	0.125893	8.19335	16.1538	0.000210299	0.00111096
ENSG00000169570.10	DTWD2	0.234832	5.34786	22.9769	1.69289e-05	0.000121783
ENSG00000163840.10	DTX3L	0.148163	5.70657	10.07	0.00266038	0.00995328
ENSG00000144048.11	DUSP11	0.262969	3.70735	12.454	0.000946324	0.00411731
ENSG00000081721.12	DUSP12	0.438976	4.2727	49.614	7.10665e-09	1.18918e-07
ENSG00000112679.15	DUSP22	0.177957	4.52824	10.8288	0.00190275	0.00752984
ENSG00000108861.9	DUSP3	0.203337	6.66372	29.8871	1.71931e-06	1.61436e-05
ENSG00000138166.6	DUSP5	0.777546	0.0572125	10.2742	0.00244715	0.00929291
ENSG00000282935.1	DUX4L34	1.6565	-1.07423	16.949	0.000154336	0.000849575
ENSG00000282911.1	DUX4L35	0.511017	1.5915	12.1021	0.00109851	0.00467445
ENSG00000161202.20	DVL3	0.182539	6.54412	25.9491	6.14965e-06	4.9791e-05
ENSG00000187240.17	DYNC2H1	0.250585	3.73166	11.7591	0.00127175	0.00533617
ENSG00000088986.11	DYNLL1	0.259478	7.09489	55.2037	1.85451e-09	3.46008e-08
ENSG00000165169.11	DYNLT3	0.23777	5.54829	28.0444	3.09342e-06	2.71353e-05
ENSG00000157540.22	DYRK1A	0.166072	6.12027	18.8027	7.6325e-05	0.000459932
ENSG00000127334.11	DYRK2	0.387748	3.43869	19.9791	5.51511e-05	0.000347475
ENSG00000143479.18	DYRK3	0.509465	2.73623	27.3298	3.90107e-06	3.30611e-05
ENSG00000144597.14	EAF1	0.171637	6.64685	23.2124	1.55972e-05	0.000113301
ENSG00000249786.7	EAF1-AS1	0.198859	5.81088	21.0884	3.30316e-05	0.000219868
ENSG00000221818.9	EBF2	0.683821	0.96142	14.1382	0.000470623	0.00224785
ENSG00000108001.16	EBF3	0.47813	2.57719	24.9877	8.49024e-06	6.60939e-05
ENSG00000147155.11	EBP	0.244523	5.54555	18.7149	7.88742e-05	0.000473755
ENSG00000104823.9	ECH1	0.172643	8.6809	29.4401	1.97979e-06	1.83266e-05
ENSG00000167969.13	ECI1	0.215535	6.50808	31.8893	9.23672e-07	9.2334e-06
ENSG00000158813.18	EDA	0.309248	4.79409	29.9059	1.70915e-06	1.60549e-05
ENSG00000134109.11	EDEM1	0.237427	6.20204	30.5929	1.37841e-06	1.3227e-05
ENSG00000116406.20	EDEM3	0.262243	6.58054	34.9877	4.27253e-07	4.64865e-06
ENSG00000074266.22	EED	0.241695	4.6285	19.0872	6.86458e-05	0.000419689
ENSG00000124802.12	EEF1E1	0.462981	4.95182	71.2179	5.78994e-11	1.43921e-09
ENSG00000265818.1	EEF1E1-BLOC1S5	0.405847	4.85234	51.0555	4.98807e-09	8.51951e-08
ENSG00000114654.8	EFCC1	0.515862	1.81083	15.7725	0.000244332	0.001267
ENSG00000143590.14	EFNA3	0.161042	5.32145	11.6198	0.00135009	0.00560889
ENSG00000184349.14	EFNA5	1.09715	8.2147	1039.17	1.20117e-33	2.67525e-30
ENSG00000132294.15	EFR3A	0.316674	5.7917	52.7933	3.27847e-09	5.81355e-08
ENSG00000100842.13	EFS	0.259859	3.83263	12.6482	0.000871984	0.00383659
ENSG00000135766.9	EGLN1	0.196065	6.25515	24.455	1.01723e-05	7.75082e-05
ENSG00000120738.8	EGR1	0.997994	0.973305	30.1012	1.6408e-06	1.54782e-05
ENSG00000103966.11	EHD4	0.163488	5.58373	12.1988	0.00105426	0.00451719
ENSG00000223358.5	EHHADH-AS1	0.827771	0.220372	14.7893	0.000361552	0.00178666
ENSG00000173812.11	EIF1	0.212319	9.04128	43.3638	3.5236e-08	5.00814e-07
ENSG00000175376.9	EIF1AD	0.258147	4.52942	19.6914	5.48992e-05	0.000346378
ENSG00000111361.13	EIF2B1	0.162087	6.36975	15.3456	0.00028961	0.00146762
ENSG00000125977.7	EIF2S2	0.206267	7.65109	31.6304	1.37486e-06	1.31987e-05
ENSG00000084623.12	EIF3I	0.227567	8.33856	51.8374	4.12585e-09	7.15105e-08
ENSG00000187840.5	EIF4EBP1	0.352244	5.27017	41.9861	5.09309e-08	6.94218e-07
ENSG00000148730.7	EIF4EBP2	0.145183	7.00158	11.6169	0.00198096	0.00778678
ENSG00000242372.9	EIF6	0.175648	6.41606	18.7842	7.69372e-05	0.000463209
ENSG00000163435.16	ELF3	0.150019	5.27357	10.5668	0.00213474	0.00826725
ENSG00000156030.14	ELMSAN1	0.270406	5.73731	32.7213	7.47434e-07	7.62218e-06
ENSG00000011007.13	ELOA	0.260654	6.09442	39.3112	1.05966e-07	1.33036e-06
ENSG00000236810.7	ELOA-AS1	0.236006	4.03401	13.2641	0.000674202	0.00305946
ENSG00000130165.10	ELOF1	0.291812	5.02903	26.2401	5.58281e-06	4.55125e-05
ENSG00000066322.15	ELOVL1	0.145015	6.67593	14.0598	0.000485929	0.00231005
ENSG00000164181.14	ELOVL7	0.707264	6.12654	103.454	1.89995e-13	7.33373e-12
ENSG00000134014.17	ELP3	0.153705	5.60876	11.73	0.00128771	0.00538995
ENSG00000134153.10	EMC7	0.238085	6.22294	31.6457	9.95285e-07	9.85637e-06
ENSG00000131148.9	EMC8	0.219113	4.66439	13.3532	0.000649751	0.0029636
ENSG00000066629.18	EML1	0.48076	4.91572	46.4841	1.5625e-08	2.43357e-07
ENSG00000158636.17	EMSY	0.229415	5.14174	18.1544	9.74791e-05	0.00057013
ENSG00000164778.4	EN2	0.911702	1.62125	37.1071	1.9734e-07	2.31323e-06
ENSG00000173818.17	ENDOV	0.472767	4.13653	54.279	2.30376e-09	4.21779e-08
ENSG00000165675.19	ENOX2	0.187559	4.82953	11.8217	0.00123811	0.00520582
ENSG00000054179.12	ENTPD2	0.287988	3.51697	13.3872	0.000640686	0.00292765
ENSG00000168032.10	ENTPD3	0.530539	2.44879	25.0769	8.2384e-06	6.42681e-05
ENSG00000223797.7	ENTPD3-AS1	0.486689	3.2969	32.6171	7.41759e-07	7.58167e-06
ENSG00000197586.13	ENTPD6	0.129155	6.97827	11.4722	0.00144284	0.00593116
ENSG00000119888.11	EPCAM	0.293163	6.37263	62.8869	3.29461e-10	7.06914e-09
ENSG00000086289.12	EPDR1	0.820381	2.1828	28.4614	2.70476e-06	2.41444e-05
ENSG00000080224.18	EPHA6	0.378261	4.64309	42.0039	5.06871e-08	6.92901e-07
ENSG00000135333.15	EPHA7	0.367965	4.3329	23.4868	1.41819e-05	0.000104038
ENSG00000143819.13	EPHX1	0.421821	7.78551	170.665	3.08857e-17	2.38023e-15
ENSG00000063245.15	EPN1	0.259747	6.90937	49.0233	8.2291e-09	1.36267e-07
ENSG00000049283.19	EPN3	0.280633	6.18343	47.3745	1.24534e-08	1.98683e-07
ENSG00000136628.18	EPRS	0.169959	8.31249	27.1934	4.07889e-06	3.43849e-05
ENSG00000065361.17	ERBB3	0.171666	7.57399	26.0323	5.98171e-06	4.85336e-05
ENSG00000087502.19	ERGIC2	0.434084	5.40018	63.3973	2.95043e-10	6.38599e-09
ENSG00000204334.7	ERICH2	1.94811	-0.337256	43.4395	3.45356e-08	4.91801e-07
ENSG00000147475.17	ERLIN2	0.128343	7.52124	15.8007	0.00024163	0.00125474
ENSG00000178607.17	ERN1	1.33713	6.40513	1017.36	1.93311e-33	3.91401e-30
ENSG00000197930.13	ERO1A	0.279185	5.44642	28.2757	2.8711e-06	2.54255e-05
ENSG00000023318.9	ERP44	0.258359	6.40199	41.2624	6.19542e-08	8.23296e-07
ENSG00000116285.13	ERRFI1	0.654889	7.03602	164.492	1.42313e-16	9.78272e-15
ENSG00000267259.1	ERVE-1	0.632186	3.26244	62.2848	3.7552e-10	7.98813e-09
ENSG00000142396.10	ERVK3-1	0.196612	6.69058	22.9665	1.69906e-05	0.000122148
ENSG00000104413.18	ESRP1	0.500651	6.15657	156.27	1.55146e-16	1.05994e-14
ENSG00000173153.17	ESRRA	0.170907	6.22506	17.855	0.000109078	0.000628888
ENSG00000139641.13	ESYT1	0.317317	6.9808	84.0819	4.98133e-12	1.54089e-10
ENSG00000205707.11	ETFRF1	0.172097	5.08802	11.0167	0.00175283	0.00702905
ENSG00000117036.12	ETV3	0.148194	5.46619	10.3256	0.00237478	0.00907378
ENSG00000221990.5	EXOC3-AS1	0.392274	4.18237	41.0055	6.64425e-08	8.75108e-07
ENSG00000171311.13	EXOSC1	0.217797	4.58995	14.3822	0.00042617	0.0020643
ENSG00000178896.9	EXOSC4	0.280169	4.44191	19.8876	5.10814e-05	0.000324867
ENSG00000223496.3	EXOSC6	0.668888	5.24869	196.491	2.1968e-18	2.13656e-16
ENSG00000120699.14	EXOSC8	0.251603	5.46598	28.9098	2.34318e-06	2.11713e-05
ENSG00000106462.12	EZH2	0.367066	4.72784	34.7171	3.95018e-07	4.32326e-06
ENSG00000131187.11	F12	0.352307	3.41636	19.9284	5.03233e-05	0.000320687
ENSG00000113194.13	FAF2	0.15489	7.31204	23.092	1.62636e-05	0.000117262
ENSG00000158234.13	FAIM	0.305611	4.35912	26.3669	5.35313e-06	4.39134e-05
ENSG00000167106.12	FAM102A	0.340346	6.2339	75.7784	2.35522e-11	6.39702e-10
ENSG00000138439.12	FAM117B	0.28855	4.92985	28.2526	2.89252e-06	2.55846e-05
ENSG00000187866.10	FAM122A	0.196158	4.84153	13.1101	0.000718781	0.00323866
ENSG00000155744.10	FAM126B	0.495211	4.45683	56.7277	2.09433e-09	3.87415e-08
ENSG00000135842.17	FAM129A	2.89704	2.32426	448.318	1.21957e-25	5.22352e-23
ENSG00000109794.14	FAM149A	0.868183	1.29553	32.0786	8.71732e-07	8.74954e-06
ENSG00000130054.5	FAM155B	0.816076	4.55042	169.788	3.39718e-17	2.60903e-15
ENSG00000151553.15	FAM160B1	0.166178	5.8953	11.8141	0.00139234	0.00575861
ENSG00000114023.16	FAM162A	0.21992	7.95458	46.4089	1.59287e-08	2.47395e-07
ENSG00000188163.8	FAM166A	0.19106	5.24962	10.7391	0.00205741	0.00801796
ENSG00000152102.18	FAM168B	0.132319	7.68738	17.7356	0.000114149	0.000653384
ENSG00000148468.17	FAM171A1	0.176725	4.73772	10.3462	0.00235321	0.00900218
ENSG00000151327.13	FAM177A1	0.255585	6.68205	45.3206	2.10887e-08	3.17571e-07
ENSG00000214447.5	FAM187A	0.527611	1.70532	13.2376	0.000681671	0.00308895
ENSG00000119328.12	FAM206A	0.453134	4.65453	54.0162	2.45114e-09	4.44931e-08
ENSG00000177706.9	FAM20C	1.11943	2.38145	102.797	2.14471e-13	8.20737e-12
ENSG00000177150.13	FAM210A	0.302848	3.31941	11.2509	0.00158321	0.00642516
ENSG00000122378.14	FAM213A	0.567116	1.89145	18.2622	9.34957e-05	0.000550155
ENSG00000157870.17	FAM213B	0.171882	6.35405	16.5037	0.000186359	0.00100111
ENSG00000250486.5	FAM218A	0.598492	2.83888	44.8492	2.38401e-08	3.554e-07
ENSG00000167930.17	FAM234A	0.120984	6.43986	11.1237	0.00167308	0.00674808
ENSG00000274026.2	FAM27E3	0.573095	2.72686	31.899	9.20948e-07	9.21031e-06
ENSG00000071889.17	FAM3A	0.226709	5.7338	23.2	1.56868e-05	0.000113877
ENSG00000196937.11	FAM3C	0.333672	6.18355	67.8376	1.15422e-10	2.7003e-09
ENSG00000174028.6	FAM3C2	0.409183	3.72673	25.1373	8.08528e-06	6.32509e-05
ENSG00000272414.6	FAM47E-STBD1	0.464806	5.59371	95.1864	1.76425e-12	5.88635e-11
ENSG00000145945.7	FAM50B	0.471062	2.20641	16.5792	0.000178115	0.000960061
ENSG00000105523.4	FAM83E	0.770644	0.524931	11.6687	0.00132203	0.00551081
ENSG00000133477.17	FAM83F	0.213636	5.41751	20.4613	4.14327e-05	0.000269349
ENSG00000180921.7	FAM83H	0.164207	7.11493	16.6205	0.000234816	0.00122507
ENSG00000168672.4	FAM84B	0.339342	6.23238	63.9906	2.86512e-10	6.22555e-09
ENSG00000244026.7	FAM86DP	0.504212	2.7519	25.2363	7.80741e-06	6.13357e-05
ENSG00000251669.6	FAM86EP	0.389586	2.95953	16.4204	0.000189482	0.00101446
ENSG00000166797.11	FAM96A	0.212941	5.12552	16.3019	0.000198456	0.00105666
ENSG00000166595.12	FAM96B	0.212151	4.68531	11.7434	0.00128032	0.00536605
ENSG00000064763.12	FAR2	0.441811	3.43767	20.5344	4.03478e-05	0.000263295
ENSG00000026103.24	FAS	1.21206	2.1717	105.181	1.45024e-13	5.69659e-12
ENSG00000083857.15	FAT1	0.259872	4.31334	13.9764	0.000502763	0.00238093
ENSG00000170271.11	FAXDC2	0.536472	5.75592	45.5094	1.71581e-05	0.000123233
ENSG00000156860.16	FBRS	0.151703	5.9335	13.5868	0.000589974	0.00272048
ENSG00000005812.11	FBXL3	0.145225	6.6252	14.6956	0.000375449	0.00184632
ENSG00000118564.15	FBXL5	0.484147	6.6853	182.835	8.56309e-18	7.4209e-16
ENSG00000037637.11	FBXO42	0.379471	5.6066	60.5105	5.59406e-10	1.15469e-08
ENSG00000174013.8	FBXO45	0.1543	5.39921	10.7739	0.00194904	0.00767758
ENSG00000119402.18	FBXW2	0.158331	7.02018	17.7175	0.000114936	0.000656877
ENSG00000109670.16	FBXW7	0.28914	3.77218	17.4217	0.000128681	0.000724467
ENSG00000228638.1	FCF1P2	0.527055	1.96247	15.5817	0.000263483	0.00135276
ENSG00000150337.14	FCGR1A	0.982101	1.2289	35.5017	3.13803e-07	3.5156e-06
ENSG00000161513.12	FDXR	0.546791	4.20199	74.6637	2.92501e-11	7.73703e-10
ENSG00000141965.5	FEM1A	0.236977	5.91056	31.1325	1.16583e-06	1.13833e-05
ENSG00000214814.7	FER1L6	1.19843	-0.721944	12.3696	0.000980681	0.00424689
ENSG00000073712.15	FERMT2	0.247178	4.87175	21.2969	3.06507e-05	0.000205866
ENSG00000171560.17	FGA	2.53126	-1.30685	30.5592	1.39295e-06	1.33493e-05
ENSG00000275340.1	FGD5P1	0.958877	-0.570027	10.1755	0.00253829	0.0095721
ENSG00000129682.16	FGF13	1.48089	1.10737	91.3188	1.39287e-12	4.74341e-11
ENSG00000070388.12	FGF22	1.30719	-0.499466	13.8427	0.00055292	0.00257736
ENSG00000204837.5	FGF7P3	0.313667	4.00754	22.1968	2.22574e-05	0.000155641
ENSG00000227449.8	FGF7P6	0.290451	3.65398	16.7482	0.000166805	0.000908335
ENSG00000219693.3	FGF7P8	0.729211	0.819554	15.1746	0.000309798	0.00155893
ENSG00000174721.10	FGFBP3	0.600245	2.49948	32.7238	7.16489e-07	7.34698e-06
ENSG00000213066.13	FGFR1OP	0.226937	4.65821	13.7177	0.000559021	0.00260199
ENSG00000066468.24	FGFR2	1.39004	1.60165	75.7526	3.54116e-11	9.21362e-10
ENSG00000127418.15	FGFRL1	0.275249	8.0102	77.5652	1.67109e-11	4.68157e-10
ENSG00000176971.4	FIBIN	4.50704	0.994307	260.756	1.40847e-20	1.89441e-18
ENSG00000198855.7	FICD	0.395609	5.14771	52.1121	3.86117e-09	6.72894e-08
ENSG00000118407.15	FILIP1	1.21028	0.125746	29.5718	1.89898e-06	1.76257e-05
ENSG00000179943.8	FIZ1	0.313466	5.0767	39.19	1.09604e-07	1.3691e-06
ENSG00000173486.14	FKBP2	0.173705	5.40757	12.389	0.000972647	0.00421865
ENSG00000181027.11	FKRP	0.219924	4.61157	12.5064	0.000925628	0.00404148
ENSG00000177731.16	FLII	0.110081	6.99401	10.4332	0.00226437	0.0087072
ENSG00000126500.4	FLRT1	0.751021	0.329246	10.1213	0.00260993	0.00980077
ENSG00000198468.10	FLVCR1-AS1	0.363452	2.38807	11.9948	0.00114988	0.00487625
ENSG00000119686.10	FLVCR2	0.513241	2.87885	29.2252	2.11939e-06	1.94732e-05
ENSG00000059122.17	FLYWCH1	0.235451	5.04999	21.2315	3.13774e-05	0.000210176
ENSG00000102081.16	FMR1	0.160384	5.35811	11.7416	0.00128134	0.00536831
ENSG00000176988.9	FMR1NB	0.603156	1.39583	14.9158	0.000343629	0.00170947
ENSG00000228594.4	FNDC10	0.435751	4.65729	56.5294	1.36359e-09	2.61133e-08
ENSG00000217128.13	FNIP1	0.160849	5.5614	12.6333	0.000877451	0.00385684
ENSG00000170345.10	FOS	0.658232	0.761021	10.8077	0.00192046	0.00758782
ENSG00000075426.12	FOSL2	0.326332	6.16661	56.7523	3.47862e-09	6.12456e-08
ENSG00000054598.9	FOXC1	1.58403	-0.729953	21.7665	2.59222e-05	0.000177384
ENSG00000251493.5	FOXD1	1.1354	1.88039	78.516	1.39503e-11	3.9681e-10
ENSG00000247993.2	FOXD1-AS1	1.00693	0.928293	31.6911	9.81513e-07	9.74599e-06
ENSG00000065970.9	FOXJ2	0.194832	4.57676	10.2154	0.0024937	0.00942949
ENSG00000198815.9	FOXJ3	0.15272	6.87021	18.4067	8.85425e-05	0.000523916
ENSG00000139445.18	FOXN4	0.890787	0.392744	20.8128	3.64798e-05	0.000240619
ENSG00000150907.10	FOXO1	0.377655	3.05864	14.6721	0.000396576	0.00193442
ENSG00000114861.24	FOXP1	0.206979	5.00547	15.5871	0.000262925	0.00135052
ENSG00000280441.3	FP236383.1	0.648279	3.06189	52.7458	3.31599e-09	5.87073e-08
ENSG00000277117.5	FP565260.3	0.499676	2.29291	14.8168	0.000357562	0.00177087
ENSG00000278996.1	FP671120.1	0.658689	2.36684	33.1033	6.40465e-07	6.66562e-06
ENSG00000165879.9	FRAT1	0.480571	3.632	38.7878	1.22639e-07	1.51325e-06
ENSG00000181274.7	FRAT2	0.448205	5.233	92.8902	1.06569e-12	3.69704e-11
ENSG00000245685.8	FRG1-DT	0.616782	0.958269	13.8868	0.000521542	0.00245629
ENSG00000126391.14	FRMD8	0.185786	4.83248	11.256	0.00157966	0.00641542
ENSG00000150667.8	FSIP1	0.446108	2.59142	12.2844	0.00104802	0.00449654
ENSG00000167996.16	FTH1	0.757941	10.5739	587.159	3.6761e-28	2.55857e-25
ENSG00000223361.5	FTH1P10	0.651688	2.69016	40.6098	7.40334e-08	9.62002e-07
ENSG00000237264.4	FTH1P11	0.622685	2.08561	28.9165	2.33823e-06	2.11415e-05
ENSG00000213362.3	FTH1P12	1.29897	-1.44568	10.3026	0.00239902	0.00914288
ENSG00000227376.1	FTH1P16	0.870091	0.55087	17.6744	0.000116842	0.000666062
ENSG00000234975.6	FTH1P2	0.83107	1.95565	43.7573	3.17502e-08	4.5681e-07
ENSG00000226564.1	FTH1P20	0.598438	2.66852	35.3986	3.23394e-07	3.61215e-06
ENSG00000242960.1	FTH1P23	1.0913	-0.472507	15.5549	0.000266295	0.001365
ENSG00000232187.1	FTH1P7	0.632925	2.54806	39.467	1.01472e-07	1.27754e-06
ENSG00000219507.4	FTH1P8	0.867525	2.51922	64.9112	2.13333e-10	4.76566e-09
ENSG00000140564.13	FURIN	0.391334	6.4947	102.023	2.38242e-13	9.08582e-12
ENSG00000174951.12	FUT1	0.465225	2.95378	24.9475	8.60648e-06	6.68352e-05
ENSG00000089356.19	FXYD3	0.337929	6.23586	36.0058	1.80493e-06	1.68339e-05
ENSG00000163820.16	FYCO1	0.142417	6.56396	15.8885	0.000233406	0.00121885
ENSG00000010810.17	FYN	1.13361	0.692074	43.0269	3.85365e-08	5.41505e-07
ENSG00000157240.4	FZD1	0.452487	4.77325	58.1269	9.46434e-10	1.87202e-08
ENSG00000163251.4	FZD5	0.42749	5.68521	62.4744	3.60335e-10	7.69451e-09
ENSG00000155760.3	FZD7	0.401108	3.0094	20.7876	3.6814e-05	0.000242509
ENSG00000177283.8	FZD8	1.12023	0.353158	17.1564	0.000142479	0.000794115
ENSG00000166206.15	GABRB3	0.289228	6.47033	53.8337	2.55925e-09	4.63035e-08
ENSG00000128683.14	GAD1	1.55224	-0.349617	28.6042	2.58366e-06	2.31656e-05
ENSG00000116717.13	GADD45A	1.49687	4.34792	574.86	5.8229e-28	3.81434e-25
ENSG00000130222.11	GADD45G	0.316147	5.15714	20.8544	8.66001e-05	0.000514457
ENSG00000179271.3	GADD45GIP1	0.254275	5.60163	30.4515	1.44058e-06	1.37702e-05
ENSG00000156958.15	GALK2	0.414472	5.12267	51.9924	3.97431e-09	6.91529e-08
ENSG00000164574.16	GALNT10	0.125412	7.04069	12.4742	0.000947578	0.00412196
ENSG00000109586.12	GALNT7	0.867842	6.10138	330.58	7.19443e-23	1.60234e-20
ENSG00000165219.23	GAPVD1	0.241913	6.14063	37.1143	1.96936e-07	2.31022e-06
ENSG00000109534.17	GAR1	0.349624	4.12764	25.6227	6.85777e-06	5.48425e-05
ENSG00000141441.16	GAREM1	0.4818	2.92785	28.588	2.59708e-06	2.32672e-05
ENSG00000106105.15	GARS	0.537408	7.73089	271.039	4.07599e-21	5.89483e-19
ENSG00000185340.15	GAS2L1	0.267479	5.57699	32.5909	7.4591e-07	7.61013e-06
ENSG00000244300.3	GATA2-AS1	0.269698	6.54717	51.397	4.59044e-09	7.90095e-08
ENSG00000177628.16	GBA	0.376903	6.36191	94.6746	7.89204e-13	2.80785e-11
ENSG00000070610.14	GBA2	0.135963	7.34666	17.3253	0.000133524	0.000749267
ENSG00000160766.15	GBAP1	0.262665	4.73778	22.4176	2.05913e-05	0.000145636
ENSG00000107862.7	GBF1	0.151181	7.27926	20.483	4.11071e-05	0.000267545
ENSG00000001084.13	GCLC	0.205855	5.72926	21.019	3.38665e-05	0.000225089
ENSG00000023909.10	GCLM	0.495903	4.99503	82.6702	6.44056e-12	1.93321e-10
ENSG00000187210.14	GCNT1	0.398463	6.80358	101.275	2.96215e-13	1.11253e-11
ENSG00000006007.12	GDE1	0.244037	5.92056	36.9956	2.03737e-07	2.38447e-06
ENSG00000135414.10	GDF11	0.132794	6.40008	10.9471	0.00180691	0.00721469
ENSG00000130513.7	GDF15	1.37337	8.33841	1062.29	1.09644e-22	2.30378e-20
ENSG00000092208.19	GEMIN2	0.326911	3.73477	21.4136	2.93969e-05	0.000198459
ENSG00000131095.14	GFAP	0.76259	0.16132	10.8216	0.00190878	0.00755138
ENSG00000198380.13	GFPT1	0.449992	7.25609	167.68	4.27741e-17	3.22937e-15
ENSG00000278311.5	GGNBP2	0.156122	6.53706	17.7303	0.000114379	0.000654197
ENSG00000152904.11	GGPS1	0.198173	6.97504	31.8409	9.37463e-07	9.3461e-06
ENSG00000167925.16	GHDC	0.388838	3.25879	19.7828	5.30845e-05	0.000336454
ENSG00000165678.22	GHITM	0.221534	8.87504	46.8668	1.41693e-08	2.23024e-07
ENSG00000112964.14	GHR	0.232901	4.48544	11.2926	0.00155482	0.00632492
ENSG00000157017.16	GHRL	0.89627	0.500425	18.114	9.88802e-05	0.000577112
ENSG00000108262.16	GIT1	0.159655	5.57706	12.1307	0.00108523	0.0046303
ENSG00000165474.8	GJB2	1.01208	0.317717	18.8616	7.46654e-05	0.000451152
ENSG00000183153.7	GJD3	0.837526	3.81644	136.906	1.64881e-15	9.04489e-14
ENSG00000126603.9	GLIS2	0.28217	3.82257	19.4762	5.9431e-05	0.000370458
ENSG00000135423.13	GLS2	0.435663	3.72436	38.1033	1.48677e-07	1.79574e-06
ENSG00000016864.19	GLT8D1	0.267268	5.55597	34.3781	4.36628e-07	4.73908e-06
ENSG00000182327.8	GLTPD2	0.497564	2.51202	25.5967	6.91771e-06	5.52227e-05
ENSG00000242797.3	GLYCTK-AS1	0.61878	0.85507	10.6297	0.00207649	0.00807678
ENSG00000173540.14	GMPPB	0.250443	6.45995	39.1244	1.11626e-07	1.39279e-06
ENSG00000120063.10	GNA13	0.283736	6.00726	48.496	9.3875e-09	1.53734e-07
ENSG00000128266.9	GNAZ	0.181346	4.34829	10.2447	0.00246142	0.00933279
ENSG00000172380.6	GNG12	0.210639	6.26342	27.8027	3.34495e-06	2.89991e-05
ENSG00000174021.12	GNG5	0.225435	7.60511	40.5778	7.49211e-08	9.72054e-07
ENSG00000176533.13	GNG7	0.245113	3.6328	13.1656	0.000702362	0.00317109
ENSG00000090615.16	GOLGA3	0.325203	7.30822	91.5305	1.34328e-12	4.59562e-11
ENSG00000173905.9	GOLIM4	0.207737	4.59783	14.8587	0.00035159	0.00174323
ENSG00000111711.10	GOLT1B	0.313648	4.85709	27.6226	3.54636e-06	3.045e-05
ENSG00000170270.5	GON7	0.308524	3.87585	18.0912	9.9737e-05	0.000581351
ENSG00000114745.15	GORASP1	0.173708	6.22181	19.271	6.41194e-05	0.000396135
ENSG00000108587.16	GOSR1	0.282385	6.40029	54.6057	2.13328e-09	3.94294e-08
ENSG00000108433.17	GOSR2	0.169689	6.13623	17.9969	0.000103361	0.000599809
ENSG00000120053.12	GOT1	0.715587	6.43154	325.503	9.89141e-23	2.11828e-20
ENSG00000204438.11	GPANK1	0.185295	5.09353	14.1025	0.000477535	0.00227598
ENSG00000138678.11	GPAT3	1.80082	-0.191271	39.9421	8.89594e-08	1.13153e-06
ENSG00000198746.13	GPATCH3	0.248602	4.11104	13.4151	0.000633327	0.00289759
ENSG00000076716.9	GPC4	0.312579	3.21383	14.0946	0.000479062	0.00228082
ENSG00000167588.13	GPD1	0.58547	0.827221	11.5116	0.00141446	0.00583711
ENSG00000068394.11	GPKOW	0.264387	4.78076	24.9275	8.66483e-06	6.72181e-05
ENSG00000142751.15	GPN2	0.193346	5.80087	20.4845	4.1084e-05	0.000267473
ENSG00000136235.17	GPNMB	0.387265	2.66763	14.6114	0.000388428	0.00190217
ENSG00000183671.13	GPR1	4.03021	1.06935	347.829	2.51669e-23	6.36951e-21
ENSG00000180998.12	GPR137C	0.34534	2.8952	10.7061	0.0020079	0.00787046
ENSG00000158292.7	GPR153	0.452833	2.24463	15.9105	0.000231391	0.00121089
ENSG00000250510.8	GPR162	2.12565	-1.47254	27.0047	4.33878e-06	3.62874e-05
ENSG00000152749.8	GPR180	0.304981	4.06378	18.2354	9.44455e-05	0.000554571
ENSG00000172209.6	GPR22	2.3874	-1.62868	17.9733	0.00010429	0.000604568
ENSG00000170837.3	GPR27	0.564981	1.79073	18.8782	7.42049e-05	0.000448661
ENSG00000119737.6	GPR75	0.980617	0.00582743	13.057	0.000734866	0.00330178
ENSG00000167191.12	GPRC5B	0.222112	4.04958	10.6656	0.002044	0.00797964
ENSG00000166123.14	GPT2	0.123716	6.85224	11.233	0.00159551	0.00646564
ENSG00000233276.8	GPX1	0.231469	7.27278	38.0603	2.00979e-07	2.35342e-06
ENSG00000164294.14	GPX8	0.687821	3.7713	88.6046	2.22816e-12	7.33021e-11
ENSG00000023171.20	GRAMD1B	3.17599	-1.75435	27.6003	3.57206e-06	3.06342e-05
ENSG00000141449.16	GREB1L	0.355227	3.21614	16.1877	0.000207527	0.00109839
ENSG00000083307.12	GRHL2	0.169908	7.93093	27.3595	3.8635e-06	3.28103e-05
ENSG00000161509.14	GRIN2C	0.589477	1.45555	17.5456	0.000122728	0.000694813
ENSG00000173020.11	GRK2	0.320725	7.33765	86.6973	3.11764e-12	9.94787e-11
ENSG00000164284.15	GRPEL2	0.440457	5.79315	103.421	1.9101e-13	7.36015e-12
ENSG00000253618.1	GRPEL2-AS1	0.45929	2.55837	17.0566	0.000148061	0.0008203
ENSG00000139835.14	GRTP1	0.190003	5.1187	13.3788	0.00064291	0.00293601
ENSG00000131149.19	GSE1	0.229241	7.57764	53.1255	3.02834e-09	5.40009e-08
ENSG00000100744.15	GSKIP	0.355773	5.0256	42.667	4.24208e-08	5.89025e-07
ENSG00000148180.21	GSN	0.240247	4.34266	15.0742	0.000322491	0.00161524
ENSG00000137947.12	GTF2B	0.182168	5.03533	12.362	0.000983854	0.00425897
ENSG00000110768.12	GTF2H1	0.233567	5.44889	25.6751	6.73855e-06	5.40011e-05
ENSG00000145736.14	GTF2H2	0.135602	8.59621	18.133	9.81719e-05	0.000573579
ENSG00000226259.10	GTF2H2B	0.164455	8.13267	28.2893	2.85853e-06	2.53242e-05
ENSG00000183474.16	GTF2H2C	0.150418	8.47746	23.9447	1.2112e-05	9.04318e-05
ENSG00000155115.7	GTF3C6	0.289408	7.49464	73.4396	3.71945e-11	9.59903e-10
ENSG00000105793.16	GTPBP10	0.172533	6.00525	18.761	7.75234e-05	0.000466397
ENSG00000172432.19	GTPBP2	1.1723	5.97824	705.313	6.6549e-30	7.4109e-27
ENSG00000277232.2	GTSE1-AS1	0.93253	1.40677	35.6463	3.00847e-07	3.39264e-06
ENSG00000138867.17	GUCD1	0.131032	6.87234	13.6874	0.000566048	0.00262811
ENSG00000143774.17	GUK1	0.128176	6.94812	12.2649	0.00102511	0.00441182
ENSG00000151233.11	GXYLT1	0.699664	4.82168	138.118	1.7273e-15	9.38304e-14
ENSG00000189060.6	H1F0	0.433647	7.90892	169.108	3.6581e-17	2.78065e-15
ENSG00000184897.6	H1FX	0.139743	6.78523	12.2189	0.0010459	0.00448831
ENSG00000246705.5	H2AFJ	0.611607	5.52081	144.309	8.04503e-16	4.66612e-14
ENSG00000099284.15	H2AFY2	0.256676	4.89794	24.1478	1.12972e-05	8.49461e-05
ENSG00000164032.12	H2AFZ	0.206121	8.32163	37.3231	1.85535e-07	2.18868e-06
ENSG00000269466.4	H3.Y	0.617222	1.76847	25.2786	7.69709e-06	6.06187e-05
ENSG00000130956.14	HABP4	0.247733	4.64677	19.118	6.78663e-05	0.000415595
ENSG00000165996.14	HACD1	0.947926	0.156058	20.8309	3.62423e-05	0.00023938
ENSG00000170445.16	HARS	0.185032	6.90923	27.6006	3.57174e-06	3.06342e-05
ENSG00000128708.13	HAT1	0.187078	6.38816	21.0126	3.39446e-05	0.000225541
ENSG00000143575.15	HAX1	0.337812	7.00856	89.7725	1.81823e-12	6.04413e-11
ENSG00000004961.15	HCCS	0.317164	4.9529	36.6606	2.24301e-07	2.60189e-06
ENSG00000231074.10	HCG18	0.464494	4.95575	80.6574	9.33621e-12	2.72524e-10
ENSG00000099822.3	HCN2	0.63019	2.41443	31.7609	9.60733e-07	9.5567e-06
ENSG00000129493.15	HEATR5A	0.2959	5.19344	25.9362	1.17084e-05	8.77418e-05
ENSG00000112406.5	HECA	0.307527	4.44345	27.3925	3.82212e-06	3.24909e-05
ENSG00000165338.17	HECTD2	0.302967	4.75881	34.061	4.79716e-07	5.15897e-06
ENSG00000126107.15	HECTD3	0.393567	5.38921	69.6029	8.02982e-11	1.9355e-09
ENSG00000162639.16	HENMT1	0.273922	4.59604	23.2096	1.56119e-05	0.000113371
ENSG00000051108.15	HERPUD1	0.463318	6.93765	121.727	1.00393e-13	4.09514e-12
ENSG00000114315.4	HES1	1.10915	3.23385	80.3218	9.93812e-12	2.88581e-10
ENSG00000188290.11	HES4	0.348173	3.9275	16.2679	0.000201107	0.00106924
ENSG00000164683.18	HEY1	0.587476	2.67861	18.9037	7.35005e-05	0.000444838
ENSG00000235173.7	HGH1	0.193945	4.72081	11.1107	0.00168256	0.00678139
ENSG00000185359.14	HGS	0.175735	6.27786	20.0458	4.82058e-05	0.000308606
ENSG00000197568.15	HHLA3	0.325023	3.15409	15.378	0.000285672	0.00145064
ENSG00000166135.14	HIF1AN	0.128533	6.49742	12.5083	0.000924889	0.00403984
ENSG00000146066.3	HIGD2A	0.245547	6.38126	39.9227	8.94368e-08	1.13695e-06
ENSG00000137133.11	HINT2	0.386909	5.70632	71.6686	5.28917e-11	1.32658e-09
ENSG00000163349.22	HIPK1	0.132118	6.73031	10.7957	0.00205091	0.00799827
ENSG00000110422.12	HIPK3	0.491226	6.00326	125.659	8.26244e-15	4.04442e-13
ENSG00000187837.4	HIST1H1C	0.78402	6.86315	394.094	1.86009e-24	5.59836e-22
ENSG00000180573.10	HIST1H2AC	0.435728	7.04841	158.769	1.16284e-16	8.19579e-15
ENSG00000196866.3	HIST1H2AD	1.12292	1.57232	45.3624	2.08614e-08	3.14787e-07
ENSG00000277075.2	HIST1H2AE	0.748842	2.60372	55.4129	1.76616e-09	3.30832e-08
ENSG00000196787.4	HIST1H2AG	1.34678	0.225252	31.4024	1.07264e-06	1.05521e-05
ENSG00000196747.5	HIST1H2AI	1.03662	1.21462	40.7037	7.21531e-08	9.42519e-07
ENSG00000275221.2	HIST1H2AK	0.529128	2.3094	17.7744	0.00016304	0.000890224
ENSG00000278677.2	HIST1H2AM	0.756351	2.35398	40.8996	7.36398e-08	9.57447e-07
ENSG00000180596.8	HIST1H2BC	0.800324	3.12609	78.478	1.4051e-11	3.99162e-10
ENSG00000158373.9	HIST1H2BD	0.382935	4.44863	40.748	7.12843e-08	9.33908e-07
ENSG00000274290.3	HIST1H2BE	0.678771	3.27239	59.2433	7.3572e-10	1.48558e-08
ENSG00000277224.3	HIST1H2BF	1.28688	0.959148	46.0215	1.75953e-08	2.70823e-07
ENSG00000273802.3	HIST1H2BG	1.14532	3.25816	141.885	4.04512e-15	2.08067e-13
ENSG00000124635.9	HIST1H2BJ	0.771069	2.18201	32.8118	6.9767e-07	7.17383e-06
ENSG00000197903.8	HIST1H2BK	0.500245	5.79576	121.497	1.30365e-14	6.20404e-13
ENSG00000233822.6	HIST1H2BN	0.405431	2.65169	14.1647	0.000465568	0.00222753
ENSG00000197409.8	HIST1H3D	0.839101	1.99158	38.9042	1.18708e-07	1.47263e-06
ENSG00000278828.2	HIST1H3H	0.687692	4.06999	99.8334	3.38257e-13	1.26192e-11
ENSG00000197153.5	HIST1H3J	0.844658	2.40372	49.9205	8.95763e-09	1.47019e-07
ENSG00000278705.3	HIST1H4B	1.64517	-0.259369	29.3862	2.0139e-06	1.86038e-05
ENSG00000276966.3	HIST1H4E	0.829867	2.24403	56.6268	1.33333e-09	2.5578e-08
ENSG00000158406.6	HIST1H4H	0.902841	6.25984	118.786	1.32032e-06	1.27299e-05
ENSG00000197238.5	HIST1H4J	0.903444	1.39775	33.8223	5.15057e-07	5.50448e-06
ENSG00000273542.2	HIST1H4K	0.853686	1.36035	26.3343	5.41135e-06	4.43583e-05
ENSG00000184260.6	HIST2H2AC	0.622869	1.85848	19.3755	6.16853e-05	0.000382476
ENSG00000220323.4	HIST2H2BD	0.576691	5.11575	139.848	1.13332e-15	6.40644e-14
ENSG00000184678.11	HIST2H2BE	0.653968	8.18212	410.19	8.01118e-25	2.58587e-22
ENSG00000203814.7	HIST2H2BF	0.629742	3.79801	64.4869	4.6037e-10	9.61855e-09
ENSG00000203852.4	HIST2H3A	0.564269	0.963363	11.5578	0.00138662	0.00573924
ENSG00000203811.2	HIST2H3C	0.604754	1.03394	13.975	0.000503045	0.00238176
ENSG00000183598.4	HIST2H3D	1.21941	0.199837	28.3681	2.787e-06	2.47694e-05
ENSG00000270882.3	HIST2H4A	0.891607	6.31028	162.496	7.7971e-08	1.00876e-06
ENSG00000270276.3	HIST2H4B	0.892687	6.26883	127.363	1.46948e-06	1.40164e-05
ENSG00000181218.6	HIST3H2A	0.407056	3.63393	26.3113	5.45261e-06	4.45872e-05
ENSG00000196890.5	HIST3H2BB	0.828821	2.2303	59.9352	6.30268e-10	1.28547e-08
ENSG00000197837.4	HIST4H4	0.768907	1.5232	27.2861	3.95718e-06	3.34603e-05
ENSG00000204525.18	HLA-C	0.125497	6.79018	13.1466	0.000707955	0.00319311
ENSG00000243753.6	HLA-L	0.372572	2.61686	13.0804	0.000727731	0.00327397
ENSG00000159267.17	HLCS	0.322094	6.10171	65.15	2.02779e-10	4.55272e-09
ENSG00000112972.15	HMGCS1	0.266053	7.40983	35.0268	2.99403e-06	2.63674e-05
ENSG00000134240.12	HMGCS2	0.472453	8.2881	78.6561	6.65353e-07	6.88923e-06
ENSG00000100292.18	HMOX1	1.62104	3.77077	354.393	3.62701e-22	6.73173e-20
ENSG00000221887.6	HMSD	1.8216	0.401477	57.4909	1.09378e-09	2.12943e-08
ENSG00000171476.22	HOPX	1.25349	0.515733	20.4627	4.14111e-05	0.000269287
ENSG00000170689.10	HOXB9	1.31103	1.66167	56.4097	1.52197e-09	2.89721e-08
ENSG00000123364.5	HOXC13	0.266941	5.00661	23.4746	1.65623e-05	0.000119223
ENSG00000249641.2	HOXC13-AS	0.441297	3.81148	44.4054	2.67729e-08	3.93848e-07
ENSG00000115756.13	HPCAL1	0.324816	4.14036	21.3286	3.03046e-05	0.000203911
ENSG00000174775.18	HRAS	0.368023	4.93823	47.531	1.19691e-08	1.9192e-07
ENSG00000135116.9	HRK	0.938554	-0.400636	13.2836	0.000668767	0.00303913
ENSG00000226742.4	HSBP1L1	0.206377	5.03339	14.5614	0.000396349	0.00193442
ENSG00000176387.7	HSD11B2	0.309643	5.03554	24.1845	1.11561e-05	8.40841e-05
ENSG00000072506.14	HSD17B10	0.143141	6.17788	11.9602	0.00116697	0.00494214
ENSG00000155304.6	HSPA13	0.51997	5.74923	123.936	9.28163e-15	4.52342e-13
ENSG00000187522.16	HSPA14	0.404795	4.45233	41.6074	5.64175e-08	7.56947e-07
ENSG00000164070.12	HSPA4L	0.272541	4.94332	33.0406	6.51098e-07	6.7668e-06
ENSG00000044574.9	HSPA5	0.396674	10.1282	148.244	4.01485e-16	2.49773e-14
ENSG00000173110.8	HSPA6	3.39514	2.3465	610.564	1.56954e-28	1.20541e-25
ENSG00000225217.1	HSPA7	3.04206	0.371203	147.626	4.32671e-16	2.66201e-14
ENSG00000113013.16	HSPA9	0.446959	8.84669	205.915	8.97767e-19	9.43164e-17
ENSG00000152137.8	HSPB8	0.989535	2.65383	113.199	4.30313e-14	1.86458e-12
ENSG00000133265.11	HSPBP1	0.292684	4.68647	21.5347	2.91012e-05	0.000196764
ENSG00000144381.18	HSPD1	0.276084	9.83286	71.1224	5.90217e-11	1.45897e-09
ENSG00000166033.13	HTRA1	0.55821	2.14072	26.5749	4.99763e-06	4.13321e-05
ENSG00000157423.18	HYDIN	1.00688	0.535225	16.6429	0.000173761	0.000940463
ENSG00000149428.21	HYOU1	0.299676	8.47683	91.5131	1.34729e-12	4.60227e-11
ENSG00000196305.19	IARS	0.308782	8.10891	86.4958	3.23122e-12	1.02955e-10
ENSG00000005700.15	IBTK	0.196317	6.13959	20.2889	4.45986e-05	0.000287913
ENSG00000163596.17	ICA1L	0.862487	3.20084	113.226	4.28592e-14	1.86074e-12
ENSG00000160223.17	ICOSLG	0.477424	2.75331	18.2046	9.55495e-05	0.000560759
ENSG00000125968.9	ID1	1.01361	6.584	68.4274	0.000131606	0.000739625
ENSG00000115738.10	ID2	0.780936	6.03141	85.1817	6.04726e-06	4.90475e-05
ENSG00000117318.9	ID3	0.664196	6.3195	93.858	3.96112e-07	4.33311e-06
ENSG00000172201.12	ID4	2.01265	0.856425	80.9978	8.76438e-12	2.56843e-10
ENSG00000138413.14	IDH1	0.55486	8.40548	282.253	1.8034e-21	2.77002e-19
ENSG00000067064.13	IDI1	0.3377	7.1884	53.2294	1.19589e-07	1.47982e-06
ENSG00000232656.9	IDI2-AS1	0.312138	4.95745	23.7852	1.32502e-05	9.77831e-05
ENSG00000134049.6	IER3IP1	0.417824	5.23749	70.1121	7.2395e-11	1.76409e-09
ENSG00000162783.11	IER5	0.56757	2.88477	38.0858	1.49413e-07	1.80365e-06
ENSG00000188483.8	IER5L	1.21757	3.22173	210.63	5.81009e-19	6.19149e-17
ENSG00000068079.8	IFI35	0.59651	2.92135	41.4087	5.95391e-08	7.94025e-07
ENSG00000137965.11	IFI44	0.668528	2.10437	23.96	1.20485e-05	8.99881e-05
ENSG00000185745.10	IFIT1	1.1592	0.605904	34.7278	3.93768e-07	4.31807e-06
ENSG00000119922.11	IFIT2	0.941873	2.2352	52.6808	4.28394e-09	7.39054e-08
ENSG00000119917.15	IFIT3	1.50707	-0.28892	29.1573	2.16563e-06	1.98245e-05
ENSG00000006652.15	IFRD1	0.408836	6.03877	104.397	1.63878e-13	6.39211e-12
ENSG00000214706.12	IFRD2	0.499114	6.17381	138.895	1.27885e-15	7.12065e-14
ENSG00000128581.17	IFT22	0.321423	5.74865	50.9609	5.10442e-09	8.71155e-08
ENSG00000122970.16	IFT81	0.214254	4.53094	12.8609	0.000797555	0.0035413
ENSG00000146674.16	IGFBP3	1.15909	9.89943	48.5278	0.000363368	0.00179365
ENSG00000131724.11	IL13RA1	0.180601	5.3467	14.997	0.000332617	0.00166012
ENSG00000177663.15	IL17RA	0.309511	5.36812	40.3202	8.0157e-08	1.03254e-06
ENSG00000163702.21	IL17RC	0.141653	6.28203	12.5851	0.000895457	0.003929
ENSG00000147168.14	IL2RG	2.16972	-0.900707	27.5327	3.65152e-06	3.12195e-05
ENSG00000104951.16	IL4I1	0.312569	4.12168	19.9429	5.0057e-05	0.000319172
ENSG00000134352.20	IL6ST	0.168243	7.31798	23.1463	1.62157e-05	0.000117031
ENSG00000104432.14	IL7	0.446419	1.65339	10.1305	0.00258967	0.00973089
ENSG00000267100.1	ILF3-AS1	0.722672	5.91913	278.139	2.42435e-21	3.64832e-19
ENSG00000148153.14	INIP	0.166325	5.64243	10.461	0.00231318	0.00887191
ENSG00000128908.18	INO80	0.30707	5.10876	39.7981	9.25733e-08	1.17081e-06
ENSG00000115274.15	INO80B	0.25485	3.61028	10.9258	0.00182377	0.0072691
ENSG00000185133.14	INPP5J	0.346629	3.44516	21.1432	3.23885e-05	0.000216119
ENSG00000132376.20	INPP5K	0.438667	5.16612	77.6863	1.63297e-11	4.59212e-10
ENSG00000108506.13	INTS2	0.226914	4.8291	17.0553	0.000148136	0.000820311
ENSG00000164941.14	INTS8	0.125687	6.22183	10.739	0.00197917	0.00778113
ENSG00000176095.12	IP6K1	0.19444	5.75265	21.7408	2.61599e-05	0.000178887
ENSG00000106012.18	IQCE	0.348525	6.07954	74.4842	3.02942e-11	7.98477e-10
ENSG00000174628.17	IQCK	0.33063	3.12334	11.8818	0.00120666	0.00509185
ENSG00000130518.18	IQCN	0.449654	3.07508	27.4634	3.81177e-06	3.24153e-05
ENSG00000140575.13	IQGAP1	0.126909	6.84153	12.226	0.00104219	0.00447497
ENSG00000125347.15	IRF1	0.531018	3.15885	44.5244	2.59511e-08	3.83277e-07
ENSG00000168264.11	IRF2BP2	0.275971	5.82246	43.7011	3.22255e-08	4.62256e-07
ENSG00000185507.21	IRF7	0.343729	3.56767	22.3836	2.08394e-05	0.000147111
ENSG00000169047.6	IRS1	0.866764	4.85549	193.397	1.07477e-17	8.99896e-16
ENSG00000159387.8	IRX6	1.31188	-0.0692409	25.426	7.32506e-06	5.80376e-05
ENSG00000136003.16	ISCU	0.589586	6.64557	289.278	1.09745e-21	1.78412e-19
ENSG00000187608.10	ISG15	0.378482	4.50665	41.7825	5.38073e-08	7.26741e-07
ENSG00000172183.16	ISG20	0.524818	3.15482	31.8185	9.43927e-07	9.40632e-06
ENSG00000100593.18	ISM2	0.714297	1.73116	29.0431	2.24575e-06	2.04319e-05
ENSG00000261796.1	ISY1-RAB43	0.136615	6.41046	12.2676	0.00102397	0.00440948
ENSG00000143127.13	ITGA10	0.877528	0.62276	17.4456	0.000127509	0.000718591
ENSG00000005884.18	ITGA3	0.248586	4.55222	20.6503	3.86868e-05	0.00025372
ENSG00000132470.14	ITGB4	0.402564	2.28995	13.1292	0.000720581	0.00324611
ENSG00000082781.12	ITGB5	0.276959	5.72784	34.1834	4.62578e-07	4.99396e-06
ENSG00000105855.10	ITGB8	1.6838	-1.04343	10.9179	0.00183006	0.00729014
ENSG00000137825.11	ITPKA	1.37444	-0.36247	29.0015	2.27571e-06	2.06623e-05
ENSG00000086544.3	ITPKC	0.241958	4.52421	14.013	0.00049531	0.00234863
ENSG00000231249.2	ITPR1-AS1	0.418204	1.72259	11.2795	0.00156371	0.00635527
ENSG00000123104.12	ITPR2	0.503234	1.74791	13.5627	0.000595878	0.00274402
ENSG00000198399.16	ITSN2	0.178024	4.99871	10.6159	0.00209006	0.00811539
ENSG00000009765.15	IYD	0.605025	4.63698	76.3304	8.3288e-11	1.99461e-09
ENSG00000077684.16	JADE1	0.710446	4.90758	175.319	1.87519e-17	1.50773e-15
ENSG00000152969.20	JAKMIP1	0.336963	3.80495	25.1088	8.15019e-06	6.36692e-05
ENSG00000260231.2	JHDM1D-AS1	0.326159	3.20403	13.0101	0.000749351	0.00335266
ENSG00000152409.9	JMY	0.390924	5.99581	85.3754	4.22996e-12	1.32131e-10
ENSG00000100221.11	JOSD1	0.147884	5.66864	10.635	0.00207162	0.00806206
ENSG00000143543.15	JTB	0.445463	6.99938	164.925	5.80068e-17	4.26379e-15
ENSG00000171223.6	JUNB	0.297848	4.56375	21.0694	3.42773e-05	0.000227481
ENSG00000197256.11	KANK2	0.214622	5.1448	20.0628	4.79081e-05	0.000306964
ENSG00000065427.15	KARS	0.124567	7.37313	14.8595	0.000351477	0.00174323
ENSG00000107821.15	KAZALD1	0.74993	4.08555	99.1963	3.74946e-13	1.3918e-11
ENSG00000176407.18	KCMF1	0.200761	5.70293	20.627	3.90159e-05	0.000255577
ENSG00000155729.13	KCTD18	0.20705	4.56929	13.2351	0.000682374	0.00309025
ENSG00000112078.14	KCTD20	0.182366	6.6027	22.4394	2.0434e-05	0.000144754
ENSG00000167977.9	KCTD5	0.170931	5.0543	11.0709	0.00171193	0.00688481
ENSG00000173120.15	KDM2A	0.124865	7.2799	14.0074	0.000496439	0.00235299
ENSG00000135314.13	KHDC1	0.276982	3.48692	14.1955	0.000459774	0.00220502
ENSG00000109265.15	KIAA1211	0.3264	3.14191	17.5878	0.000120763	0.000685607
ENSG00000198954.9	KIF1BP	0.123489	6.41069	10.479	0.00221899	0.00855041
ENSG00000129250.12	KIF1C	0.101115	8.55788	10.1	0.00262502	0.0098458
ENSG00000079616.14	KIF22	0.332231	5.86728	40.2956	8.07018e-08	1.03775e-06
ENSG00000170759.11	KIF5B	0.347559	8.94798	103.475	2.09425e-13	8.02808e-12
ENSG00000088727.14	KIF9	0.361779	3.6533	23.7042	1.31567e-05	9.71569e-05
ENSG00000227398.5	KIF9-AS1	0.516041	3.01578	33.6397	5.4393e-07	5.76054e-06
ENSG00000140859.16	KIFC3	1.35386	-0.606132	13.5063	0.000609892	0.00280188
ENSG00000049130.16	KITLG	0.547622	2.08947	18.0156	0.000108955	0.000628502
ENSG00000174996.12	KLC2	0.224753	5.64783	23.8924	1.23312e-05	9.18227e-05
ENSG00000155090.15	KLF10	0.702654	5.31998	212.996	4.68449e-19	5.13955e-17
ENSG00000136826.15	KLF4	1.36903	3.73365	219.138	2.70271e-19	3.08691e-17
ENSG00000102554.14	KLF5	0.463341	4.39978	30.678	1.70422e-06	1.60248e-05
ENSG00000128607.14	KLHDC10	0.267501	6.34684	42.9879	3.89393e-08	5.45788e-07
ENSG00000130487.9	KLHDC7B	4.63646	0.253806	167.357	1.66421e-15	9.10694e-14
ENSG00000114648.12	KLHL18	0.238422	5.41124	25.3533	7.50601e-06	5.92815e-05
ENSG00000162413.17	KLHL21	0.156883	5.75825	14.2678	0.000446447	0.0021485
ENSG00000179454.14	KLHL28	0.322449	4.97765	33.8453	5.25688e-07	5.59394e-06
ENSG00000119771.15	KLHL29	0.578632	3.71786	44.5295	2.5917e-08	3.83028e-07
ENSG00000087448.11	KLHL42	0.395933	5.97072	91.6768	1.31009e-12	4.48898e-11
ENSG00000239569.4	KMT2E-AS1	0.34062	3.63108	18.8779	7.42127e-05	0.000448661
ENSG00000183955.14	KMT5A	0.227028	6.24144	29.0236	2.25976e-06	2.05342e-05
ENSG00000171798.19	KNDC1	0.298854	3.02746	12.4076	0.000965051	0.00418815
ENSG00000114030.13	KPNA1	0.140431	6.98856	14.6408	0.000383846	0.0018818
ENSG00000184619.8	KRBA2	0.305108	5.39032	46.8954	1.40664e-08	2.21875e-07
ENSG00000147121.16	KRBOX4	0.230712	3.78783	11.5226	0.00140776	0.00581485
ENSG00000172086.9	KRCC1	0.229451	4.43565	15.7995	0.000241744	0.00125475
ENSG00000186395.9	KRT10	0.294615	5.47448	35.9595	2.74659e-07	3.1258e-06
ENSG00000167767.14	KRT80	1.64946	1.09226	85.786	3.66675e-12	1.16003e-10
ENSG00000229320.3	KRT8P12	0.421657	2.74088	16.4313	0.000188677	0.00101112
ENSG00000205867.3	KRTAP5-2	1.29059	-1.27152	11.8704	0.00121256	0.00511383
ENSG00000233930.4	KRTAP5-AS1	0.659292	0.160345	11.283	0.0015613	0.00634779
ENSG00000163463.13	KRTCAP2	0.172105	5.38506	12.1678	0.00106824	0.00457185
ENSG00000159166.15	LAD1	0.146505	6.25901	10.9131	0.00183388	0.00730013
ENSG00000228812.8	LAMA5-AS1	0.321491	3.05205	11.7425	0.00128081	0.00536712
ENSG00000091136.15	LAMB1	0.289883	3.41411	14.377	0.000427076	0.00206779
ENSG00000185896.11	LAMP1	0.181958	6.91238	26.9599	4.40297e-06	3.6769e-05
ENSG00000109270.13	LAMTOR3	0.236199	5.74333	29.5125	1.93494e-06	1.79413e-05
ENSG00000161813.23	LARP4	0.186854	6.91527	28.39	2.76751e-06	2.46256e-05
ENSG00000107929.16	LARP4B	0.118178	7.08863	11.6297	0.00134439	0.00559147
ENSG00000166173.11	LARP6	0.948069	5.1619	372.198	6.15605e-24	1.69268e-21
ENSG00000002834.18	LASP1	0.200225	6.9466	30.8228	1.30928e-06	1.26399e-05
ENSG00000162194.13	LBHD1	0.146771	6.51106	11.3258	0.00169985	0.00684117
ENSG00000148346.12	LCN2	4.12974	-0.499477	101.09	2.76458e-13	1.04361e-11
ENSG00000196233.14	LCOR	0.213251	6.14022	17.0608	0.000332664	0.00166012
ENSG00000130164.14	LDLR	0.550187	6.11418	118.93	1.8938e-14	8.73266e-13
ENSG00000168675.19	LDLRAD4	0.771213	2.90876	44.1376	2.88246e-08	4.19596e-07
ENSG00000182195.9	LDOC1	0.32875	5.21287	45.8699	1.82961e-08	2.79294e-07
ENSG00000138795.10	LEF1	0.846538	2.87534	79.1504	1.98893e-11	5.50279e-10
ENSG00000197980.14	LEKR1	0.820024	0.547803	16.5797	0.000178083	0.000960061
ENSG00000161904.12	LEMD2	0.213041	5.46004	21.137	3.24597e-05	0.00021645
ENSG00000145685.14	LHFPL2	0.49173	4.12756	56.3225	1.58315e-09	3.0034e-08
ENSG00000121454.6	LHX4	0.413664	3.10889	26.3163	5.44369e-06	4.45578e-05
ENSG00000128342.5	LIF	0.707682	1.87462	37.4169	1.80638e-07	2.13885e-06
ENSG00000064042.18	LIMCH1	0.34763	9.76805	113.022	4.41704e-14	1.91022e-12
ENSG00000106683.15	LIMK1	0.2406	5.17244	22.1998	2.22341e-05	0.000155527
ENSG00000182541.18	LIMK2	0.200197	6.31442	28.2202	2.92289e-06	2.58123e-05
ENSG00000111052.8	LIN7A	0.61827	5.02191	153.826	2.06394e-16	1.37218e-14
ENSG00000148943.12	LIN7C	0.23226	5.2026	22.7799	1.81341e-05	0.000129491
ENSG00000277142.1	LINC00235	0.683455	1.72829	27.255	3.99756e-06	3.37632e-05
ENSG00000224511.2	LINC00365	1.83374	-1.33129	21.4791	2.87171e-05	0.000194404
ENSG00000227036.9	LINC00511	0.860942	1.26227	25.4145	7.47118e-06	5.90693e-05
ENSG00000259129.6	LINC00648	0.173116	4.49137	10.789	0.00193621	0.00763552
ENSG00000261824.8	LINC00662	0.270839	5.41528	33.1608	6.27955e-07	6.55688e-06
ENSG00000178440.8	LINC00843	0.284457	4.6252	23.1005	1.62155e-05	0.000117031
ENSG00000240024.6	LINC00888	0.452129	1.71818	10.3028	0.00239886	0.00914288
ENSG00000204054.14	LINC00963	0.295615	6.62248	72.2331	4.72489e-11	1.19855e-09
ENSG00000248663.7	LINC00992	1.18986	1.52594	59.9416	6.2937e-10	1.28481e-08
ENSG00000175772.11	LINC01106	0.277805	5.10979	31.8711	9.28847e-07	9.26849e-06
ENSG00000204588.5	LINC01123	0.248829	5.25701	26.2153	5.62889e-06	4.58714e-05
ENSG00000224259.8	LINC01133	1.43474	2.29394	164.35	6.18508e-17	4.51653e-15
ENSG00000234807.8	LINC01135	0.476716	1.56928	13.8403	0.000531578	0.00249458
ENSG00000281912.1	LINC01144	0.352144	2.91526	14.6477	0.00038278	0.00187699
ENSG00000261186.2	LINC01238	0.536118	1.33292	11.3526	0.00151501	0.00618556
ENSG00000229017.7	LINC01277	0.577263	1.39136	16.9699	0.000153098	0.000843801
ENSG00000234722.5	LINC01287	0.831991	3.58244	126.467	6.55751e-15	3.24553e-13
ENSG00000260924.2	LINC01311	0.812318	0.737981	14.9411	0.000340155	0.00169408
ENSG00000185847.9	LINC01405	1.57258	-0.812879	16.6112	0.000184678	0.000993036
ENSG00000258754.8	LINC01579	0.721947	2.13368	30.5045	1.41693e-06	1.35733e-05
ENSG00000258785.7	LINC01580	0.735008	1.17455	19.9962	4.90899e-05	0.000313455
ENSG00000233922.4	LINC01694	0.514365	1.18236	10.2626	0.00244204	0.00927985
ENSG00000229388.1	LINC01715	0.559088	1.21511	10.5327	0.00216709	0.00837649
ENSG00000267321.4	LINC02001	0.329991	4.80277	32.8602	6.87535e-07	7.08597e-06
ENSG00000263609.2	LINC02002	0.809167	0.321301	13.8809	0.000522801	0.00246014
ENSG00000230102.8	LINC02028	1.09817	-0.5275	13.2611	0.000675044	0.00306141
ENSG00000248489.3	LINC02062	0.420158	2.40776	16.0469	0.000219305	0.00115524
ENSG00000248685.6	LINC02484	0.484449	2.05731	13.9364	0.000511056	0.00241661
ENSG00000248456.1	LINC02485	4.83441	-1.02375	66.2555	1.60559e-10	3.65268e-09
ENSG00000234222.6	LIX1L-AS1	0.221965	6.1406	25.6368	6.82552e-06	5.46238e-05
ENSG00000073350.14	LLGL2	0.191397	5.77461	19.8388	5.20052e-05	0.000330365
ENSG00000185621.11	LMLN	0.488803	4.27104	48.7754	8.75377e-09	1.44204e-07
ENSG00000160789.24	LMNA	0.172842	6.66759	24.825	8.97058e-06	6.93424e-05
ENSG00000143013.13	LMO4	0.408866	4.18375	40.6993	7.22402e-08	9.43096e-07
ENSG00000261105.6	LMO7-AS1	0.491242	3.15551	22.0071	2.38015e-05	0.000164886
ENSG00000139517.9	LNX2	0.317874	5.93518	61.5077	4.45103e-10	9.32581e-09
ENSG00000196365.12	LONP1	0.265906	7.11079	55.2917	1.81678e-09	3.39458e-08
ENSG00000154359.13	LONRF1	0.274323	5.56212	19.3071	6.52237e-05	0.000401954
ENSG00000170500.13	LONRF2	0.695114	2.23083	34.5884	5.62287e-07	5.93602e-06
ENSG00000261801.7	LOXL1-AS1	0.323319	3.59562	19.5175	5.85332e-05	0.000365373
ENSG00000198670.12	LPA	1.58436	-1.44572	12.2251	0.0010819	0.00462051
ENSG00000134324.12	LPIN1	0.290645	6.38407	45.3133	3.27791e-08	4.68586e-07
ENSG00000110031.13	LPXN	0.44641	3.82007	18.0173	0.000117949	0.000671857
ENSG00000121931.16	LRIF1	0.543439	5.37699	121.075	1.38332e-14	6.55517e-13
ENSG00000120256.11	LRP11	0.21485	5.5638	24.8101	9.01607e-06	6.96256e-05
ENSG00000254402.7	LRRC24	0.240224	4.86653	19.6776	5.51797e-05	0.000347557
ENSG00000184709.7	LRRC26	0.405978	5.02613	58.5556	8.58909e-10	1.71566e-08
ENSG00000230069.3	LRRC37A15P	1.06346	-0.500057	15.2546	0.000300066	0.00151393
ENSG00000267023.5	LRRC37A16P	0.171252	5.52139	14.573	0.00039449	0.00192635
ENSG00000122477.13	LRRC39	0.283897	3.21567	10.8985	0.00184564	0.00733887
ENSG00000158113.13	LRRC43	1.61573	-1.36831	13.8449	0.000530575	0.00249093
ENSG00000137821.12	LRRC49	0.403953	3.12462	24.8668	8.84451e-06	6.85165e-05
ENSG00000204052.4	LRRC73	1.1363	0.165993	20.7915	3.67616e-05	0.000242235
ENSG00000197147.15	LRRC8B	0.507626	5.18796	103.53	1.87756e-13	7.25991e-12
ENSG00000231999.8	LRRC8C-DT	0.389788	2.724	14.4812	0.000409416	0.00199051
ENSG00000171492.14	LRRC8D	0.392909	6.21474	104.129	1.709e-13	6.65433e-12
ENSG00000161036.13	LRWD1	0.283102	4.0477	17.9671	0.000104534	0.000605826
ENSG00000041802.11	LSG1	0.50778	5.99623	139.699	1.15489e-15	6.4954e-14
ENSG00000175324.10	LSM1	0.17403	5.10824	10.9251	0.00182429	0.00726975
ENSG00000179564.4	LSMEM2	0.471686	4.01585	34.6714	4.0037e-07	4.3711e-06
ENSG00000105699.17	LSR	0.179961	6.23756	20.514	4.06469e-05	0.000264939
ENSG00000213903.9	LTB4R	0.245341	3.54381	10.2448	0.00246137	0.00933279
ENSG00000119681.12	LTBP2	0.340224	2.7227	13.81	0.000538226	0.00251994
ENSG00000198862.14	LTN1	0.258609	7.68475	17.4541	0.00221558	0.00853872
ENSG00000153714.6	LURAP1L	1.56941	0.000284633	41.6332	5.60251e-08	7.53042e-07
ENSG00000247317.4	LY6E-DT	0.567146	1.30093	13.9285	0.000512707	0.00242185
ENSG00000180155.20	LYNX1	0.243062	5.90192	35.7428	2.92507e-07	3.30361e-06
ENSG00000284505.1	LYNX1-SLURP2	0.454796	2.62973	21.8429	2.52285e-05	0.000173369
ENSG00000083099.11	LYRM2	0.311482	5.45724	38.7121	1.25268e-07	1.54141e-06
ENSG00000176018.13	LYSMD3	0.420597	5.30219	71.9979	4.95192e-11	1.25045e-09
ENSG00000003056.8	M6PR	0.25698	6.18441	41.2709	6.18101e-08	8.21871e-07
ENSG00000197063.11	MAFG	0.490483	5.45766	103.623	1.85035e-13	7.16713e-12
ENSG00000124260.12	MAGEA10	0.125676	6.56446	11.7381	0.00128325	0.00537328
ENSG00000213401.10	MAGEA12	0.153555	5.9751	12.5269	0.000917669	0.0040146
ENSG00000268606.6	MAGEA2	0.154696	7.04944	19.6815	5.50999e-05	0.000347251
ENSG00000183305.14	MAGEA2B	0.160279	7.09854	21.5106	2.83958e-05	0.000192521
ENSG00000221867.9	MAGEA3	0.153915	7.34581	20.2394	4.49166e-05	0.000289882
ENSG00000197172.11	MAGEA6	0.138042	6.87287	14.9091	0.000344556	0.00171332
ENSG00000123584.7	MAGEA9	1.56223	-1.08453	18.4628	8.66953e-05	0.000514626
ENSG00000267978.6	MAGEA9B	1.58913	-0.795993	24.3765	1.04479e-05	7.93097e-05
ENSG00000155495.9	MAGEC1	0.463648	4.87373	64.186	2.4904e-10	5.49714e-09
ENSG00000046774.10	MAGEC2	0.859327	5.20117	315.197	1.9136e-22	3.77165e-20
ENSG00000165509.13	MAGEC3	1.82632	-1.2712	18.1551	9.7353e-05	0.000569691
ENSG00000187391.22	MAGI2	0.581296	2.63151	31.181	1.1485e-06	1.12388e-05
ENSG00000198042.11	MAK16	0.243832	5.52925	23.9173	1.22263e-05	9.11326e-05
ENSG00000147676.14	MAL2	0.209247	7.51382	42.7439	4.15578e-08	5.78219e-07
ENSG00000253972.6	MAL2-AS1	0.178729	5.80447	15.2565	0.000299844	0.00151363
ENSG00000268996.3	MAN1B1-AS1	0.57961	3.17191	45.1988	2.17663e-08	3.2689e-07
ENSG00000112893.10	MAN2A1	0.356124	4.42405	33.1244	6.34871e-07	6.61669e-06
ENSG00000131711.15	MAP1B	0.826	9.62119	51.9678	0.000298804	0.00150872
ENSG00000140941.14	MAP1LC3B	0.546332	6.02909	195.291	2.46805e-18	2.36933e-16
ENSG00000078018.21	MAP2	0.542446	4.75557	74.0994	3.26663e-11	8.54928e-10
ENSG00000173327.8	MAP3K11	0.166333	6.21435	16.585	0.000177718	0.000958388
ENSG00000197442.10	MAP3K5	0.496201	4.89979	27.7957	6.79588e-05	0.000416047
ENSG00000047849.22	MAP4	0.208504	8.17733	38.406	1.36517e-07	1.66604e-06
ENSG00000135525.19	MAP7	0.164761	6.60311	17.7327	0.000114271	0.000653919
ENSG00000069956.14	MAPK6	0.813125	7.94272	612.568	1.46129e-28	1.16235e-25
ENSG00000008735.14	MAPK8IP2	0.3943	4.77175	51.254	4.75272e-09	8.16134e-08
ENSG00000050748.18	MAPK9	0.199872	6.23501	29.1543	2.16767e-06	1.9835e-05
ENSG00000114738.11	MAPKAPK3	0.165138	5.7738	13.9235	0.000513777	0.00242536
ENSG00000186868.17	MAPT	0.298036	4.21317	24.1649	1.12311e-05	8.4535e-05
ENSG00000099785.11	MARCHF2	0.235675	5.44268	23.2133	1.5592e-05	0.0001133
ENSG00000173926.6	MARCHF3	1.19197	2.23565	99.6731	3.47124e-13	1.29068e-11
ENSG00000165406.16	MARCHF8	0.234606	5.08027	22.6126	1.92284e-05	0.000136779
ENSG00000277443.3	MARCKS	0.40607	6.64507	119.728	1.67305e-14	7.77915e-13
ENSG00000116141.17	MARK1	0.26426	3.65135	14.8074	0.000358916	0.00177561
ENSG00000166986.15	MARS	0.625646	7.87919	314.023	7.97386e-22	1.34541e-19
ENSG00000155254.13	MARVELD1	0.470761	4.92646	63.7015	2.76329e-10	6.01604e-09
ENSG00000152939.17	MARVELD2	0.166184	6.97172	21.5957	2.79003e-05	0.000189392
ENSG00000038274.18	MAT2B	0.169548	6.12095	18.1107	9.9004e-05	0.000577683
ENSG00000132561.14	MATN2	0.639766	3.5092	92.9234	1.05972e-12	3.69359e-11
ENSG00000103495.15	MAZ	0.122246	8.42864	13.6106	0.000584208	0.00269869
ENSG00000180611.7	MB21D2	0.559088	1.85484	21.8405	2.52496e-05	0.000173461
ENSG00000134046.12	MBD2	0.160273	5.63094	13.0213	0.000745878	0.00334145
ENSG00000076770.15	MBNL3	0.324248	4.14833	19.1665	8.63929e-05	0.000513515
ENSG00000197971.16	MBP	0.173149	5.14518	10.1535	0.00256323	0.00964982
ENSG00000131844.17	MCCC2	0.272295	9.54002	68.7545	9.55285e-11	2.26824e-09
ENSG00000180398.13	MCFD2	0.257394	6.3702	42.7891	4.10595e-08	5.72622e-07
ENSG00000147316.15	MCPH1	0.260356	5.27139	24.6098	9.65022e-06	7.40777e-05
ENSG00000172366.20	MCRIP2	0.368358	5.29108	53.8594	2.54373e-09	4.60602e-08
ENSG00000005059.16	MCUB	0.953442	0.262002	17.1252	0.000144197	0.00080249
ENSG00000050393.12	MCUR1	0.178303	5.50784	14.0077	0.000496366	0.00235299
ENSG00000137337.16	MDC1	0.185573	5.46423	14.1151	0.000475074	0.00226474
ENSG00000112139.17	MDGA1	0.500975	4.35346	45.1284	2.75833e-08	4.02579e-07
ENSG00000110492.17	MDK	0.488926	4.89853	72.72	6.07518e-11	1.49841e-09
ENSG00000135679.27	MDM2	0.609723	7.0149	310.656	2.57456e-22	4.98614e-20
ENSG00000198625.14	MDM4	0.275103	5.55237	33.4755	5.71332e-07	6.02211e-06
ENSG00000065833.9	ME1	0.379632	6.42143	80.3062	1.07737e-11	3.11221e-10
ENSG00000124733.5	MEA1	0.117552	6.65503	10.8114	0.00191733	0.00757814
ENSG00000133398.4	MED10	0.291873	4.72352	23.1971	1.5703e-05	0.000113921
ENSG00000130772.14	MED18	0.233068	4.64943	18.1258	9.84373e-05	0.000574828
ENSG00000152944.9	MED21	0.217493	4.63054	13.3091	0.000661734	0.00301332
ENSG00000148297.16	MED22	0.146707	5.70068	11.6096	0.00135602	0.00562588
ENSG00000063322.15	MED29	0.118686	6.55836	11.0948	0.00169421	0.00682093
ENSG00000159479.17	MED8	0.382869	5.29289	56.7585	1.29355e-09	2.48791e-08
ENSG00000145794.17	MEGF10	1.11986	-1.30735	10.0739	0.00265578	0.00993775
ENSG00000146834.15	MEPCE	0.135339	6.53134	13.9152	0.000515513	0.00243201
ENSG00000105976.16	MET	1.02419	0.623929	27.6947	4.49983e-06	3.74935e-05
ENSG00000127804.13	METTL16	0.2058	6.09757	24.4293	1.02615e-05	7.80814e-05
ENSG00000206562.12	METTL6	0.177325	5.59329	16.8202	0.000162215	0.000886371
ENSG00000176624.12	MEX3C	0.234616	5.26412	25.5862	6.94205e-06	5.53971e-05
ENSG00000198948.12	MFAP3L	0.29861	4.41785	22.5741	1.95351e-05	0.000138827
ENSG00000147324.11	MFHAS1	0.326226	5.03325	36.4304	2.3968e-07	2.76731e-06
ENSG00000171109.19	MFN1	0.162791	6.85233	18.5242	8.47169e-05	0.000504496
ENSG00000116688.18	MFN2	0.149116	7.80147	22.0904	2.31104e-05	0.000160598
ENSG00000118855.21	MFSD1	0.168357	6.50206	19.0095	7.06614e-05	0.00042964
ENSG00000151690.15	MFSD6	0.138807	5.80385	11.1482	0.00165534	0.00668257
ENSG00000135953.11	MFSD9	0.264915	3.46167	10.4021	0.00229574	0.0088126
ENSG00000074416.16	MGLL	0.422889	4.26164	31.6488	9.95108e-07	9.85637e-06
ENSG00000008394.13	MGST1	0.535993	6.13846	166.763	4.7317e-17	3.53786e-15
ENSG00000268975.2	MIA-RAB4B	0.207513	4.56802	11.6521	0.0013315	0.00554613
ENSG00000154305.18	MIA3	0.110289	8.1494	10.9999	0.00176575	0.007077
ENSG00000204520.14	MICA	0.278553	3.88944	15.7642	0.000245131	0.00127085
ENSG00000100139.14	MICALL1	0.950087	5.19312	310.377	2.62239e-22	4.99196e-20
ENSG00000100335.15	MIEF1	0.359447	5.9951	78.3205	1.44763e-11	4.10199e-10
ENSG00000268654.2	MIMT1	1.36133	-0.562721	19.0825	6.87676e-05	0.00042019
ENSG00000128923.11	MINDY2	0.438969	5.05761	51.6556	1.80207e-08	2.75847e-07
ENSG00000107789.16	MINPP1	0.209823	4.41143	12.5167	0.000921601	0.00402864
ENSG00000135517.9	MIP	0.442974	3.58599	33.0142	6.563e-07	6.81451e-06
ENSG00000283824.1	MIR22	1.13809	0.353162	19.0582	6.9392e-05	0.000423193
ENSG00000186594.15	MIR22HG	0.474725	3.98555	38.6937	1.25917e-07	1.54856e-06
ENSG00000264175.1	MIR3189	1.81423	-0.438481	26.728	4.75173e-06	3.94301e-05
ENSG00000284163.1	MIR3620	0.620022	2.14864	22.3964	2.07458e-05	0.00014659
ENSG00000275708.1	MIR3648-1	1.09528	1.64959	31.3535	3.51347e-06	3.02248e-05
ENSG00000283704.1	MIR3656	0.239188	4.78493	18.1021	9.93247e-05	0.000579251
ENSG00000277437.1	MIR3687-1	1.62835	-0.185367	25.4113	7.36132e-06	5.82627e-05
ENSG00000283792.1	MIR4453	0.854195	0.45887	14.6497	0.000382457	0.00187596
ENSG00000268471.6	MIR4453HG	0.403551	4.14684	40.4208	7.79717e-08	1.00876e-06
ENSG00000283842.1	MIR4751	1.12259	2.9681	105.767	4.48243e-13	1.65013e-11
ENSG00000224141.6	MIR548XHG	0.7396	0.76405	13.8322	0.000533348	0.00250237
ENSG00000260083.3	MIR762HG	0.233958	3.97764	11.4221	0.00147012	0.00603216
ENSG00000141854.10	MISP3	0.714056	1.81982	30.6805	1.34131e-06	1.291e-05
ENSG00000186260.17	MKL2	0.175218	6.23148	17.306	0.000144983	0.000806055
ENSG00000099875.16	MKNK2	0.134246	7.13163	16.8935	0.000157682	0.000865641
ENSG00000130382.9	MLLT1	0.18556	7.41228	30.6919	1.33657e-06	1.28699e-05
ENSG00000167965.18	MLST8	0.256904	5.72918	31.6006	1.00917e-06	9.985e-06
ENSG00000175727.14	MLXIP	0.48344	6.92873	171.177	2.9219e-17	2.2596e-15
ENSG00000139428.12	MMAB	0.265467	6.00192	33.3431	5.94481e-07	6.25131e-06
ENSG00000102996.5	MMP15	0.343306	5.83114	64.249	2.45703e-10	5.43965e-09
ENSG00000125966.10	MMP24	0.180379	4.90798	13.3779	0.000643163	0.00293656
ENSG00000130675.15	MNX1	0.536067	1.82915	15.4227	0.000280649	0.00142806
ENSG00000115540.15	MOB4	0.275308	6.11163	41.8693	5.25615e-08	7.12941e-07
ENSG00000075643.6	MOCOS	1.13154	5.13251	462.903	6.16722e-26	2.76523e-23
ENSG00000164077.15	MON1A	0.241183	4.13929	13.7237	0.000557642	0.00259611
ENSG00000139714.12	MORN3	0.382795	2.0572	11.3761	0.00149965	0.00613108
ENSG00000171160.18	MORN4	0.268078	4.51717	18.6818	7.98564e-05	0.000479138
ENSG00000101928.13	MOSPD1	0.31136	4.13778	20.9107	3.52135e-05	0.000233137
ENSG00000073146.16	MOV10L1	0.786464	0.774795	16.7903	0.000164103	0.000894985
ENSG00000060762.19	MPC1	0.203414	4.64811	14.5604	0.000396508	0.00193442
ENSG00000129255.16	MPDU1	0.150672	6.97738	15.3321	0.000305137	0.00153721
ENSG00000108852.16	MPP2	0.148164	6.00326	12.992	0.000755045	0.0033761
ENSG00000160588.10	MPZL3	0.375016	5.31335	58.5932	8.51636e-10	1.70266e-08
ENSG00000153029.16	MR1	0.236313	4.25352	15.7104	0.000250403	0.00129366
ENSG00000158186.13	MRAS	0.469083	3.78346	43.9459	3.02098e-08	4.38846e-07
ENSG00000161010.16	MRNIP	0.201847	7.68246	36.6892	2.22466e-07	2.58195e-06
ENSG00000112110.10	MRPL18	0.162988	6.09195	15.0764	0.000322207	0.00161444
ENSG00000108826.16	MRPL27	0.301661	5.51961	38.0802	1.49653e-07	1.80557e-06
ENSG00000130312.7	MRPL34	0.202093	5.6437	18.6458	8.09408e-05	0.00048447
ENSG00000204316.13	MRPL38	0.178731	5.96483	18.188	9.61534e-05	0.00056356
ENSG00000182154.8	MRPL41	0.161612	6.62997	16.0438	0.000223528	0.00117471
ENSG00000135900.4	MRPL44	0.177806	5.38991	12.9533	0.000767351	0.00342288
ENSG00000175581.14	MRPL48	0.217364	4.58455	14.247	0.00045023	0.00216437
ENSG00000149792.9	MRPL49	0.235966	7.44406	40.1981	1.24285e-07	1.53101e-06
ENSG00000111639.8	MRPL51	0.179553	6.73293	21.8073	2.55488e-05	0.000175246
ENSG00000162910.19	MRPL55	0.236536	4.87174	15.0503	0.000345888	0.00171841
ENSG00000143436.11	MRPL9	0.189746	5.77097	18.2655	9.33795e-05	0.000549617
ENSG00000048544.6	MRPS10	0.159323	5.30281	10.8452	0.00188919	0.00748416
ENSG00000204568.12	MRPS18B	0.149154	5.79872	11.733	0.00128607	0.00538409
ENSG00000175110.14	MRPS22	0.119924	6.7553	11.3333	0.00152768	0.00622762
ENSG00000074071.15	MRPS34	0.194785	5.7173	19.5661	5.74927e-05	0.000359684
ENSG00000061794.13	MRPS35	0.34604	6.61212	71.5869	6.24289e-11	1.53637e-09
ENSG00000113318.11	MSH3	0.623829	5.31533	155.941	1.61204e-16	1.09462e-14
ENSG00000224287.2	MSL3P1	0.32595	5.11963	41.2276	6.25426e-08	8.29595e-07
ENSG00000215183.5	MSMP	0.207651	5.05302	15.3008	0.000294595	0.00148983
ENSG00000125459.17	MSTO1	0.186015	5.94025	16.6836	0.000171039	0.000928439
ENSG00000203761.5	MSTO2P	0.168124	5.37069	10.2243	0.00248385	0.00940182
ENSG00000163132.8	MSX1	0.393466	2.47096	12.6204	0.000882225	0.00387629
ENSG00000210127.1	MT-TA	0.234809	7.66133	55.4604	1.74675e-09	3.27748e-08
ENSG00000210140.1	MT-TC	0.217281	8.22951	46.6258	1.50685e-08	2.35813e-07
ENSG00000210154.1	MT-TD	0.321174	4.16281	23.8559	1.24869e-05	9.27335e-05
ENSG00000210049.1	MT-TF	0.221608	4.7964	15.8969	0.000232632	0.00121585
ENSG00000210112.1	MT-TM	0.251542	5.71647	30.1984	1.55923e-06	1.47839e-05
ENSG00000210135.1	MT-TN	0.214404	8.08133	44.8308	2.39546e-08	3.56867e-07
ENSG00000210107.1	MT-TQ	0.349883	5.03148	42.1509	4.87192e-08	6.67327e-07
ENSG00000210195.2	MT-TT	0.351444	4.99088	37.175	1.99631e-07	2.33887e-06
ENSG00000210077.1	MT-TV	0.193166	6.4595	24.9365	8.63836e-06	6.70595e-05
ENSG00000210144.1	MT-TY	0.177132	8.06662	30.1204	1.5978e-06	1.51109e-05
ENSG00000198417.7	MT1F	0.880337	0.944056	20.1216	4.68882e-05	0.000300949
ENSG00000125144.14	MT1G	3.60634	2.14579	443.957	1.95634e-25	7.92211e-23
ENSG00000187193.9	MT1X	2.54464	3.97441	790.667	8.0358e-31	1.19316e-27
ENSG00000125148.7	MT2A	3.11652	4.65475	1674.54	3.83481e-38	4.27045e-34
ENSG00000168502.18	MTCL1	0.508612	3.27164	32.3218	8.09453e-07	8.18345e-06
ENSG00000122085.17	MTERF4	0.32347	7.32708	70.9646	1.46052e-10	3.35003e-09
ENSG00000188786.10	MTF1	0.461167	5.19868	68.994	1.30509e-10	3.02466e-09
ENSG00000066855.16	MTFR1	0.205388	5.96909	22.79	1.80702e-05	0.000129117
ENSG00000120254.16	MTHFD1L	0.398066	3.93466	24.0437	1.17073e-05	8.77418e-05
ENSG00000065911.13	MTHFD2	0.616931	6.58791	247.474	2.49534e-20	3.26919e-18
ENSG00000163738.19	MTHFD2L	0.18148	5.30693	12.9991	0.000752807	0.00336677
ENSG00000085760.15	MTIF2	0.202532	5.15552	15.9937	0.000223942	0.0011766
ENSG00000122033.15	MTIF3	0.197611	5.00988	11.8802	0.00121819	0.00513564
ENSG00000087053.20	MTMR2	0.133352	6.56373	12.3766	0.000977775	0.00423677
ENSG00000104643.10	MTMR9	0.385927	6.19973	58.0166	9.70415e-10	1.91775e-08
ENSG00000135297.17	MTO1	0.321069	5.30941	39.6097	1.00314e-07	1.26369e-06
ENSG00000170873.19	MTSS1	0.839121	2.1115	53.1294	3.0255e-09	5.39935e-08
ENSG00000177034.17	MTX3	0.41348	5.15478	67.3924	1.26596e-10	2.94009e-09
ENSG00000145113.22	MUC4	0.994501	0.550789	25.5259	7.08361e-06	5.6325e-05
ENSG00000090432.7	MUL1	0.530635	4.72655	101.338	2.65701e-13	1.0047e-11
ENSG00000110921.14	MVK	0.446768	5.1828	61.5776	4.38326e-10	9.19247e-09
ENSG00000059728.11	MXD1	0.249394	4.55525	15.9012	0.00023224	0.00121419
ENSG00000005810.20	MYCBP2	0.280525	7.20812	46.5373	4.26476e-08	5.91805e-07
ENSG00000236051.7	MYCBP2-AS1	0.272796	5.14494	20.9579	3.51001e-05	0.000232525
ENSG00000104177.19	MYEF2	0.146393	5.62248	11.9525	0.0011708	0.00495649
ENSG00000085274.16	MYNN	0.246869	5.16912	26.1462	5.75964e-06	4.69026e-05
ENSG00000167306.20	MYO5B	0.224124	4.50798	16.6478	0.000173434	0.000938919
ENSG00000124920.14	MYRF	0.545641	1.67526	16.6917	0.000170504	0.000926213
ENSG00000102921.8	N4BP1	0.245875	5.28457	22.9358	1.71977e-05	0.000123478
ENSG00000173418.12	NAA20	0.31683	6.86278	77.0091	1.85842e-11	5.16738e-10
ENSG00000138744.16	NAAA	0.164267	6.50618	17.489	0.000125412	0.000708207
ENSG00000139579.13	NABP2	0.236366	5.26256	21.6367	2.71476e-05	0.000184733
ENSG00000148411.8	NACC2	0.246217	6.27176	39.882	9.04491e-08	1.14851e-06
ENSG00000152620.13	NADK2	0.272829	6.54713	52.6532	3.39031e-09	5.98802e-08
ENSG00000198951.12	NAGA	0.208017	5.04502	14.398	0.000423452	0.00205248
ENSG00000188613.7	NANOS1	0.845622	1.09084	27.9786	3.15986e-06	2.76311e-05
ENSG00000105402.8	NAPA	0.195427	6.89595	28.6489	2.54694e-06	2.28455e-05
ENSG00000134440.12	NARS	0.116873	8.06867	13.4761	0.000617559	0.00283301
ENSG00000219481.11	NBPF1	1.21873	7.24924	1305.15	7.04094e-36	4.01015e-32
ENSG00000268043.8	NBPF12	0.255094	5.7397	36.8291	2.13702e-07	2.49192e-06
ENSG00000215864.6	NBPF7	0.464727	1.78239	17.0864	0.000146371	0.000812355
ENSG00000198496.12	NBR2	0.58992	4.78891	112.611	4.69438e-14	2.02231e-12
ENSG00000136937.13	NCBP1	0.19774	6.01261	23.4169	1.45292e-05	0.000106271
ENSG00000144959.11	NCEH1	0.36377	3.45179	22.7393	1.8394e-05	0.000130969
ENSG00000198646.14	NCOA6	0.275854	6.28576	39.2861	2.39168e-07	2.76284e-06
ENSG00000111912.20	NCOA7	0.273196	5.33334	35.3395	3.29031e-07	3.66776e-06
ENSG00000188211.9	NCR3LG1	0.947936	2.6206	66.4721	2.62434e-10	5.73594e-09
ENSG00000188566.15	NDOR1	0.19071	6.44494	21.865	2.54006e-05	0.000174325
ENSG00000185633.11	NDUFA4L2	0.507331	2.12784	19.1272	6.7633e-05	0.000414394
ENSG00000184983.11	NDUFA6	0.208929	5.75634	19.5192	5.86727e-05	0.000366141
ENSG00000164182.12	NDUFAF2	0.344651	4.07494	19.6264	5.62283e-05	0.000353562
ENSG00000178057.15	NDUFAF3	0.281603	6.08387	44.1971	2.82775e-08	4.11901e-07
ENSG00000224877.4	NDUFAF8	0.159106	5.44418	10.5678	0.0021338	0.00826505
ENSG00000109390.13	NDUFC1	0.189228	5.9281	19.7263	5.41986e-05	0.00034254
ENSG00000145494.12	NDUFS6	0.163749	6.32151	16.4086	0.000190352	0.00101805
ENSG00000160194.18	NDUFV3	0.133618	5.98772	10.2827	0.00242031	0.00920667
ENSG00000078114.19	NEBL	0.947516	5.5666	418.263	5.30948e-25	1.81927e-22
ENSG00000231920.1	NEBL-AS1	0.875539	1.11896	28.539	2.63826e-06	2.36076e-05
ENSG00000089818.18	NECAP1	0.281166	6.45762	58.5939	8.5151e-10	1.70266e-08
ENSG00000157191.20	NECAP2	0.245455	4.36906	15.8083	0.000240905	0.00125214
ENSG00000110400.11	NECTIN1	0.535072	4.89974	81.3892	8.74165e-12	2.56514e-10
ENSG00000242242.7	NECTIN3-AS1	1.01728	0.4012	20.6048	3.93296e-05	0.000257481
ENSG00000049759.20	NEDD4L	0.339223	7.89566	96.1272	6.19762e-13	2.23355e-11
ENSG00000129559.13	NEDD8	0.127386	6.96081	13.0289	0.000743496	0.00333383
ENSG00000255526.6	NEDD8-MDP1	0.134977	6.92209	14.3611	0.000429848	0.00207805
ENSG00000114904.13	NEK4	0.367502	5.64712	64.1173	2.52735e-10	5.57318e-09
ENSG00000151414.15	NEK7	0.449684	6.09537	130.347	3.88801e-15	2.00914e-13
ENSG00000160602.14	NEK8	0.195028	4.53966	10.2517	0.00245381	0.00931502
ENSG00000204356.14	NELFE	0.184671	5.51185	15.2818	0.00029683	0.00150011
ENSG00000067141.17	NEO1	0.122734	7.42677	12.4978	0.000928992	0.00405379
ENSG00000171208.10	NETO2	0.196797	5.00097	11.5535	0.00138917	0.00574871
ENSG00000162139.10	NEU3	0.161434	5.51351	11.2807	0.00156286	0.00635301
ENSG00000082641.16	NFE2L1	0.212453	8.51629	47.3431	1.25528e-08	1.99982e-07
ENSG00000116044.16	NFE2L2	0.511305	5.89443	150.773	2.963e-16	1.91837e-14
ENSG00000141905.19	NFIC	0.128591	6.42833	10.1305	0.00258969	0.00973089
ENSG00000165030.4	NFIL3	0.708886	4.72751	172.666	2.48894e-17	1.96574e-15
ENSG00000100906.11	NFKBIA	0.147995	6.42536	12.1299	0.00108559	0.00463036
ENSG00000144802.11	NFKBIZ	0.389555	2.23354	10.7295	0.00198739	0.00780241
ENSG00000086102.19	NFX1	0.212023	6.36192	30.4487	1.44182e-06	1.37762e-05
ENSG00000066136.21	NFYC	0.153238	5.3305	10.1642	0.00255108	0.00961381
ENSG00000272145.1	NFYC-AS1	0.369582	3.38725	22.2824	2.15956e-05	0.000151584
ENSG00000182768.9	NGRN	0.235817	7.61478	52.4697	3.5429e-09	6.2279e-08
ENSG00000196290.17	NIF3L1	0.300713	4.42488	21.8455	2.52052e-05	0.000173262
ENSG00000131669.10	NINJ1	0.483743	5.80174	139.454	1.19128e-15	6.68319e-14
ENSG00000104361.10	NIPAL2	0.350661	4.59396	38.4327	1.35493e-07	1.65444e-06
ENSG00000164190.19	NIPBL	0.14304	5.84378	10.395	0.00230293	0.00883868
ENSG00000278709.2	NKILA	0.418414	4.53497	25.9418	6.16459e-06	4.98785e-05
ENSG00000168256.18	NKIRAS2	0.166463	6.51303	19.2791	6.39274e-05	0.000395168
ENSG00000229544.9	NKX1-2	2.01561	-1.75444	17.4714	0.000126259	0.00071245
ENSG00000169760.18	NLGN1	0.280367	5.05015	25.725	1.03663e-05	7.87442e-05
ENSG00000140853.17	NLRC5	1.53105	-0.0796361	35.6033	3.0464e-07	3.42501e-06
ENSG00000179873.14	NLRP11	1.1466	0.135032	24.367	1.04818e-05	7.94863e-05
ENSG00000160703.16	NLRX1	0.145481	5.30348	10.0837	0.0026442	0.00990463
ENSG00000172113.10	NME6	0.323226	4.64437	27.6736	3.48806e-06	3.00759e-05
ENSG00000157064.11	NMNAT2	0.664357	3.25197	65.6406	1.82767e-10	4.14099e-09
ENSG00000151014.6	NOCT	0.450642	1.96922	10.2298	0.00247785	0.00938391
ENSG00000130935.10	NOL11	0.173251	6.02423	17.9812	0.00010398	0.00060324
ENSG00000165271.17	NOL6	0.259905	6.46235	42.9241	3.96067e-08	5.53747e-07
ENSG00000048162.22	NOP16	0.189741	6.45179	21.4827	2.86802e-05	0.000194272
ENSG00000164867.11	NOS3	0.994262	1.41516	40.8334	6.96392e-08	9.12892e-07
ENSG00000148400.13	NOTCH1	0.328148	4.27188	30.7039	1.33159e-06	1.28275e-05
ENSG00000130751.10	NPAS1	0.584912	0.54023	10.2279	0.00247992	0.00939015
ENSG00000181019.13	NQO1	0.874072	7.64382	435.257	4.44482e-18	4.02419e-16
ENSG00000174738.13	NR1D2	0.174711	6.03203	17.1865	0.000140969	0.000787078
ENSG00000143257.12	NR1I3	0.329084	3.3411	14.2211	0.000455009	0.00218499
ENSG00000151623.15	NR3C2	0.414475	4.9416	46.0603	1.17564e-07	1.46033e-06
ENSG00000213281.5	NRAS	0.131486	6.67458	12.4623	0.000943022	0.00410616
ENSG00000248008.4	NRAV	0.53876	4.33391	71.7709	5.18188e-11	1.30261e-09
ENSG00000148572.16	NRBF2	0.299371	4.11669	18.4645	8.66379e-05	0.000514457
ENSG00000106459.15	NRF1	0.611782	4.33207	106.777	1.13284e-13	4.54607e-12
ENSG00000125841.13	NRSN2	0.197759	6.28383	24.7399	9.23333e-06	7.10981e-05
ENSG00000147548.17	NSD3	0.143079	6.07002	10.9545	0.0018091	0.00722085
ENSG00000147383.11	NSDHL	0.212003	5.1515	15.7596	0.000245576	0.00127286
ENSG00000168824.15	NSG1	0.648987	0.838204	14.0983	0.000478357	0.00227844
ENSG00000185115.6	NSMCE3	0.258373	4.90637	23.4204	1.45116e-05	0.000106177
ENSG00000126653.18	NSRP1	0.211569	5.2406	16.2866	0.000201357	0.0010703
ENSG00000117481.11	NSUN4	0.171601	5.5496	13.4744	0.000617976	0.00283377
ENSG00000130305.17	NSUN5	0.221779	5.51367	15.8349	0.000331733	0.00165621
ENSG00000148335.15	NTMT1	0.288997	4.98705	29.4024	2.0036e-06	1.85162e-05
ENSG00000095906.17	NUBP2	0.164095	5.41112	11.6932	0.00130823	0.00546247
ENSG00000070081.18	NUCB2	0.772393	7.15808	528.913	3.5326e-27	1.96695e-24
ENSG00000090273.14	NUDC	0.134815	7.09659	15.1501	0.000312848	0.0015725
ENSG00000168101.14	NUDT16L1	0.151781	5.64324	10.9682	0.00179033	0.00716004
ENSG00000030066.14	NUP160	0.190809	5.23284	15.5258	0.000269383	0.00137766
ENSG00000226328.7	NUP50-AS1	0.376415	2.40552	12.0024	0.00114614	0.00486318
ENSG00000139496.17	NUP58	0.252942	6.67634	40.3645	7.9188e-08	1.02124e-06
ENSG00000176046.9	NUPR1	0.275471	6.82703	49.3033	1.34011e-08	2.12283e-07
ENSG00000188199.11	NUTM2B	0.373536	2.47315	11.0741	0.00195356	0.00769264
ENSG00000228570.8	NUTM2E	0.268097	3.20189	10.6911	0.00202121	0.00791009
ENSG00000143748.18	NVL	0.155642	6.38522	16.4378	0.000188203	0.00100955
ENSG00000269405.7	NXF2	0.211742	4.77454	11.3326	0.00152817	0.00622789
ENSG00000182379.10	NXPH4	0.329473	4.35009	23.6827	1.34383e-05	9.90072e-05
ENSG00000101888.12	NXT2	0.414169	4.14938	42.9631	3.91971e-08	5.4871e-07
ENSG00000135114.13	OASL	3.16564	0.367724	100.881	1.10692e-11	3.19343e-10
ENSG00000143450.19	OAZ3	0.182315	4.87672	10.2844	0.00241854	0.00920151
ENSG00000177989.14	ODF3B	0.429499	3.67158	34.7451	3.91765e-07	4.29822e-06
ENSG00000105953.16	OGDH	0.108037	7.78127	10.6372	0.00206963	0.00805714
ENSG00000087263.17	OGFOD1	0.275566	5.46454	35.3067	3.322e-07	3.69856e-06
ENSG00000119900.9	OGFRL1	0.309951	5.53483	48.9581	8.36391e-09	1.38293e-07
ENSG00000247556.6	OIP5-AS1	0.117794	7.06452	12.2927	0.00101311	0.00436863
ENSG00000130558.20	OLFM1	0.664122	1.28807	17.3144	0.000134087	0.000752051
ENSG00000119547.6	ONECUT2	0.434404	3.21898	26.4782	5.15982e-06	4.24527e-05
ENSG00000244479.7	OR2A1-AS1	0.265864	3.94527	15.0903	0.00032042	0.00160636
ENSG00000170356.9	OR2A20P	0.273234	3.13064	11.5373	0.00139889	0.00578035
ENSG00000244222.2	OR7E121P	2.39986	-1.3558	27.5022	3.68794e-06	3.14584e-05
ENSG00000255298.5	OR8G5	0.88418	0.853325	16.4117	0.000190124	0.00101741
ENSG00000276045.3	ORAI1	0.232046	4.11257	10.7222	0.00199378	0.00782476
ENSG00000135336.16	ORC3	0.235663	4.41075	10.6743	0.00236047	0.00902839
ENSG00000164815.11	ORC5	0.281646	5.91414	33.1401	6.31892e-07	6.59489e-06
ENSG00000123353.10	ORMDL2	0.135559	6.41357	12.2572	0.00102847	0.00442459
ENSG00000079156.17	OSBPL6	0.718832	2.46128	40.384	7.87646e-08	1.01754e-06
ENSG00000116885.18	OSCP1	0.382397	4.10051	31.0824	1.18406e-06	1.15411e-05
ENSG00000140961.14	OSGIN1	0.626463	2.13812	19.7089	5.45465e-05	0.000344544
ENSG00000164823.11	OSGIN2	0.162779	5.27285	11.7785	0.00126124	0.00529505
ENSG00000155100.11	OTUD6B	0.24607	4.64096	16.3361	0.000195819	0.00104412
ENSG00000262664.3	OVCA2	0.153088	5.43742	10.4668	0.00223095	0.00858906
ENSG00000257950.3	P2RX5-TAX1BP3	0.434982	6.4136	120.716	1.45496e-14	6.83649e-13
ENSG00000072682.20	P4HA2	0.633297	5.19607	165.442	5.47711e-17	4.0527e-15
ENSG00000237714.1	P4HA2-AS1	0.620168	2.13684	25.5538	7.01774e-06	5.5921e-05
ENSG00000185624.16	P4HB	0.15431	9.82662	24.0314	1.1757e-05	8.80763e-05
ENSG00000101104.13	PABPC1L	0.662153	5.24422	94.2484	5.36706e-09	9.13877e-08
ENSG00000179364.15	PACS2	0.166206	5.27901	10.3035	0.0024595	0.00933101
ENSG00000100266.19	PACSIN2	0.148081	7.5818	20.0357	4.83849e-05	0.000309538
ENSG00000007168.14	PAFAH1B1	0.170565	7.71507	27.9877	3.15059e-06	2.75609e-05
ENSG00000158006.14	PAFAH2	0.264706	3.96557	14.3153	0.000437909	0.00211246
ENSG00000068985.5	PAGE1	0.633936	1.13993	12.6082	0.000886766	0.00389394
ENSG00000107719.9	PALD1	1.13126	-0.690342	13.6377	0.000577727	0.00267341
ENSG00000157881.16	PANK4	0.193243	5.02724	14.6063	0.000389224	0.00190565
ENSG00000073150.14	PANX2	0.383896	3.68797	27.0266	4.3077e-06	3.61072e-05
ENSG00000121274.14	PAPD5	0.27331	5.33702	31.795	9.50738e-07	9.4615e-06
ENSG00000162073.14	PAQR4	0.338722	4.45515	20.5596	3.99802e-05	0.000261279
ENSG00000102981.10	PARD6A	0.325748	3.22651	16.4751	0.000185486	0.000996898
ENSG00000169116.11	PARM1	0.540266	2.40544	19.7579	5.35733e-05	0.000338877
ENSG00000041880.15	PARP3	0.367486	4.6007	41.7375	5.44668e-08	7.34313e-07
ENSG00000115687.14	PASK	0.331227	6.58748	50.4535	1.33042e-08	2.10897e-07
ENSG00000198807.13	PAX9	0.414581	2.90857	17.4007	0.000129722	0.000729774
ENSG00000214106.9	PAXIP1-AS2	0.215667	4.8277	16.19	0.000207339	0.00109792
ENSG00000148362.11	PAXX	0.281169	4.56791	19.4916	5.90957e-05	0.000368575
ENSG00000163939.18	PBRM1	0.127918	7.22037	13.6767	0.000568526	0.00263576
ENSG00000225937.3	PCA3	0.341083	6.75915	21.2678	0.00143446	0.0059054
ENSG00000253438.5	PCAT1	0.242633	3.88078	11.5474	0.00139281	0.00575948
ENSG00000169564.7	PCBP1	0.268047	7.34063	64.727	2.21863e-10	4.94628e-09
ENSG00000179818.16	PCBP1-AS1	0.210419	7.49533	42.3076	4.67106e-08	6.42985e-07
ENSG00000156453.14	PCDH1	0.371423	5.24017	33.4894	7.65997e-07	7.78652e-06
ENSG00000280165.1	PCDH20	0.700416	3.47922	37.6137	1.70801e-07	2.03536e-06
ENSG00000204970.10	PCDHA1	1.30836	-0.569935	17.8325	0.000110014	0.000633626
ENSG00000250120.8	PCDHA10	0.837131	0.57762	15.7439	0.000247105	0.0012784
ENSG00000249158.7	PCDHA11	1.86722	-0.690129	29.1433	2.17528e-06	1.98965e-05
ENSG00000251664.5	PCDHA12	1.87352	-0.72181	27.1373	4.1544e-06	3.49157e-05
ENSG00000239389.8	PCDHA13	1.85007	-0.762458	25.5517	7.02267e-06	5.59403e-05
ENSG00000204969.7	PCDHA2	1.76691	-0.70593	26.8841	4.51397e-06	3.75973e-05
ENSG00000204967.12	PCDHA4	1.89908	-0.770705	25.8355	6.38697e-06	5.154e-05
ENSG00000204965.9	PCDHA5	1.79931	-0.787419	24.413	1.03188e-05	7.84366e-05
ENSG00000081842.18	PCDHA6	1.6939	-0.674539	24.8394	8.92715e-06	6.90784e-05
ENSG00000204963.6	PCDHA7	1.27792	-0.527267	15.3423	0.000292256	0.00147925
ENSG00000204962.6	PCDHA8	1.86122	-0.779069	25.6126	6.88085e-06	5.49876e-05
ENSG00000204961.7	PCDHA9	1.69652	-0.713795	21.6417	2.70995e-05	0.000184462
ENSG00000248383.5	PCDHAC1	2.01243	-0.754201	29.8549	1.73679e-06	1.62665e-05
ENSG00000243232.6	PCDHAC2	2.24449	-0.452027	43.7541	3.17773e-08	4.56904e-07
ENSG00000165494.12	PCF11	0.188634	6.81361	27.4032	3.80884e-06	3.24028e-05
ENSG00000277258.5	PCGF2	0.232495	5.89955	32.8962	6.80089e-07	7.02549e-06
ENSG00000180628.15	PCGF5	0.26203	5.15956	26.3137	5.4484e-06	4.458e-05
ENSG00000126226.22	PCID2	0.160096	5.69383	12.2448	0.00103388	0.00444357
ENSG00000100889.12	PCK2	0.786126	7.18948	468.715	6.20785e-26	2.76523e-23
ENSG00000186472.20	PCLO	0.499638	3.19896	30.6465	1.35561e-06	1.30307e-05
ENSG00000120265.19	PCMT1	0.170085	6.68353	21.5374	2.81253e-05	0.000190745
ENSG00000197136.5	PCNX3	0.282759	6.37667	57.5835	1.07091e-09	2.09038e-08
ENSG00000160613.15	PCSK7	0.243204	5.74868	31.2279	1.13197e-06	1.10867e-05
ENSG00000161217.12	PCYT1A	0.161405	6.62729	17.702	0.000115619	0.000659937
ENSG00000114209.15	PDCD10	0.236369	5.62858	27.1546	4.13092e-06	3.47578e-05
ENSG00000126249.8	PDCD2L	0.276059	3.87366	14.6035	0.000389663	0.00190738
ENSG00000186642.16	PDE2A	1.4297	-0.356117	23.332	1.54979e-05	0.000112653
ENSG00000178104.20	PDE4DIP	0.186617	5.16179	14.5021	0.000405966	0.00197546
ENSG00000197461.13	PDGFA	0.52274	2.94085	38.5908	1.29604e-07	1.59125e-06
ENSG00000140992.19	PDPK1	0.158181	6.57247	19.034	7.00196e-05	0.000426553
ENSG00000139515.6	PDX1	0.654882	0.788184	13.9936	0.000499238	0.00236525
ENSG00000162734.13	PEA15	0.161009	7.46049	17.6079	0.000122337	0.000692954
ENSG00000162517.13	PEF1	0.158477	6.07294	12.5924	0.000924261	0.00403789
ENSG00000141456.16	PELP1	0.135178	6.26094	11.3254	0.00153294	0.00624163
ENSG00000132326.12	PER2	0.463635	3.86092	44.2934	2.75715e-08	4.02579e-07
ENSG00000112378.12	PERP	0.197869	7.43426	33.002	6.58736e-07	6.83024e-06
ENSG00000162928.9	PEX13	0.163667	5.62817	12.8615	0.000797356	0.00354112
ENSG00000034693.15	PEX3	0.208247	4.89051	15.5008	0.000272077	0.00138949
ENSG00000204220.12	PFDN6	0.214522	5.85842	23.1047	1.61917e-05	0.000117009
ENSG00000108518.8	PFN1	0.105052	8.09183	10.1748	0.00253909	0.0095735
ENSG00000142657.21	PGD	0.215569	7.72114	46.772	1.4516e-08	2.27837e-07
ENSG00000079739.17	PGM1	0.228293	6.2296	33.894	5.04166e-07	5.39327e-06
ENSG00000184207.9	PGP	0.225547	4.87592	13.338	0.000693362	0.00313554
ENSG00000164040.18	PGRMC2	0.141194	6.70978	17.8581	0.000108949	0.000628502
ENSG00000173889.16	PHC3	0.22237	5.80045	16.2521	0.00047009	0.00224578
ENSG00000092621.13	PHGDH	0.194978	8.41639	33.1412	6.33205e-07	6.6055e-06
ENSG00000164776.11	PHKG1	0.217971	4.12867	10.7543	0.00196587	0.00773429
ENSG00000174307.7	PHLDA3	0.570925	5.52074	153.64	2.10977e-16	1.39433e-14
ENSG00000040199.18	PHLPP2	0.442514	4.98013	54.8974	3.09856e-09	5.51648e-08
ENSG00000038210.14	PI4K2B	0.258354	4.78034	19.3194	6.29811e-05	0.000390012
ENSG00000143393.17	PI4KB	0.115223	7.01617	11.6526	0.00133122	0.00554599
ENSG00000078043.16	PIAS2	0.160208	5.34763	11.4198	0.00147162	0.00603721
ENSG00000165195.16	PIGA	0.744125	4.15177	113.245	4.27423e-14	1.85929e-12
ENSG00000165282.14	PIGO	0.135903	5.93291	10.3809	0.00231727	0.00888606
ENSG00000277161.2	PIGW	0.441535	5.31987	69.7847	7.73789e-11	1.87121e-09
ENSG00000224294.1	PINCR	1.64676	-1.59904	10.4951	0.00220328	0.00849722
ENSG00000158828.8	PINK1	0.270074	6.06232	49.3481	7.59079e-09	1.26276e-07
ENSG00000117242.7	PINK1-AS	0.173828	6.0343	19.6347	5.6057e-05	0.000352684
ENSG00000155099.8	PIP4P2	0.330384	3.09689	13.8121	0.000537778	0.00251855
ENSG00000110697.13	PITPNM1	0.292324	5.57496	41.0865	6.49918e-08	8.56508e-07
ENSG00000123739.11	PLA2G12A	0.200195	6.10219	23.035	1.65893e-05	0.000119379
ENSG00000188257.12	PLA2G2A	1.43502	4.23961	659.772	2.88306e-29	2.7918e-26
ENSG00000170965.10	PLAC1	2.29794	-1.3312	28.0827	3.05544e-06	2.68339e-05
ENSG00000126003.7	PLAGL2	0.219519	5.07063	18.4583	8.68415e-05	0.000515083
ENSG00000114805.18	PLCH1	0.709653	1.70125	30.8288	1.28091e-06	1.23875e-05
ENSG00000107679.15	PLEKHA1	0.306527	4.80472	27.6876	3.4723e-06	2.99632e-05
ENSG00000143850.16	PLEKHA6	0.741577	4.48098	107.314	1.04321e-13	4.22442e-12
ENSG00000115762.17	PLEKHB2	0.195572	7.5673	32.8611	6.87345e-07	7.08597e-06
ENSG00000120278.17	PLEKHG1	1.9364	0.208431	60.7971	5.20531e-10	1.08045e-08
ENSG00000152527.14	PLEKHH2	2.24424	-0.325195	63.4351	2.92645e-10	6.34395e-09
ENSG00000104886.12	PLEKHJ1	0.194781	5.76351	17.4411	0.000127729	0.000719578
ENSG00000178385.15	PLEKHM3	0.185356	4.95289	11.6261	0.00134646	0.00559691
ENSG00000187583.11	PLEKHN1	0.269006	3.93087	17.0482	0.000148538	0.000821721
ENSG00000102934.10	PLLP	0.194561	5.42358	15.7175	0.000249699	0.00129092
ENSG00000106397.12	PLOD3	0.271787	4.91163	22.8342	1.77931e-05	0.000127301
ENSG00000162407.9	PLPP3	0.434145	3.07937	17.1464	0.000143024	0.000796554
ENSG00000147535.17	PLPP5	0.177543	6.99281	20.5444	4.02007e-05	0.000262412
ENSG00000120756.13	PLS1	0.353073	3.74697	27.1134	4.18694e-06	3.51495e-05
ENSG00000187838.17	PLSCR3	0.231675	3.73486	10.3732	0.00232526	0.00891055
ENSG00000120594.17	PLXDC2	1.46313	3.15547	230.105	9.32405e-18	7.95652e-16
ENSG00000076356.7	PLXNA2	1.4067	1.34344	73.2288	3.87755e-11	9.96088e-10
ENSG00000196576.16	PLXNB2	0.363024	7.23555	118.502	1.99207e-14	9.09167e-13
ENSG00000141682.12	PMAIP1	1.10945	2.38401	68.5205	1.0024e-10	2.37253e-09
ENSG00000160783.19	PMF1	0.250226	5.64183	31.1738	1.15104e-06	1.12537e-05
ENSG00000260238.6	PMF1-BGLAP	0.277622	5.36123	32.9381	6.71548e-07	6.94692e-06
ENSG00000140650.13	PMM2	0.19955	5.74656	18.0444	0.000101517	0.000590489
ENSG00000064933.19	PMS1	0.409203	4.83949	44.4551	3.3348e-08	4.76107e-07
ENSG00000176903.5	PNMA1	0.258355	5.88684	29.708	1.8191e-06	1.69519e-05
ENSG00000198805.12	PNP	0.333875	5.41575	42.0249	5.04006e-08	6.89509e-07
ENSG00000152359.15	POC5	0.359013	3.66576	20.3065	4.3832e-05	0.000283457
ENSG00000004142.12	POLDIP2	0.184895	7.66841	34.2331	4.55812e-07	4.92568e-06
ENSG00000148229.13	POLE3	0.175654	5.86647	13.7906	0.000542534	0.00253585
ENSG00000170734.12	POLH	0.611924	4.70227	108.276	9.00568e-14	3.69382e-12
ENSG00000171453.20	POLR1C	0.172003	5.65959	13.6853	0.000566527	0.00262814
ENSG00000168002.12	POLR2G	0.319266	5.81257	46.5976	1.51776e-08	2.37218e-07
ENSG00000147669.11	POLR2K	0.22485	5.99719	28.5702	2.612e-06	2.3382e-05
ENSG00000148606.14	POLR3A	0.164371	5.9585	13.2478	0.000683412	0.00309432
ENSG00000185900.11	POMK	0.132789	6.56454	11.2142	0.001617	0.00654322
ENSG00000167272.11	POP5	0.232416	5.04415	20.7761	3.6967e-05	0.000243444
ENSG00000110841.14	PPFIBP1	0.258398	5.30429	22.4262	2.05292e-05	0.00014529
ENSG00000168938.6	PPIC	0.679108	3.41638	68.4135	1.02472e-10	2.41765e-09
ENSG00000084072.17	PPIE	0.170591	5.81268	15.2034	0.000306256	0.00154215
ENSG00000240344.9	PPIL3	0.314975	4.13946	23.5864	1.3702e-05	0.00010085
ENSG00000131013.4	PPIL4	0.230404	5.1519	21.6045	2.74609e-05	0.000186694
ENSG00000185250.16	PPIL6	0.600392	3.67304	37.7953	1.62221e-07	1.94246e-06
ENSG00000118898.16	PPL	0.277752	3.94444	18.0358	0.000101848	0.00059195
ENSG00000170836.13	PPM1D	0.388413	4.93226	44.4945	2.61556e-08	3.85532e-07
ENSG00000175175.6	PPM1E	0.288448	3.41062	12.31	0.00100573	0.00434439
ENSG00000213639.10	PPP1CB	0.136877	8.29107	16.7115	0.000169197	0.000920007
ENSG00000204619.8	PPP1R11	0.190845	5.22332	15.074	0.000322511	0.00161524
ENSG00000087074.8	PPP1R15A	0.802231	2.65323	59.8688	6.39666e-10	1.30225e-08
ENSG00000158615.10	PPP1R15B	0.571197	6.90494	216.842	3.91739e-19	4.34071e-17
ENSG00000160972.10	PPP1R16A	0.256229	5.49248	26.8495	4.56555e-06	3.79701e-05
ENSG00000235194.9	PPP1R3E	0.17943	4.90995	11.4914	0.00142681	0.00588045
ENSG00000049769.14	PPP1R3F	0.371064	3.05114	18.4035	8.86508e-05	0.000524417
ENSG00000115685.15	PPP1R7	0.318127	6.48018	60.078	6.45916e-10	1.31378e-08
ENSG00000113575.10	PPP2CA	0.110397	7.63172	12.1927	0.00105699	0.00452715
ENSG00000104695.13	PPP2CB	0.207293	6.85425	30.9225	1.24419e-06	1.20828e-05
ENSG00000137713.16	PPP2R1B	0.151764	5.90385	11.7537	0.00127467	0.0053444
ENSG00000221817.11	PPP3CB-AS1	0.295299	7.2179	61.5295	9.3163e-10	1.84766e-08
ENSG00000100796.18	PPP4R3A	0.223718	6.10294	31.4221	1.06615e-06	1.05021e-05
ENSG00000275052.5	PPP4R3B	0.18496	6.1111	19.0872	6.8648e-05	0.000419689
ENSG00000148840.11	PPRC1	0.358254	5.17121	43.5003	3.39838e-08	4.84253e-07
ENSG00000135617.4	PRADC1	0.306138	3.44694	10.8187	0.0019112	0.00755928
ENSG00000116726.5	PRAMEF12	0.617449	2.53869	43.1536	3.72585e-08	5.25819e-07
ENSG00000204510.5	PRAMEF7	0.634924	1.24827	17.3675	0.000131383	0.000738555
ENSG00000182330.10	PRAMEF8	0.77361	1.72943	33.7614	5.24504e-07	5.58401e-06
ENSG00000142611.17	PRDM16	2.52581	-1.248	25.2679	1.12932e-05	8.4945e-05
ENSG00000110851.12	PRDM4	0.254686	5.7331	29.0431	2.24573e-06	2.04319e-05
ENSG00000231887.8	PRH1	0.303203	3.70567	15.4359	0.00027918	0.00142156
ENSG00000106617.15	PRKAG2	0.229481	4.54912	17.607	0.000119881	0.000681466
ENSG00000114302.16	PRKAR2A	0.324807	7.00069	77.4032	1.72354e-11	4.81639e-10
ENSG00000224424.8	PRKAR2A-AS1	0.544352	4.00795	68.5081	1.00496e-10	2.37353e-09
ENSG00000171867.18	PRNP	0.360942	6.92241	116.899	2.50759e-14	1.13284e-12
ENSG00000225778.5	PROSER2-AS1	0.735092	0.848367	10.7315	0.00198563	0.00779828
ENSG00000117360.13	PRPF3	0.260509	5.89876	36.5433	2.32002e-07	2.68982e-06
ENSG00000174231.17	PRPF8	0.12345	8.76077	14.5796	0.000393438	0.0019229
ENSG00000126464.15	PRR12	0.310054	5.65679	42.5336	5.62928e-08	7.56184e-07
ENSG00000126460.11	PRRG2	0.290876	4.11624	19.7889	5.29665e-05	0.000335801
ENSG00000135378.4	PRRG4	0.479087	5.50746	78.0081	1.53601e-11	4.34139e-10
ENSG00000163704.12	PRRT3	0.332681	3.93879	27.5265	3.65895e-06	3.12709e-05
ENSG00000204983.15	PRSS1	2.10232	1.59295	211.851	5.19745e-19	5.64238e-17
ENSG00000010438.17	PRSS3	1.61002	-1.54126	10.2737	0.00242996	0.0092418
ENSG00000052344.16	PRSS8	0.177091	5.8344	16.4688	0.000185939	0.00099909
ENSG00000100902.11	PSMA6	0.119562	7.99028	13.6933	0.000564665	0.00262493
ENSG00000126067.12	PSMB2	0.159088	6.5084	16.4391	0.000188103	0.00100926
ENSG00000277791.5	PSMB3	0.126553	6.72884	11.6504	0.00133248	0.00554918
ENSG00000142507.10	PSMB6	0.171392	6.3954	17.9236	0.000106275	0.000614954
ENSG00000204261.9	PSMB8-AS1	0.588519	2.18408	29.2522	2.1013e-06	1.93309e-05
ENSG00000100519.12	PSMC6	0.148122	6.7199	17.3119	0.000134216	0.00075258
ENSG00000101843.19	PSMD10	0.15975	6.74719	19.5032	5.88425e-05	0.000367098
ENSG00000197170.10	PSMD12	0.164376	6.71713	20.0328	4.84359e-05	0.000309723
ENSG00000108344.15	PSMD3	0.218382	7.31918	44.3608	2.7088e-08	3.97696e-07
ENSG00000095261.14	PSMD5	0.919001	1.01608	23.7539	1.2933e-05	9.57278e-05
ENSG00000163636.11	PSMD6	0.138519	6.81608	15.9483	0.000227974	0.00119525
ENSG00000099341.12	PSMD8	0.233295	7.87208	47.6324	1.16662e-08	1.87333e-07
ENSG00000110801.14	PSMD9	0.209795	5.77044	23.6579	1.33683e-05	9.86216e-05
ENSG00000125818.18	PSMF1	0.198621	6.64534	29.3195	2.0569e-06	1.89616e-05
ENSG00000157778.9	PSMG3	0.260442	4.86636	18.9669	7.17895e-05	0.000435666
ENSG00000146733.14	PSPH	0.257282	5.66837	35.4932	3.14579e-07	3.52252e-06
ENSG00000119314.16	PTBP3	0.247999	5.74707	33.6874	5.36233e-07	5.68999e-06
ENSG00000049883.15	PTCD2	0.170053	5.38871	14.1482	0.000468719	0.0022405
ENSG00000274985.1	PTCHD3P1	0.533658	2.47861	23.7166	1.31003e-05	9.68049e-05
ENSG00000184007.22	PTP4A2	0.193871	7.48292	37.7408	1.64747e-07	1.96743e-06
ENSG00000158079.16	PTPDC1	1.1604	4.26239	364.771	9.37189e-24	2.5455e-21
ENSG00000070778.13	PTPN21	0.228428	4.54606	10.0984	0.00262686	0.00985104
ENSG00000088179.9	PTPN4	0.230617	4.49295	16.5555	0.000179764	0.000968482
ENSG00000080031.10	PTPRH	1.5741	-1.27123	14.2951	0.000441514	0.00212688
ENSG00000152894.15	PTPRK	0.569661	1.71954	16.7907	0.000164084	0.000894985
ENSG00000173482.17	PTPRM	0.162445	5.98407	10.8855	0.00185617	0.00737434
ENSG00000155093.19	PTPRN2	0.536705	2.65603	20.1899	4.57344e-05	0.000294477
ENSG00000060656.20	PTPRU	0.37691	4.95239	49.6081	7.11703e-09	1.19002e-07
ENSG00000187024.15	PTRH1	0.244205	3.99232	11.6498	0.00133278	0.0055494
[truncated: 3,963 more rows]

## Sheet: Hormone vs Hormone + knockdown
Table S8: Differentially expressed genes (FDR<0.01) in the RNA-seq analysis of LNCaP cells under PVT1 knockdown (KD) in the presence of androgen compared with cells without KD in the presence of hormone.
Gene_Ensembl_ID	Gene_Name	log2FC	log2CPM	F	PValue	FDR
ENSG00000126070.20	AGO3	0.273847	5.29461	26.8439	4.57393e-06	2.40204e-05
ENSG00000134698.11	AGO4	0.533851	6.35772	28.3712	0.000841223	0.00267271
ENSG00000121410.12	A1BG	0.380393	3.74985	24.8473	8.90314e-06	4.40352e-05
ENSG00000268895.6	A1BG-AS1	0.435514	4.20156	41.0739	6.52156e-08	4.85455e-07
ENSG00000087884.15	AAMDC	0.513477	3.31652	29.7448	1.79807e-06	1.02526e-05
ENSG00000131043.13	AAR2	0.213307	5.73599	18.8648	7.59364e-05	0.00030981
ENSG00000090861.17	AARS	0.397126	8.63884	127.829	5.51257e-15	1.3873e-13
ENSG00000281376.1	ABALON	0.248898	6.3589	39.8035	9.24332e-08	6.67316e-07
ENSG00000144452.15	ABCA12	0.81415	2.86078	14.7718	0.0003641	0.00126687
ENSG00000167972.14	ABCA3	0.262527	5.68151	29.9505	1.68537e-06	9.65197e-06
ENSG00000103222.20	ABCC1	0.155129	7.49484	19.4833	6.34532e-05	0.000263368
ENSG00000124574.15	ABCC10	0.247529	3.73576	9.65395	0.00320544	0.00879749
ENSG00000114770.17	ABCC5	0.306154	6.44972	44.8147	2.42992e-08	1.9853e-07
ENSG00000160179.19	ABCG1	0.619093	4.47108	50.3149	6.00372e-09	5.43556e-08
ENSG00000100997.20	ABHD12	0.229095	6.44422	35.6134	3.03745e-07	1.98737e-06
ENSG00000114779.20	ABHD14B	0.40788	5.26239	58.9327	7.88914e-10	8.38296e-09
ENSG00000168792.5	ABHD15	0.328552	3.31422	11.4826	0.00143225	0.00429849
ENSG00000204427.12	ABHD16A	0.172347	5.67558	15.0774	0.00032208	0.00113503
ENSG00000183260.7	ABHD16B	0.468593	3.28656	23.6393	1.3454e-05	6.38506e-05
ENSG00000164074.16	ABHD18	0.305538	4.50237	18.7804	7.69638e-05	0.000313428
ENSG00000140526.18	ABHD2	0.163146	10.4421	20.3333	5.02349e-05	0.000213926
ENSG00000011198.10	ABHD5	0.151125	5.36005	9.84101	0.00294707	0.00815267
ENSG00000138443.17	ABI2	0.389476	5.62572	54.9063	2.14829e-09	2.11057e-08
ENSG00000108798.9	ABI3	1.16419	0.59913	16.9982	0.000151431	0.000575245
ENSG00000099204.21	ABLIM1	0.71733	4.0991	98.5223	4.18309e-13	7.85547e-12
ENSG00000173210.20	ABLIM3	0.698728	0.912611	10.1959	0.0025154	0.00708702
ENSG00000159842.16	ABR	0.187398	6.75062	24.8632	8.85536e-06	4.38281e-05
ENSG00000114626.18	ABTB1	0.35085	3.71901	13.584	0.000590648	0.00195525
ENSG00000284874.1	AC000093.1	0.331205	5.39493	44.3454	2.71979e-08	2.19794e-07
ENSG00000283208.2	AC001226.2	0.28376	5.59748	40.8583	6.91664e-08	5.12979e-07
ENSG00000258924.4	AC002094.1	0.22622	4.17177	11.6758	0.001318	0.00399382
ENSG00000265618.1	AC002094.2	0.252607	4.27386	14.9719	0.000335977	0.00117841
ENSG00000251154.2	AC002456.2	0.999009	1.12953	20.2088	4.54201e-05	0.00019495
ENSG00000241764.5	AC002467.1	0.326679	3.32638	17.0604	0.00014784	0.000562759
ENSG00000268107.6	AC003005.1	0.497008	3.11798	23.8414	1.25493e-05	6.00941e-05
ENSG00000279159.1	AC003681.1	0.272638	5.98458	37.2292	1.90575e-07	1.2909e-06
ENSG00000262302.1	AC003688.1	0.371123	7.16721	115.121	3.24562e-14	7.36864e-13
ENSG00000267666.2	AC004156.1	1.23157	0.55638	14.1953	0.000459815	0.00156782
ENSG00000272079.2	AC004233.3	0.71965	1.68895	18.2078	9.5437e-05	0.000379363
ENSG00000266341.1	AC004477.2	0.302024	5.77817	46.8468	1.42417e-08	1.20973e-07
ENSG00000234203.1	AC004771.2	0.22328	3.71052	9.63955	0.00322629	0.00884598
ENSG00000274777.1	AC004792.1	3.10496	-1.45886	16.585	0.00017916	0.000668718
ENSG00000277283.1	AC004812.2	0.582311	3.39527	43.4481	3.4457e-08	2.71272e-07
ENSG00000274818.1	AC004825.2	1.03353	0.393713	18.0185	0.000102518	0.000404407
ENSG00000228204.2	AC004830.1	0.404194	3.43286	16.1699	0.000208979	0.000770337
ENSG00000230392.1	AC004835.1	1.21938	0.0168633	33.182	6.2397e-07	3.85494e-06
ENSG00000244198.7	AC004889.1	0.255469	5.50619	25.8986	6.25415e-06	3.1882e-05
ENSG00000259768.7	AC004943.2	0.282129	3.6504	15.2653	0.000298788	0.00106236
ENSG00000268205.1	AC005261.1	0.188506	4.90113	9.49846	0.00343965	0.0093561
ENSG00000263707.1	AC005277.1	0.422972	2.58339	9.46662	0.00348826	0.00946522
ENSG00000251537.4	AC005324.3	0.623601	4.49766	97.4874	4.95354e-13	9.15561e-12
ENSG00000266261.1	AC005324.5	0.933073	1.80043	38.5074	1.32676e-07	9.28068e-07
ENSG00000277476.1	AC005332.6	0.46141	2.37219	14.0182	0.000494256	0.00167194
ENSG00000267623.3	AC005357.2	2.60745	-1.98462	21.1309	3.25309e-05	0.000143499
ENSG00000258891.1	AC005480.1	0.238626	3.97192	10.3592	0.00233971	0.00663483
ENSG00000267421.6	AC005498.2	0.802839	0.458462	10.5681	0.00213354	0.00611637
ENSG00000258653.3	AC005520.1	0.125501	6.79662	11.4056	0.00148064	0.00442998
ENSG00000259065.2	AC005520.2	0.744422	1.00655	9.47822	0.00347	0.00942256
ENSG00000272770.1	AC005696.2	0.166017	5.53192	10.7157	0.00199945	0.00577209
ENSG00000266527.1	AC005697.2	0.394993	2.98013	12.2906	0.00101403	0.00316309
ENSG00000267131.1	AC005746.2	2.46211	-1.77079	11.5895	0.00136779	0.00413062
ENSG00000267630.1	AC005758.1	2.61438	-1.92796	19.7639	5.47822e-05	0.000231125
ENSG00000264324.1	AC006030.1	0.17414	5.61598	13.0124	0.000748655	0.00241408
ENSG00000243224.1	AC006252.1	0.790973	1.10094	12.7635	0.000860816	0.00272486
ENSG00000279865.1	AC006511.3	0.802355	0.967289	11.0625	0.00171823	0.00503499
ENSG00000279317.3	AC006994.2	1.92723	-1.96545	12.828	0.000808614	0.00258534
ENSG00000261094.2	AC007066.2	0.870163	2.87287	62.1712	3.8494e-10	4.32562e-09
ENSG00000263004.3	AC007114.1	0.507167	2.84243	20.544	4.02063e-05	0.00017414
ENSG00000224721.2	AC007182.1	0.872711	0.333434	12.0381	0.00112945	0.00347687
ENSG00000224063.6	AC007319.1	0.578009	3.0465	40.6242	7.37409e-08	5.43827e-07
ENSG00000231312.8	AC007388.1	0.573053	1.58205	9.718	0.00311438	0.00857502
ENSG00000239467.7	AC007405.3	2.24436	2.1097	209.077	6.69971e-19	3.49452e-17
ENSG00000260086.4	AC007611.1	2.00675	-0.17008	19.0082	7.06934e-05	0.000290602
ENSG00000263680.2	AC007639.1	3.2886	-1.55553	22.8194	1.78853e-05	8.29013e-05
ENSG00000267498.2	AC007786.1	1.16033	-0.153412	11.931	0.00118158	0.00361833
ENSG00000272735.1	AC007881.3	2.20017	-0.555769	23.9968	1.1897e-05	5.72041e-05
ENSG00000280007.1	AC008079.2	0.822094	0.854276	11.3061	0.00154576	0.0045952
ENSG00000273015.2	AC008124.1	0.205224	6.10223	21.2969	3.06505e-05	0.000135715
ENSG00000237310.3	AC008267.5	0.473819	2.30874	11.2215	0.00161187	0.00477008
ENSG00000223642.7	AC008277.1	1.20613	0.253275	13.9397	0.000513711	0.00172674
ENSG00000245317.2	AC008393.1	0.556637	2.27161	14.3793	0.000426673	0.00146484
ENSG00000249637.3	AC008438.1	0.537623	3.044	27.1376	4.15396e-06	2.20279e-05
ENSG00000247049.2	AC008443.2	0.350964	3.5419	15.8674	0.000235357	0.000857495
ENSG00000268797.1	AC008537.1	0.32908	2.9991	14.3901	0.000424821	0.00145968
ENSG00000253251.3	AC008560.1	0.285551	3.69498	11.6109	0.00135526	0.00409614
ENSG00000275719.1	AC008622.2	0.270449	4.91156	25.7108	6.65852e-06	3.37733e-05
ENSG00000279748.1	AC008764.9	1.23653	0.553807	20.06	4.79563e-05	0.000205046
ENSG00000248734.2	AC008906.1	0.594665	1.38243	12.076	0.00111076	0.00342881
ENSG00000176593.8	AC008969.1	0.554211	2.57521	18.0645	0.000103674	0.000408387
ENSG00000269688.1	AC008982.2	1.17033	0.699548	26.7922	4.65239e-06	2.4375e-05
ENSG00000261320.1	AC009061.1	1.17533	1.68979	69.4168	8.34082e-11	1.05191e-09
ENSG00000261513.1	AC009097.4	0.913363	-0.0136014	12.0739	0.00111175	0.0034314
ENSG00000275857.1	AC009133.4	0.234593	4.91	20.8174	3.64194e-05	0.000159046
ENSG00000280893.1	AC009133.6	0.161701	5.31141	12.0414	0.00112723	0.00347194
ENSG00000272913.1	AC009237.14	0.354211	3.65853	20.5779	3.97163e-05	0.000172194
ENSG00000259744.1	AC009269.4	1.36426	-0.419324	14.691	0.000376144	0.00130511
ENSG00000257176.3	AC009318.1	0.693453	1.20542	12.1785	0.0010634	0.00329957
ENSG00000236255.2	AC009404.1	0.510618	2.5104	14.3654	0.000429089	0.00147161
ENSG00000224152.2	AC009506.1	0.538134	1.9677	10.2109	0.0024987	0.00704532
ENSG00000261460.1	AC009690.2	0.147603	5.8757	10.7485	0.00197092	0.00570008
ENSG00000258056.3	AC009779.2	0.827024	4.56656	162.838	7.3261e-17	2.60234e-15
ENSG00000283667.1	AC009802.1	1.18809	-0.142239	13.5104	0.000608875	0.00201021
ENSG00000260742.1	AC009962.1	0.81315	1.27502	15.5025	0.000271886	0.000977001
ENSG00000261324.2	AC010168.2	1.24153	2.46968	105.392	1.40346e-13	2.85461e-12
ENSG00000258101.2	AC010173.1	1.45236	-0.100308	17.5309	0.000123417	0.000478166
ENSG00000267649.1	AC010327.4	1.10851	0.286791	23.0427	1.65449e-05	7.72348e-05
ENSG00000268416.1	AC010329.1	1.22882	0.285439	14.984	0.000334351	0.00117326
ENSG00000277383.1	AC010331.1	1.60328	0.359581	24.8672	9.85676e-06	4.83439e-05
ENSG00000188242.4	AC010442.1	0.217218	5.50224	16.5097	0.000183003	0.000682506
ENSG00000283103.4	AC010642.2	0.344906	6.58396	82.7439	6.35431e-12	9.794e-11
ENSG00000270087.6	AC010997.3	0.749736	0.67846	12.4475	0.000948909	0.00297999
ENSG00000269246.1	AC011445.2	1.29125	-0.721827	11.6964	0.00130641	0.00396247
ENSG00000269792.1	AC011500.3	0.839956	1.87136	30.376	1.47494e-06	8.55463e-06
ENSG00000268230.5	AC012313.3	0.264018	4.28264	15.3512	0.000288744	0.00103225
ENSG00000260409.1	AC012414.5	0.30696	3.29121	9.52191	0.00341427	0.0092973
ENSG00000267078.1	AC015802.1	1.88559	-0.713833	22.1609	2.25414e-05	0.000102377
ENSG00000274213.1	AC015912.3	1.64845	0.819432	47.6949	1.14832e-08	9.92062e-08
ENSG00000259351.1	AC015914.1	1.35255	0.959749	23.2169	1.55727e-05	7.31257e-05
ENSG00000262884.1	AC015921.1	0.90274	2.90054	62.9729	3.23383e-10	3.68597e-09
ENSG00000228363.2	AC015971.1	0.285225	5.4243	35.5524	3.09194e-07	2.02124e-06
ENSG00000234418.3	AC015983.2	1.27669	-0.432617	11.112	0.00168159	0.00494084
ENSG00000270964.1	AC016355.1	0.679682	1.54808	16.2757	0.000200667	0.000742157
ENSG00000227908.4	AC016596.1	0.901981	1.81686	15.0254	0.000328852	0.00115633
ENSG00000274769.1	AC016747.4	0.725078	2.4514	26.4315	5.60341e-06	2.89021e-05
ENSG00000226380.9	AC016831.1	0.63047	1.32078	17.2566	0.000138341	0.000529312
ENSG00000285106.2	AC016831.7	0.438925	3.17478	22.0798	3.71022e-05	0.000161837
ENSG00000253859.2	AC018616.1	0.697653	1.71026	16.7845	0.000164473	0.000619315
ENSG00000269982.1	AC018809.2	0.630835	2.29657	22.6077	1.92616e-05	8.87453e-05
ENSG00000275441.1	AC020765.2	0.493668	1.96698	10.5503	0.00215035	0.00615879
ENSG00000267216.1	AC020915.1	0.372248	6.42633	101.983	2.39758e-13	4.71305e-12
ENSG00000283515.1	AC020915.5	0.344029	6.61342	94.234	8.49649e-13	1.51025e-11
ENSG00000272661.1	AC021097.1	0.490108	3.77251	19.3368	6.25759e-05	0.000260017
ENSG00000272267.2	AC021242.3	0.671743	1.51279	18.4589	8.68224e-05	0.000349171
ENSG00000250286.2	AC021491.2	0.397675	3.022	15.2753	0.000297598	0.00105897
ENSG00000275897.1	AC021491.4	1.27776	-0.3013	12.0054	0.00114469	0.00351795
ENSG00000273674.6	AC021752.1	1.92263	-1.04401	12.8505	0.000801037	0.00256442
ENSG00000180458.2	AC022148.1	0.486088	2.15803	12.8037	0.000816897	0.00260695
ENSG00000279689.1	AC022400.8	0.212454	7.20084	41.9488	5.14449e-08	3.91052e-07
ENSG00000285133.1	AC022506.1	2.11487	4.52995	718.008	1.03745e-28	5.37349e-26
ENSG00000266947.2	AC022916.1	0.687379	3.36351	46.9121	1.40065e-08	1.19157e-07
ENSG00000276900.1	AC023157.3	0.462414	2.23697	11.5118	0.00141435	0.00425282
ENSG00000257550.2	AC023509.2	0.244226	4.0397	11.665	0.00132412	0.00401072
ENSG00000253374.5	AC023644.1	0.683852	1.71027	16.3939	0.000191452	0.000710908
ENSG00000249626.1	AC024560.2	0.59441	3.4742	38.8174	1.21628e-07	8.58879e-07
ENSG00000245904.5	AC025164.1	0.446835	5.43283	68.1516	3.63895e-10	4.10571e-09
ENSG00000177738.5	AC025171.1	0.341626	3.33481	16.0459	0.000219396	0.00080527
ENSG00000251131.2	AC025171.3	0.678121	0.741251	11.5401	0.00139718	0.00420458
ENSG00000257663.1	AC025259.1	0.445041	4.78956	72.7603	4.25457e-11	5.65718e-10
ENSG00000256664.1	AC025423.2	0.529389	4.34659	50.8626	5.71976e-09	5.20811e-08
ENSG00000257181.1	AC025423.4	0.4717	5.16166	66.4702	1.53483e-10	1.84959e-09
ENSG00000258168.6	AC025569.1	1.30469	-0.283522	10.1656	0.00254949	0.00717128
ENSG00000255629.1	AC025576.1	1.0408	1.6745	39.9808	8.80138e-08	6.38724e-07
ENSG00000260618.1	AC025917.1	0.468557	4.59053	53.0037	3.36842e-09	3.1992e-08
ENSG00000260693.1	AC026150.1	2.07868	-0.0199599	17.4101	0.0001369	0.00052452
ENSG00000254485.5	AC026191.1	0.293576	3.56157	13.2004	0.000692271	0.00225446
ENSG00000268129.1	AC026304.1	0.900713	2.42634	44.8965	2.54307e-08	2.06712e-07
ENSG00000270482.1	AC026367.1	0.769398	1.35297	22.3046	2.14267e-05	9.78303e-05
ENSG00000259827.1	AC026461.1	0.930643	3.88537	143.087	9.34532e-16	2.72433e-14
ENSG00000270021.1	AC026691.1	0.852848	2.58174	44.479	2.62617e-08	2.12924e-07
ENSG00000248223.1	AC026785.2	0.608554	2.68033	22.9435	1.71271e-05	7.96522e-05
ENSG00000271869.1	AC026979.2	0.658415	1.5783	14.409	0.000421563	0.00145027
ENSG00000272831.1	AC027644.3	0.200718	4.73062	11.5883	0.00136854	0.00413233
ENSG00000284461.2	AC027644.4	0.183282	5.38224	13.0568	0.00073491	0.00237768
ENSG00000253404.1	AC034243.1	0.578458	1.6285	9.88408	0.00289075	0.00801279
ENSG00000278621.1	AC037198.2	1.00713	1.03742	31.232	1.13053e-06	6.70373e-06
ENSG00000260018.1	AC040169.1	0.440619	2.14714	11.4882	0.00142883	0.0042911
ENSG00000250220.1	AC053527.1	0.837444	0.465816	12.3932	0.000970922	0.00304312
ENSG00000267002.4	AC060780.1	0.196766	4.52763	9.3786	0.00363012	0.0098012
ENSG00000222020.4	AC062017.1	0.63596	1.74702	13.2732	0.000674128	0.00220278
ENSG00000234028.4	AC062029.1	0.379908	2.63611	10.5079	0.00219094	0.0062632
ENSG00000257543.1	AC063948.1	0.756438	1.15921	16.1517	0.000210469	0.000775446
ENSG00000278017.1	AC064801.1	0.981054	0.212146	11.239	0.00159138	0.00471759
ENSG00000228801.7	AC064807.1	0.599727	2.12044	21.4812	2.86959e-05	0.000127798
ENSG00000272631.1	AC067750.1	0.503684	2.08883	19.8497	5.17972e-05	0.000219613
ENSG00000260274.1	AC068338.2	0.274368	4.03779	13.1169	0.000716758	0.00232706
ENSG00000275645.1	AC068338.3	0.707329	0.997503	10.5245	0.0021749	0.00622295
ENSG00000247765.2	AC068446.2	0.369332	4.62283	35.1747	3.4529e-07	2.23685e-06
ENSG00000274828.1	AC068473.5	0.417962	4.08409	31.878	9.26866e-07	5.5687e-06
ENSG00000250644.3	AC068580.4	0.184143	6.67433	22.2106	2.21489e-05	0.000100818
ENSG00000283149.1	AC068631.2	0.18798	5.52081	14.625	0.000386302	0.00133764
ENSG00000259200.2	AC068722.1	7.42407	-1.72177	43.3412	4.28531e-08	3.30823e-07
ENSG00000260572.1	AC069224.1	1.14848	1.71804	47.7255	1.13947e-08	9.84803e-08
ENSG00000258162.4	AC069228.1	0.29935	5.68685	13.1115	0.000718352	0.00233155
ENSG00000272741.1	AC069257.3	0.41159	4.06017	26.207	6.97224e-06	3.52521e-05
ENSG00000254559.1	AC069287.2	0.363395	4.74155	34.7699	3.98778e-07	2.55364e-06
ENSG00000272853.1	AC069544.1	0.661124	2.18241	24.9435	8.8655e-06	4.38637e-05
ENSG00000279086.1	AC073130.3	0.372304	2.54094	10.7671	0.00197412	0.00570787
ENSG00000271855.1	AC073195.1	1.10042	0.204005	15.3289	0.000291316	0.00103994
ENSG00000268584.1	AC073389.1	0.551516	1.8383	12.847	0.00080221	0.00256744
ENSG00000272791.1	AC073389.3	0.787674	1.11908	14.9154	0.000343674	0.00120313
ENSG00000279861.1	AC073548.1	0.182382	5.55805	15.691	0.000252326	0.000912749
ENSG00000257808.1	AC073573.1	0.514765	2.94706	19.7542	5.36465e-05	0.000226548
ENSG00000257605.3	AC073611.1	0.368394	3.30297	19.4168	6.07506e-05	0.000253805
ENSG00000255686.1	AC073864.1	2.10572	-1.10565	10.0054	0.00273808	0.00762568
ENSG00000240790.2	AC073934.1	1.63527	-0.965806	14.0099	0.000495924	0.00167707
ENSG00000284644.1	AC074386.1	0.276374	3.9351	13.0312	0.000742808	0.00239939
ENSG00000227210.2	AC079145.1	1.88966	-0.555905	18.9684	7.1751e-05	0.000294352
ENSG00000277715.1	AC079174.2	0.861497	1.18611	16.6178	0.000175464	0.000656906
ENSG00000222043.2	AC079305.1	0.63002	2.23668	27.8925	3.24914e-06	1.76199e-05
ENSG00000243144.7	AC079760.2	1.51866	-0.658919	14.0002	0.000562941	0.00187439
ENSG00000284707.2	AC079781.5	0.68559	7.08945	325.56	9.85613e-23	1.02577e-20
ENSG00000233230.2	AC079807.1	1.36099	1.71528	64.1397	2.51524e-10	2.91768e-09
ENSG00000250012.2	AC079848.1	0.932423	2.99938	73.7178	3.52099e-11	4.73262e-10
ENSG00000240207.7	AC080013.1	1.47566	0.845749	61.7347	4.23487e-10	4.71831e-09
ENSG00000279048.1	AC080080.1	0.906989	1.39114	25.9893	6.06802e-06	3.10041e-05
ENSG00000266208.1	AC080112.1	0.636841	3.68937	54.5994	2.13646e-09	2.1008e-08
ENSG00000272758.7	AC083798.2	0.20725	5.91414	23.8399	1.25559e-05	6.0113e-05
ENSG00000272941.1	AC083862.2	0.253151	4.9601	21.0859	3.30614e-05	0.000145638
ENSG00000273391.1	AC083880.1	0.663454	1.98034	26.021	6.00425e-06	3.07418e-05
ENSG00000257698.3	AC084033.3	0.600124	3.1758	44.0111	2.96952e-08	2.37306e-07
ENSG00000251139.2	AC084871.2	1.58696	0.390118	41.0916	6.49012e-08	4.83276e-07
ENSG00000270074.1	AC087203.3	0.626611	2.58639	15.2853	0.000296424	0.00105593
ENSG00000272092.1	AC087623.3	1.43225	0.564855	35.7018	2.96017e-07	1.94137e-06
ENSG00000279259.1	AC087741.3	1.00886	1.5016	29.018	2.26375e-06	1.26838e-05
ENSG00000268279.4	AC090004.1	0.317497	4.72972	23.8215	1.28127e-05	6.12238e-05
ENSG00000273270.1	AC090114.2	0.303502	5.17819	32.4476	7.7909e-07	4.73836e-06
ENSG00000267396.2	AC090236.1	0.266721	3.60044	13.4914	0.000613656	0.00202509
ENSG00000267504.1	AC090236.2	1.63256	-1.16931	13.6059	0.000585349	0.00193972
ENSG00000245975.2	AC090515.2	1.05086	0.976502	25.5827	6.9618e-06	3.52074e-05
ENSG00000260170.1	AC090527.2	0.511155	5.19806	84.7937	4.38081e-12	6.95931e-11
ENSG00000253553.8	AC090568.2	1.05317	3.22174	30.3724	8.7813e-06	4.35196e-05
ENSG00000259438.1	AC090970.2	0.804715	0.702059	12.0984	0.00110024	0.00339964
ENSG00000274528.1	AC090970.3	1.17183	1.3022	40.1793	8.3327e-08	6.08478e-07
ENSG00000259556.2	AC090971.3	1.31361	0.398739	38.4943	1.33169e-07	9.30928e-07
ENSG00000254665.1	AC091053.1	0.532429	2.16055	10.6013	0.00210258	0.00603724
ENSG00000266504.1	AC091132.3	1.33718	0.0527187	19.5204	5.84694e-05	0.000245334
ENSG00000267246.1	AC091132.6	1.00927	0.321243	13.6041	0.000585789	0.0019406
ENSG00000261147.1	AC091167.2	0.215192	7.28493	38.4964	1.33088e-07	9.30653e-07
ENSG00000275674.1	AC091167.6	0.18577	4.95857	10.3658	0.00233282	0.00661782
ENSG00000266283.1	AC091588.3	0.794582	0.772797	13.8456	0.000533682	0.00178591
ENSG00000275765.6	AC091982.3	0.467714	2.80941	15.0548	0.000327407	0.00115161
ENSG00000269288.1	AC092070.3	0.475008	2.52314	18.7347	7.82905e-05	0.000318482
ENSG00000256084.1	AC092112.1	2.20065	-1.44567	10.6559	0.00205271	0.00590978
ENSG00000261602.1	AC092115.2	0.580243	4.88373	102.634	2.16242e-13	4.26964e-12
ENSG00000276791.1	AC092117.1	1.03387	2.93409	83.5307	5.50508e-12	8.58607e-11
ENSG00000274460.1	AC092119.2	1.21341	-0.0846749	13.958	0.000506573	0.00170558
ENSG00000234432.4	AC092171.3	1.17636	3.5392	143.605	7.08307e-16	2.10339e-14
ENSG00000272953.1	AC092171.4	1.05982	0.429742	13.9956	0.000498846	0.00168465
ENSG00000273084.1	AC092171.5	0.865259	1.72864	27.5905	3.5835e-06	1.92549e-05
ENSG00000261061.1	AC092718.4	0.174152	5.52545	15.8028	0.000241427	0.000877744
ENSG00000260805.2	AC092803.2	1.05716	2.63417	81.1163	8.57387e-12	1.29112e-10
ENSG00000284624.1	AC092902.5	1.03818	1.44442	13.1049	0.000720342	0.00233699
ENSG00000259976.3	AC093010.3	0.565834	2.75812	12.4889	0.00096948	0.00303902
ENSG00000233184.8	AC093157.1	0.688439	2.41494	31.1455	1.16118e-06	6.86718e-06
ENSG00000271949.1	AC093423.3	0.618183	3.22904	44.2657	2.77725e-08	2.2403e-07
ENSG00000228242.6	AC093495.1	0.72923	5.58075	215.287	3.80981e-19	2.05453e-17
ENSG00000260272.1	AC093525.2	0.143178	6.77134	12.9633	0.000771783	0.00248255
ENSG00000250602.6	AC093535.1	0.47657	1.92175	12.0405	0.00112767	0.00347282
ENSG00000240859.3	AC093627.4	0.792836	1.19481	14.6703	0.000379292	0.00131542
ENSG00000242474.3	AC093627.5	0.342927	3.63736	16.1012	0.000214682	0.000789277
ENSG00000261795.1	AC093627.7	2.33343	-0.965795	22.7857	1.80973e-05	8.37968e-05
ENSG00000272663.1	AC093635.1	0.973983	-0.306756	9.88499	0.00288957	0.00801052
ENSG00000232533.2	AC093673.1	0.97257	2.40765	52.8513	3.23332e-09	3.08009e-08
ENSG00000272760.1	AC093726.1	0.609021	2.06228	16.4631	0.000186355	0.000694063
ENSG00000284968.1	AC093827.4	0.539453	2.52663	16.2487	0.000202626	0.000749028
ENSG00000285458.1	AC093827.5	0.592257	2.22679	14.3356	0.000434317	0.00148886
ENSG00000233203.6	AC096536.1	0.796399	1.17557	24.6601	9.48656e-06	4.66824e-05
ENSG00000227527.2	AC096540.1	0.937877	2.08516	38.4423	1.3513e-07	9.44044e-07
ENSG00000224818.1	AC096677.2	0.584388	1.61163	10.2539	0.00245145	0.00692086
ENSG00000273472.1	AC096733.2	0.744894	1.33534	19.6084	5.66032e-05	0.000238131
ENSG00000273247.6	AC097376.2	0.550087	3.37577	37.7302	1.65242e-07	1.13204e-06
ENSG00000251095.8	AC097478.1	1.26292	3.80297	216.204	3.50918e-19	1.90705e-17
ENSG00000248774.1	AC097534.1	0.450826	3.66094	41.3269	6.08774e-08	4.56212e-07
ENSG00000173366.11	AC097637.1	0.275033	4.04951	13.9629	0.00050555	0.00170265
ENSG00000277728.1	AC097641.2	0.415043	3.12426	18.9133	7.32388e-05	0.000299628
ENSG00000249252.5	AC098829.1	0.9544	-0.0484907	13.2567	0.000676285	0.00220789
ENSG00000271646.1	AC099343.3	0.525819	3.01172	27.302	3.93663e-06	2.09703e-05
ENSG00000260741.1	AC099482.1	2.13059	-1.38085	15.6843	0.000252996	0.000914727
ENSG00000272525.1	AC099522.2	0.734052	1.52891	17.3619	0.000131663	0.000506547
ENSG00000272931.1	AC099568.2	0.811895	1.08076	15.6148	0.000260047	0.000938542
ENSG00000260236.1	AC099778.1	0.614354	1.59549	13.9213	0.000514231	0.00172823
ENSG00000275516.1	AC100791.3	0.490984	1.82418	13.7518	0.000551241	0.00183874
ENSG00000267765.1	AC100793.3	2.49484	-1.44579	12.8146	0.000813165	0.00259653
ENSG00000253775.2	AC100802.1	5.13294	-1.44545	37.4649	1.78188e-07	1.21432e-06
ENSG00000261220.2	AC103706.1	1.11644	3.12294	71.0944	5.93552e-11	7.68581e-10
ENSG00000259314.1	AC103739.2	0.698896	1.11196	11.27	0.00157011	0.00466137
ENSG00000283189.2	AC104452.1	0.362033	4.00367	19.2365	6.49445e-05	0.000269106
ENSG00000284952.1	AC104472.3	0.250555	5.99272	37.5899	1.71964e-07	1.17412e-06
ENSG00000273204.1	AC104506.1	0.517054	1.23884	10.5053	0.00219337	0.00626854
ENSG00000280046.1	AC104581.4	0.299436	6.14534	55.9649	1.55356e-09	1.57107e-08
ENSG00000227107.1	AC104667.1	0.60964	1.5299	11.6545	0.0013301	0.0040261
ENSG00000253948.3	AC104986.2	1.31495	1.78154	54.5433	2.16481e-09	2.12493e-08
ENSG00000274515.1	AC105020.5	1.49863	-0.946873	11.5823	0.00137204	0.00414177
ENSG00000232453.7	AC105277.1	1.30649	-0.180877	10.9467	0.00180715	0.00526612
ENSG00000245213.7	AC105285.1	0.339236	2.72193	13.4195	0.000632172	0.00207727
ENSG00000268799.4	AC106774.4	1.54483	-0.787607	11.813	0.00124274	0.00378998
ENSG00000278887.2	AC106782.7	1.62619	-0.214578	11.274	0.00156745	0.00465407
ENSG00000249996.1	AC106786.2	0.462188	1.56897	10.4999	0.00219864	0.00628198
ENSG00000233860.2	AC107072.2	0.610812	5.01367	125.927	2.95195e-14	6.77792e-13
ENSG00000272970.4	AC107294.2	0.830795	1.50544	15.625	0.000260918	0.000941231
ENSG00000250111.3	AC107982.1	1.84834	-1.04422	10.3421	0.00235741	0.00667823
ENSG00000273018.7	AC107983.2	0.500195	5.13065	64.4112	3.82211e-10	4.29929e-09
ENSG00000233654.2	AC108047.1	1.57878	0.00506744	19.6211	5.63396e-05	0.000237157
ENSG00000261437.1	AC108860.2	0.828927	1.59715	28.1711	2.9695e-06	1.62179e-05
ENSG00000279692.1	AC110285.7	0.381021	3.511	19.8777	5.12671e-05	0.000217697
ENSG00000279943.1	AC110771.1	1.25572	0.19113	19.1177	6.78733e-05	0.000280147
ENSG00000260641.1	AC114811.2	2.32563	-1.14763	18.3194	9.15025e-05	0.000365288
ENSG00000272762.5	AC115284.1	0.23484	4.1711	10.888	0.00185415	0.00538897
ENSG00000143429.11	AC116050.1	0.329284	3.7271	14.8876	0.00034754	0.00121495
ENSG00000277511.1	AC116407.2	1.81443	-0.722222	14.45	0.000414618	0.00142864
ENSG00000231937.1	AC116666.1	0.587123	1.14115	9.70142	0.00313769	0.00863281
ENSG00000271009.3	AC116667.1	1.46559	0.717305	42.3176	4.65845e-08	3.57399e-07
ENSG00000248583.1	AC119751.3	0.689507	1.55473	9.39877	0.00359709	0.0097238
ENSG00000251630.1	AC119751.6	1.02454	0.673915	13.7388	0.000554203	0.00184751
ENSG00000271971.1	AC120053.1	1.69776	-0.197713	18.0887	9.98302e-05	0.000394923
ENSG00000278385.1	AC121338.2	0.463143	2.76382	16.9662	0.000153313	0.000581307
ENSG00000276724.1	AC123768.4	2.26004	-1.0442	10.6736	0.00203676	0.0058699
ENSG00000259948.2	AC124068.1	0.122469	8.09628	12.6401	0.000888342	0.00280362
ENSG00000260196.1	AC124798.1	0.717367	1.17845	12.6971	0.000854267	0.00270703
ENSG00000270068.1	AC125494.3	2.26328	-0.804507	20.5762	3.97396e-05	0.000172228
ENSG00000257951.2	AC126177.6	0.782218	3.37394	38.2309	2.174e-07	1.45894e-06
ENSG00000285330.1	AC126283.2	0.257992	4.66941	22.7516	1.8315e-05	8.47169e-05
ENSG00000236617.2	AC127070.1	0.893682	1.08526	20.8537	3.59458e-05	0.00015707
ENSG00000273394.1	AC128687.2	0.730682	0.806253	11.8155	0.00124142	0.00378665
ENSG00000280064.1	AC130304.1	0.209725	5.17388	17.8979	0.000107316	0.000421466
ENSG00000260934.1	AC130456.5	0.400315	3.15857	17.6037	0.000120032	0.000466634
ENSG00000250906.1	AC131953.1	0.618366	1.38742	11.4657	0.00144272	0.00432699
ENSG00000268403.2	AC132192.2	0.806939	2.17843	35.0985	3.53094e-07	2.28276e-06
ENSG00000266885.2	AC132825.4	0.628518	1.25597	12.1043	0.00109745	0.00339148
ENSG00000260563.3	AC132872.1	0.734733	3.2524	49.2891	7.70267e-09	6.84026e-08
ENSG00000275494.1	AC133552.5	0.850501	1.7381	27.5267	3.65861e-06	1.96396e-05
ENSG00000278212.3	AC134878.2	0.244881	3.90665	10.5071	0.00219168	0.0062645
ENSG00000279196.1	AC135048.4	0.274534	3.81072	11.1384	0.0016624	0.00489555
ENSG00000278133.1	AC135050.6	0.295045	3.1687	9.52469	0.00339787	0.00925717
ENSG00000285057.1	AC135721.2	0.74996	2.65055	39.6326	9.69146e-08	6.96959e-07
ENSG00000250674.1	AC136628.1	2.33482	-1.67441	14.5003	0.00040626	0.00140239
ENSG00000264569.2	AC137723.1	1.24722	1.02541	44.0288	2.9557e-08	2.36286e-07
ENSG00000266497.1	AC138645.1	1.01635	0.029084	11.0084	0.0017592	0.00514186
ENSG00000264956.2	AC138761.4	0.795921	0.734159	10.6571	0.0020516	0.00590733
ENSG00000260735.2	AC139256.1	0.416643	3.03167	11.7263	0.00152139	0.00453338
ENSG00000262049.1	AC139530.1	0.267828	4.54724	15.9761	0.000225497	0.000825238
ENSG00000215154.6	AC141586.1	0.454499	2.03941	11.3745	0.00150067	0.00447849
ENSG00000250986.1	AC141928.1	1.57624	1.01073	21.4514	3.1893e-05	0.000140909
ENSG00000273117.1	AC144652.1	0.707155	2.17296	30.6787	1.3421e-06	7.8352e-06
ENSG00000264769.1	AC145207.8	0.568362	1.78713	14.906	0.000344979	0.00120675
ENSG00000251417.2	AC145285.2	0.703891	0.865541	11.0034	0.00176304	0.00515172
ENSG00000223855.3	AC147651.1	1.9537	-0.307582	20.8603	3.58596e-05	0.000156775
ENSG00000276399.1	AC209154.2	0.968352	0.719134	15.263	0.00029906	0.00106298
ENSG00000230964.1	AC233266.1	1.05352	-0.406365	9.4667	0.00348813	0.00946522
ENSG00000282206.1	AC233280.19	0.903386	0.19116	10.2853	0.0024175	0.00683281
ENSG00000280254.1	AC233723.2	0.96892	3.60622	115.539	3.05391e-14	6.9904e-13
ENSG00000250782.1	AC233724.12	1.39071	-0.0595684	11.2607	0.00163808	0.00483608
ENSG00000283740.1	AC233724.15	0.846495	1.53427	13.1338	0.000866669	0.00274183
ENSG00000284800.2	AC235565.2	0.472097	4.8379	80.7159	9.23524e-12	1.38138e-10
ENSG00000234571.2	AC239798.2	0.580561	2.45355	16.7431	0.000202837	0.000749509
ENSG00000273213.4	AC239798.4	0.368376	4.18277	24.204	1.10821e-05	5.36916e-05
ENSG00000261716.2	AC239868.1	0.739473	5.68986	227	1.36153e-19	7.97999e-18
ENSG00000271254.7	AC240274.1	1.657	6.65146	1596.06	7.2826e-38	8.1099e-34
ENSG00000275131.3	AC241952.1	0.498998	2.65921	19.1033	6.82369e-05	0.000281491
ENSG00000233030.2	AC243772.2	0.438493	2.12708	11.169	0.00164047	0.00484119
ENSG00000268355.1	AC243960.3	1.29609	0.572246	44.0068	2.97287e-08	2.37488e-07
ENSG00000197180.3	AC244090.1	0.338113	3.19604	13.2312	0.000683481	0.00222877
ENSG00000279278.1	AC245060.6	0.868608	0.859262	11.1681	0.00164109	0.00484239
ENSG00000274265.5	AC245297.3	0.530709	2.1529	9.69332	0.00314914	0.00866034
ENSG00000277406.2	AC245407.1	0.268607	3.50653	11.9704	0.00116189	0.00356341
ENSG00000224970.2	AC245427.1	0.665888	2.33552	33.0516	6.48961e-07	3.99603e-06
ENSG00000060971.19	ACAA1	0.270424	7.55282	68.0307	1.109e-10	1.36538e-09
ENSG00000151498.12	ACAD8	0.305892	6.89938	79.3846	1.18432e-11	1.72852e-10
ENSG00000072818.12	ACAP1	0.76069	2.75342	44.5109	2.6043e-08	2.11304e-07
ENSG00000182827.9	ACBD3	0.240496	6.43977	34.18	4.6421e-07	2.93052e-06
ENSG00000234478.1	ACBD3-AS1	0.279888	3.62983	11.5617	0.00138429	0.00417368
ENSG00000181513.15	ACBD4	0.307524	4.18253	15.5232	0.000269667	0.000969651
ENSG00000177076.6	ACER2	0.3636	3.54745	17.7091	0.000115307	0.000450074
ENSG00000078124.13	ACER3	0.246555	5.67953	24.729	9.26745e-06	4.56749e-05
ENSG00000087085.16	ACHE	1.3096	-0.838668	10.065	0.00266628	0.00744899
ENSG00000112304.11	ACOT13	0.287227	4.80832	24.082	1.15547e-05	5.56425e-05
ENSG00000161533.12	ACOX1	0.19119	6.94394	26.4774	5.16105e-06	2.68066e-05
ENSG00000134575.13	ACP2	0.354764	5.17333	47.2378	1.28927e-08	1.10383e-07
ENSG00000107796.13	ACTA2	1.20495	1.2825	45.7864	1.86944e-08	1.56233e-07
ENSG00000180139.11	ACTA2-AS1	0.817089	0.212727	10.5311	0.00216859	0.00620567
ENSG00000115091.12	ACTR3	0.1061	7.65711	9.97083	0.00278074	0.00773095
ENSG00000170634.13	ACYP2	0.500454	3.43933	28.6469	2.54861e-06	1.41103e-05
ENSG00000280194.1	AD000864.1	0.871037	0.640556	11.2208	0.00160473	0.00475191
ENSG00000093072.19	ADA2	0.939304	0.71941	14.9585	0.000337787	0.00118419
ENSG00000137845.15	ADAM10	0.218825	7.866	42.6242	4.29099e-08	3.31032e-07
ENSG00000197140.15	ADAM32	1.00642	0.692344	13.9127	0.000516042	0.00173327
ENSG00000154734.16	ADAMTS1	0.199461	11.2601	32.7851	7.19762e-07	4.40037e-06
ENSG00000143382.16	ADAMTSL4	0.548261	2.71493	11.8552	0.0012205	0.00372933
ENSG00000164742.16	ADCY1	0.368	4.41319	20.638	3.88608e-05	0.000168814
ENSG00000148700.15	ADD3	0.285154	6.5314	45.5358	1.99451e-08	1.65814e-07
ENSG00000020181.18	ADGRA2	0.470131	3.55565	34.6559	4.02204e-07	2.57263e-06
ENSG00000121753.13	ADGRB2	0.890685	3.08271	65.4438	1.90536e-10	2.25965e-09
ENSG00000227582.2	ADGRF5P1	0.886606	0.537114	11.1062	0.00168588	0.00495095
ENSG00000112414.15	ADGRG6	0.553952	8.01975	32.1055	0.0010044	0.00313702
ENSG00000128165.9	ADM2	1.22619	5.77397	625.588	9.23405e-29	4.89668e-26
ENSG00000128271.22	ADORA2A	0.376398	2.4966	9.42458	0.00355656	0.00963176
ENSG00000159322.18	ADPGK	0.143004	7.32918	18.1398	9.79191e-05	0.000388052
ENSG00000153531.15	ADPRHL1	0.401155	4.63685	39.1104	1.12064e-07	7.96392e-07
ENSG00000116863.11	ADPRHL2	0.229272	5.17952	18.4744	8.63188e-05	0.000347397
ENSG00000184160.8	ADRA2C	1.55274	1.50631	57.7587	1.029e-09	1.07445e-08
ENSG00000106624.11	AEBP1	0.837255	1.11111	12.1649	0.00106955	0.00331355
ENSG00000181026.15	AEN	0.480478	5.76542	103.242	1.96447e-13	3.89953e-12
ENSG00000259319.2	AF111167.2	1.07722	1.35015	18.8301	7.55472e-05	0.000308449
ENSG00000273254.1	AF129075.2	0.457028	1.99588	10.1782	0.00253529	0.00713586
ENSG00000255020.1	AF131216.3	0.972652	1.53506	36.714	2.20883e-07	1.48089e-06
ENSG00000232855.7	AF165147.1	0.783014	4.20328	20.6952	0.00152857	0.00455137
ENSG00000260081.2	AF274858.1	0.602133	1.97878	15.1722	0.000310096	0.001098
ENSG00000038002.9	AGA	0.45263	5.16053	64.3219	2.41902e-10	2.81193e-09
ENSG00000157985.19	AGAP1	0.580558	4.67465	91.1363	1.43715e-12	2.45462e-11
ENSG00000204149.15	AGAP6	0.220083	4.2435	10.612	0.00209273	0.00601256
ENSG00000146856.14	AGBL3	0.681105	3.0779	40.2684	8.36783e-08	6.10243e-07
ENSG00000084693.16	AGBL5	0.138677	6.19088	11.0896	0.00169808	0.00498381
ENSG00000233435.2	AGGF1P2	2.47176	-1.0746	10.7786	0.00207519	0.00596524
ENSG00000169692.13	AGPAT2	0.309843	4.91584	27.9624	3.17645e-06	1.7272e-05
ENSG00000106541.12	AGR2	0.982189	3.8444	200.105	1.57772e-18	7.68907e-17
ENSG00000158467.17	AHCYL2	0.257998	5.45457	27.7146	3.44196e-06	1.85436e-05
ENSG00000106546.14	AHR	0.680182	1.30904	12.185	0.00106045	0.00329222
ENSG00000063438.20	AHRR	1.09018	0.58927	14.3489	0.00043197	0.00148104
ENSG00000186063.13	AIDA	0.159909	9.72384	22.2901	2.15372e-05	9.8234e-05
ENSG00000146416.19	AIG1	0.1434	6.83415	15.8562	0.000236397	0.000861002
ENSG00000232434.3	AJM1	0.286801	4.63715	21.8518	2.51482e-05	0.000113152
ENSG00000129474.16	AJUBA	0.381893	4.81814	34.5589	4.13891e-07	2.63882e-06
ENSG00000106992.19	AK1	0.359238	5.97568	61.0776	4.89276e-10	5.38131e-09
ENSG00000197976.12	AKAP17A	0.220948	5.29805	21.0874	3.30444e-05	0.000145592
ENSG00000111254.8	AKAP3	1.15754	-0.137443	10.1887	0.00252348	0.00710801
ENSG00000179841.8	AKAP5	1.78716	5.09981	1027.97	1.75503e-32	3.00676e-29
ENSG00000151320.11	AKAP6	0.538696	2.4459	23.2395	1.54509e-05	7.25997e-05
ENSG00000135334.9	AKIRIN2	0.245663	3.71468	11.2324	0.00159593	0.00472856
ENSG00000122787.15	AKR1D1	1.27213	-1.55491	10.7698	0.00200157	0.00577599
ENSG00000053371.13	AKR7A2	0.286904	5.11364	34.3578	4.39259e-07	2.78326e-06
ENSG00000166971.17	AKTIP	0.392041	6.67503	107.157	1.06865e-13	2.21198e-12
ENSG00000272848.2	AL009176.1	1.08122	1.06429	24.5283	9.92147e-06	4.86399e-05
ENSG00000235052.1	AL021154.1	1.6266	-1.01437	9.61226	0.00326621	0.00894331
ENSG00000111780.8	AL021546.1	0.179263	7.79672	24.8022	1.00458e-05	4.9206e-05
ENSG00000228412.9	AL022068.1	0.980135	0.699321	20.9885	3.4241e-05	0.000150417
ENSG00000285025.1	AL022312.1	0.444544	2.15256	13.6665	0.000570934	0.00189769
ENSG00000203280.4	AL022323.1	0.642933	1.76025	21.7971	2.5642e-05	0.000115187
ENSG00000272836.1	AL022328.1	2.01119	1.1284	83.2436	5.80039e-12	9.0088e-11
ENSG00000228201.1	AL022341.1	1.49738	0.653435	38.7201	1.24989e-07	8.79822e-07
ENSG00000227192.1	AL023581.2	1.4621	0.85911	28.3898	2.7677e-06	1.52203e-05
ENSG00000233138.1	AL023584.1	0.469087	2.30738	10.8872	0.00185477	0.00539005
ENSG00000261211.2	AL031123.2	0.352245	4.61591	28.5845	2.92836e-06	1.60129e-05
ENSG00000279368.1	AL031123.3	0.374612	2.52026	11.0615	0.00171896	0.00503614
ENSG00000237015.1	AL031186.1	0.922092	1.43792	27.8061	3.34137e-06	1.80541e-05
ENSG00000278948.1	AL031587.5	0.851922	3.28214	92.5087	1.13695e-12	1.9752e-11
ENSG00000231119.2	AL031666.1	1.78925	-0.674886	14.8463	0.00035335	0.00123274
ENSG00000272345.1	AL031775.1	0.455416	2.99544	20.86	3.58642e-05	0.000156775
ENSG00000217275.2	AL031777.1	1.72524	1.26827	77.6852	1.6333e-11	2.34085e-10
ENSG00000282988.2	AL031777.3	1.11629	3.24819	152.481	2.41883e-16	7.78443e-15
ENSG00000249379.2	AL033397.2	0.349631	3.32519	12.9042	0.00078324	0.00251577
ENSG00000254553.1	AL033529.1	0.386617	2.72064	12.8721	0.000823138	0.00262349
ENSG00000274173.1	AL035661.1	0.755719	6.47196	305.964	3.5125e-22	3.30086e-20
ENSG00000246350.1	AL049543.1	0.875646	0.351867	10.0273	0.00271154	0.00756311
ENSG00000213204.8	AL049697.1	0.513625	3.99205	60.9896	4.98859e-10	5.46256e-09
ENSG00000259138.1	AL049780.2	1.46636	0.492952	24.1711	1.12076e-05	5.41935e-05
ENSG00000273259.3	AL049839.2	2.91942	0.868223	100.772	3.40088e-13	6.49052e-12
ENSG00000259943.1	AL050341.2	0.527232	4.70233	70.456	6.75191e-11	8.63749e-10
ENSG00000232358.1	AL050404.1	1.14416	2.22001	31.5078	1.03839e-06	6.19365e-06
ENSG00000225793.4	AL080250.1	1.52283	1.66969	71.7676	5.18536e-11	6.80945e-10
ENSG00000216775.4	AL109918.1	0.300177	3.6896	11.3151	0.00153979	0.00457927
ENSG00000277287.1	AL109976.1	0.92846	2.26126	47.3898	1.24051e-08	1.06551e-07
ENSG00000255835.1	AL117348.2	0.190245	5.69542	16.8658	0.00015938	0.00060185
ENSG00000268858.2	AL118506.1	0.545959	4.54882	62.6496	3.46871e-10	3.92556e-09
ENSG00000260708.1	AL118516.1	1.3495	2.51798	109.609	7.35603e-14	1.54999e-12
ENSG00000271780.1	AL118558.3	0.479921	3.0512	22.9123	1.73146e-05	8.04235e-05
ENSG00000258790.1	AL121594.1	0.123583	8.2108	15.7664	0.000244923	0.000888858
ENSG00000232412.1	AL121601.1	0.941177	0.745452	14.1328	0.000471664	0.00160405
ENSG00000285205.2	AL121612.2	0.95128	1.84537	24.2062	1.10735e-05	5.36617e-05
ENSG00000272716.1	AL121658.1	0.639125	1.53983	14.7794	0.000362984	0.00126378
ENSG00000274414.1	AL121772.1	1.27276	-0.643902	10.5498	0.00215082	0.00615879
ENSG00000275812.1	AL121829.2	1.50668	0.272758	13.3871	0.000640697	0.00210311
ENSG00000273619.1	AL121832.2	0.546949	1.75747	12.6928	0.000855816	0.00271096
ENSG00000258940.2	AL132639.2	0.404499	2.37179	11.0844	0.00170193	0.00499348
ENSG00000258457.5	AL132780.2	0.456423	2.66084	13.0158	0.00074757	0.00241128
ENSG00000258744.3	AL132800.1	0.376744	3.53061	17.9704	0.000104406	0.000411055
ENSG00000276805.2	AL133216.2	0.402903	2.6625	11.3785	0.00149808	0.00447257
ENSG00000260000.2	AL133338.1	0.333876	3.34907	13.5666	0.000594907	0.00196818
ENSG00000260285.1	AL133367.1	0.49417	3.45056	32.6373	7.35503e-07	4.49167e-06
ENSG00000228843.2	AL133410.2	0.61525	3.67117	61.7141	4.25401e-10	4.73727e-09
ENSG00000258927.2	AL133467.2	0.885692	-0.0947252	9.39339	0.00360588	0.00974283
ENSG00000272892.1	AL133551.1	0.962882	0.309706	13.9266	0.000513112	0.00172503
ENSG00000274270.1	AL137060.1	1.07915	1.29256	20.2791	4.54142e-05	0.00019495
ENSG00000270008.1	AL137247.1	1.10999	1.1064	20.1471	4.64546e-05	0.000198816
ENSG00000259088.1	AL137779.2	1.205	-0.175212	11.4988	0.00142231	0.00427268
ENSG00000271732.1	AL137798.1	3.82955	0.0205033	119.781	1.66048e-14	3.92592e-13
ENSG00000285278.1	AL138885.3	0.595669	2.86771	26.6783	5.44585e-06	2.81742e-05
ENSG00000277368.1	AL138966.2	0.613506	1.76449	15.4494	0.000277684	0.000995905
ENSG00000272449.2	AL139246.5	0.586136	3.76484	33.1685	7.62503e-06	3.82488e-05
ENSG00000279306.1	AL139288.1	1.18659	-0.126459	13.0579	0.000734588	0.00237732
ENSG00000229431.1	AL139289.1	0.295764	3.74444	17.3299	0.000133291	0.000511838
ENSG00000274922.2	AL139384.1	1.17445	0.754041	21.0161	3.39023e-05	0.000148959
ENSG00000272078.1	AL139423.1	0.516914	4.79485	62.2338	7.28868e-10	7.80449e-09
ENSG00000258666.1	AL157871.4	0.571688	4.52932	82.7679	6.32655e-12	9.76473e-11
ENSG00000227218.7	AL157935.1	1.04852	2.20326	55.7483	1.63364e-09	1.64636e-08
ENSG00000257524.6	AL157935.2	0.257639	6.56753	41.4854	5.83144e-08	4.39073e-07
ENSG00000204055.5	AL158151.1	1.21143	2.75141	86.8076	3.32657e-12	5.3649e-11
ENSG00000278601.1	AL158163.2	0.72658	0.587265	10.1712	0.00254315	0.00715706
ENSG00000260912.1	AL158206.1	0.464969	3.76312	31.9714	9.00763e-07	5.42357e-06
ENSG00000228830.1	AL160408.2	0.43106	4.30233	40.6794	7.26353e-08	5.36561e-07
ENSG00000285444.1	AL162377.3	0.201178	4.33205	11.3433	0.00152108	0.00453332
ENSG00000229539.1	AL353194.1	0.678247	1.15021	13.5702	0.000594037	0.00196588
ENSG00000272906.1	AL353708.3	0.973545	3.17933	88.5105	2.26513e-12	3.73973e-11
ENSG00000283064.1	AL353759.1	1.31491	3.02395	163.891	6.51029e-17	2.33867e-15
ENSG00000255438.2	AL354813.1	3.02246	-1.58446	15.8238	0.000239436	0.000871218
ENSG00000275964.1	AL355001.2	0.947286	0.602672	13.6392	0.000577387	0.00191619
ENSG00000274605.3	AL355338.1	0.511634	3.16826	38.8735	1.19733e-07	8.46304e-07
ENSG00000231663.2	AL355472.1	0.492765	3.68291	39.6759	9.57581e-08	6.88864e-07
ENSG00000273382.1	AL356488.3	0.344137	4.15391	19.4567	6.06015e-05	0.000253278
ENSG00000235652.10	AL356599.1	0.317741	3.86173	17.5036	0.000124714	0.000482394
ENSG00000276317.1	AL357033.3	0.708241	1.73065	18.807	7.62023e-05	0.000310781
ENSG00000277496.1	AL357033.4	0.648036	3.43942	48.0189	1.05823e-08	9.19941e-08
ENSG00000285169.2	AL358117.1	4.12618	-1.54107	37.374	1.82861e-07	1.24243e-06
ENSG00000272817.1	AL359198.1	0.965856	0.265884	13.0671	0.000731774	0.00236994
ENSG00000236366.3	AL359313.1	1.56187	0.0100009	23.6575	1.33701e-05	6.35736e-05
ENSG00000284882.1	AL359762.1	0.289265	3.08272	9.60912	0.00327084	0.0089527
ENSG00000273010.1	AL360270.3	0.587264	2.87016	31.8872	9.24261e-07	5.55454e-06
ENSG00000217801.11	AL390719.1	0.471561	3.42328	26.3687	5.35006e-06	2.77302e-05
ENSG00000272455.1	AL391244.3	0.59684	3.34892	42.0034	5.06938e-08	3.86397e-07
ENSG00000283000.2	AL392046.2	1.78611	2.53458	153.59	2.12219e-16	6.86998e-15
ENSG00000261071.1	AL441883.1	0.518791	2.58588	20.6326	3.89357e-05	0.000169073
ENSG00000243636.1	AL445493.2	2.37628	-0.722185	18.4524	8.70356e-05	0.000349902
ENSG00000224358.1	AL451074.2	0.775527	1.77984	21.5277	2.82234e-05	0.000125844
ENSG00000170161.7	AL512625.1	0.658779	4.11967	92.3473	1.16856e-12	2.02695e-11
ENSG00000234665.9	AL512625.3	0.811721	3.5539	91.1509	1.43354e-12	2.45032e-11
ENSG00000223440.1	AL589642.1	1.80977	-1.1156	12.8769	0.000792234	0.00253989
ENSG00000259357.2	AL590133.2	0.225743	7.23129	44.3246	2.73464e-08	2.20848e-07
ENSG00000279140.1	AL590326.1	1.05127	0.943884	26.4677	5.17772e-06	2.68807e-05
ENSG00000204802.3	AL590399.1	0.529851	3.72796	43.7181	3.20813e-08	2.54366e-07
ENSG00000272668.2	AL590560.2	1.66493	-0.116591	14.2505	0.000449599	0.00153652
ENSG00000285171.1	AL590764.2	1.5964	-0.975228	13.0376	0.000740812	0.00239364
ENSG00000272750.1	AL592148.3	0.122651	6.27064	10.0526	0.00268106	0.0074851
ENSG00000273748.1	AL592183.1	0.425578	2.57511	12.879	0.000791559	0.00253846
ENSG00000197991.11	AL592490.1	0.382143	3.46813	30.8951	1.25482e-06	7.37201e-06
ENSG00000272764.1	AL596094.1	0.998582	0.811536	23.4882	1.4175e-05	6.70571e-05
ENSG00000203739.5	AL645568.1	0.91566	2.72387	91.3119	1.3945e-12	2.39095e-11
ENSG00000223764.2	AL645608.1	1.08724	4.80127	279.443	2.2065e-21	1.72432e-19
ENSG00000244255.5	AL645922.1	1.1776	0.703437	36.2845	2.49986e-07	1.65656e-06
ENSG00000280128.1	AL662795.1	0.639715	3.09761	38.4129	1.36253e-07	9.51293e-07
ENSG00000272501.1	AL662844.4	1.06092	2.74397	73.7892	3.47187e-11	4.67789e-10
ENSG00000204422.7	AL662899.1	0.171312	5.65375	14.7109	0.000373145	0.00129571
ENSG00000272106.1	AL691432.2	0.385546	4.7486	37.7066	1.66355e-07	1.13932e-06
ENSG00000249007.1	AL691482.3	0.666015	3.97491	61.2828	4.90766e-10	5.39238e-09
ENSG00000213514.2	AL731556.1	1.2683	-0.698249	9.74747	0.0030734	0.00847583
ENSG00000225532.1	AL731684.1	1.38068	-0.0535334	23.1533	1.59205e-05	7.45701e-05
ENSG00000230423.3	AL731684.2	1.25618	0.444501	24.3605	1.05053e-05	5.12426e-05
ENSG00000285361.1	AL844170.1	1.12357	0.393873	19.9964	4.90862e-05	0.000209354
ENSG00000279561.3	AL845472.2	0.667755	3.054	36.4651	2.37291e-07	1.57948e-06
ENSG00000261793.1	AL929554.1	0.322431	4.38355	25.6158	6.87357e-06	3.47849e-05
ENSG00000148218.16	ALAD	0.697469	6.26236	110.748	1.50519e-07	1.03949e-06
ENSG00000023330.15	ALAS1	0.1239	6.51738	10.7791	0.00194463	0.00563208
ENSG00000170017.12	ALCAM	0.885989	7.50921	387.089	1.40784e-16	4.708e-15
ENSG00000144908.14	ALDH1L1	0.98281	1.44343	39.3091	1.06026e-07	7.5686e-07
ENSG00000072210.19	ALDH3A2	0.278462	8.06519	73.2321	3.87505e-11	5.1775e-10
ENSG00000253710.5	ALG11	0.209817	6.23017	26.9381	4.43458e-06	2.33492e-05
ENSG00000119523.10	ALG2	0.212853	5.81944	24.1184	1.14115e-05	5.50599e-05
ENSG00000171094.18	ALK	1.29367	0.0964469	34.4174	4.31583e-07	2.73852e-06
ENSG00000100601.10	ALKBH1	0.285535	3.89185	15.8727	0.00023486	0.000855964
ENSG00000166199.13	ALKBH3	0.338317	4.43683	26.0645	5.91802e-06	3.03561e-05
ENSG00000091542.9	ALKBH5	0.147678	7.45243	20.1146	4.70099e-05	0.000201038
ENSG00000125652.8	ALKBH7	0.253751	5.08575	20.4839	4.11426e-05	0.00017779
ENSG00000073331.18	ALPK1	1.13591	3.419	177.484	1.4922e-17	6.15451e-16
ENSG00000178038.17	ALS2CL	0.653941	3.67588	43.2342	3.9586e-08	3.08367e-07
ENSG00000242110.8	AMACR	0.138658	6.69333	14.3526	0.000431323	0.00147905
ENSG00000123505.19	AMD1	0.161722	10.6442	25.4073	7.37116e-06	3.70755e-05
ENSG00000144233.11	AMMECR1L	0.21617	4.99969	14.9066	0.000344901	0.00120667
ENSG00000114019.15	AMOTL2	1.62281	2.07282	126.648	6.39802e-15	1.59214e-13
ENSG00000196704.14	AMZ2	0.162818	6.67998	18.6856	7.9743e-05	0.000323622
ENSG00000214174.9	AMZ2P1	0.408521	3.91983	26.7411	4.73125e-06	2.47648e-05
ENSG00000166295.9	ANAPC16	0.148007	6.80865	17.2357	0.0001382	0.000528934
ENSG00000176248.9	ANAPC2	0.461456	6.11302	121.421	1.31754e-14	3.1655e-13
ENSG00000164331.10	ANKRA2	0.188671	4.98334	12.071	0.00111311	0.00343504
ENSG00000148677.7	ANKRD1	3.20015	0.231654	151.496	5.89678e-16	1.77717e-14
ENSG00000167522.17	ANKRD11	0.135761	7.45824	11.5867	0.0016724	0.00491913
ENSG00000101745.17	ANKRD12	0.237458	4.65476	11.2051	0.00178806	0.00521704
ENSG00000186481.16	ANKRD20A5P	1.55861	-0.301491	13.984	0.000501208	0.00169058
ENSG00000089847.13	ANKRD24	0.75617	2.91799	36.3417	2.45893e-07	1.63333e-06
ENSG00000145700.10	ANKRD31	1.84233	-0.331827	13.2381	0.000681941	0.00222472
ENSG00000137494.14	ANKRD42	0.502978	4.32647	62.6876	3.44017e-10	3.89524e-09
ENSG00000186106.11	ANKRD46	0.263786	4.71353	18.3232	9.13711e-05	0.000364894
ENSG00000151458.12	ANKRD50	0.281793	3.90129	12.7686	0.000829023	0.0026385
ENSG00000135299.17	ANKRD6	0.411035	3.19473	15.786	0.000243035	0.000883016
ENSG00000146205.15	ANO7	0.577002	3.63718	49.1672	1.30128e-08	1.11256e-07
ENSG00000169604.21	ANTXR1	0.504522	4.56414	35.4006	3.23206e-07	2.10481e-06
ENSG00000164111.15	ANXA5	0.230159	7.27143	47.5582	1.18872e-08	1.02537e-07
ENSG00000143412.10	ANXA9	0.695994	3.69885	50.1163	6.27803e-09	5.66446e-08
ENSG00000228107.1	AP000692.1	1.38841	-0.527699	9.51118	0.00341868	0.00930703
ENSG00000224790.3	AP000704.1	0.439904	2.27688	13.0951	0.00072329	0.00234519
ENSG00000245552.8	AP000787.1	0.568768	1.78386	12.3843	0.000974614	0.00305342
ENSG00000260209.1	AP000842.3	0.54365	1.43029	12.7112	0.000849216	0.0026935
ENSG00000245498.7	AP000866.1	0.346776	3.16666	10.7501	0.00196955	0.00569687
ENSG00000241020.1	AP000873.1	0.580694	1.33404	14.0092	0.000496067	0.00167731
ENSG00000247137.9	AP000873.2	0.29812	3.9323	14.635	0.000384733	0.00133262
ENSG00000280143.1	AP000892.3	0.32509	4.73929	34.4324	4.29673e-07	2.72951e-06
ENSG00000254422.1	AP000942.2	0.353789	4.9482	36.9493	2.06461e-07	1.3909e-06
ENSG00000267199.1	AP001029.2	0.446131	4.01558	35.5303	3.11195e-07	2.03372e-06
ENSG00000269176.2	AP001160.3	0.300553	4.30717	16.7884	0.000167783	0.000630908
ENSG00000254024.1	AP001207.3	0.619171	4.2581	110.735	6.20901e-14	1.32713e-12
ENSG00000255435.7	AP001267.3	0.408705	2.96667	13.8805	0.000522907	0.00175236
ENSG00000255348.1	AP001775.2	0.216645	5.31581	25.6585	6.77615e-06	3.43387e-05
ENSG00000254531.2	AP001816.1	0.604874	5.41031	163.197	7.03689e-17	2.50761e-15
ENSG00000255135.5	AP002360.1	0.328334	3.06087	10.4605	0.00223718	0.00638148
ENSG00000255517.7	AP002748.3	0.417341	3.87686	27.6159	3.5541e-06	1.91154e-05
ENSG00000254459.1	AP002812.2	0.497226	2.01523	9.75119	0.00308111	0.00849394
ENSG00000255449.1	AP002812.5	0.455607	2.69681	14.1147	0.000475152	0.00161418
ENSG00000255126.1	AP003064.1	0.487204	3.27582	40.5101	7.60834e-08	5.59435e-07
ENSG00000255118.1	AP003306.2	0.354458	2.12908	11.8831	0.00120601	0.00368655
ENSG00000256514.1	AP003419.1	0.271941	5.53269	32.0486	8.79757e-07	5.31001e-06
ENSG00000279491.1	AP003733.4	0.852465	0.317391	10.4582	0.00223949	0.00638642
ENSG00000255545.8	AP004608.1	0.808356	2.03378	27.1077	4.19483e-06	2.2221e-05
ENSG00000278376.1	AP004609.3	0.471944	3.87186	36.8974	2.09552e-07	1.41087e-06
ENSG00000279711.1	AP004782.1	1.98133	-1.65918	9.92767	0.00283491	0.00786682
ENSG00000254851.1	AP005018.2	0.464462	2.28734	15.7704	0.000244534	0.000887879
ENSG00000283294.1	AP005212.4	2.03592	-0.928714	14.4336	0.000417382	0.00143744
ENSG00000255038.1	AP006287.2	1.01821	-0.374414	11.4059	0.00148045	0.00442998
ENSG00000255108.1	AP006621.1	0.319038	4.72521	30.1484	1.58384e-06	9.11742e-06
ENSG00000081014.11	AP4E1	0.233472	4.32529	13.1546	0.000705576	0.00229511
ENSG00000254470.3	AP5B1	0.36231	5.34174	46.649	1.49795e-08	1.26709e-07
ENSG00000107282.8	APBA1	0.555023	3.57051	26.6066	4.94555e-06	2.57775e-05
ENSG00000011132.12	APBA3	0.474318	3.63707	34.5925	4.09801e-07	2.61671e-06
ENSG00000163697.17	APBB2	0.396835	4.88674	46.451	1.57579e-08	1.32889e-07
ENSG00000154856.13	APCDD1	0.698305	1.69845	14.0229	0.000493292	0.00166919
ENSG00000138613.14	APH1B	0.262141	5.17853	24.9361	8.63954e-06	4.28743e-05
ENSG00000105290.13	APLP1	0.28662	7.08434	60.4555	5.61427e-10	6.11448e-09
ENSG00000101474.12	APMAP	0.197493	7.56615	36.6762	2.23296e-07	1.49526e-06
ENSG00000100298.16	APOBEC3H	3.10594	-0.975653	21.4388	2.91335e-05	0.000129546
ENSG00000100342.21	APOL1	3.40661	-0.762624	38.7053	1.25509e-07	8.83203e-07
ENSG00000128335.14	APOL2	0.86948	4.42926	130.321	3.83293e-14	8.61424e-13
ENSG00000128284.20	APOL3	1.12756	1.4702	60.643	5.38581e-10	5.87141e-09
ENSG00000221963.6	APOL6	2.29234	0.827675	75.3811	2.54371e-11	3.50362e-10
ENSG00000214293.10	APTR	0.476683	3.36757	23.242	1.54372e-05	7.25508e-05
ENSG00000047365.13	ARAP2	0.781129	2.82708	66.1044	1.65743e-10	1.98463e-09
ENSG00000095139.15	ARCN1	0.269639	7.96742	68.1447	1.08316e-10	1.33726e-09
ENSG00000109321.11	AREG	2.9936	-0.874089	23.0661	1.64108e-05	7.66957e-05
ENSG00000143761.16	ARF1	0.157116	8.96185	23.0048	1.6765e-05	7.8148e-05
ENSG00000168374.11	ARF4	0.100579	8.25078	9.55497	0.00335173	0.00914488
ENSG00000272146.6	ARF4-AS1	0.791296	2.30297	34.9154	3.72605e-07	2.40193e-06
ENSG00000149182.15	ARFGAP2	0.246951	6.08039	34.8933	3.75039e-07	2.41552e-06
ENSG00000066777.9	ARFGEF1	0.177625	6.72811	22.4396	2.04327e-05	9.36759e-05
ENSG00000164144.16	ARFIP1	0.185601	6.07531	20.9171	3.51322e-05	0.000153998
ENSG00000101246.20	ARFRP1	0.414285	4.77222	45.8006	1.8626e-08	1.55779e-07
ENSG00000175220.12	ARHGAP1	0.338021	5.36975	49.1734	7.92729e-09	7.02573e-08
ENSG00000165322.18	ARHGAP12	0.286111	5.28161	28.1821	2.95897e-06	1.61715e-05
ENSG00000145819.18	ARHGAP26	0.361173	3.77869	24.2346	1.09668e-05	5.32024e-05
ENSG00000137962.13	ARHGAP29	0.258433	6.49191	30.3616	1.77496e-06	1.01312e-05
ENSG00000031081.11	ARHGAP31	0.66465	1.37981	11.234	0.00159481	0.00472713
ENSG00000160007.19	ARHGAP35	0.163884	7.48715	21.1942	3.18e-05	0.000140554
ENSG00000006740.18	ARHGAP44	0.368516	4.72841	33.8828	5.05847e-07	3.17359e-06
ENSG00000047648.23	ARHGAP6	0.666443	7.35902	335.301	6.92038e-23	7.482e-21
ENSG00000123329.20	ARHGAP9	1.27193	0.103358	15.8506	0.000236915	0.000862465
ENSG00000132694.19	ARHGEF11	0.132556	5.99955	9.4932	0.00344658	0.00937038
ENSG00000130762.15	ARHGEF16	0.191629	5.2874	13.0568	0.000734908	0.00237768
ENSG00000110237.5	ARHGEF17	0.522045	3.55275	27.101	4.20406e-06	2.22618e-05
ENSG00000116584.22	ARHGEF2	1.06079	5.12994	322.577	1.19074e-22	1.22213e-20
ENSG00000214944.10	ARHGEF28	0.966588	1.3669	25.7765	6.51398e-06	3.30929e-05
ENSG00000163947.12	ARHGEF3	0.550662	1.87029	10.488	0.00221021	0.00631114
ENSG00000117713.21	ARID1A	0.175365	6.86037	22.9007	1.73846e-05	8.07043e-05
ENSG00000221883.4	ARIH2OS	0.977907	2.21023	45.7985	1.86362e-08	1.55805e-07
ENSG00000102931.8	ARL2BP	0.314937	5.16319	37.9719	1.54305e-07	1.063e-06
ENSG00000122644.13	ARL4A	0.545521	3.10729	33.9179	5.00591e-07	3.14415e-06
ENSG00000188042.8	ARL4C	0.469799	2.42265	17.4472	0.000127434	0.000491807
ENSG00000134108.14	ARL8B	0.130172	6.94249	13.258	0.000675913	0.002207
ENSG00000125449.7	ARMC7	0.563624	3.56843	43.4357	3.45702e-08	2.71874e-07
ENSG00000102401.20	ARMCX3	0.235588	6.63962	39.2385	1.08131e-07	7.70652e-07
ENSG00000198960.11	ARMCX6	0.20058	5.30652	16.7879	0.000164262	0.000618815
ENSG00000204072.3	ARMCX7P	0.30104	4.08682	19.3751	6.16954e-05	0.000257073
ENSG00000146476.11	ARMT1	0.173759	4.97416	10.1649	0.00255033	0.00717183
ENSG00000136950.13	ARPC5L	0.323914	6.56735	79.43	1.17428e-11	1.71723e-10
ENSG00000197070.14	ARRDC1	0.131162	6.13286	10.764	0.00195755	0.00566509
ENSG00000203993.7	ARRDC1-AS1	0.272942	4.84042	20.5991	3.9412e-05	0.000170941
ENSG00000140450.9	ARRDC4	0.354736	4.78787	29.0979	2.33762e-06	1.30517e-05
ENSG00000141337.13	ARSG	0.297382	4.96534	35.9948	2.71858e-07	1.79349e-06
ENSG00000164291.17	ARSK	0.343663	3.04725	11.8443	0.0012262	0.00374519
ENSG00000104763.20	ASAH1	0.108841	7.63106	11.6597	0.00132717	0.00401831
ENSG00000204147.11	ASAH2B	0.208088	4.59044	12.3334	0.000995827	0.00311241
ENSG00000151693.11	ASAP2	0.377619	4.9118	35.3091	3.31973e-07	2.15748e-06
ENSG00000088280.20	ASAP3	0.241756	4.82815	14.3765	0.000427168	0.00146593
ENSG00000183475.13	ASB7	0.23752	4.61183	13.907	0.000517247	0.00173679
ENSG00000177981.11	ASB8	0.16697	5.49309	11.5572	0.00138693	0.00417994
ENSG00000100325.15	ASCC2	0.28079	5.87343	41.7344	5.4512e-08	4.12395e-07
ENSG00000232237.5	ASCL5	0.81676	0.579989	9.61199	0.00326661	0.00894331
ENSG00000070669.17	ASNS	0.729938	7.04104	358.594	1.36968e-23	1.71379e-21
ENSG00000248498.4	ASNSP1	1.30724	2.15393	73.2381	3.87042e-11	5.1773e-10
ENSG00000166183.16	ASPG	1.23499	-0.770759	9.82717	0.0029654	0.00819785
ENSG00000162174.12	ASRGL1	0.4271	4.50524	66.6455	1.47947e-10	1.78595e-09
ENSG00000226864.3	ATE1-AS1	0.605044	1.31888	10.4115	0.00228618	0.00650542
ENSG00000162772.17	ATF3	1.26293	5.42225	671.669	1.94823e-29	1.23974e-26
ENSG00000128272.18	ATF4	0.494264	8.27785	143.019	1.40438e-12	2.40603e-11
ENSG00000169136.13	ATF5	0.241086	5.38571	21.5703	2.78339e-05	0.000124282
ENSG00000118217.7	ATF6	0.345917	6.51669	84.1837	4.89047e-12	7.70847e-11
ENSG00000170653.19	ATF7	0.16559	5.63445	13.9893	0.000500114	0.00168791
ENSG00000123395.15	ATG101	0.439906	5.82889	113.566	4.07666e-14	9.07953e-13
ENSG00000175224.17	ATG13	0.196704	6.48547	28.2752	2.87155e-06	1.57409e-05
ENSG00000085978.22	ATG16L1	0.554279	5.1782	103.424	1.9091e-13	3.80317e-12
ENSG00000144848.11	ATG3	0.165354	6.58088	13.0753	0.000733581	0.00237475
ENSG00000101844.18	ATG4A	0.218972	5.61327	21.1351	3.24818e-05	0.00014334
ENSG00000130734.10	ATG4D	0.184291	4.64114	10.1277	0.00259287	0.00727369
ENSG00000197548.13	ATG7	0.136442	6.36471	9.72385	0.00311765	0.00858297
ENSG00000166454.10	ATMIN	0.151917	7.39593	19.4727	5.95077e-05	0.000249127
ENSG00000111676.15	ATN1	0.190299	6.88186	26.2823	5.50537e-06	2.84227e-05
ENSG00000168874.13	ATOH8	1.97865	2.12899	222.909	2.68698e-19	1.4813e-17
ENSG00000206190.13	ATP10A	0.250077	3.60018	12.8242	0.000809925	0.00258805
ENSG00000129244.9	ATP1B2	2.569	0.948324	86.4923	3.23321e-12	5.22191e-11
ENSG00000070961.16	ATP2B1	0.27383	6.8125	36.847	2.50691e-07	1.66024e-06
ENSG00000271614.1	ATP2B1-AS1	0.550573	2.15455	9.60678	0.00327429	0.00896105
ENSG00000064270.13	ATP2C2	0.613321	4.86059	110.612	6.32454e-14	1.34794e-12
ENSG00000261286.1	ATP2C2-AS1	0.523695	3.19875	26.9568	4.4075e-06	2.32176e-05
ENSG00000130770.18	ATP5IF1	0.153708	7.33053	20.8404	3.61181e-05	0.000157792
ENSG00000071553.18	ATP6AP1	0.13598	7.72592	16.994	0.000151679	0.000575896
ENSG00000185883.12	ATP6V0C	0.156796	6.76228	16.3189	0.000197138	0.000730073
ENSG00000159720.13	ATP6V0D1	0.286242	7.02494	67.5664	1.221e-10	1.49418e-09
ENSG00000136888.8	ATP6V1G1	0.18906	7.11406	31.7947	9.50831e-07	5.70345e-06
ENSG00000047249.18	ATP6V1H	0.30357	6.79756	65.6238	1.83419e-10	2.18221e-09
ENSG00000123191.16	ATP7B	0.287638	3.56593	12.7785	0.000825563	0.00262971
ENSG00000054793.14	ATP9A	0.124032	7.25525	12.1126	0.00109358	0.00337998
ENSG00000138085.18	ATRAID	0.127883	6.71693	10.9673	0.00179102	0.00522457
ENSG00000168488.19	ATXN2L	0.135843	6.11851	10.6704	0.00203965	0.00587749
ENSG00000066427.25	ATXN3	0.286711	4.19169	17.2001	0.000140101	0.00053568
ENSG00000146776.15	ATXN7L1	0.324704	4.15942	14.5583	0.000396839	0.00137221
ENSG00000160862.13	AZGP1	0.41947	5.88844	108.558	8.62614e-14	1.80058e-12
ENSG00000235863.4	B3GALT4	0.701285	3.33927	63.3686	2.96873e-10	3.40122e-09
ENSG00000109956.13	B3GAT1	0.547756	1.08873	13.2096	0.000689648	0.0022469
ENSG00000112309.11	B3GAT2	0.341959	4.37695	28.7704	2.44987e-06	1.36375e-05
ENSG00000214654.9	B3GNT10	0.180112	4.70442	10.1275	0.00259308	0.00727369
ENSG00000086062.13	B4GALT1	0.399522	7.19091	134.457	2.26296e-15	6.13146e-14
ENSG00000233554.6	B4GALT1-AS1	0.429157	2.77988	19.2681	6.41887e-05	0.000266222
ENSG00000121578.13	B4GALT4	0.352062	5.19729	45.2572	2.14388e-08	1.77174e-07
ENSG00000240254.2	B4GALT4-AS1	0.422099	2.61586	12.5248	0.00092765	0.00291794
ENSG00000027847.14	B4GALT7	0.307946	4.04486	17.7338	0.000114224	0.000446159
ENSG00000186318.18	BACE1	0.193662	5.78737	15.3144	0.000293	0.00104495
ENSG00000151929.10	BAG3	0.213919	5.99035	27.7851	3.3641e-06	1.81637e-05
ENSG00000204463.14	BAG6	0.117676	7.62816	13.4413	0.000626503	0.00206107
ENSG00000087088.21	BAX	0.365236	4.00802	24.1715	1.1206e-05	5.41935e-05
ENSG00000123636.19	BAZ2B	0.722046	4.09726	74.3538	3.10771e-11	4.21785e-10
ENSG00000105327.18	BBC3	1.3045	2.57386	81.597	7.84471e-12	1.18855e-10
ENSG00000179941.9	BBS10	0.233581	5.36087	21.2366	3.13201e-05	0.000138515
ENSG00000181004.10	BBS12	0.632448	1.58524	13.6126	0.000583736	0.00193467
ENSG00000075790.12	BCAP29	0.323926	7.09473	90.4604	1.61434e-12	2.72177e-11
ENSG00000137936.18	BCAR3	0.334406	3.32945	18.952	7.21892e-05	0.000295932
ENSG00000060982.15	BCAT1	1.27709	1.33239	43.7765	3.15901e-08	2.50829e-07
ENSG00000142867.14	BCL10	0.543676	4.99302	91.2698	1.51959e-12	2.5796e-11
ENSG00000127152.18	BCL11B	2.33001	0.577677	68.5701	1.0594e-10	1.31083e-09
ENSG00000171552.14	BCL2L1	0.275942	7.50927	69.6635	7.93135e-11	1.00596e-09
ENSG00000099968.18	BCL2L13	0.270418	6.3612	46.7974	1.44226e-08	1.22276e-07
ENSG00000113916.18	BCL6	0.317234	5.29538	38.2907	1.4102e-07	9.80889e-07
ENSG00000110987.9	BCL7A	0.2119	5.08629	13.7692	0.000547324	0.00182759
ENSG00000186174.13	BCL9L	0.313473	6.03838	45.2303	2.15886e-08	1.78214e-07
ENSG00000197580.13	BCO2	1.71627	-1.09482	11.5283	0.00140432	0.0042249
ENSG00000183337.18	BCOR	0.259862	6.96254	53.6876	2.64942e-09	2.56222e-08
ENSG00000166546.14	BEAN1	0.924822	0.426006	10.5341	0.00216575	0.00619837
ENSG00000151917.18	BEND6	1.57842	-0.445856	15.9768	0.000225435	0.000825238
ENSG00000165626.19	BEND7	0.48459	3.89454	25.724	6.62919e-06	3.36398e-05
ENSG00000167995.17	BEST1	0.917691	10.3344	812.341	2.93152e-31	2.59331e-28
ENSG00000105829.13	BET1	0.202997	4.22429	9.7387	0.00308553	0.00850402
ENSG00000177951.18	BET1L	0.325028	5.95783	55.157	1.87485e-09	1.86663e-08
ENSG00000133169.6	BEX1	0.936062	1.89258	34.9668	3.67017e-07	2.36659e-06
ENSG00000133134.12	BEX2	0.87516	5.99898	370.235	6.87441e-24	9.2792e-22
ENSG00000102409.10	BEX4	0.670328	4.47072	101.89	2.43354e-13	4.77531e-12
ENSG00000125864.14	BFSP1	1.44038	0.0713036	19.1604	6.68053e-05	0.000276353
ENSG00000145692.15	BHMT	4.25271	0.51376	104.267	1.68802e-13	3.3993e-12
ENSG00000132840.10	BHMT2	5.68205	-1.62893	20.0045	5.22121e-05	0.00022112
ENSG00000110330.10	BIRC2	0.230232	5.91456	24.9995	8.45634e-06	4.2012e-05
ENSG00000023445.16	BIRC3	1.2846	1.96575	49.2396	7.79805e-09	6.9167e-08
ENSG00000095585.18	BLNK	0.987743	2.71768	87.8005	2.56562e-12	4.19541e-11
ENSG00000090013.11	BLVRB	0.521358	6.214	159.46	1.0744e-16	3.69274e-15
ENSG00000104081.14	BMF	0.681946	5.07297	95.1137	7.33409e-13	1.31836e-11
ENSG00000259409.1	BMF-AS1	0.556798	2.75316	13.0938	0.000723687	0.00234579
ENSG00000204217.16	BMPR2	0.59606	7.87263	45.4408	0.000367607	0.00127807
ENSG00000166275.16	BORCS7	0.16344	5.92672	13.7907	0.000542502	0.00181366
ENSG00000162813.18	BPNT1	0.186671	5.59811	15.0967	0.000319599	0.00112753
ENSG00000104221.13	BRF2	0.435149	4.16958	40.3389	7.97455e-08	5.84433e-07
ENSG00000078725.13	BRINP1	1.33147	1.82555	109.666	7.293e-14	1.53962e-12
ENSG00000162819.12	BROX	0.225999	7.17884	39.473	1.01302e-07	7.25515e-07
ENSG00000096070.19	BRPF3	0.376718	6.0964	73.313	3.81358e-11	5.1074e-10
ENSG00000226913.2	BSN-AS2	1.48913	-0.0439199	22.0499	2.34432e-05	0.00010608
ENSG00000011114.15	BTBD7	0.369491	6.04158	66.9727	1.38166e-10	1.67605e-09
ENSG00000183826.18	BTBD9	0.312435	5.37535	44.4839	2.6228e-08	2.12727e-07
ENSG00000174808.12	BTC	0.981782	0.82199	19.7879	5.29863e-05	0.000224185
ENSG00000133639.6	BTG1	0.401467	7.91748	155.747	1.64878e-16	5.4564e-15
ENSG00000159388.6	BTG2	0.539578	5.23356	99.0119	3.86323e-13	7.30406e-12
ENSG00000112763.17	BTN2A1	0.273977	4.90387	22.2455	2.18779e-05	9.96452e-05
ENSG00000124508.17	BTN2A2	0.287996	4.55249	14.7318	0.00037001	0.00128563
ENSG00000026950.17	BTN3A1	0.781545	2.07728	39.6031	9.77111e-08	7.02007e-07
ENSG00000111801.16	BTN3A3	0.590954	2.74506	41.4914	5.82186e-08	4.385e-07
ENSG00000112276.14	BVES	0.580853	2.40089	15.9715	0.000225906	0.000826444
ENSG00000212951.5	BX005266.1	0.586945	1.58728	14.3343	0.000434535	0.00148937
ENSG00000226007.3	BX005266.2	0.613352	2.8394	34.7137	3.95407e-07	2.53644e-06
ENSG00000237357.2	BX088651.4	0.537424	2.52352	21.4397	2.91242e-05	0.000129546
ENSG00000284976.1	BX255925.3	0.232541	6.05369	25.3825	8.32184e-06	4.14176e-05
ENSG00000226445.2	BX322234.1	0.487067	2.87064	16.1854	0.000207707	0.000766028
ENSG00000229273.1	BX664615.1	0.59766	2.71708	29.3188	2.05738e-06	1.1627e-05
ENSG00000283886.3	BX664615.2	0.613826	3.96135	69.2599	8.61264e-11	1.08435e-09
ENSG00000237489.5	C10orf143	0.726413	1.36356	17.1689	0.000141791	0.000541862
ENSG00000119965.13	C10orf88	0.29001	3.9696	16.3807	0.000192438	0.00071421
ENSG00000149300.10	C11orf52	0.275094	3.78481	13.4346	0.000628236	0.00206555
ENSG00000182919.15	C11orf54	0.171391	5.61465	13.5731	0.000593323	0.00196381
ENSG00000175573.7	C11orf68	0.3754	5.3385	50.7736	5.34324e-09	4.90337e-08
ENSG00000180425.11	C11orf71	0.450676	6.05996	112.642	4.67272e-14	1.02533e-12
ENSG00000166352.18	C11orf74	0.45449	2.18573	11.4861	0.00143014	0.0042933
ENSG00000139637.14	C12orf10	0.345327	4.72378	35.907	2.78874e-07	1.83706e-06
ENSG00000111412.6	C12orf49	0.416232	5.63278	66.9255	1.39533e-10	1.69172e-09
ENSG00000111678.11	C12orf57	0.180464	6.25456	14.1384	0.000664648	0.002175
ENSG00000179476.8	C14orf28	0.372396	2.2248	9.59934	0.00328529	0.00898673
ENSG00000169609.14	C15orf40	0.230363	5.62883	27.0394	4.2897e-06	2.26721e-05
ENSG00000205363.7	C15orf59	1.29084	0.381993	18.897	7.36852e-05	0.000301343
ENSG00000261652.3	C15orf65	0.846939	1.38651	32.4116	7.87655e-07	4.78653e-06
ENSG00000166780.11	C16orf45	0.920588	3.96693	64.8849	2.1453e-10	2.51078e-09
ENSG00000205710.4	C17orf107	0.660879	3.41316	56.4423	1.39125e-09	1.42333e-08
ENSG00000152242.11	C18orf25	0.32852	5.36564	38.2492	1.4268e-07	9.90887e-07
ENSG00000119559.17	C19orf25	0.597515	4.4673	77.8136	1.59388e-11	2.29026e-10
ENSG00000106392.11	C1GALT1	0.252625	3.88956	11.3804	0.0014969	0.00447024
ENSG00000162817.7	C1orf115	0.172776	5.48745	13.7959	0.000541366	0.0018104
ENSG00000197982.14	C1orf122	0.173753	5.90137	17.627	0.000118972	0.000462998
ENSG00000157330.10	C1orf158	4.66341	0.0668562	82.4016	6.76535e-12	1.03701e-10
ENSG00000213057.5	C1orf220	1.70795	0.13419	18.8579	7.47682e-05	0.000305492
ENSG00000273294.1	C1QTNF3-AMACR	0.136125	6.7084	13.3606	0.000647766	0.0021235
ENSG00000133466.14	C1QTNF6	0.524236	3.48978	11.7958	0.00132526	0.00401313
ENSG00000159403.18	C1R	0.735292	3.66828	38.5636	1.30598e-07	9.15252e-07
ENSG00000166278.16	C2	0.740974	1.61746	27.5098	3.67889e-06	1.97341e-05
ENSG00000149609.6	C20orf144	1.10634	1.77525	42.1857	4.82653e-08	3.69276e-07
ENSG00000196421.9	C20orf204	1.4295	0.0761072	24.1388	1.13319e-05	5.47222e-05
ENSG00000128346.11	C22orf23	0.797077	3.5502	93.6644	9.35042e-13	1.64887e-11
ENSG00000184208.12	C22orf46	0.308247	5.84847	46.0705	1.73746e-08	1.4586e-07
ENSG00000172375.14	C2CD2L	0.313344	4.97126	33.8483	5.11075e-07	3.20458e-06
ENSG00000273693.1	C2orf27AP1	0.841252	0.84112	14.6575	0.00038126	0.00132142
ENSG00000168887.11	C2orf68	0.22987	5.67228	26.0658	5.91549e-06	3.03501e-05
ENSG00000237651.8	C2orf74	0.826403	2.19757	30.9393	1.26294e-06	7.40607e-06
ENSG00000088543.15	C3orf18	0.33373	4.7256	28.5804	2.60344e-06	1.43845e-05
ENSG00000187068.3	C3orf70	1.14454	-0.208382	10.1696	0.00254502	0.00716143
ENSG00000244731.9	C4A	0.887369	1.48955	23.7135	1.31142e-05	6.25305e-05
ENSG00000224389.9	C4B	0.841329	1.41846	18.8798	7.55885e-05	0.000308561
ENSG00000224462.2	C4BPAP1	1.92258	0.301121	29.8204	1.7558e-06	1.00295e-05
ENSG00000154274.15	C4orf19	1.01125	0.500813	19.0551	6.94712e-05	0.000285895
ENSG00000186493.14	C5orf38	0.684691	2.50129	26.2647	5.53751e-06	2.8582e-05
ENSG00000197536.11	C5orf56	0.530051	2.73143	16.1419	0.00021128	0.000778047
ENSG00000188112.10	C6orf132	0.217765	5.40049	18.3719	9.8748e-05	0.000391011
ENSG00000221821.4	C6orf226	0.565109	3.1439	37.7546	1.64105e-07	1.12633e-06
ENSG00000204387.14	C6orf48	0.329185	6.43441	63.5565	2.85087e-10	3.28137e-09
ENSG00000112308.13	C6orf62	0.168665	6.97052	23.7112	1.31249e-05	6.2568e-05
ENSG00000203711.15	C6orf99	1.35978	-0.738108	12.1484	0.00107708	0.00333441
ENSG00000146576.13	C7orf26	0.188204	4.77493	9.34325	0.00368882	0.00994161
ENSG00000122783.17	C7orf49	0.356629	6.41176	78.4062	1.42433e-11	2.05725e-10
ENSG00000146540.15	C7orf50	0.377719	6.68403	96.0772	6.24917e-13	1.13432e-11
ENSG00000189376.12	C8orf76	0.241189	4.55258	17.2184	0.000139118	0.000532103
ENSG00000179082.3	C9orf106	0.818868	2.65002	25.1951	7.91654e-06	3.95507e-05
ENSG00000188959.10	C9orf152	0.169388	5.01836	11.3944	0.00148784	0.00444735
ENSG00000165118.15	C9orf64	0.426328	3.28518	19.422	6.0635e-05	0.00025337
ENSG00000134508.13	CABLES1	0.358501	3.95461	19.1517	6.70201e-05	0.000277036
ENSG00000175544.14	CABP4	0.474989	1.97628	10.144	0.00257408	0.00723088
ENSG00000160325.15	CACFD1	0.221097	5.53469	18.9493	7.22625e-05	0.000296178
ENSG00000148408.14	CACNA1B	1.70266	1.11927	25.1123	8.14037e-06	4.05689e-05
ENSG00000007402.12	CACNA2D2	0.361554	3.9963	17.7539	0.000113356	0.000443234
ENSG00000182985.18	CADM1	0.777334	1.12198	15.4977	0.000276211	0.000991101
ENSG00000175161.14	CADM2	0.36729	2.13912	11.4007	0.00148377	0.00443757
ENSG00000081803.17	CADPS2	0.334956	4.17676	31.7771	9.5814e-07	5.74111e-06
ENSG00000128595.17	CALU	0.143081	7.91764	21.0621	3.33455e-05	0.000146715
ENSG00000183049.14	CAMK1D	0.640936	2.86359	19.2744	6.4038e-05	0.000265696
ENSG00000145349.18	CAMK2D	1.10814	3.04326	78.3303	1.23082e-10	1.50455e-09
ENSG00000162545.6	CAMK2N1	0.760305	6.42479	92.4011	1.89314e-12	3.15944e-11
ENSG00000237436.1	CAMTA1-DT	0.997581	-0.0896893	9.71276	0.00312172	0.00859207
ENSG00000108509.21	CAMTA2	0.251661	6.09323	39.9712	8.8248e-08	6.40215e-07
ENSG00000171302.17	CANT1	0.2226	7.91065	52.8074	3.26743e-09	3.10992e-08
ENSG00000112186.13	CAP2	0.194263	5.58547	16.5573	0.000179645	0.000670417
ENSG00000162909.18	CAPN2	0.239764	5.85425	31.5982	1.00993e-06	6.04006e-06
ENSG00000149260.18	CAPN5	0.956165	4.78154	140.672	2.24251e-14	5.21894e-13
ENSG00000131375.10	CAPN7	0.152204	5.96396	10.8678	0.00187057	0.00543528
ENSG00000110888.19	CAPRIN2	0.266321	4.65962	18.3819	8.93719e-05	0.000358047
ENSG00000172508.11	CARNS1	0.395662	5.02226	28.2286	2.91497e-06	1.59436e-05
ENSG00000110619.18	CARS	0.391969	5.83177	68.2788	1.05359e-10	1.30655e-09
ENSG00000247473.2	CARS-AS1	0.452318	4.07715	40.5902	7.44317e-08	5.48558e-07
ENSG00000108349.17	CASC3	0.262992	7.42363	61.6532	4.31116e-10	4.79372e-09
ENSG00000147044.23	CASK	0.174331	5.49905	11.8456	0.0012255	0.00374356
ENSG00000165806.21	CASP7	0.303065	4.21467	19.2386	6.48936e-05	0.000268945
ENSG00000064012.24	CASP8	0.271044	3.93965	13.4176	0.000632672	0.0020783
ENSG00000274070.2	CASTOR2	0.25566	4.72843	17.9455	0.000105394	0.000414869
ENSG00000239521.10	CASTOR3	0.325594	3.84629	14.1344	0.00047136	0.00160326
ENSG00000130940.15	CASZ1	0.505488	6.30641	122.746	4.50631e-14	9.9568e-13
ENSG00000152705.8	CATSPER3	0.976392	0.724692	13.4597	0.000621761	0.0020485
ENSG00000114423.23	CBLB	0.484801	3.91813	40.5867	7.45022e-08	5.48896e-07
ENSG00000141582.15	CBX4	0.446851	7.44069	170.558	3.12443e-17	1.21656e-15
ENSG00000150636.17	CCDC102B	1.11183	0.0334621	10.4901	0.0022082	0.00630768
ENSG00000244607.7	CCDC13	1.34989	-1.02374	10.1686	0.00254612	0.0071631
ENSG00000104957.14	CCDC130	0.260746	4.26134	14.8997	0.000345853	0.00120924
ENSG00000128596.17	CCDC136	0.353431	3.98499	19.5707	5.85424e-05	0.000245554
ENSG00000154874.16	CCDC144B	0.519775	3.43458	21.5675	5.68971e-05	0.000239142
ENSG00000181982.20	CCDC149	0.152423	5.26088	10.337	0.00236279	0.00669006
ENSG00000154781.17	CCDC174	0.487025	4.41854	50.7263	5.40546e-09	4.9523e-08
ENSG00000159214.13	CCDC24	0.225367	4.3921	12.2931	0.00101295	0.0031606
ENSG00000141519.15	CCDC40	0.321293	3.1373	12.8512	0.000800803	0.00256404
ENSG00000183273.7	CCDC60	1.66874	-1.22501	12.6035	0.000888528	0.00280381
ENSG00000130783.14	CCDC62	1.03535	-0.0742704	10.9458	0.00180787	0.0052675
ENSG00000198624.13	CCDC69	0.590509	3.73076	31.6485	9.94438e-07	5.9506e-06
ENSG00000253276.5	CCDC71L	0.762417	4.21042	127.498	5.70033e-15	1.43293e-13
ENSG00000091986.16	CCDC80	2.66818	1.7897	38.3492	1.48803e-07	1.0286e-06
ENSG00000137500.10	CCDC90B	0.238834	5.39806	24.1099	1.14447e-05	5.51606e-05
ENSG00000119242.9	CCDC92	0.430005	3.62801	20.2634	4.45251e-05	0.000191515
ENSG00000125633.11	CCDC93	0.242998	5.79908	22.3525	2.10689e-05	9.63544e-05
ENSG00000142039.4	CCDC97	0.269351	4.35708	16.6375	0.000174126	0.000652555
ENSG00000188549.13	CCDC9B	0.171654	5.65888	9.4646	0.00359295	0.00971734
ENSG00000163249.13	CCNYL1	0.219341	4.30732	12.9214	0.000777639	0.00249994
ENSG00000260916.8	CCPG1	0.58168	6.87841	242.431	3.74768e-20	2.43348e-18
ENSG00000121807.7	CCR2	5.71869	-0.804024	79.108	1.24756e-11	1.81487e-10
ENSG00000004468.13	CD38	1.33188	0.173236	10.522	0.0021773	0.00622822
ENSG00000196352.18	CD55	2.88902	2.47955	378.234	4.39898e-24	6.40353e-22
ENSG00000085063.17	CD59	0.129054	6.57049	10.7777	0.00194584	0.00563486
ENSG00000135404.12	CD63	0.170253	8.06438	19.3055	9.88281e-05	0.000391237
ENSG00000176386.9	CDC26	0.212201	4.43856	10.5401	0.00216003	0.00618436
ENSG00000113100.10	CDH9	7.72788	-1.36796	58.6615	1.47408e-09	1.50049e-08
ENSG00000089486.17	CDIP1	0.172363	5.2866	12.3707	0.000980205	0.00306962
ENSG00000103502.14	CDIPT	0.161599	6.32327	17.0569	0.000148043	0.000563421
ENSG00000065883.17	CDK13	0.343001	5.52903	47.1517	1.31781e-08	1.1241e-07
ENSG00000059758.8	CDK17	0.341344	4.30066	21.8202	2.5432e-05	0.000114267
ENSG00000155111.15	CDK19	0.108305	7.84687	9.56432	0.0033448	0.0091327
ENSG00000250506.9	CDK3	0.237093	4.32466	16.9692	0.000153134	0.000580725
ENSG00000105810.10	CDK6	0.958156	0.808728	33.2164	6.17539e-07	3.82157e-06
ENSG00000124762.14	CDKN1A	1.49903	8.63506	1511.16	6.79333e-35	2.16144e-31
ENSG00000237190.4	CDKN2AIPNL	0.163033	5.13369	10.0731	0.00265672	0.00742881
ENSG00000147883.12	CDKN2B	0.922107	3.30539	66.1828	1.63033e-10	1.95639e-09
ENSG00000140743.8	CDR2	0.333383	3.67735	20.1602	4.62333e-05	0.000197983
ENSG00000109089.7	CDR2L	0.34307	5.01445	32.1046	8.64857e-07	5.22716e-06
ENSG00000241322.11	CDRT1	1.30701	0.898052	42.7957	4.09866e-08	3.17846e-07
ENSG00000172216.6	CEBPB	1.28009	4.83407	413.724	6.68516e-25	1.20074e-22
ENSG00000277449.1	CEBPB-AS1	1.33286	2.89623	142.387	8.24085e-16	2.41819e-14
ENSG00000221869.5	CEBPD	0.296132	2.91843	10.0003	0.00274442	0.00763952
ENSG00000153879.9	CEBPG	0.859469	6.66691	499.786	1.19547e-26	3.21933e-24
ENSG00000110274.16	CEP164	0.23296	4.66322	13.5878	0.000589725	0.00195248
ENSG00000135837.16	CEP350	0.436807	5.84772	78.1101	2.58982e-11	3.56493e-10
ENSG00000111860.14	CEP85L	0.797511	2.58469	44.9022	2.35124e-08	1.92808e-07
ENSG00000121289.18	CEP89	0.227222	5.41741	22.7238	1.84936e-05	8.54366e-05
ENSG00000100422.14	CERK	1.20938	3.78364	97.3162	5.09464e-13	9.3775e-12
ENSG00000143418.20	CERS2	0.205327	8.24447	40.0227	8.70019e-08	6.31998e-07
ENSG00000163075.13	CFAP221	0.884873	0.916461	31.9217	9.14573e-07	5.49929e-06
ENSG00000105792.19	CFAP69	0.172145	6.43315	14.2971	0.000485193	0.00164478
ENSG00000156042.19	CFAP70	0.392029	4.75371	28.3798	2.77654e-06	1.52576e-05
ENSG00000001626.17	CFTR	3.26203	-0.534593	33.0599	6.4734e-07	3.98715e-06
ENSG00000163320.12	CGGBP1	0.196709	7.05112	27.8929	3.24868e-06	1.76199e-05
ENSG00000143375.15	CGN	0.318359	4.97548	29.329	2.05075e-06	1.15925e-05
ENSG00000100532.13	CGRRF1	0.292588	4.26402	18.7244	7.85928e-05	0.000319536
ENSG00000128965.13	CHAC1	2.00529	3.69233	441.213	2.19769e-25	4.49055e-23
ENSG00000177200.18	CHD9	0.275834	5.2501	19.2302	9.36146e-05	0.000372918
ENSG00000204116.12	CHIC1	0.364591	4.00374	24.6443	9.53778e-06	4.69138e-05
ENSG00000130724.10	CHMP2A	0.131944	7.21896	14.9904	0.000333496	0.00117063
ENSG00000128656.15	CHN1	1.43739	-0.570206	13.1501	0.000706911	0.00229878
ENSG00000123989.15	CHPF	0.302739	5.81664	47.3447	1.25477e-08	1.07692e-07
ENSG00000090539.15	CHRD	0.939975	1.96291	33.8959	5.03883e-07	3.16305e-06
ENSG00000108556.10	CHRNE	0.427223	3.69859	29.5139	1.93407e-06	1.09775e-05
ENSG00000171310.11	CHST11	1.19513	1.93908	81.0049	8.75281e-12	1.31363e-10
ENSG00000122863.6	CHST3	0.394975	4.43278	30.8261	1.73641e-06	9.93153e-06
ENSG00000186162.11	CIDECP	0.605023	4.10092	62.1406	3.87524e-10	4.35027e-09
ENSG00000138615.6	CILP	2.57017	-0.975818	18.3843	8.92934e-05	0.000357969
ENSG00000073464.13	CLCN4	0.889314	3.85536	130.556	3.78117e-15	9.8381e-14
ENSG00000103249.18	CLCN7	0.183724	5.15872	10.5384	0.00216159	0.00618725
ENSG00000106404.14	CLDN15	0.452932	3.21744	22.6667	1.88669e-05	8.70349e-05
ENSG00000165215.6	CLDN3	0.314361	4.70446	31.4931	1.0431e-06	6.21674e-06
ENSG00000189143.10	CLDN4	0.423597	7.13544	148.685	3.80654e-16	1.18905e-14
ENSG00000181885.18	CLDN7	0.454976	8.16401	203.518	1.12356e-18	5.64873e-17
ENSG00000156284.6	CLDN8	0.867319	3.34738	146.208	5.1419e-16	1.57742e-14
ENSG00000213937.4	CLDN9	2.42693	-1.5134	11.2284	0.00160319	0.00474817
ENSG00000105472.14	CLEC11A	0.258875	3.97552	13.0981	0.000722377	0.00234257
ENSG00000153132.13	CLGN	0.90064	7.12064	693.547	9.63531e-30	6.70618e-27
ENSG00000169504.15	CLIC4	0.353013	6.62773	84.3731	4.72594e-12	7.46497e-11
ENSG00000130779.22	CLIP1	0.373634	6.58599	92.2968	1.17864e-12	2.04285e-11
ENSG00000115295.21	CLIP4	1.87381	-1.14742	19.3428	6.24359e-05	0.000259532
ENSG00000013441.17	CLK1	0.216273	5.79347	15.9101	0.000291587	0.00104041
ENSG00000102805.16	CLN5	0.392567	6.24709	99.8492	3.37399e-13	6.45025e-12
ENSG00000139182.15	CLSTN3	0.209378	5.7563	16.0123	0.000222305	0.000814933
ENSG00000120885.22	CLU	0.668397	4.72999	69.293	1.1067e-10	1.36329e-09
ENSG00000182712.16	CMC4	0.24598	3.51041	9.55654	0.00334935	0.00913999
ENSG00000137200.13	CMTR1	0.164968	5.90146	13.8687	0.000525438	0.00175978
ENSG00000180917.18	CMTR2	0.237357	5.42217	21.8951	2.47651e-05	0.000111541
ENSG00000164309.15	CMYA5	0.814323	0.857121	11.0705	0.00173149	0.00506618
ENSG00000149646.12	CNBD2	0.492315	2.94516	20.636	4.18844e-05	0.00018089
ENSG00000143786.8	CNIH3	0.737532	1.42826	12.9067	0.000782431	0.00251353
ENSG00000142675.18	CNKSR1	0.280984	3.46468	11.087	0.00170002	0.00498852
ENSG00000064666.15	CNN2	0.176964	4.83247	9.38987	0.00361163	0.00975599
ENSG00000168763.16	CNNM3	0.202837	5.52563	17.3199	0.000133804	0.000513543
ENSG00000158158.12	CNNM4	0.2386	4.90406	14.9223	0.000342727	0.00120019
ENSG00000115649.16	CNPPD1	0.319921	5.65542	44.6479	2.51267e-08	2.04465e-07
ENSG00000162852.14	CNST	0.396327	5.93059	78.3002	1.45321e-11	2.0976e-10
ENSG00000184144.12	CNTN2	2.13587	0.505462	17.93	0.000106017	0.000417175
ENSG00000106078.19	COBL	0.373698	6.68157	76.9243	2.01005e-11	2.81381e-10
ENSG00000166685.13	COG1	0.215123	6.12865	27.6785	3.4825e-06	1.8753e-05
ENSG00000136152.15	COG3	0.391283	6.23766	94.2807	8.43022e-13	1.49966e-11
ENSG00000084636.18	COL16A1	3.21855	2.75651	319.209	1.47681e-22	1.4816e-20
ENSG00000108821.14	COL1A1	0.392039	3.85608	19.3927	6.12945e-05	0.000255694
ENSG00000204262.14	COL5A2	0.70716	3.26701	11.0639	0.00171716	0.00503351
ENSG00000171812.13	COL8A2	2.15751	-0.331968	12.1583	0.00107257	0.00332197
ENSG00000214290.9	COLCA2	1.49946	0.700035	16.1953	0.000233818	0.000852447
ENSG00000198756.12	COLGALT2	0.918298	0.815366	21.8284	2.53586e-05	0.000114006
ENSG00000206561.14	COLQ	0.741506	2.39107	18.9891	7.11987e-05	0.000292463
ENSG00000129083.13	COPB1	0.121001	7.73339	14.7266	0.000370792	0.00128794
ENSG00000181789.14	COPG1	0.196922	8.2818	39.5751	9.84728e-08	7.07023e-07
ENSG00000115520.9	COQ10B	0.19343	5.55708	16.1364	0.000211735	0.000779463
ENSG00000106789.13	CORO2A	0.177031	6.61619	23.815	1.26639e-05	6.05909e-05
ENSG00000236088.11	COX10-AS1	0.42144	2.9359	15.5788	0.000263785	0.000950496
ENSG00000111775.3	COX6A1	0.191923	7.83142	28.7729	2.75605e-06	1.51637e-05
ENSG00000170516.17	COX7B2	0.773056	1.33194	20.7074	3.78963e-05	0.00016501
ENSG00000137449.17	CPEB2	1.13526	3.36358	153.869	2.57552e-16	8.25352e-15
ENSG00000113742.14	CPEB4	0.148	6.8233	14.0603	0.000485832	0.00164645
ENSG00000135678.12	CPM	0.47101	3.77515	29.3678	2.02978e-06	1.14856e-05
ENSG00000021826.18	CPS1	0.447813	3.64001	30.1722	1.57205e-06	9.05893e-06
ENSG00000169169.15	CPT1C	0.491496	3.47525	23.9582	1.20557e-05	5.78425e-05
ENSG00000231527.7	CR769775.1	0.54839	3.16625	33.3356	5.95826e-07	3.69439e-06
ENSG00000177685.17	CRACR2B	0.254093	5.64091	29.8451	1.74582e-06	9.98018e-06
ENSG00000007545.16	CRAMP1	0.221873	5.08066	16.6206	0.000175276	0.000656313
ENSG00000130545.16	CRB3	0.264036	4.78822	20.8967	3.53925e-05	0.000155017
ENSG00000118260.15	CREB1	0.156478	6.28113	12.719	0.000855102	0.00270908
ENSG00000107175.12	CREB3	0.489749	6.13011	154.173	1.98168e-16	6.44322e-15
ENSG00000182158.16	CREB3L2	0.315571	6.09078	52.8722	4.97928e-09	4.6016e-08
ENSG00000005339.15	CREBBP	0.267939	6.12958	32.8809	6.98386e-07	4.27438e-06
ENSG00000164463.12	CREBRF	0.5117	4.43848	49.8025	6.78302e-09	6.08668e-08
ENSG00000143162.9	CREG1	0.210098	6.36347	23.7504	1.41955e-05	6.71255e-05
ENSG00000163703.20	CRELD1	0.17308	5.94495	15.0514	0.000325439	0.00114596
ENSG00000184164.15	CRELD2	0.185214	5.67403	18.6927	7.95309e-05	0.000322937
ENSG00000150938.10	CRIM1	0.728056	2.60915	51.4244	4.56002e-09	4.24763e-08
ENSG00000167193.8	CRK	0.239205	6.72104	39.8436	9.14139e-08	6.60172e-07
ENSG00000245694.11	CRNDE	0.34644	5.18331	32.1502	8.52895e-07	5.15907e-06
ENSG00000140577.17	CRTC3	0.457783	5.16894	61.7449	4.22543e-10	4.71015e-09
ENSG00000121671.12	CRY2	0.499941	4.34868	52.3238	3.66933e-09	3.46873e-08
ENSG00000103316.12	CRYM	1.84481	3.29735	544.514	1.88552e-27	6.56162e-25
ENSG00000139631.20	CSAD	0.289877	5.25417	26.5409	5.05399e-06	2.62997e-05
ENSG00000182578.14	CSF1R	1.11733	-0.51967	13.9266	0.000513125	0.00172503
ENSG00000183117.20	CSMD1	0.511536	7.27936	28.7741	0.000653148	0.00213988
ENSG00000169118.18	CSNK1G1	0.287293	5.01875	26.8214	4.6079e-06	2.41646e-05
ENSG00000144655.15	CSRNP1	0.237236	4.71385	18.3957	8.89104e-05	0.000356666
ENSG00000110925.7	CSRNP2	0.187876	5.34874	12.7196	0.000846216	0.00268666
ENSG00000101439.9	CST3	0.145725	6.20435	11.936	0.00117905	0.00361157
ENSG00000160213.9	CSTB	0.195654	6.68019	25.3785	7.44285e-06	3.74108e-05
ENSG00000271079.1	CTAGE15	0.549798	4.16386	58.0666	9.59457e-10	1.00841e-08
ENSG00000150527.18	CTAGE5	0.78041	5.65751	291.402	9.46367e-22	8.16957e-20
ENSG00000271321.1	CTAGE6	0.458629	4.14085	39.2257	1.08518e-07	7.72917e-07
ENSG00000236761.6	CTAGE9	0.469434	3.68105	35.3451	3.2849e-07	2.13693e-06
ENSG00000159692.16	CTBP1	0.152394	7.44091	19.7852	5.30387e-05	0.000224364
ENSG00000280927.1	CTBP1-AS	0.309809	6.31333	52.2365	3.74721e-09	3.53635e-08
ENSG00000117151.13	CTBS	0.311815	5.98962	52.4128	3.59162e-09	3.39816e-08
ENSG00000178971.16	CTC1	0.345238	5.36859	41.9686	5.11718e-08	3.89375e-07
ENSG00000175826.12	CTDNEP1	0.132311	6.32787	10.9483	0.00180596	0.00526364
ENSG00000144579.8	CTDSP1	0.136647	6.44581	13.7015	0.000562754	0.00187405
ENSG00000175215.11	CTDSP2	0.369562	6.7598	102.42	2.23719e-13	4.40945e-12
ENSG00000116761.12	CTH	0.873846	3.81209	124.262	8.87256e-15	2.17392e-13
ENSG00000134030.14	CTIF	0.456521	3.98256	32.6048	7.42789e-07	4.53243e-06
ENSG00000044115.21	CTNNA1	0.154844	8.90664	24.4412	1.022e-05	4.99494e-05
ENSG00000198561.16	CTNND1	0.115282	8.67655	12.6599	0.000867724	0.00274438
ENSG00000040531.16	CTNS	0.218059	4.63415	14.5761	0.000393994	0.0013628
ENSG00000117984.15	CTSD	0.180796	7.0575	25.2637	7.73571e-06	3.87512e-05
ENSG00000143387.14	CTSK	0.299594	4.00713	13.5376	0.000602059	0.00198977
ENSG00000135047.16	CTSL	0.149695	6.24964	13.2458	0.000679362	0.00221696
ENSG00000077063.11	CTTNBP2	1.48787	-0.698365	9.45511	0.00350647	0.00951115
ENSG00000180891.13	CUEDC1	0.405156	4.73742	42.8625	4.02629e-08	3.12778e-07
ENSG00000226752.10	CUTALP	1.92124	0.0855966	30.4829	2.35789e-06	1.31517e-05
ENSG00000257923.12	CUX1	0.176616	7.09295	15.006	0.000645279	0.00211597
ENSG00000111249.14	CUX2	1.20123	0.650837	48.2997	1.22548e-08	1.05423e-07
ENSG00000169429.12	CXCL8	2.05216	-1.07403	17.5779	0.000122294	0.000474433
ENSG00000160683.5	CXCR5	0.364258	4.41189	27.1073	4.19537e-06	2.2221e-05
ENSG00000197620.11	CXorf40A	0.302828	4.86561	26.844	4.57381e-06	2.40204e-05
ENSG00000174151.15	CYB561D1	0.190923	5.11248	12.7148	0.000847928	0.00269056
ENSG00000182224.12	CYB5D1	0.264057	6.25939	44.1346	2.87455e-08	2.30746e-07
ENSG00000130649.10	CYP2E1	0.594034	2.52901	28.9396	2.36656e-06	1.31935e-05
ENSG00000146233.8	CYP39A1	0.842871	1.85099	26.0586	7.04435e-06	3.55844e-05
ENSG00000186529.16	CYP4F3	1.27912	-1.12594	9.97668	0.00277348	0.00771268
ENSG00000145476.16	CYP4V2	0.18322	4.64161	9.53671	0.00337948	0.0092127
ENSG00000142871.18	CYR61	0.598205	3.32361	55.0694	1.91363e-09	1.89761e-08
ENSG00000197191.6	CYSRT1	0.302931	3.52249	10.7283	0.00198846	0.00574408
ENSG00000120306.11	CYSTM1	0.361544	5.50667	45.5084	2.50517e-08	2.0393e-07
ENSG00000196730.13	DAPK1	0.98104	2.61655	18.6785	8.0778e-05	0.000327345
ENSG00000035664.11	DAPK2	1.27367	3.85211	142.357	8.27115e-16	2.42388e-14
ENSG00000167657.14	DAPK3	0.355785	5.50496	54.22	2.33602e-09	2.27677e-08
ENSG00000244274.9	DBNDD2	0.814375	1.15512	18.1348	9.8106e-05	0.000388724
ENSG00000122741.16	DCAF10	0.17965	5.50959	14.0336	0.000491154	0.00166246
ENSG00000182308.7	DCAF4L1	1.26895	-0.419125	14.2804	0.000444166	0.00151981
ENSG00000172992.13	DCAKD	0.280947	5.72927	32.5101	7.64438e-07	4.65561e-06
ENSG00000272886.6	DCP1A	0.212443	5.84212	23.9934	1.19109e-05	5.72216e-05
ENSG00000151065.14	DCP1B	0.42089	3.79926	25.7656	6.53785e-06	3.32066e-05
ENSG00000132437.18	DDC	1.06642	8.31135	137.736	9.56814e-07	5.73625e-06
ENSG00000175197.13	DDIT3	1.90918	6.01987	1391.56	3.67818e-36	2.04801e-32
ENSG00000203797.12	DDO	0.610658	2.42015	21.9271	2.44852e-05	0.000110347
ENSG00000204580.14	DDR1	0.636972	7.76601	305.006	1.19937e-21	1.01568e-19
ENSG00000162733.19	DDR2	0.98612	2.41701	66.6991	1.46296e-10	1.76698e-09
ENSG00000184735.7	DDX53	0.371793	4.2171	31.1136	1.17266e-06	6.92957e-06
ENSG00000107201.11	DDX58	0.66386	2.45913	23.9129	1.22449e-05	5.86872e-05
ENSG00000023892.11	DEF6	0.524214	4.3523	59.2113	8.35917e-10	8.86631e-09
ENSG00000140995.17	DEF8	0.173335	4.93258	9.37306	0.00363926	0.00982468
ENSG00000186458.5	DEFB132	0.883775	5.43065	57.2853	0.000177793	0.000664285
ENSG00000213047.13	DENND1B	0.522775	6.25657	91.5311	1.34313e-12	2.30997e-11
ENSG00000205744.10	DENND1C	0.200316	5.52623	19.4687	5.95976e-05	0.00024941
ENSG00000198837.10	DENND4B	0.225697	4.89401	13.9666	0.000504779	0.00170057
ENSG00000023697.13	DERA	0.208214	4.41008	10.5546	0.00214622	0.00614956
ENSG00000121644.19	DESI2	0.322083	5.07304	38.6143	1.28752e-07	9.04026e-07
ENSG00000070413.20	DGCR2	0.251722	6.3678	41.2008	6.30003e-08	4.7038e-07
ENSG00000273032.3	DGCR9	0.923689	1.42528	20.0037	4.89549e-05	0.000208914
ENSG00000065357.20	DGKA	0.38546	3.14379	16.5036	0.000183437	0.000683883
ENSG00000077044.11	DGKD	0.17563	5.41387	11.1403	0.00166184	0.00489454
ENSG00000109016.18	DHRS7B	0.312347	4.73058	26.8397	4.58029e-06	2.40353e-05
ENSG00000204560.10	DHX16	0.161874	5.76319	12.842	0.000803913	0.00257215
ENSG00000100697.16	DICER1	0.287729	6.74398	28.851	4.91713e-05	0.000209597
ENSG00000235706.9	DICER1-AS1	1.16971	3.13358	97.133	5.25025e-13	9.63209e-12
ENSG00000197406.7	DIO3	2.63183	3.37863	59.7039	0.000188832	0.000702348
ENSG00000258498.9	DIO3OS	2.58204	-0.591728	21.5507	7.60062e-05	0.000310039
ENSG00000138463.9	DIRC2	0.223642	4.52324	12.4751	0.000937935	0.00294886
ENSG00000166938.13	DIS3L	0.152229	5.85899	11.3642	0.00150738	0.00449669
ENSG00000154309.9	DISP1	0.975472	4.67841	318.564	1.53929e-22	1.5357e-20
ENSG00000150764.14	DIXDC1	0.504402	2.76314	21.782	2.578e-05	0.000115737
ENSG00000008226.20	DLEC1	0.288795	5.66597	37.4642	1.90776e-07	1.29187e-06
ENSG00000150672.18	DLG2	0.382084	2.5763	14.8222	0.000356791	0.0012426
ENSG00000262001.2	DLGAP1-AS2	1.349	0.289032	15.2927	0.000295547	0.00105319
ENSG00000080845.19	DLGAP4	0.177262	5.69912	12.2897	0.00102439	0.00319196
ENSG00000064195.7	DLX3	1.18135	1.75618	14.7624	0.000642964	0.00210931
ENSG00000198947.18	DMD	2.32599	-0.163249	54.4001	2.23896e-09	2.19481e-08
ENSG00000132837.15	DMGDH	3.55667	2.90562	508.567	8.22241e-27	2.34781e-24
ENSG00000161249.21	DMKN	1.74521	1.13772	37.733	1.65113e-07	1.13151e-06
ENSG00000158856.19	DMTN	0.305267	5.38588	34.1738	4.63902e-07	2.92941e-06
ENSG00000261771.5	DNAAF4-CCPG1	0.55866	6.67695	211.73	5.25539e-19	2.78108e-17
ENSG00000197653.16	DNAH10	0.937384	0.713533	14.309	0.000439037	0.00150342
ENSG00000250091.3	DNAH10OS	1.19542	0.355869	19.3488	6.22982e-05	0.000259056
ENSG00000090520.12	DNAJB11	0.202076	6.4956	26.9963	4.35076e-06	2.29621e-05
ENSG00000135924.17	DNAJB2	0.289612	6.92255	58.112	9.49622e-10	1.00047e-08
ENSG00000162616.9	DNAJB4	0.710077	4.15841	58.2469	2.457e-08	2.00448e-07
ENSG00000128590.5	DNAJB9	0.740017	5.76253	295.019	7.36932e-22	6.56518e-20
ENSG00000136770.11	DNAJC1	0.34696	5.61122	61.9634	4.02815e-10	4.51055e-09
ENSG00000077232.19	DNAJC10	0.308722	7.06393	67.7324	1.97018e-10	2.32907e-09
ENSG00000116138.13	DNAJC16	0.163846	5.09612	10.3606	0.0023382	0.00663141
ENSG00000224165.7	DNAJC27-AS1	0.75467	1.83128	16.6769	0.000171634	0.000644082
ENSG00000102580.15	DNAJC3	0.155686	6.69299	15.7342	0.00026545	0.000955733
ENSG00000247400.5	DNAJC3-AS1	0.884214	4.3041	176.234	1.70221e-17	6.91819e-16
ENSG00000176410.8	DNAJC30	0.213536	4.96961	15.2741	0.000297747	0.00105916
ENSG00000116675.16	DNAJC6	1.06628	3.15151	110.887	6.06954e-14	1.30232e-12
ENSG00000100246.13	DNAL4	0.264998	4.26613	16.2419	0.00020317	0.000750539
ENSG00000179532.13	DNHD1	0.860239	1.99186	32.1173	8.61501e-07	5.20829e-06
ENSG00000079805.19	DNM2	0.157831	7.22276	21.0787	3.31471e-05	0.000145986
ENSG00000088538.13	DOCK3	0.638922	2.07509	17.6657	0.000117229	0.000456934
ENSG00000125170.11	DOK4	0.486364	3.53631	31.2785	1.11441e-06	6.6134e-06
ENSG00000175920.18	DOK7	1.56535	-0.31962	13.0607	0.000733725	0.00237488
ENSG00000083097.15	DOPEY1	0.264967	5.84197	40.3296	7.99512e-08	5.85555e-07
ENSG00000142197.13	DOPEY2	0.217732	5.64894	22.3514	2.10768e-05	9.63707e-05
ENSG00000227855.4	DPY19L2P3	1.06852	1.21207	27.5408	3.6419e-06	1.95546e-05
ENSG00000169570.10	DTWD2	0.259532	5.34786	25.8662	6.32189e-06	3.21905e-05
ENSG00000178498.16	DTX3	0.699895	2.6704	24.2842	1.07825e-05	5.23883e-05
ENSG00000163840.10	DTX3L	0.212409	5.70657	19.9058	5.07413e-05	0.000215752
ENSG00000120129.6	DUSP1	0.61118	4.5637	101.668	2.52077e-13	4.93344e-12
ENSG00000144048.11	DUSP11	0.312521	3.70735	16.3081	0.000197975	0.000732685
ENSG00000081721.12	DUSP12	0.211863	4.2727	10.4725	0.00222535	0.00635097
ENSG00000149599.16	DUSP15	0.89744	0.516617	10.3453	0.00235408	0.00667065
ENSG00000111266.9	DUSP16	0.403959	6.3162	85.033	4.49666e-12	7.12302e-11
ENSG00000158050.5	DUSP2	0.381037	4.86457	21.2898	0.000429077	0.00147161
ENSG00000112679.15	DUSP22	0.638452	4.52824	98.0578	4.51222e-13	8.42382e-12
ENSG00000198842.10	DUSP27	1.99003	2.27592	331.575	6.76278e-23	7.36655e-21
ENSG00000139318.8	DUSP6	1.1827	-0.331271	11.8469	0.0012248	0.00374195
ENSG00000184545.11	DUSP8	0.464991	4.41977	45.1519	2.2033e-08	1.81387e-07
ENSG00000161202.20	DVL3	0.162193	6.54412	18.6484	8.08621e-05	0.000327626
ENSG00000204348.10	DXO	0.22443	4.31806	12.0132	0.00114085	0.0035076
ENSG00000088986.11	DYNLL1	0.247334	7.09489	44.7948	2.41807e-08	1.97706e-07
ENSG00000165169.11	DYNLT3	0.282577	5.54829	31.5161	1.03574e-06	6.18293e-06
ENSG00000157540.22	DYRK1A	0.159379	6.12027	15.2515	0.000300442	0.00106704
ENSG00000143479.18	DYRK3	0.436	2.73623	15.1561	0.000312096	0.00110421
ENSG00000089091.16	DZANK1	0.571951	2.00858	15.609	0.000260651	0.000940422
ENSG00000198919.13	DZIP3	0.407495	4.37266	21.2806	4.40221e-05	0.000189754
ENSG00000144597.14	EAF1	0.306411	6.64685	67.0342	1.36404e-10	1.65649e-09
ENSG00000249786.7	EAF1-AS1	0.279252	5.81088	36.7027	2.216e-07	1.48525e-06
ENSG00000145088.9	EAF2	0.317492	5.23182	47.0828	1.34109e-08	1.14265e-07
ENSG00000221818.9	EBF2	0.682038	0.96142	11.9853	0.00115452	0.00354278
ENSG00000108001.16	EBF3	0.681779	2.57719	23.4439	1.43942e-05	6.8022e-05
ENSG00000104823.9	ECH1	0.101915	8.6809	9.64468	0.00321885	0.00882885
ENSG00000167969.13	ECI1	0.185863	6.50808	24.3362	1.05927e-05	5.15562e-05
ENSG00000116406.20	EDEM3	0.131046	6.58054	11.0721	0.00176061	0.00514529
ENSG00000127129.10	EDN2	0.82114	2.43349	21.0653	3.33076e-05	0.000146577
ENSG00000132394.11	EEFSEC	0.33489	4.75959	31.9318	9.11726e-07	5.48513e-06
ENSG00000203666.13	EFCAB2	0.404483	3.25768	18.9257	7.28997e-05	0.000298405
ENSG00000186976.15	EFCAB6	1.45779	-0.0195955	16.6764	0.000171514	0.000643742
ENSG00000114654.8	EFCC1	0.791471	1.81083	25.5138	7.11255e-06	3.59045e-05
ENSG00000169242.12	EFNA1	0.156691	6.12226	13.2974	0.000664959	0.00217506
ENSG00000108947.5	EFNB3	0.494161	3.38712	22.3617	2.10008e-05	9.60627e-05
ENSG00000132294.15	EFR3A	0.225825	5.7917	24.5017	1.00117e-05	4.90498e-05
ENSG00000084710.14	EFR3B	0.690361	1.78371	16.8802	0.000158495	0.000598914
ENSG00000172889.16	EGFL7	0.231268	4.98254	13.9634	0.000505441	0.00170254
ENSG00000269858.6	EGLN2	0.410727	5.55402	82.499	6.64573e-12	1.02008e-10
ENSG00000120738.8	EGR1	1.89386	0.973305	56.1931	1.54318e-09	1.56368e-08
ENSG00000135373.13	EHF	0.30399	8.77591	87.8208	2.55649e-12	4.18355e-11
ENSG00000113790.11	EHHADH	0.401322	2.97588	13.8771	0.000523616	0.00175447
ENSG00000176401.6	EID2B	0.680432	3.03616	41.726	5.46363e-08	4.13195e-07
ENSG00000173812.11	EIF1	0.246032	9.04128	55.6757	1.66141e-09	1.67056e-08
ENSG00000198692.10	EIF1AY	0.180516	5.27395	11.8738	0.0012108	0.00370069
ENSG00000114784.4	EIF1B	0.243904	5.22032	21.243	3.12484e-05	0.000138253
ENSG00000172071.15	EIF2AK3	0.182251	5.49787	15.9719	0.00022587	0.000826444
ENSG00000187840.5	EIF4EBP1	0.185397	5.27017	13.1807	0.000697973	0.00227203
ENSG00000242372.9	EIF6	0.159065	6.41606	14.6311	0.000385627	0.00133551
ENSG00000120690.16	ELF1	0.206802	5.5715	18.7154	7.88572e-05	0.000320436
ENSG00000163435.16	ELF3	0.661303	5.27357	149.889	3.29339e-16	1.04488e-14
ENSG00000234678.2	ELF3-AS1	0.142401	5.5908	9.667	0.00318666	0.00875026
ENSG00000102034.18	ELF4	0.32796	3.6593	14.5641	0.000436642	0.00149591
ENSG00000118985.16	ELL2	0.455613	7.61959	171.722	6.49603e-17	2.33731e-15
ENSG00000062598.18	ELMO2	0.130462	5.81984	9.89661	0.00287458	0.00796996
ENSG00000115459.18	ELMOD3	0.284575	4.8997	24.4284	1.02648e-05	5.01355e-05
ENSG00000125037.13	EMC3	0.212435	6.39453	30.0756	1.62044e-06	9.31127e-06
ENSG00000066629.18	EML1	0.259667	4.91572	25.6237	6.85553e-06	3.47093e-05
ENSG00000164778.4	EN2	0.512843	1.62125	10.3718	0.0023267	0.00660515
ENSG00000171617.15	ENC1	1.28894	5.94772	360.086	3.89433e-13	7.35663e-12
ENSG00000173818.17	ENDOV	0.683848	4.13653	87.6828	2.61933e-12	4.27383e-11
ENSG00000111674.9	ENO2	0.313399	5.09558	23.1772	1.5789e-05	7.40322e-05
ENSG00000001561.7	ENPP4	0.317822	5.3943	32.4648	7.75026e-07	4.71622e-06
ENSG00000112796.10	ENPP5	0.30606	5.26322	25.8955	6.26054e-06	3.19072e-05
ENSG00000168032.10	ENTPD3	0.794914	2.44879	37.3979	1.81619e-07	1.23512e-06
ENSG00000223797.7	ENTPD3-AS1	0.727776	3.2969	50.3105	6.01021e-09	5.43923e-08
ENSG00000095203.15	EPB41L4B	0.235286	6.96062	42.9694	3.91315e-08	3.0516e-07
ENSG00000135999.12	EPC2	0.21762	4.62933	12.5791	0.000897709	0.00283078
ENSG00000119888.11	EPCAM	0.34241	6.37263	81.625	7.80437e-12	1.18325e-10
ENSG00000146904.9	EPHA1	0.260938	4.89972	20.153	4.63541e-05	0.000198424
ENSG00000183317.17	EPHA10	0.272945	4.14196	14.0023	0.000497473	0.00168104
ENSG00000142627.13	EPHA2	0.579919	2.96226	33.6652	5.39803e-07	3.37331e-06
ENSG00000182580.3	EPHB3	0.27603	4.25901	15.7051	0.00025092	0.000908105
ENSG00000143819.13	EPHX1	0.840018	7.78551	583.663	4.18579e-28	1.79281e-25
ENSG00000063245.15	EPN1	0.222949	6.90937	36.5406	2.32185e-07	1.54966e-06
ENSG00000049283.19	EPN3	0.307039	6.18343	52.8593	3.22708e-09	3.07546e-08
ENSG00000141736.14	ERBB2	0.2485	8.24498	53.4457	2.80601e-09	2.70426e-08
ENSG00000065361.17	ERBB3	0.179801	7.57399	27.522	3.6643e-06	1.96606e-05
ENSG00000175595.16	ERCC4	0.323798	4.79169	28.4846	2.68466e-06	1.47929e-05
ENSG00000087502.19	ERGIC2	0.175576	5.40018	16.1287	0.000212378	0.000781574
ENSG00000204334.7	ERICH2	3.5258	-0.337256	60.0132	6.1941e-10	6.70987e-09
ENSG00000068912.15	ERLEC1	0.269246	5.72893	38.2094	1.4429e-07	1.00051e-06
ENSG00000147475.17	ERLIN2	0.294216	7.52124	73.1228	3.95968e-11	5.27461e-10
ENSG00000230550.2	ERLNC1	0.890167	1.01802	11.9323	0.00118095	0.00361691
ENSG00000164010.15	ERMAP	0.198097	4.8306	9.95153	0.00280483	0.00779305
ENSG00000178607.17	ERN1	0.773087	6.40513	416.729	5.73797e-25	1.03899e-22
ENSG00000089248.7	ERP29	0.192539	7.41145	29.0868	2.21475e-06	1.24312e-05
ENSG00000023318.9	ERP44	0.298454	6.40199	60.166	5.98696e-10	6.50129e-09
ENSG00000267259.1	ERVE-1	2.4396	3.26244	388.473	2.5145e-24	3.84495e-22
ENSG00000260565.8	ERVK13-1	0.325379	4.42009	22.7136	1.85599e-05	8.57071e-05
ENSG00000142396.10	ERVK3-1	0.347995	6.69058	91.5736	1.33342e-12	2.29505e-11
ENSG00000149564.12	ESAM	1.32896	0.0573309	15.8278	0.000240966	0.000876353
ENSG00000104413.18	ESRP1	0.444551	6.15657	115.185	3.21545e-14	7.31506e-13
ENSG00000143845.15	ETNK2	0.426018	3.33141	16.3107	0.000197773	0.000732181
ENSG00000117036.12	ETV3	0.166088	5.46619	11.6557	0.00132942	0.00402458
ENSG00000139083.11	ETV6	0.355467	3.31192	14.6818	0.000377541	0.00130955
ENSG00000221990.5	EXOC3-AS1	0.519859	4.18237	56.138	1.49256e-09	1.51583e-08
ENSG00000171311.13	EXOSC1	0.23246	4.58995	13.4543	0.000623143	0.00205214
ENSG00000223496.3	EXOSC6	0.357236	5.24869	50.8542	5.2391e-09	4.81971e-08
ENSG00000110723.12	EXPH5	0.462025	3.72783	26.0689	5.90942e-06	3.03329e-05
ENSG00000182197.13	EXT1	0.300178	3.55369	11.121	0.00167506	0.00492566
ENSG00000092820.19	EZR	0.187991	6.90996	27.7315	3.4231e-06	1.84643e-05
ENSG00000185010.15	F8	0.310733	4.9412	22.5943	1.93525e-05	8.90994e-05
ENSG00000277150.2	F8A3	0.356036	4.77289	31.4147	1.0686e-06	6.36018e-06
ENSG00000221968.9	FADS3	0.312792	4.06404	18.3838	8.93077e-05	0.000357969
ENSG00000167106.12	FAM102A	0.764844	6.2339	289.509	1.07983e-21	9.24995e-20
ENSG00000169612.4	FAM103A1	0.215504	5.75154	25.952	6.14381e-06	3.13698e-05
ENSG00000235272.2	FAM103A2P	0.249917	4.40947	18.9874	7.12437e-05	0.000292551
ENSG00000184731.6	FAM110C	0.668493	3.45852	42.8278	4.2178e-08	3.25837e-07
ENSG00000197712.12	FAM114A1	0.327082	6.12066	68.9951	9.0925e-11	1.14218e-09
ENSG00000138439.12	FAM117B	0.242809	4.92985	17.5307	0.000123428	0.000478166
ENSG00000197798.9	FAM118B	0.204084	5.02681	16.6628	0.000172426	0.000646604
ENSG00000188938.17	FAM120AOS	0.123606	7.4281	12.9946	0.000754214	0.00242989
ENSG00000184083.12	FAM120C	0.452925	5.25351	69.3491	8.45704e-11	1.06596e-09
ENSG00000187866.10	FAM122A	0.323257	4.84153	30.8446	1.27462e-06	7.46669e-06
ENSG00000155744.10	FAM126B	0.340315	4.45683	22.8207	2.06107e-05	9.44338e-05
ENSG00000135842.17	FAM129A	2.44176	2.32426	334.674	5.58295e-23	6.21718e-21
ENSG00000082269.17	FAM135A	0.480765	5.02051	50.5743	8.64339e-08	6.28077e-07
ENSG00000109794.14	FAM149A	0.957733	1.29553	23.7221	1.30755e-05	6.23653e-05
ENSG00000130054.5	FAM155B	0.447074	4.55042	59.0394	7.70191e-10	8.19575e-09
ENSG00000164142.16	FAM160A1	0.215433	5.09425	16.1453	0.000211004	0.000777158
ENSG00000158863.22	FAM160B2	0.183162	5.28595	12.0961	0.00110129	0.00340145
ENSG00000156050.10	FAM161B	0.19374	5.3287	13.8704	0.000525068	0.00175881
ENSG00000183615.6	FAM167B	0.788685	0.853877	10.0109	0.00273139	0.00761086
ENSG00000151327.13	FAM177A1	0.303507	6.68205	74.9724	2.7541e-11	3.77473e-10
ENSG00000197520.11	FAM177B	1.31446	2.09177	28.7154	2.96028e-06	1.61715e-05
ENSG00000175170.16	FAM182B	0.577407	2.57582	11.7491	0.0012772	0.00388501
ENSG00000135063.20	FAM189A2	0.468797	1.37066	11.5253	0.00140612	0.00422977
ENSG00000164125.16	FAM198B	0.506527	5.24393	17.8441	0.000109532	0.000429714
ENSG00000221909.3	FAM200A	0.348804	3.50137	13.3972	0.000641951	0.00210661
ENSG00000237765.8	FAM200B	0.223891	5.22306	18.7938	7.65815e-05	0.000312099
ENSG00000119328.12	FAM206A	0.362516	4.65453	35.134	3.49437e-07	2.26043e-06
ENSG00000177706.9	FAM20C	1.06508	2.38145	46.0687	1.75078e-08	1.46868e-07
ENSG00000197852.12	FAM212B	0.503291	3.7459	39.2326	1.08311e-07	7.71691e-07
ENSG00000047346.13	FAM214A	0.409909	7.09374	62.6158	4.59411e-07	2.90187e-06
ENSG00000250486.5	FAM218A	0.917439	2.83888	63.4368	2.9254e-10	3.36021e-09
ENSG00000173065.14	FAM222B	0.213626	5.24665	17.3399	0.00013278	0.000510444
ENSG00000231528.3	FAM225A	1.15351	2.43342	37.3232	2.20418e-07	1.47821e-06
ENSG00000225684.4	FAM225B	1.04812	2.31229	27.1898	5.28666e-06	2.74143e-05
ENSG00000219626.9	FAM228B	0.508438	3.28725	25.5865	6.94139e-06	3.51121e-05
ENSG00000203778.8	FAM229B	0.489937	2.88005	16.5906	0.000177328	0.000662883
ENSG00000279516.2	FAM230C	0.378476	3.1017	13.8305	0.000533721	0.00178591
ENSG00000084444.14	FAM234B	0.187694	5.00731	10.4584	0.00223932	0.00638642
ENSG00000278763.1	FAM27B	0.640291	1.48313	19.6139	5.64892e-05	0.000237741
ENSG00000275493.2	FAM27D1	0.829534	0.0391907	9.63586	0.00323167	0.008858
ENSG00000274026.2	FAM27E3	0.689933	2.72686	45.2147	2.16768e-08	1.7881e-07
ENSG00000071889.17	FAM3A	0.18707	5.7338	15.0353	0.000327791	0.00115278
ENSG00000196937.11	FAM3C	0.241429	6.18355	34.473	4.24542e-07	2.70154e-06
ENSG00000272414.6	FAM47E-STBD1	0.227966	5.59371	15.5537	0.000290329	0.00103708
ENSG00000145945.7	FAM50B	0.592054	2.20641	17.561	0.000122007	0.000473485
ENSG00000215374.6	FAM66B	0.778505	3.19419	45.1057	2.22993e-08	1.83334e-07
ENSG00000255052.5	FAM66D	0.583181	3.7151	28.6405	2.55378e-06	1.41241e-05
ENSG00000126882.13	FAM78A	0.687528	2.06298	17.0565	0.000148065	0.000563421
ENSG00000105523.4	FAM83E	1.20564	0.524931	26.806	4.63135e-06	2.42705e-05
ENSG00000168672.4	FAM84B	0.327471	6.23238	55.6682	1.80933e-09	1.80463e-08
ENSG00000244026.7	FAM86DP	0.498579	2.7519	20.9116	3.52029e-05	0.000154247
ENSG00000137414.7	FAM8A1	0.174728	6.13086	16.1395	0.000211484	0.000778671
ENSG00000189348.6	FAM90A27P	1.34868	-0.682541	10.7905	0.00193496	0.00560701
ENSG00000130244.13	FAM98C	0.428466	4.1461	35.6407	3.01332e-07	1.97216e-06
ENSG00000064763.12	FAR2	0.263924	3.43767	11.9699	0.00116211	0.0035636
ENSG00000026103.24	FAS	1.5116	2.1717	99.4148	3.61918e-13	6.89532e-12
ENSG00000164896.21	FASTK	0.13791	6.71301	13.447	0.000625013	0.00205678
ENSG00000170271.11	FAXDC2	0.916725	5.75592	149.675	2.66906e-08	2.16086e-07
ENSG00000156860.16	FBRS	0.205185	5.9335	21.9141	2.45985e-05	0.000110813
ENSG00000127585.12	FBXL16	0.274407	3.74153	10.2134	0.00249593	0.00703929
ENSG00000155034.20	FBXL18	0.216692	5.16459	14.5532	0.000397657	0.00137482
ENSG00000005812.11	FBXL3	0.23731	6.6252	41.1418	6.40197e-08	4.77511e-07
ENSG00000118564.15	FBXL5	0.655345	6.6853	316.188	1.79448e-22	1.76843e-20
ENSG00000147912.13	FBXO10	0.333755	4.07712	21.9902	2.39441e-05	0.000108171
[truncated: 6,974 more rows]
