# Supplementary material for: PVT1 lincRNA signals an androgen‐dependent transcriptional activation program of oncogenes in prostate cancer cells
Source: Int J Cancer. 2026 Mar 6;159(1):144–58. doi: 10.1002/ijc.70417 (PMC13139993; doi:10.1002/ijc.70417)
Supplement: Supplementary file 6 — TABLE S9. Functional enrichment analysis of genes differentially expressed in the RNA seq analyses of LNCaP cells treated with hormone or under PVT1 knockdown. [file IJC-159-144-s003.xlsx]

## Sheet: Hormone induced
Table S9: Functional enrichment analysis of genes significantly upregulated in the RNA-seq analyses of LNCaP cells treated with androgen compared with control cells in the absence of hormone.
Annotation Source		Overlap	P-value	Odds Ratio	Combined Score	Genes
WikiPathway	Retinoblastoma Gene In Cancer	71/87	2.64439e-19	8.43979	361.026	TOP2A;MCM7;FAF1;SUV39H1;HMGB2;HMGB1;SMC3;SMC2;CCND3;SIN3A;MYC;CHEK1;STMN1;SKP2;POLE;RFC5;RFC3;RFC4;PRMT2;SMC1A;DCK;CDC25A;SAP30;CDC25B;MSH6;CCNA2;CCNE2;CCNE1;MCM3;MCM4;MCM6;RAF1;TP53;DNMT1;PCNA;PRKDC;PRIM1;TTK;TYMS;POLD3;CCNB2;CCNB1;CDC45;ORC1;RBBP4;HLTF;E2F1;ABL1;E2F2;E2F3;RBBP7;PLK4;H2AZ1;CDT1;RRM1;RRM2;RPA2;CDC7;FANCG;DHFR;ANLN;POLA1;RABIF;CDK6;CDK4;KIF4A;POLE2;RPA3;CDK2;CDK1;CCDC6
Reactome	Cell Cycle	403/654	2.76223e-46	3.15116	330.566	MDC1;ANKLE2;NUP107;SMC3;SMC4;PSMD8;PSMD9;PSMD6;PSMD7;AKT2;MYC;PSMD2;AKT3;PSMD3;AKT1;GTSE1;CDK5RAP2;NUP214;DAXX;NUP210;CSNK2A2;HUS1;PRKCA;DYNC1LI1;PSME3;PSME4;PSME2;NUP98;RHNO1;PIF1;NUP205;POM121;ANAPC15;SEH1L;SET;CDCA5;CDCA8;NCAPG;ANAPC10;NCAPH;SKA1;ANAPC11;SKA2;POM121C;TERT;NUP85;PRKAR2B;RAD21;GAR1;NUP88;ATRIP;CEP76;SLC19A1;PLK4;ACD;NCAPH2;PLK1;CDC7;CDC6;DHFR;RAD17;NCAPG2;PHF8;TUBA1C;TUBA1B;TUBA…
Reactome	Cell Cycle, Mitotic	327/523	1.66998e-39	3.25061	290.241	ANKLE2;NUP107;CCNH;CCP110;SMC3;SMC4;PSMD8;CDC20;GOLGA2;PSMD9;PSMD6;PSMD7;CDC23;PPP2R1B;AKT2;MYC;PSMD2;AKT3;PSMD3;CDC27;AKT1;RCC1;FBXO5;SKP2;GTSE1;CDK5RAP2;TMPO;NUP214;NUP210;ESCO1;CSNK2A2;PRKCA;ESCO2;KNL1;DYNC1LI1;PSME3;ZW10;PSME4;CSNK2B;PSME2;NUP98;DNA2;KIF20A;TP53;BLZF1;NUP205;POM121;ANAPC15;SEH1L;SET;CDCA5;CDCA8;NCAPG;ANAPC10;NCAPH;SKA1;ANAPC11;SKA2;DSN1;POM121C;NUP85;PRKAR2B;RAD21;NUP88;CEP76…
Reactome	Cell Cycle Checkpoints	187/271	5.09607e-31	4.28441	298.845	MDC1;ERCC6L;NUP107;MRE11;ZWILCH;BUB1B;UBE2D1;CDC20;PSMD8;PSMD9;PPP1CC;PSMD6;CDC23;PSMD7;PPP2R1B;CHEK2;PSMD2;CDC27;CHEK1;PSMD3;KNTC1;GTSE1;PIAS4;ANAPC7;UBE2E1;HUS1;KNL1;CDC25C;CDC25A;SGO1;DYNC1LI1;SGO2;CCNE2;CCNE1;PSME3;ZW10;PSME4;UBE2V2;PSME2;ANAPC5;DNA2;NUP98;TP53;ANAPC1;RHNO1;BLM;PSMD12;ANAPC15;SEH1L;PSMD11;PSMD14;PSMD13;CDCA8;BRCC3;PKMYT1;ANAPC10;SKA1;NUP160;ANAPC11;SKA2;ORC5;CCNB2;BRIP1;DSN1;…
Reactome	Metabolism Of RNA	361/666	7.68957e-26	2.29842	132.911	RPL4;LTV1;EIF4A1;NUP107;POP7;RPL32;TP53RK;CCNH;RPL34;EIF4A3;RTCB;FCF1;HNRNPR;THUMPD1;PWP2;RRP9;CCAR1;LSM10;PSMD8;PSMD9;PSMD6;RPS17;PSMD7;SNRPD2;RPL36AL;MYC;PSMD2;PSMD3;MAGOH;AKT1;SNRPD3;ISY1-RAB43;NUP214;AQR;NUP210;METTL1;PRKCD;METTL3;WDR75;PRKCA;IMP4;CRNKL1;GTPBP3;WDR77;DDX39A;DDX39B;CLNS1A;PSME3;SARNP;PSME4;PSME2;NUP98;SF1;SLBP;NUP205;POM121;SEH1L;SET;ANP32A;CSTF2;SNU13;MRPL13;GSPT1;OSGEP;RRP7A…
GO Biological Process	Mitochondrial Gene Expression	87/103	1.91268e-25	10.3659	589.986	MRPS17;MRPS15;MRPS16;FASTKD1;FASTKD2;MRPS11;MRPS12;MRPL38;MRPL39;MRPL36;MRPL37;MRPL34;MRPL33;MRPL4;MRPL41;MRPL3;MRPL42;MRPL2;MRPL1;MTG1;MRPL9;CHCHD1;RARS2;MRPS28;MRPS26;MRPS24;MRPS25;MRPS22;MRPS23;TWNK;MRPS18B;MRPL49;MRPS18A;MRPS2;MRPS21;MRPL47;MRPL48;TFB2M;MRPL45;MRPS7;QRSL1;MRPL43;MRPS5;MRPS18C;MRPL44;LARS2;MRPL50;MRPS9;MRPL51;FASTKD5;TFAM;DAP3;MRPL18;MRPS33;MRPL19;MRPS34;MRPL16;MRPL17;MRPL14;M…
Reactome	M Phase	229/380	9.00272e-25	2.92181	161.772	ANKLE2;NUP107;CCP110;SMC3;SMC4;CDC20;GOLGA2;PSMD8;PSMD9;PSMD6;CDC23;PSMD7;PPP2R1B;PSMD2;CDC27;PSMD3;RCC1;FBXO5;CDK5RAP2;TMPO;NUP214;NUP210;CSNK2A2;PRKCA;KNL1;DYNC1LI1;PSME3;ZW10;CSNK2B;PSME4;PSME2;KIF20A;NUP98;BLZF1;NUP205;POM121;ANAPC15;SEH1L;SET;CDCA5;CDCA8;NCAPG;ANAPC10;NCAPH;SKA1;ANAPC11;SKA2;DSN1;POM121C;NUP85;PRKAR2B;RAD21;NUP88;CEP76;PLK4;NCAPH2;RCC2;PLK1;ZWINT;H2AX;AHCTF1;CETN2;NCAPG2;PHF…
Reactome	Mitotic Metaphase And Anaphase	156/233	6.24666e-24	3.88334	207.487	ANKLE2;ERCC6L;NUP107;NUP188;ZWILCH;BUB1B;UBE2D1;SMC3;CDC20;PSMD8;PSMD9;PPP1CC;PSMD6;CDC23;PSMD7;PPP2R1B;PTTG1;TUBB3;PSMD2;CDC27;PSMD3;RCC1;BANF1;KNTC1;FBXO5;TMPO;ANAPC7;UBE2E1;VRK1;KNL1;VRK2;TUBA4A;SGO1;DYNC1LI1;SGO2;PSME3;ZW10;PSME4;PSME2;ANAPC5;NUP98;ANAPC1;KPNB1;NUP205;POM121;PSMD12;ANAPC15;SEH1L;PSMD11;PSMD14;PSMD13;CDCA5;CDCA8;PDS5B;ANAPC10;SKA1;NUP160;ANAPC11;SKA2;CCNB2;DSN1;CCNB1;NUP85;RAD…
Reactome	Separation Of Sister Chromatids	123/170	9.56741e-24	5.00347	265.202	ERCC6L;NUP107;ZWILCH;BUB1B;UBE2D1;SMC3;CDC20;PSMD8;PPP1CC;PSMD9;PSMD6;CDC23;PSMD7;PPP2R1B;PTTG1;PSMD2;CDC27;PSMD3;KNTC1;ANAPC7;UBE2E1;KNL1;SGO1;DYNC1LI1;SGO2;PSME3;ZW10;PSME4;PSME2;ANAPC5;NUP98;ANAPC1;PSMD12;ANAPC15;PSMD11;SEH1L;PSMD14;PSMD13;CDCA5;CDCA8;PDS5B;ANAPC10;NUP160;SKA1;ANAPC11;SKA2;DSN1;NUP85;RAD21;UBC;UBE2C;RCC2;PLK1;NDC80;ZWINT;SEM1;KIF18A;UBE2S;AHCTF1;NUF2;PMEPA1;SPDL1;NUDC;SEC13;NU…
Reactome	Mitotic Anaphase	155/232	1.22251e-23	3.85788	203.536	ANKLE2;ERCC6L;NUP107;NUP188;ZWILCH;BUB1B;UBE2D1;SMC3;CDC20;PSMD8;PSMD9;PPP1CC;PSMD6;CDC23;PSMD7;PPP2R1B;PTTG1;TUBB3;PSMD2;CDC27;PSMD3;RCC1;BANF1;KNTC1;TMPO;ANAPC7;UBE2E1;VRK1;KNL1;VRK2;TUBA4A;SGO1;DYNC1LI1;SGO2;PSME3;ZW10;PSME4;PSME2;ANAPC5;NUP98;ANAPC1;KPNB1;NUP205;POM121;PSMD12;ANAPC15;SEH1L;PSMD11;PSMD14;PSMD13;CDCA5;CDCA8;PDS5B;ANAPC10;SKA1;NUP160;ANAPC11;SKA2;CCNB2;DSN1;CCNB1;NUP85;RAD21;UBC…
GO Biological Process	Mitochondrial Translation	82/98	1.68277e-23	9.76301	511.963	MRPS17;GFM1;MRPS15;MRPS16;FASTKD2;MRPS11;MRPS12;MRPL38;MRPL39;MRPL36;MRPL37;MRPL34;MRPL33;MRPL4;MRPL41;MRPL3;MRPL42;MRPL2;MRPL1;MTG1;MRPL9;CHCHD1;EARS2;RARS2;MRPS28;TSFM;MRPS26;MRPS24;MRPS25;MRPS22;MRPS23;MRPS18B;MRPL49;MRPS18A;MRPS2;MRPS21;MRPL47;MRPL48;MRPL45;MRPS7;QRSL1;MRPL43;MRPS5;MRPS18C;TUFM;MRPL44;LARS2;MRPL50;MRPS9;MRPL51;DAP3;MRPL18;MRPS33;MRPL19;MRPS34;MRPL16;MRPL17;MRPL14;MRPL58;MTIF2…
Reactome	S Phase	117/161	6.38283e-23	5.0806	259.648	CCNH;GMNN;UBE2D1;SMC3;PSMD8;PSMD9;PSMD6;CDC23;PSMD7;AKT2;MYC;PSMD2;AKT3;CDC27;PSMD3;AKT1;SKP2;ANAPC7;ESCO1;UBE2E1;ESCO2;CDC25A;CDC25B;RBX1;CCNE2;CCNE1;PSME3;PSME4;PSME2;ANAPC5;DNA2;ANAPC1;PSMD12;ANAPC15;PSMD11;PSMD14;PSMD13;CDCA5;PDS5B;ANAPC10;ANAPC11;ORC5;ORC6;ORC3;RAD21;UBC;SLC19A1;CDT1;UBE2C;CDC6;SEM1;POLA1;CDK7;POLA2;CDK4;UBE2S;CDK2;FEN1;MCM7;MCM8;CKS1B;PMEPA1;POLE;LIN52;RFC5;RFC3;RFC4;RFC2;S…
Reactome	Mitochondrial Translation Elongation	71/82	2.48183e-22	12.2808	610.941	MRPS17;GFM1;MRPS15;MRPS16;MRPS11;MRPL38;MRPL39;MRPL36;MRPL37;MRPL34;MRPL32;MRPL33;MRPL4;MRPL41;MRPL3;MRPL42;MRPL1;MRPL9;CHCHD1;TSFM;MRPS26;MRPS24;MRPS25;MRPS22;MRPS23;MRPL49;MRPS18B;MRPS18A;MRPS2;MRPS21;MRPL47;MRPL48;MRPL45;MRPS7;MRPL43;MRPS5;MRPL44;MRPS18C;TUFM;OXA1L;MRPL50;MRPS9;MRPL51;AURKAIP1;MRPS35;MRPS36;MRPL18;MRPS33;MRPL19;MRPS34;MRPL16;MRPL17;MRPL14;MRPL58;MRPL15;MRPS30;MRPL12;MRPL13;MRP…
Reactome	Synthesis Of DNA	93/119	2.63476e-22	6.81969	338.857	FEN1;MCM7;MCM8;GMNN;UBE2D1;PSMD8;PSMD9;PSMD6;CDC23;PSMD7;PSMD2;CDC27;PSMD3;SKP2;POLE;RFC5;RFC3;RFC4;ANAPC7;RFC2;UBE2E1;RBX1;CCNA2;PSMA5;PSMA6;SLC25A15;PSMA3;PSMA4;CCNE2;PSMA1;CCNE1;POLR1A;PSMA2;PSME3;POLR1B;PSME4;MCM3;PSME2;MCM4;ANAPC5;MCM5;DNA2;MCM6;ANAPC1;PRIM2;PSMD12;ANAPC15;PSMD11;PCNA;PSMD14;PSMD13;PRIM1;ANAPC10;PSMA7;ANAPC11;ORC5;POLD3;PSMB6;PSMB7;ORC6;CDC45;PSMB5;PSMB2;PSMB3;ORC3;POLD1;UBC…
Reactome	Mitochondrial Translation	74/88	1.33871e-21	10.059	483.46	MRPS17;GFM1;MRPS15;MRPS16;MRPS11;MRPL38;MRPL39;MRPL36;MRPL37;MRPL34;MRPL32;MRPL33;MRPL4;MRPL41;MRPL3;MRPL42;MRPL1;MRPL9;CHCHD1;TSFM;MRPS26;MRPS24;MRPS25;MRPS22;MRPS23;MRPL49;MRPS18B;MRPS18A;MRPS2;MRPS21;MRPL47;MRPL48;MRPL45;MRPS7;MRPL43;MRPS5;MRPL44;MRPS18C;TUFM;OXA1L;MRPL50;MRPS9;MRPL51;AURKAIP1;MRRF;MRPS35;MRPS36;MRPL18;MRPS33;MRPL19;MRPS34;MRPL16;MRPL17;MRPL14;MRPL58;MTIF2;MRPL15;MRPS30;MTIF3;…
Reactome	Mitochondrial Translation Initiation	70/82	2.81968e-21	11.0963	525.053	MRPS17;MRPS15;MRPS16;MRPS11;MRPL38;MRPL39;MRPL36;MRPL37;MRPL34;MRPL32;MRPL33;MRPL4;MRPL41;MRPL3;MRPL42;MRPL1;MRPL9;CHCHD1;MRPS26;MRPS24;MRPS25;MRPS22;MRPS23;MRPL49;MRPS18B;MRPS18A;MRPS2;MRPS21;MRPL47;MRPL48;MRPL45;MRPS7;MRPL43;MRPS5;MRPL44;MRPS18C;OXA1L;MRPL50;MRPS9;MRPL51;AURKAIP1;MRPS35;MRPS36;MRPL18;MRPS33;MRPL19;MRPS34;MRPL16;MRPL17;MRPL14;MRPL58;MTIF2;MRPL15;MRPS30;MTIF3;MRPL12;MRPL13;MRPL57…
Reactome	Mitochondrial Translation Termination	69/82	2.91577e-20	10.0942	454.053	MRPS17;MRPS15;MRPS16;MRPS11;MRPL38;MRPL39;MRPL36;MRPL37;MRPL34;MRPL32;MRPL33;MRPL4;MRPL41;MRPL3;MRPL42;MRPL1;MRPL9;CHCHD1;MRPS26;MRPS24;MRPS25;MRPS22;MRPS23;MRPL49;MRPS18B;MRPS18A;MRPS2;MRPS21;MRPL47;MRPL48;MRPL45;MRPS7;MRPL43;MRPS5;MRPL44;MRPS18C;OXA1L;MRPL50;MRPS9;MRPL51;AURKAIP1;MRRF;MRPS35;MRPS36;MRPL18;MRPS33;MRPL19;MRPS34;MRPL16;MRPL17;MRPL14;MRPL58;MRPL15;MRPS30;MRPL12;MRPL13;MRPL57;MRPL10…
Reactome	Translation	170/281	5.67724e-19	2.93398	123.264	RPL4;EIF4A1;SRP19;RPL32;RPL34;RPL10L;APEH;YARS1;YARS2;EEF1B2;RPS17;RPL36AL;NARS2;CHCHD1;EARS2;RARS2;RARS1;EIF1AX;MRPS18B;MRPS18A;MRPS18C;TUFM;LARS2;OXA1L;PPA1;LARS1;TARS2;AURKAIP1;TARS1;CARS2;AARS2;RPN2;MRPL18;MRPL19;RPN1;MRPL16;MRPL17;MRPL14;MRPL15;MRPL12;MRPL13;GSPT1;MRPL10;MRPL11;MRPL20;EIF4EBP1;SSR1;VARS1;EIF2B5;EIF2B4;HARS1;EIF2B3;EIF2B2;ERAL1;MRPL23;EIF2S2;MRPL24;EIF2S1;MRPL21;AIMP1;MRPL30;…
Reactome	G1/S Transition	94/129	7.99527e-19	5.11774	213.258	MCM7;CCNH;MCM8;GMNN;MCM10;CKS1B;PSMD8;PSMD9;PSMD6;PSMD7;PPP2R1B;AKT2;MYC;PSMD2;AKT3;PSMD3;AKT1;FBXO5;TK1;SKP2;POLE;LIN52;CDC25A;CCNA2;PSMA5;PSMA6;SLC25A15;PSMA3;DBF4;PSMA4;RBL1;CCNE2;PSMA1;CCNE1;POLR1A;PSMA2;PSME3;POLR1B;MCM3;PSME2;MCM4;MCM5;MCM6;PRIM2;PSMD12;PSMD11;PCNA;PSMD14;PSMD13;PRIM1;LIN9;TYMS;PSMA7;ORC5;PPP2CA;PSMB6;PPP2CB;PSMB7;CCNB1;ORC6;CDC45;PSMB5;PSMB2;RBBP4;PSMB3;ORC3;UBC;PSMB1;E2F1…
Reactome	G2/M Checkpoints	104/148	9.11507e-19	4.50749	187.237	MDC1;MRE11;PSMD8;PSMD9;PSMD6;PSMD7;CHEK2;PSMD2;CHEK1;PSMD3;GTSE1;PIAS4;HUS1;CDC25C;CDC25A;PSME3;PSME4;UBE2V2;PSME2;DNA2;TP53;RHNO1;BLM;PSMD12;PSMD11;PSMD14;PSMD13;BRCC3;PKMYT1;ORC5;CCNB2;BRIP1;CCNB1;ORC6;ORC3;UBC;CLSPN;TP53BP1;ATRIP;CDC7;CDC6;SEM1;CDK2;CDK1;UBE2N;RAD17;RAD9A;H2AX;YWHAE;MCM7;MCM8;MCM10;BRCA1;YWHAQ;EXO1;H2BC21;UIMC1;TOPBP1;YWHAG;YWHAH;RFC5;RFC3;RMI2;RFC4;RFC2;RMI1;TOP3A;YWHAZ;H2BC1…
Reactome	Mitotic Prometaphase	122/186	6.33563e-18	3.63926	144.116	ERCC6L;NUP107;ZWILCH;BUB1B;CCP110;SMC3;SMC4;CDC20;PPP1CC;PPP2R1B;KNTC1;NEK2;CDK5RAP2;CEP135;CSNK2A2;PRKCA;KNL1;TUBA4A;SGO1;DYNC1LI1;SGO2;ZW10;CSNK2B;NUP98;SEH1L;TUBGCP2;CDCA5;CDCA8;NCAPG;PDS5B;NCAPH;NUP160;SKA1;SKA2;CCNB2;CCNB1;DSN1;NUP85;PRKAR2B;RAD21;CEP76;PLK4;ODF2;RCC2;PLK1;NDC80;ZWINT;KIF18A;CDK1;TUBGCP5;TUBGCP3;YWHAE;AHCTF1;CETN2;ACTR1A;TUBA1A;CNTRL;NUF2;PMEPA1;SPDL1;YWHAG;NUDC;SEC13;NUP133…
Reactome	Mitotic G1 Phase And G1/S Transition	102/147	8.2225e-18	4.32097	169.985	CCNH;GMNN;PSMD8;PSMD9;CCND3;PSMD6;PSMD7;PPP2R1B;AKT2;MYC;PSMD2;AKT3;PSMD3;AKT1;FBXO5;SKP2;CDC25A;CCNE2;CCNE1;PSME3;PSME2;PSMD12;PSMD11;PSMD14;PSMD13;ORC5;CCNB1;ORC6;ORC3;UBC;ABL1;CDT1;CDC7;CDC6;DHFR;SEM1;POLA1;CDK7;POLA2;CDK6;CDK4;CDK2;CDK1;TOP2A;MCM7;MCM8;MCM10;CKS1B;MYBL2;TK1;POLE;LIN52;CCNA2;PSMA5;PSMA6;SLC25A15;PSMA3;DBF4;PSMA4;RBL1;PSMA1;POLR1A;PSMA2;POLR1B;MCM3;MCM4;MCM5;MCM6;PRIM2;PCNA;PRI…
Reactome	DNA Replication	105/155	4.03815e-17	4.00347	151.124	GMNN;UBE2D1;PSMD8;PSMD9;PSMD6;CDC23;PSMD7;PSMD2;CDC27;PSMD3;SKP2;KPNA1;ANAPC7;UBE2E1;RBX1;CCNE2;CCNE1;PSME3;PSME4;PSME2;ANAPC5;DNA2;ANAPC1;KPNB1;PSMD12;ANAPC15;PSMD11;PSMD14;PSMD13;ANAPC10;ANAPC11;ORC5;ORC6;ORC3;UBC;SLC19A1;CDT1;UBE2C;CDC7;CDC6;SEM1;POLA1;POLA2;UBE2S;CDK2;H2AX;FEN1;MCM7;MCM8;MCM10;H2BC21;POLE;RFC5;RFC3;RFC4;RFC2;CCNA2;H2BC12;PSMA5;PSMA6;SLC25A15;H2AJ;PSMA3;DBF4;PSMA4;PSMA1;POLR1A…
GO Biological Process	Ribosome Biogenesis	105/155	4.03815e-17	4.00347	151.124	LTV1;POP4;FCF1;C1ORF131;NOC2L;PWP2;RRP9;FBL;RPS17;MTREX;GLUL;NOM1;RRP7BP;PIH1D1;NGDN;GTF3A;WDR74;DDX10;DNTTIP2;WDR75;GTPBP4;EBNA1BP2;DKC1;GRWD1;MRTO4;PIH1D2;RPS19BP1;NOLC1;SNU13;RPF2;SPATA5;RRP7A;SPATA5L1;DHX37;RRS1;SURF6;UTP20;LYAR;NOP14;NOP16;PNO1;EIF2S1;MRPL22;WDR55;RCL1;MPHOSPH10;PIN4;DHX29;RBIS;RPS24;DDX49;DDX47;NVL;PAK1IP1;WDR3;MRPS12;NAT10;MRPL36;WDR46;WDR43;NOB1;RIOK2;RIOK1;RRP12;PELP1;UT…
Reactome	Resolution Of Sister Chromatid Cohesion	78/106	2.91487e-16	5.29875	189.544	ERCC6L;AHCTF1;NUP107;ZWILCH;BUB1B;SMC3;CDC20;PPP1CC;PPP2R1B;NUF2;PMEPA1;KNTC1;SPDL1;NUDC;SEC13;NUP133;PPP2R5D;KNL1;RANGAP1;SMC1A;CKAP5;DYNLL2;SGO1;DYNC1LI1;SGO2;INCENP;ZW10;BIRC5;KIF2C;NUP98;MAPRE1;ITGB3BP;DYNC1I2;SEH1L;CDCA5;MIS12;PMF1-BGLAP;CDCA8;PDS5B;HDAC8;CENPA;NUP160;SKA1;AURKB;SKA2;PPP2CA;CCNB2;PPP2CB;CCNB1;DSN1;NUP85;RAD21;BUB3;BUB1;RANBP2;CENPU;RCC2;PLK1;NDC80;ZWINT;CENPE;KIF18A;CENPF;CE…
Reactome	Mitotic Spindle Checkpoint	80/110	3.78519e-16	5.07301	180.144	ERCC6L;AHCTF1;NUP107;ZWILCH;BUB1B;UBE2D1;CDC20;PPP1CC;CDC23;PPP2R1B;CDC27;NUF2;KNTC1;SPDL1;NUDC;SEC13;ANAPC7;NUP133;UBE2E1;PPP2R5D;KNL1;RANGAP1;CKAP5;DYNLL2;SGO1;DYNC1LI1;SGO2;INCENP;ZW10;BIRC5;ANAPC5;KIF2C;NUP98;MAPRE1;ANAPC1;ITGB3BP;DYNC1I2;ANAPC15;SEH1L;MIS12;PMF1-BGLAP;CDCA8;CENPA;ANAPC10;NUP160;SKA1;AURKB;ANAPC11;SKA2;PPP2CA;PPP2CB;DSN1;NUP85;BUB3;BUB1;RANBP2;CENPU;UBE2C;RCC2;PLK1;NDC80;ZWIN…
GO Biological Process	DNA-templated DNA Replication	55/69	2.04299e-14	7.4556	235.014	MCM7;MCM10;POLB;TOPBP1;POLE;POLG;RFC5;WDHD1;RFC3;RFC4;RFC1;RFC2;TWNK;RECQL;MCM3;MCM4;MCM5;DNA2;MCM6;MCM2;PRIM2;BLM;POLDIP2;PRIM1;PRIMPOL;ORC5;POLD3;RECQL4;CDC45;CHRAC1;ORC6;ORC1;ORC3;POLD1;ORC2;POLD2;MCMBP;TEFM;GINS1;GINS2;MGME1;RRM1;GINS3;GINS4;HMGA1;LRWD1;NOC3L;POLE4;POLA1;POLA2;RAD51;POLE2;POLE3;CDK2AP1;SSBP1
Reactome	Unattached Kinetochores Signal Amplification Via A MAD2 Inhibitory Signal	68/93	3.97857e-14	5.16741	159.442	AHCTF1;ERCC6L;NUP107;ZWILCH;BUB1B;CDC20;PPP1CC;PPP2R1B;NUF2;KNTC1;SPDL1;NUDC;SEC13;NUP133;PPP2R5D;KNL1;RANGAP1;CKAP5;DYNLL2;SGO1;DYNC1LI1;SGO2;INCENP;ZW10;BIRC5;KIF2C;NUP98;MAPRE1;ITGB3BP;DYNC1I2;SEH1L;MIS12;PMF1-BGLAP;CDCA8;CENPA;AURKB;NUP160;SKA1;SKA2;PPP2CA;PPP2CB;DSN1;NUP85;BUB3;BUB1;RANBP2;CENPU;RCC2;PLK1;NDC80;ZWINT;CENPE;CENPF;KIF18A;CENPH;CENPI;CENPK;CENPL;CENPS-CORT;CENPM;CENPN;CENPO;CEN…
GO Biological Process	DNA Metabolic Process	162/288	3.98958e-14	2.45731	75.8141	DCLRE1B;SMARCAL1;SMARCB1;DCLRE1C;MRE11;NUDT1;PARK7;BACH1;RUVBL2;CHEK1;RUVBL1;LONP1;PCLAF;SMARCAD1;NBN;KPNA2;NUDT15;MEN1;GEN1;WDHD1;ENDOG;LIG1;USP3;RECQL;REV1;HUS1;LIG3;CHD1L;INIP;MSH6;NEIL3;MSH2;GRWD1;PSME4;TIMELESS;UBE2V2;ADPRS;SLX1A;DNA2;RTEL1;BLM;VCP;SET;RNASEH2A;PRKDC;ZBTB1;PDS5B;ORC5;RAD51AP1;ORC6;TERT;ORC1;NTHL1;RAD21;ORC3;HLTF;ORC2;ATRIP;XRCC6;UBE2B;XRCC5;TREX1;XRCC2;TREX2;XRCC3;FANCA;FANC…
Reactome	Processing Of Capped Intron-Containing Pre-mRNA	139/242	2.92286e-13	2.57508	74.3196	NUP107;NUP188;EIF4A3;HNRNPR;CCAR1;EFTUD2;SNRPD2;MAGOH;CWC22;PAPOLA;MTREX;SNRPD3;TXNL4A;ISY1-RAB43;NUP214;AQR;NUP210;METTL3;THOC3;GTF2F1;THOC5;WBP11;CRNKL1;GTF2F2;THOC7;THOC6;PRPF4;DDX39A;DDX39B;SARNP;SNRPG;SRSF2;SNRNP27;SRSF3;PPIH;SNRPE;NUP98;SNRPF;SNRPC;SRSF7;SNRPA;SF1;SNRPB;SRSF9;SLBP;NUP205;POM121;SEH1L;RBM8A;CSTF2;SNU13;NUP160;POM121C;NUP85;PCBP1;CSTF1;NUP88;HSPA8;CHTOP;CPSF7;CPSF1;NUP155;ALY…
Reactome	Mitotic G2-G2/M Phases	112/184	3.07754e-13	2.96356	85.3786	CCNH;CCP110;PPP1CB;PSMD8;PSMD9;PSMD6;PSMD7;PPP2R1B;PPME1;PSMD2;PSMD3;NEK2;GTSE1;CDK5RAP2;BORA;CEP135;FKBPL;FBXW11;PRKCA;CDC25C;CDC25A;TUBA4A;CDC25B;RBX1;PSME3;PSME4;PSME2;TP53;PSMD12;PSMD11;PSMD14;PSMD13;TUBGCP2;HMMR;PKMYT1;CCNB2;CCNB1;PRKAR2B;UBC;CEP76;PLK4;ODF2;PLK1;SEM1;TPX2;CDK7;CDK2;CDK1;TUBGCP5;TUBGCP3;YWHAE;HSP90AB1;CETN2;FOXM1;ACTR1A;TUBA1A;CNTRL;MYBL2;RAB8A;YWHAG;LIN52;TUBB;HAUS3;HAUS6;H…
Reactome	DNA Strand Elongation	30/31	3.11332e-13	56.784	1635.26	PRIM2;FEN1;PCNA;MCM7;MCM8;PRIM1;POLD3;CDC45;POLD1;POLD2;LRIG1;SLC19A1;GINS1;RFC5;GINS2;RFC3;RFC4;RFC2;GINS3;GINS4;POLA1;POLA2;POLR1A;POLR1B;RPA3;MCM3;MCM4;MCM5;DNA2;MCM6
Reactome	Switching Of Origins To A Post-Replicative State	65/90	3.78427e-13	4.93727	141.22	MCM7;MCM8;GMNN;UBE2D1;PSMD8;PSMD9;PSMD6;CDC23;PSMD7;PSMD2;CDC27;PSMD3;SKP2;ANAPC7;UBE2E1;RBX1;CCNA2;PSMA5;PSMA6;SLC25A15;PSMA3;PSMA4;CCNE2;PSMA1;CCNE1;PSMA2;PSME3;PSME4;MCM3;MCM4;PSME2;ANAPC5;MCM5;MCM6;ANAPC1;PSMD12;ANAPC15;PSMD11;PSMD14;PSMD13;ANAPC10;PSMA7;ANAPC11;ORC5;PSMB6;PSMB7;ORC6;PSMB5;PSMB2;PSMB3;ORC3;PSMB1;UBC;RPS27A;CDT1;UBE2C;CDC6;SEM1;PSMC6;PSMC3;PSMC4;UBE2S;PSMC1;CDK2;PSMC2
Reactome	G2/M Transition	110/182	9.67316e-13	2.90979	80.4971	CCNH;CCP110;PPP1CB;PSMD8;PSMD9;PSMD6;PSMD7;PPP2R1B;PPME1;PSMD2;PSMD3;NEK2;GTSE1;CDK5RAP2;BORA;CEP135;FKBPL;FBXW11;PRKCA;CDC25C;CDC25A;TUBA4A;CDC25B;RBX1;PSME3;PSME4;PSME2;TP53;PSMD12;PSMD11;PSMD14;PSMD13;TUBGCP2;HMMR;PKMYT1;CCNB2;CCNB1;PRKAR2B;UBC;CEP76;PLK4;ODF2;PLK1;SEM1;TPX2;CDK7;CDK2;CDK1;TUBGCP5;TUBGCP3;YWHAE;HSP90AB1;CETN2;FOXM1;ACTR1A;TUBA1A;CNTRL;MYBL2;RAB8A;YWHAG;LIN52;TUBB;HAUS3;HAUS6;H…
WikiPathway	DNA Replication	37/42	9.74177e-13	14.0166	387.661	PRIM2;PCNA;MCM7;PRIM1;GMNN;MCM10;ORC5;POLD3;ORC6;CDC45;ORC1;POLD1;ORC3;POLD2;UBC;ORC2;POLE;RFC5;CDT1;RFC3;RFC4;RFC1;RFC2;RPA2;CDC7;CDC6;POLA1;POLA2;DBF4;RPA3;POLE2;CDK2;MCM3;MCM4;MCM5;MCM6;MCM2
Reactome	DNA Repair	168/310	1.06856e-12	2.26039	62.307	DCLRE1B;MDC1;DCLRE1C;MRE11;CCNH;MPG;ALKBH2;PPP4R2;EME1;CHEK2;CHEK1;RUVBL1;PCLAF;POTEF;KPNA2;HMGN1;ISY1-RAB43;GEN1;PIAS4;AQR;TIPIN;USP7;REV1;HUS1;CHD1L;PIAS1;RBX1;MSH6;NEIL3;NEIL2;MSH2;FANCD2;TIMELESS;UBE2V2;ADPRS;SLX1A;DNA2;TP53;RHNO1;RTEL1;BLM;VCP;PAXIP1;PRKDC;BRCC3;RAD51AP1;BRIP1;PPP4C;NTHL1;UBC;ABL1;TP53BP1;CLSPN;ATRIP;NHEJ1;SLC19A1;FANCI;ACD;XRCC6;UBE2I;XRCC4;FANCM;UBE2B;XRCC5;XRCC2;XRCC3;FAN…
Reactome	EML4 And NUDC In Mitotic Spindle Formation	68/97	1.11021e-12	4.45329	122.583	ERCC6L;AHCTF1;NUP107;ZWILCH;BUB1B;CDC20;PPP1CC;PPP2R1B;NUF2;KNTC1;SPDL1;NUDC;SEC13;NUP133;PPP2R5D;KNL1;RANGAP1;CKAP5;DYNLL2;SGO1;DYNC1LI1;SGO2;INCENP;ZW10;BIRC5;KIF2C;NUP98;MAPRE1;ITGB3BP;DYNC1I2;SEH1L;MIS12;PMF1-BGLAP;CDCA8;CENPA;NUP160;SKA1;AURKB;SKA2;PPP2CA;PPP2CB;DSN1;NUP85;BUB3;BUB1;RANBP2;CENPU;RCC2;PLK1;NDC80;ZWINT;CENPE;KIF18A;CENPF;CENPH;CENPI;CENPK;CENPL;CENPS-CORT;CENPM;CENPN;CENPO;CEN…
Reactome	DNA Replication Pre-Initiation	83/127	1.59212e-12	3.58629	97.4251	H2AX;MCM7;MCM8;GMNN;UBE2D1;MCM10;PSMD8;PSMD9;PSMD6;CDC23;PSMD7;PSMD2;H2BC21;CDC27;PSMD3;POLE;KPNA1;ANAPC7;UBE2E1;H2BC12;PSMA5;PSMA6;SLC25A15;H2AJ;PSMA3;DBF4;PSMA4;PSMA1;POLR1A;PSMA2;PSME3;POLR1B;H2BC11;MCM3;PSME2;MCM4;ANAPC5;MCM5;MCM6;ANAPC1;KPNB1;PRIM2;PSMD12;ANAPC15;PSMD11;PSMD14;PSMD13;PRIM1;ANAPC10;PSMA7;ANAPC11;ORC5;PSMB6;PSMB7;ORC6;CDC45;PSMB5;PSMB2;PSMB3;ORC3;UBC;PSMB1;RPS27A;H2AZ1;CDT1;H2…
WikiPathway	DNA IR Damage And Cellular Response Via ATR	59/81	2.5358e-12	5.08937	135.889	H2AX;MDC1;SMARCAL1;FEN1;MRE11;BRCA1;BRCA2;FOXM1;POLB;EXO1;CHEK2;CHEK1;UIMC1;NBN;IKBKG;TOPBP1;PARP1;RMI1;TOP3A;RECQL;HUS1;SMC1A;CDC25C;MSH2;FANCD2;EEF1E1;TP53;MCPH1;MCM2;PCNA;PRKDC;ABRAXAS1;BRCC3;PPM1D;RECQL4;BRIP1;CDC45;RBBP8;E2F1;USP1;TP53BP1;CLSPN;ATRIP;FANCI;XRCC5;PLK1;FANCA;RPA2;MLH1;SEM1;RAD50;RAD51;RFWD3;CDK2;CDK1;RAD17;RAD1;ATR;RAD9A
GO Biological Process	DNA Repair	158/291	4.10205e-12	2.26793	59.464	DCLRE1B;SMARCAL1;DCLRE1C;MRE11;MPG;NUDT1;CIB1;NUCKS1;PARK7;BACH1;ALKBH2;EME1;CHEK2;CHEK1;NBN;MEN1;PIAS4;WDHD1;LIG1;ZGRF1;USP3;RECQL;HUS1;LIG3;CHD1L;INIP;TRAIP;MSH6;DEPDC1B;NEIL3;NEIL2;MSH2;FANCD2;PSME4;TIMELESS;UBE2V2;ADPRS;SLX1A;DNA2;UBE2V1;TP53;RHNO1;BLM;VCP;RNASEH2A;PRKDC;TEX264;CDCA5;ZBTB1;PDS5B;RAD51AP1;NTHL1;RAD21;HLTF;ATRIP;NHEJ1;FANCI;XRCC6;XRCC4;FANCM;UBE2B;XRCC5;TREX1;XRCC2;XRCC3;FANCA;…
Reactome	Activation Of APC/C And APC/C:Cdc20 Mediated Degradation Of Mitotic Proteins	56/76	4.17263e-12	5.31214	139.191	BUB1B;UBE2D1;CDC20;PSMD8;PSMD9;PSMD6;CDC23;PSMD7;PTTG1;PSMD2;CDC27;PSMD3;NEK2;ANAPC7;UBE2E1;CCNA2;PSMA5;PSMA6;PSMA3;PSMA4;PSMA1;PSMA2;PSME3;PSME4;PSME2;ANAPC5;ANAPC1;PSMD12;ANAPC15;PSMD11;PSMD14;PSMD13;ANAPC10;PSMA7;ANAPC11;PSMB6;PSMB7;CCNB1;PSMB5;PSMB2;PSMB3;PSMB1;UBC;BUB3;RPS27A;UBE2C;PLK1;SEM1;PSMC6;PSMC3;PSMC4;UBE2S;PSMC1;PSMC2;CDK1;MAD2L1
Reactome	rRNA Modification In Nucleus And Cytosol	47/60	5.23255e-12	6.85379	178.035	UTP25;DDX49;DDX47;WDR3;SPPL2A;NOP2;TSR3;FCF1;NAT10;NOC4L;SNU13;THUMPD1;PWP2;WDR46;WDR43;RRP9;NOL6;RRP7A;FBL;TRMT112;PDCD11;BMS1;DHX37;GAR1;RRP36;UTP20;BUD23;UTP14A;UTP15;NOP56;WDR36;NOP14;NOP58;UTP6;UTP11;UTP4;PNO1;UTP3;WDR75;IMP4;UTP18;RCL1;DKC1;NHP2;MPHOSPH10;NOL11;NOP10
GO Biological Process	rRNA Processing	69/101	5.26588e-12	4.0948	106.341	DDX49;DDX47;NVL;POP4;WDR3;NAT10;RRP9;FBL;RPS17;NOB1;MTREX;RIOK2;RIOK1;RRP12;RRP15;PELP1;UTP15;WDR36;RRP7BP;PIH1D1;WDR74;DDX10;DDX54;EBNA1BP2;DKC1;MRTO4;C1D;NHP2;PIH1D2;SRFBP1;PRKDC;NOP2;MAK16;TSR3;NOLC1;NOL8;SNU13;NOC4L;MRM2;NOL6;RRP7A;EXOSC7;EXOSC5;EXOSC10;EXOSC4;ERI1;EXOSC9;PES1;RPL14;RRP36;UTP20;IGF2BP3;EXOSC3;LYAR;EXOSC2;NOP56;NOP14;NOP58;UTP4;RPL35A;WDR55;LSM6;LAS1L;MPHOSPH10;ESF1;PIN4;NOL11…
Reactome	RHO GTPases Activate Formins	78/119	5.93137e-12	3.61505	93.4518	ITGB1;ERCC6L;AHCTF1;NUP107;ZWILCH;BUB1B;CDC20;PPP1CC;PPP2R1B;NUF2;KNTC1;POTEF;SPDL1;NUDC;SEC13;NUP133;PPP2R5D;KNL1;RANGAP1;CKAP5;DYNLL2;RHOD;RHOA;RHOB;SGO1;DYNC1LI1;SGO2;INCENP;ZW10;BIRC5;KIF2C;NUP98;PFN1;MAPRE1;ITGB3BP;DYNC1I2;SEH1L;SRF;MIS12;PMF1-BGLAP;CDCA8;CENPA;NUP160;SKA1;AURKB;SKA2;CDC42;PPP2CA;PPP2CB;DSN1;NUP85;BUB3;BUB1;RANBP2;CENPU;RCC2;PLK1;NDC80;ZWINT;DIAPH1;CENPE;KIF18A;CENPF;DIAPH3;…
Reactome	APC/C:Cdc20 Mediated Degradation Of Mitotic Proteins	55/75	8.94207e-12	5.21652	132.71	BUB1B;UBE2D1;CDC20;PSMD8;PSMD9;PSMD6;CDC23;PSMD7;PTTG1;PSMD2;CDC27;PSMD3;NEK2;ANAPC7;UBE2E1;CCNA2;PSMA5;PSMA6;PSMA3;PSMA4;PSMA1;PSMA2;PSME3;PSME4;PSME2;ANAPC5;ANAPC1;PSMD12;ANAPC15;PSMD11;PSMD14;PSMD13;ANAPC10;PSMA7;ANAPC11;PSMB6;PSMB7;CCNB1;PSMB5;PSMB2;PSMB3;PSMB1;UBC;BUB3;RPS27A;UBE2C;SEM1;PSMC6;PSMC3;PSMC4;UBE2S;PSMC1;PSMC2;CDK1;MAD2L1
Reactome	Host Interactions Of HIV Factors	83/130	1.0142e-11	3.35661	84.9703	NUP107;NUP188;AP2A1;PSMD8;PSMD9;PSMD6;PSMD7;AP1G1;PSMD2;PSMD3;NUP62;AP1S2;AP1S1;RCC1;BANF1;AP1S3;ELOC;B2M;KPNA1;NUP214;NDC1;SEC13;NUP210;NUP133;AP1B1;RANGAP1;RBX1;PSMA5;PSMA6;PSMA3;PSMA4;PSMA1;PACS1;PSMA2;PSME3;NUP50;PSME4;PSME2;NUP98;SLC25A5;PPIA;SLC25A4;KPNB1;NUP58;NUP205;POM121;PSMD12;PSMD11;SEH1L;PSMD14;PSMD13;NUP160;PSMA7;PSMB6;PSMB7;PSMB5;POM121C;PSMB2;NUP85;PSMB3;UBC;PSMB1;AP2S1;NUP88;RPS2…
WikiPathway	Cell Cycle	78/120	1.12039e-11	3.52871	88.9755	YWHAE;MCM7;CCNH;SMC3;CDC14B;CDC20;CCND3;CDC23;PTTG1;YWHAQ;CHEK2;MYC;CHEK1;CDC27;SKP2;YWHAG;YWHAH;ANAPC7;CDC25C;SMC1A;YWHAZ;CDC25A;CDC25B;RBX1;CCNA2;RBL1;DBF4;CCNE2;ESPL1;CCNE1;MCM3;MCM4;ANAPC5;MCM5;MCM6;TP53;ANAPC1;MCM2;ANAPC13;HDAC2;PCNA;PRKDC;TTK;PKMYT1;ANAPC10;ANAPC11;ORC5;CCNB2;CCNB1;ORC6;CDC45;ORC1;ORC3;RAD21;ORC2;ABL1;E2F1;E2F2;SFN;E2F3;BUB3;E2F4;E2F5;BUB1;TGFB2;CDKN2C;PLK1;CDC7;CDC6;GADD45…
WikiPathway	DNA Repair Pathways Full Network	78/120	1.12039e-11	3.52871	88.9755	H2AX;FEN1;DCLRE1C;MRE11;CCNH;MPG;CETN2;OGG1;HMGB1;BRCA1;BRCA2;POLB;EXO1;CHEK1;NBN;POLE;RFC5;RFC3;RFC4;LIG1;RFC1;PARP1;RFC2;PARP2;REV1;LIG3;RAD23A;RBX1;MSH6;DDB1;NEIL3;NEIL2;RAD51C;MSH2;FANCD2;PCNA;PRKDC;FAAP24;UNG;RAD54B;POLD3;BRIP1;RAP1A;NTHL1;POLD1;TDG;POLD2;USP1;NHEJ1;FANCI;MBD4;XRCC6;XRCC4;FANCM;CENPX;XRCC5;FANCA;XRCC1;RPA2;APEX2;FANCC;GTF2H1;FANCB;FANCE;MLH1;GTF2H3;FANCG;FANCF;POLE4;CDK7;RAD…
GO Biological Process	Ribonucleoprotein Complex Biogenesis	77/118	1.13275e-11	3.56818	89.9317	LTV1;NVL;PAK1IP1;WDR3;MRPS12;FCF1;C1ORF131;NAT10;MRPL36;NOC2L;PWP2;WDR46;WDR43;RRP9;FBL;RPS17;RIOK2;RIOK1;GLUL;UTP15;NOM1;WDR36;UTP11;NGDN;GTF3A;WDR74;DNTTIP2;WDR75;URB2;UTP18;GTPBP4;EBNA1BP2;SHQ1;GRWD1;MRTO4;RPS19BP1;NIP7;SNU13;MALSU1;RPF2;SPATA5;SDAD1;TMA16;NOL6;RRP7A;EXOSC10;SPATA5L1;BMS1;PES1;TGS1;DHX37;RRS1;RPL14;SURF6;RRP36;UTP20;IGF2BP3;ZNF622;NOP56;NOP14;NOP58;NPM1;UTP6;NOP16;UTP4;PNO1;UT…
Reactome	Metabolism Of Non-Coding RNA	42/52	1.13533e-11	7.95812	200.557	NUP205;POM121;NUP107;SEH1L;NUP188;DDX20;LIN9;NUP160;SNRPD2;POM121C;NUP85;NUP62;NUP88;SNRPD3;SMN1;NDC1;NUP214;RANBP2;PRMT5;SEC13;NCBP1;NUP133;NUP210;NUP155;NUP153;SNUPN;WDR77;CLNS1A;NUP50;GEMIN4;SNRPG;GEMIN5;NUP35;GEMIN6;SNRPE;GEMIN7;NUP98;SNRPF;GEMIN8;NUP58;SNRPB;NUP37
WikiPathway	Metabolic Reprogramming In Colon Cancer	36/42	1.15744e-11	11.3623	286.129	GPI;FH;SHMT2;SLC2A1;DLST;SLC1A5;ENO1;PDHB;GLS;LDHA;PPAT;PGK1;SLC16A3;IDH3A;G6PD;PDHA1;MDH2;PGAM1;GOT2;IDH2;PYCR1;TALDO1;PGD;SDHB;PAICS;RPIA;GLUD1;ACLY;PFKL;PKM;FASN;SUCLG2;ACO2;TKT;GAPDH;GART
Reactome	APC/C-mediated Degradation Of Cell Cycle Proteins	61/87	1.59198e-11	4.4523	110.7	BUB1B;UBE2D1;CDC20;PSMD8;PSMD9;PSMD6;CDC23;PSMD7;PTTG1;PSMD2;CDC27;PSMD3;NEK2;FBXO5;SKP2;ANAPC7;UBE2E1;CCNA2;PSMA5;PSMA6;PSMA3;PSMA4;PSMA1;PSMA2;PSME3;PSME4;PSME2;ANAPC5;ANAPC1;PSMD12;ANAPC15;PSMD11;PSMD14;PSMD13;ANAPC10;AURKB;PSMA7;ANAPC11;AURKA;PSMB6;PSMB7;CCNB1;PSMB5;PSMB2;PSMB3;PSMB1;UBC;BUB3;RPS27A;UBE2C;PLK1;SEM1;PSMC6;PSMC3;PSMC4;UBE2S;PSMC1;CDK2;PSMC2;CDK1;MAD2L1
Reactome	Homology Directed Repair	77/119	2.12207e-11	3.48296	85.5974	H2AX;MDC1;FEN1;MRE11;BRCA1;BRCA2;EME1;PPP4R2;EXO1;H2BC21;CHEK1;UIMC1;TOPBP1;POLE;GEN1;PIAS4;RFC5;TIPIN;RFC3;RMI2;RFC4;PARP1;PARP2;RFC2;RMI1;TOP3A;HUS1;SPIDR;CCNA2;H2BC12;RNF168;RAD51D;RAD51C;POLR1A;POLR1B;H2BC11;TIMELESS;UBE2V2;SLX1A;DNA2;RHNO1;BLM;RTEL1;PCNA;ABRAXAS1;BRCC3;RNF4;RAD51AP1;POLD3;BRIP1;PPP4C;POLD1;UBC;NSD2;POLD2;ABL1;RBBP8;CLSPN;TP53BP1;RPS27A;ATRIP;SLC19A1;UBE2I;XRCC2;XRCC3;XRCC1;S…
Reactome	Mitochondrial Protein Import	49/65	2.2634e-11	5.80603	142.315	TOMM20;TOMM22;CHCHD4;CHCHD5;CHCHD2;CHCHD3;TIMM17A;PMPCB;TIMM17B;PMPCA;COA6;TOMM70;CMC2;PAM16;TIMM23;TIMM22;TIMM21;BCS1L;VDAC1;FXN;SLC25A4;SLC25A13;TOMM40;TIMM9;COX17;TIMM13;TIMM10;ATP5MC1;HSPD1;TIMM50;ATP5F1B;SAMM50;GRPEL1;PITRM1;GRPEL2;COA4;HSPA9;TIMM8B;TIMM8A;MTX1;MTX2;CHCHD10;TIMM44;CS;TIMM10B;COQ2;ACO2;TOMM5;TOMM6
Reactome	Chromosome Maintenance	76/118	4.00131e-11	3.43722	82.2934	H2AX;FEN1;DSCC1;HJURP;CHTF18;MIS18BP1;RUVBL2;H2BC21;RUVBL1;PPP6R3;OIP5;RFC5;DAXX;RFC3;RFC4;RFC2;KNL1;CCNA2;H2BC12;H2AJ;SHQ1;DKC1;POLR1A;POLR1B;H2BC11;NHP2;POT1;DNA2;ITGB3BP;PIF1;PRIM2;BLM;RTEL1;PCNA;PRIM1;CENPA;POLD3;TERT;RBBP4;POLR2B;POLD1;POLD2;POLR2D;GAR1;LRIG1;POLR2F;POLR2G;POLR2H;RBBP7;SLC19A1;POLR2K;POLR2L;H2AZ1;CENPU;H2AZ2;ACD;NPM1;CENPW;CENPX;POLA1;POLA2;MIS18A;CENPH;CENPI;RPA3;CDK2;CENPK…
Reactome	APC:Cdc20 Mediated Degradation Of Cell Cycle Proteins Before Cycle Checkpoint Satisfied	53/73	4.04847e-11	5.02537	120.258	BUB1B;UBE2D1;CDC20;PSMD8;PSMD9;PSMD6;CDC23;PSMD7;PSMD2;CDC27;PSMD3;NEK2;ANAPC7;UBE2E1;CCNA2;PSMA5;PSMA6;PSMA3;PSMA4;PSMA1;PSMA2;PSME3;PSME4;PSME2;ANAPC5;ANAPC1;PSMD12;ANAPC15;PSMD11;PSMD14;PSMD13;ANAPC10;PSMA7;ANAPC11;PSMB6;PSMB7;PSMB5;PSMB2;PSMB3;PSMB1;UBC;BUB3;RPS27A;UBE2C;SEM1;PSMC6;PSMC3;PSMC4;UBE2S;PSMC1;PSMC2;CDK1;MAD2L1
GO Biological Process	Translation	130/234	4.07859e-11	2.38185	56.9803	RPL4;RPL32;RPL34;APEH;YARS2;EEF1B2;RPS17;RPL36AL;CHCHD1;RARS2;RARS1;MRPS18B;MRPS18A;GTPBP1;FTSJ1;MRPS18C;TUFM;LARS2;LARS1;RPL24;AURKAIP1;DAP3;MRPL18;MRPL19;MRPL16;MRPL17;MRPL14;MRPL12;MRPL13;GSPT1;MRPL10;MRPL11;MRPL20;ZC3H15;VARS1;HARS1;MRPL27;MRPL23;HARS2;MRPL24;MRPL21;MRPL22;MRPL30;RPS26;AGO2;RPS24;FARSB;EIF4G1;MRPS17;HBS1L;MRPS15;MRPS16;FASTKD2;MRPS11;MRPS12;MRPL38;MRPL39;MRPL36;MRPL37;MRPL34;…
Reactome	Activation Of Pre-Replicative Complex	29/32	6.39699e-11	18.2916	429.352	PRIM2;MCM7;MCM8;PRIM1;GMNN;MCM10;ORC5;CDC45;ORC6;ORC3;POLE;CDT1;CDC7;CDC6;POLE4;POLA1;SLC25A15;POLA2;DBF4;POLR1A;POLE2;POLR1B;RPA3;CDK2;POLE3;MCM3;MCM4;MCM5;MCM6
Reactome	Cdc20:Phospho-APC/C Mediated Degradation Of Cyclin A	52/72	8.55043e-11	4.92984	114.286	BUB1B;UBE2D1;CDC20;PSMD8;PSMD9;PSMD6;CDC23;PSMD7;PSMD2;CDC27;PSMD3;ANAPC7;UBE2E1;CCNA2;PSMA5;PSMA6;PSMA3;PSMA4;PSMA1;PSMA2;PSME3;PSME4;PSME2;ANAPC5;ANAPC1;PSMD12;ANAPC15;PSMD11;PSMD14;PSMD13;ANAPC10;PSMA7;ANAPC11;PSMB6;PSMB7;PSMB5;PSMB2;PSMB3;PSMB1;UBC;BUB3;RPS27A;UBE2C;SEM1;PSMC6;PSMC3;PSMC4;UBE2S;PSMC1;PSMC2;CDK1;MAD2L1
Reactome	DNA Double-Strand Break Repair	90/149	1.14742e-10	2.89971	66.3695	H2AX;MDC1;FEN1;DCLRE1C;MRE11;BRCA1;BRCA2;EME1;PPP4R2;EXO1;CHEK2;H2BC21;CHEK1;UIMC1;TOPBP1;KPNA2;POLE;GEN1;PIAS4;RFC5;TIPIN;RFC3;RMI2;RFC4;PARP1;PARP2;RFC2;RMI1;TOP3A;HUS1;SPIDR;CCNA2;H2BC12;RNF168;RAD51D;RAD51C;POLR1A;POLR1B;H2BC11;TIMELESS;UBE2V2;SLX1A;DNA2;TP53;RHNO1;BLM;RTEL1;PAXIP1;PCNA;PRKDC;ABRAXAS1;BRCC3;RNF4;RAD51AP1;POLD3;BRIP1;PPP4C;POLD1;UBC;NSD2;POLD2;ABL1;RBBP8;CLSPN;TP53BP1;RPS27A;A…
Reactome	Regulation Of APC/C Activators Between G1/S And Early Anaphase	56/80	1.19482e-10	4.42543	101.112	BUB1B;UBE2D1;CDC20;PSMD8;PSMD9;PSMD6;CDC23;PSMD7;PSMD2;CDC27;PSMD3;FBXO5;ANAPC7;UBE2E1;CCNA2;PSMA5;PSMA6;PSMA3;PSMA4;PSMA1;PSMA2;PSME3;PSME4;PSME2;ANAPC5;ANAPC1;PSMD12;ANAPC15;PSMD11;PSMD14;PSMD13;ANAPC10;PSMA7;ANAPC11;PSMB6;PSMB7;CCNB1;PSMB5;PSMB2;PSMB3;PSMB1;UBC;BUB3;RPS27A;UBE2C;PLK1;SEM1;PSMC6;PSMC3;PSMC4;UBE2S;PSMC1;CDK2;PSMC2;CDK1;MAD2L1
Reactome	HDR Thru Homologous Recombination (HRR)	49/67	1.43748e-10	5.16012	116.944	MRE11;BRCA1;BRCA2;EME1;EXO1;CHEK1;TOPBP1;POLE;GEN1;RFC5;RFC3;RMI2;RFC4;RFC2;RMI1;TOP3A;HUS1;SPIDR;RAD51D;RAD51C;POLR1A;POLR1B;SLX1A;DNA2;RHNO1;BLM;RTEL1;PCNA;POLD3;RAD51AP1;BRIP1;POLD1;POLD2;UBC;RBBP8;RPS27A;ATRIP;SLC19A1;XRCC2;XRCC3;POLE4;SEM1;RAD50;RAD51;POLE2;RPA3;POLE3;RAD17;RAD9A
Reactome	HDR Thru Homologous Recombination (HRR) Or Single Strand Annealing (SSA)	73/114	1.44033e-10	3.38085	76.6134	H2AX;MDC1;MRE11;BRCA1;BRCA2;EME1;PPP4R2;EXO1;H2BC21;CHEK1;UIMC1;TOPBP1;POLE;GEN1;PIAS4;RFC5;TIPIN;RFC3;RMI2;RFC4;RFC2;RMI1;TOP3A;HUS1;SPIDR;CCNA2;H2BC12;RNF168;RAD51D;RAD51C;POLR1A;POLR1B;H2BC11;TIMELESS;UBE2V2;SLX1A;DNA2;RHNO1;BLM;RTEL1;PCNA;ABRAXAS1;BRCC3;RNF4;RAD51AP1;POLD3;BRIP1;PPP4C;POLD1;UBC;NSD2;POLD2;ABL1;RBBP8;CLSPN;TP53BP1;RPS27A;ATRIP;SLC19A1;UBE2I;XRCC2;XRCC3;SEM1;POLE4;RAD50;RAD51;P…
Reactome	Orc1 Removal From Chromatin	50/69	1.61815e-10	4.98864	112.467	MCM7;MCM8;PSMD8;PSMD9;PSMD6;PSMD7;PSMD2;PSMD3;SKP2;RBX1;CCNA2;PSMA5;PSMA6;SLC25A15;PSMA3;PSMA4;PSMA1;PSMA2;PSME3;PSME4;MCM3;MCM4;PSME2;MCM5;MCM6;PSMD12;PSMD11;PSMD14;PSMD13;PSMA7;ORC5;PSMB6;PSMB7;ORC6;PSMB5;PSMB2;PSMB3;ORC3;PSMB1;UBC;RPS27A;CDT1;CDC6;SEM1;PSMC6;PSMC3;PSMC4;PSMC1;CDK2;PSMC2
Reactome	APC/C:Cdh1 Mediated Degradation Of Cdc20 And APC/C:Cdh1 Targets In Late Mitosis/Early G1	52/73	1.96983e-10	4.69472	104.917	UBE2D1;CDC20;PSMD8;PSMD9;PSMD6;CDC23;PSMD7;PTTG1;PSMD2;CDC27;PSMD3;SKP2;ANAPC7;UBE2E1;PSMA5;PSMA6;PSMA3;PSMA4;PSMA1;PSMA2;PSME3;PSME4;PSME2;ANAPC5;ANAPC1;PSMD12;ANAPC15;PSMD11;PSMD14;PSMD13;ANAPC10;AURKB;PSMA7;ANAPC11;AURKA;PSMB6;PSMB7;PSMB5;PSMB2;PSMB3;PSMB1;UBC;RPS27A;UBE2C;PLK1;SEM1;PSMC6;PSMC3;PSMC4;UBE2S;PSMC1;PSMC2
Reactome	Activation Of ATR In Response To Replication Stress	31/36	2.56707e-10	11.7335	259.111	MCM7;MCM8;MCM10;ORC5;CDC45;ORC6;ORC3;CHEK1;CLSPN;ATRIP;RFC5;RFC3;RFC4;RFC2;HUS1;CDC7;CDC6;CDC25C;CDC25A;SLC25A15;DBF4;POLR1A;POLR1B;RPA3;CDK2;MCM3;MCM4;RAD17;MCM5;MCM6;RAD9A
Reactome	CDK-mediated Phosphorylation And Removal Of Cdc6	51/72	4.08314e-10	4.60377	99.5288	UBE2D1;PSMD8;PSMD9;PSMD6;CDC23;PSMD7;PSMD2;CDC27;PSMD3;ANAPC7;UBE2E1;CCNA2;PSMA5;PSMA6;PSMA3;PSMA4;CCNE2;PSMA1;CCNE1;PSMA2;PSME3;PSME4;PSME2;ANAPC5;ANAPC1;PSMD12;ANAPC15;PSMD11;PSMD14;PSMD13;ANAPC10;PSMA7;ANAPC11;PSMB6;PSMB7;PSMB5;PSMB2;PSMB3;PSMB1;UBC;RPS27A;UBE2C;CDC6;SEM1;PSMC6;PSMC3;PSMC4;UBE2S;PSMC1;CDK2;PSMC2
GO Biological Process	Protein Targeting To Mitochondrion	44/59	4.36451e-10	5.55754	119.778	MIPEP;MTCH2;TOMM40;TIMM9;TIMM13;TIMM10;TOMM20;TOMM22;HSPD1;TIMM50;CHCHD4;TIMM23B;SAMM50;AIFM1;GRPEL1;PITRM1;GRPEL2;TIMM17A;PMPCB;TIMM17B;TSPO;MFN2;PMPCA;TOMM70;BCAP31;TIMM8B;FIS1;TIMM8A;MTX1;HSPA4;MTX2;PAM16;TOMM34;TIMM23;TIMM22;TIMM44;TIMM21;DNAJC15;GDAP1;TOMM40L;TIMM10B;IMMP1L;DNLZ;TOMM5
Reactome	APC/C:Cdc20 Mediated Degradation Of Securin	48/67	7.15172e-10	4.78771	100.822	PSMD12;ANAPC15;PSMD11;PSMD14;PSMD13;UBE2D1;ANAPC10;PSMA7;ANAPC11;CDC20;PSMD8;PSMB6;PSMD9;PSMB7;PSMD6;CDC23;PSMD7;PSMB5;PTTG1;PSMB2;PSMB3;PSMD2;CDC27;PSMD3;PSMB1;UBC;RPS27A;ANAPC7;UBE2C;UBE2E1;PSMA5;SEM1;PSMA6;PSMA3;PSMA4;PSMC6;PSMA1;PSMC3;PSMA2;PSMC4;UBE2S;PSME3;PSMC1;PSME4;PSMC2;PSME2;ANAPC5;ANAPC1
GO Biological Process	Mitotic Sister Chromatid Segregation	70/111	9.22493e-10	3.24049	67.4151	NCAPG2;BCCIP;KIF14;KIF11;SMC3;TENT4A;SMC4;SMC2;GOLGA2;CDC23;CHEK2;NUP62;NUSAP1;ZNF207;KNTC1;KMT5A;SPDL1;CEP55;DLGAP5;NUDC;SPICE1;KIF23;KIF22;SMC1A;TUBG1;KNSTRN;RHOA;EML3;SGO1;PSRC1;ESPL1;KIFC1;ZW10;CHMP4A;KIF2C;KPNB1;CHMP5;BECN1;SEH1L;ABRAXAS1;CDCA5;MIS12;CDCA8;NCAPG;NCAPH;CCNB1;DSN1;RRS1;FLNA;MAP9;SPAG5;BOD1;NCAPH2;PLK1;NDC80;ZWINT;MZT1;RAB11A;TPX2;CENPE;KIF18A;STAG1;KIF18B;CENPI;PRC1;CHMP2B;CEN…
GO Biological Process	Establishment Of Protein Localization To Mitochondrion	35/44	1.33433e-09	7.36172	150.435	RALA;TOMM40;TIMM9;TIMM13;TIMM10;TOMM20;HK2;HK1;HSPD1;TIMM50;TOMM22;CHCHD4;TIMM23B;GRPEL1;PITRM1;GRPEL2;TIMM17A;AKT1;MFN2;TIMM17B;TSPO;BCAP31;TIMM8B;TOMM70;FIS1;PAM16;TOMM34;TIMM23;TIMM44;TIMM21;DNAJC15;GDAP1;TOMM40L;DNLZ;TOMM5
Reactome	Regulation Of mRNA Stability By Proteins That Bind AU-rich Elements	58/88	2.18387e-09	3.66616	73.1112	ELAVL1;PSMD8;PSMD9;PSMD6;PSMD7;KHSRP;PSMD2;PSMD3;AKT1;NUP214;PRKCD;PRKCA;YWHAZ;PSMA5;PSMA6;PSMA3;PSMA4;PSMA1;PSMA2;PSME3;PSME4;PSME2;PABPC1;DCP2;PSMD12;PSMD11;SET;ANP32A;PSMD14;PSMD13;PSMA7;EXOSC7;PSMB6;EXOSC6;PSMB7;EXOSC5;EXOSC4;PSMB5;PSMB2;PSMB3;EXOSC9;EXOSC8;PSMB1;UBC;EXOSC3;RPS27A;EXOSC2;HSPA8;SEM1;MAPK11;PSMC6;PSMC3;PSMC4;PSMC1;PSMC2;HNRNPD;EIF4G1;HSPA1A
Reactome	HIV Infection	123/229	2.29774e-09	2.20847	43.9293	NUP107;NUP188;CCNH;PSMD8;PSMD9;PSMD6;PSMD7;PSMD2;PSMD3;AP1S2;AP1S1;RCC1;BANF1;AP1S3;B2M;KPNA1;NUP214;SUPT16H;NUP210;AP1B1;GTF2F1;GTF2F2;RBX1;PSME3;PSME4;PSME2;NUP98;PPIA;KPNB1;NUP205;POM121;PSMD12;SEH1L;PSMD11;PSMD14;PSMD13;NEDD4L;GTF2E2;NUP160;POM121C;NUP85;UBC;NUP88;AP1M1;XRCC6;XRCC4;NUP155;XRCC5;HMGA1;NUP153;SEM1;CDK7;CHMP2B;NMT1;FEN1;AP2A1;AP1G1;NUP62;ELOA;ELOC;NELFCD;NELFE;NDC1;SEC13;NCBP1;N…
Reactome	Role Of GTSE1 In G2/M Progression After G2 Checkpoint	43/59	2.31728e-09	5.09065	101.217	PSMD12;HSP90AB1;PSMD11;PSMD14;PSMD13;PSMA7;PSMD8;PSMB6;PSMD9;CCNB2;PSMB7;PSMD6;CCNB1;PSMD7;PSMB5;PSMB2;PSMB3;PSMD2;PSMD3;PSMB1;UBC;RPS27A;GTSE1;FKBPL;PLK1;PSMA5;SEM1;PSMA6;PSMA3;PSMA4;PSMC6;PSMA1;PSMC3;PSMA2;PSMC4;PSME3;PSMC1;PSME4;PSMC2;CDK1;PSME2;MAPRE1;TP53
Reactome	Extension Of Telomeres	38/50	2.73796e-09	5.99577	118.213	PIF1;PRIM2;FEN1;BLM;RTEL1;PCNA;DSCC1;PRIM1;CHTF18;POLD3;TERT;RUVBL2;POLD1;PPP6R3;RUVBL1;POLD2;GAR1;LRIG1;SLC19A1;RFC5;RFC3;ACD;RFC4;RFC2;CCNA2;POLA1;POLA2;SHQ1;DKC1;POLR1A;POLR1B;RPA3;CDK2;NHP2;POT1;DNA2;NOP10;WRAP53
Reactome	Autodegradation Of Cdh1 By Cdh1:APC/C	45/63	2.84651e-09	4.73614	93.1937	PSMD12;ANAPC15;PSMD11;PSMD14;PSMD13;UBE2D1;ANAPC10;PSMA7;ANAPC11;PSMD8;PSMB6;PSMD9;PSMB7;PSMD6;CDC23;PSMD7;PSMB5;PSMB2;PSMB3;PSMD2;CDC27;PSMD3;PSMB1;UBC;RPS27A;ANAPC7;UBE2C;UBE2E1;PSMA5;SEM1;PSMA6;PSMA3;PSMA4;PSMC6;PSMA1;PSMC3;PSMA2;PSMC4;UBE2S;PSME3;PSMC1;PSMC2;PSME2;ANAPC5;ANAPC1
Reactome	Resolution Of AP Sites Via Multiple-Nucleotide Patch Replacement Pathway	23/25	3.42426e-09	21.7435	423.832	RFC5;FEN1;RFC3;PARG;PCNA;RFC4;PARP1;PARP2;RFC2;POLD3;POLE4;POLR1A;POLD1;APEX1;POLE2;POLR1B;RPA3;POLD2;POLE3;LRIG1;ADPRS;POLE;SLC19A1
Reactome	Resolution Of Abasic Sites (AP Sites)	31/38	3.81244e-09	8.37977	162.442	FEN1;PARG;PCNA;MPG;OGG1;UNG;POLD3;NTHL1;POLD1;TDG;POLD2;LRIG1;POLE;SLC19A1;RFC5;MBD4;RFC3;RFC4;PARP1;PARP2;RFC2;XRCC1;POLE4;NEIL2;POLR1A;APEX1;POLE2;POLR1B;RPA3;POLE3;ADPRS
GO Biological Process	DNA Replication	50/73	3.84528e-09	4.11979	79.8268	FEN1;MCM7;MCM8;POLB;CHEK1;PCLAF;POLE;POLG;RFC5;WDHD1;RFC3;RFC4;RFC1;RFC2;REV1;BAZ1A;GRWD1;MCM4;MCM5;DNA2;MCM6;MCM2;BLM;RNASEH2A;SET;POLDIP2;ORC5;POLD3;RECQL4;TBRG1;CHRAC1;RNASEH1;ORC3;POLD1;POLD2;MCMBP;DUT;TREX1;RPA2;TICRR;FAM111B;POLE4;POLA1;POLA2;POLE2;RPA3;CDK2;POLE3;CDK1;CDK2AP1
Reactome	Defective CFTR Causes Cystic Fibrosis	43/60	5.43096e-09	4.79083	91.175	PSMD12;VCP;PSMD11;PSMD14;PSMD13;DERL3;SEL1L;DERL1;DERL2;RNF5;PSMA7;PSMD8;PSMB6;PSMD9;ERLEC1;PSMB7;PSMD6;PSMD7;PSMB5;PSMB2;PSMB3;PSMD2;PSMD3;PSMB1;UBC;RPS27A;ERLIN1;PSMA5;SEM1;PSMA6;PSMA3;PSMA4;PSMC6;PSMA1;PSMC3;PSMA2;PSMC4;PSME3;PSMC1;PSME4;PSMC2;PSME2;RNF185
WikiPathway	Metabolic Reprogramming In Pancreatic Cancer	33/42	7.08291e-09	6.93903	130.215	GPI;RPE;SLC43A1;SLC2A1;UAP1;HMGCR;PDHB;SLC1A5;HK2;HK1;LDHA;PGM3;ME1;GNPNAT1;DLAT;LDLR;PDHX;PDHA1;SLC16A1;GOT1;GFPT1;GOT2;CS;RPIA;ACLY;GLUD1;PFKL;PKM;SOAT1;FASN;DLD;TP53;BCAT2
Reactome	mRNA Splicing - Major Pathway	100/181	1.02767e-08	2.34628	43.1559	EIF4A3;HNRNPR;CCAR1;EFTUD2;SNRPD2;CWC22;MAGOH;PAPOLA;MTREX;SNRPD3;TXNL4A;ISY1-RAB43;AQR;GTF2F1;WBP11;CRNKL1;GTF2F2;PRPF4;SNRPG;SRSF2;SNRNP27;SRSF3;PPIH;SNRPE;SNRPF;SNRPC;SRSF7;SNRPA;SF1;SNRPB;SRSF9;RBM8A;CSTF2;SNU13;PCBP1;CSTF1;HSPA8;CPSF7;CPSF1;ALYREF;CPSF3;LSM5;MAGOHB;LSM4;LSM3;CHERP;LSM2;HNRNPM;LSM8;LSM7;LSM6;HNRNPF;HNRNPD;RNPS1;DDX46;YBX1;USP39;ELAVL1;ELAVL2;PQBP1;PTBP1;PCF11;DHX15;NCBP1;BUD3…
Reactome	Regulation Of HSF1-mediated Heat Shock Response	53/81	1.56121e-08	3.58735	64.4834	YWHAE;NUP107;NUP188;CCAR2;NUP62;NDC1;NUP214;SEC13;NUP133;NUP210;HSBP1;DNAJC2;DNAJC7;POLR1A;NUP50;POLR1B;COL4A6;NUP98;FKBP4;NUP58;NUP205;POM121;SEH1L;RPS19BP1;MRPL18;HSPA14;HSPA13;NUP160;DNAJB1;BAG5;HSPH1;BAG2;DNAJB6;POM121C;BAG3;NUP85;BAG1;HSF1;NUP88;HSPA9;RANBP2;HSPA8;HSPA5;NUP155;HSPA4;NUP153;HSPA12B;RPA3;NUP35;RLN1;HSPA1B;HSPA1A;NUP37
Reactome	Assembly Of Pre-Replicative Complex	67/110	1.64226e-08	2.95561	52.9781	H2AX;MCM7;MCM8;GMNN;UBE2D1;PSMD8;PSMD9;PSMD6;CDC23;PSMD7;PSMD2;H2BC21;CDC27;PSMD3;KPNA1;ANAPC7;UBE2E1;H2BC12;PSMA5;PSMA6;SLC25A15;H2AJ;PSMA3;PSMA4;PSMA1;PSMA2;PSME3;H2BC11;MCM3;PSME2;MCM4;ANAPC5;MCM5;MCM6;ANAPC1;KPNB1;PSMD12;ANAPC15;PSMD11;PSMD14;PSMD13;ANAPC10;PSMA7;ANAPC11;ORC5;PSMB6;PSMB7;ORC6;PSMB5;PSMB2;PSMB3;ORC3;UBC;PSMB1;RPS27A;H2AZ1;CDT1;H2AZ2;UBE2C;CDC6;SEM1;PSMC6;PSMC3;UBE2S;PSMC4;PSMC…
Reactome	AUF1 (hnRNP D0) Binds And Destabilizes mRNA	39/54	1.97172e-08	4.92243	87.3326	PSMD12;PSMD11;PSMD14;PSMD13;PSMA7;PSMD8;PSMB6;PSMD9;PSMB7;PSMD6;PSMD7;PSMB5;PSMB2;PSMB3;PSMD2;PSMD3;PSMB1;UBC;RPS27A;HSPA8;PSMA5;SEM1;PSMA6;PSMA3;PSMA4;PSMC6;PSMA1;PSMC3;PSMA2;PSMC4;PSME3;PSMC1;PSME4;PSMC2;HNRNPD;PSME2;PABPC1;EIF4G1;HSPA1A
Reactome	Homologous DNA Pairing And Strand Exchange	33/43	2.02821e-08	6.24465	110.615	BLM;MRE11;BRCA1;BRCA2;RAD51AP1;BRIP1;EXO1;CHEK1;RBBP8;TOPBP1;ATRIP;RFC5;RFC3;RMI2;RFC4;RFC2;RMI1;XRCC2;TOP3A;XRCC3;HUS1;SEM1;RAD50;RAD51D;RAD51;RAD51C;POLR1A;POLR1B;RPA3;RAD17;DNA2;RAD9A;RHNO1
Reactome	rRNA Processing	107/199	2.28882e-08	2.21074	38.8927	LTV1;RPL4;RPL32;RPL34;PRORP;RPP30;RPL10L;SPPL2A;FCF1;THUMPD1;PWP2;RRP9;FBL;RPS17;RPL36AL;MTREX;WDR75;IMP4;FTSJ3;EBNA1BP2;DKC1;NHP2;UTP25;NOP2;ISG20L2;SNU13;MRPL13;RRP7A;PDCD11;ERI1;DHX37;GAR1;UTP20;NOP14;PNO1;MTERF4;RPP40;RCL1;LAS1L;MPHOSPH10;NOL11;NOL12;RPS24;NOP10;RBM28;DDX49;DDX47;WDR3;NAT10;WDR46;WDR43;TRMT112;NOB1;RPLP2;RIOK2;RIOK1;BUD23;UTP14A;PELP1;UTP15;WDR36;NSUN4;UTP11;TEX10;ELAC2;DDX56…
Reactome	Citric Acid (TCA) Cycle And Respiratory Electron Transport	91/163	2.37144e-08	2.4005	42.1461	COX7B;NDUFA12;COX6A1;ECSIT;TMEM186;NNT;MPC2;BSG;UQCRFS1;DLAT;SLC16A3;IDH3A;PDHX;ACAD9;NDUFC2;NDUFC1;SDHD;SDHB;COQ10B;COX6B1;PLPP6;COX7A2L;NDUFS8;SCO1;NDUFS6;NDUFS5;NDUFS4;UQCRC1;SUCLG2;NDUFS2;SUCLG1;VDAC1;NDUFS1;UQCRC2;L2HGDH;NDUFB9;NDUFB7;COX16;NDUFB10;NDUFB11;COX18;GLO1;NDUFB3;ATP5MC2;ATP5MC3;DLST;UQCR11;PDHB;UQCR10;COX5A;UQCRH;ATP5MC1;LDHB;LDHA;ATP5F1B;COX14;D2HGDH;NDUFV3;NDUFV2;ATP5MG;LDLR;AT…
WikiPathway	Base Excision Repair	26/31	2.37734e-08	9.83385	172.63	FEN1;PCNA;MPG;OGG1;HMGB1;UNG;POLB;POLD3;NTHL1;TDG;POLD1;POLD2;POLE;MBD4;PARP1;LIG1;PARP2;APEX2;XRCC1;LIG3;POLE4;NEIL3;NEIL2;APEX1;POLE2;POLE3
Reactome	Lagging Strand Synthesis	19/20	2.39216e-08	35.906	630.096	RFC5;PRIM2;FEN1;RFC3;PCNA;RFC4;RFC2;PRIM1;POLD3;POLA1;POLA2;POLR1A;POLD1;POLR1B;RPA3;POLD2;LRIG1;DNA2;SLC19A1
Reactome	SUMOylation Of DNA Replication Proteins	34/45	2.45923e-08	5.84939	102.486	TOP2A;TOP2B;NUP205;POM121;NUP107;PCNA;SEH1L;NUP188;CDCA8;AURKB;NUP160;AURKA;POM121C;NUP85;NUP62;NUP88;NDC1;NUP214;PIAS4;RANBP2;SEC13;UBE2I;NUP133;NUP155;NUP210;NUP153;RANGAP1;INCENP;NUP50;BIRC5;NUP35;NUP98;NUP58;NUP37
Reactome	Cyclin A:Cdk2-associated Events At S Phase Entry	54/84	2.86636e-08	3.41134	59.2469	CCNH;CKS1B;PSMD8;PSMD9;PSMD6;PSMD7;AKT2;MYC;PSMD2;AKT3;PSMD3;AKT1;SKP2;LIN52;CDC25A;CDC25B;CCNA2;PSMA5;PSMA6;PSMA3;PSMA4;CCNE2;PSMA1;CCNE1;PSMA2;PSME3;PSME2;PSMD12;PSMD11;PSMD14;PSMD13;LIN9;PSMA7;PSMB6;PSMB7;PSMB5;PSMB2;RBBP4;PSMB3;PSMB1;UBC;E2F1;E2F4;E2F5;RPS27A;SEM1;CDK7;PSMC6;PSMC3;CDK4;PSMC4;PSMC1;CDK2;PSMC2
Reactome	Cyclin E Associated Events During G1/S Transition	53/82	2.92767e-08	3.46338	60.0775	CCNH;CKS1B;PSMD8;PSMD9;PSMD6;PSMD7;AKT2;MYC;PSMD2;AKT3;PSMD3;AKT1;SKP2;LIN52;CDC25A;CCNA2;PSMA5;PSMA6;PSMA3;PSMA4;CCNE2;PSMA1;CCNE1;PSMA2;PSME3;PSME2;PSMD12;PSMD11;PSMD14;PSMD13;LIN9;PSMA7;PSMB6;PSMB7;PSMB5;PSMB2;RBBP4;PSMB3;PSMB1;UBC;E2F1;E2F4;E2F5;RPS27A;SEM1;CDK7;PSMC6;PSMC3;CDK4;PSMC4;PSMC1;CDK2;PSMC2
Reactome	Presynaptic Phase Of Homologous DNA Pairing And Strand Exchange	31/40	3.6685e-08	6.5166	111.57	BLM;MRE11;BRCA1;BRCA2;BRIP1;EXO1;CHEK1;RBBP8;TOPBP1;ATRIP;RFC5;RFC3;RMI2;RFC4;RFC2;RMI1;XRCC2;TOP3A;HUS1;SEM1;RAD50;RAD51D;RAD51;RAD51C;POLR1A;POLR1B;RPA3;RAD17;DNA2;RAD9A;RHNO1
Reactome	Diseases Of DNA Repair	37/51	3.75041e-08	5.0025	85.5368	BLM;MRE11;OGG1;BRCA1;BRCA2;RAD51AP1;BRIP1;EXO1;NTHL1;RBBP8;TOPBP1;ATRIP;RFC5;RFC3;RMI2;RFC4;RFC2;RMI1;XRCC2;TOP3A;HUS1;MLH1;MSH6;SEM1;NEIL3;RAD51D;RAD50;RAD51C;RAD51;MSH2;POLR1A;POLR1B;RPA3;RAD17;DNA2;RHNO1;RAD9A
Reactome	Ubiquitin Mediated Degradation Of Phosphorylated Cdc25A	37/51	3.75041e-08	5.0025	85.5368	PSMD12;PSMD11;PSMD14;PSMD13;PSMA7;PSMD8;PSMB6;PSMD9;PSMB7;PSMD6;PSMD7;PSMB5;PSMB2;PSMB3;CHEK2;PSMD2;CHEK1;PSMD3;PSMB1;UBC;RPS27A;CDC25A;PSMA5;SEM1;PSMA6;PSMA3;PSMA4;PSMC6;PSMA1;PSMC3;PSMA2;PSMC4;PSME3;PSMC1;PSME4;PSMC2;PSME2
GO Biological Process	Mitochondrion Organization	90/162	3.86653e-08	2.37378	40.5164	PARK7;GABPB1;PHB2;TOMM20;HK2;TOMM22;CHCHD4;CHCHD2;CHCHD3;AIFM1;OPA1;AKT3;LONP1;TIMM17A;TIMM17B;TSPO;MPV17;DNM1L;RAB5IF;TOMM70;BNIP3L;AGTPBP1;CXADR;CLUH;PARP1;TOMM34;TIMM23;ATAD3B;BCS1L;ATAD3A;ATAD3C;RAB32;SUPV3L1;OXA1L;COX7A2L;HAX1;NOA1;YME1L1;MTFR1;NDUFS1;MTFR2;SLC25A4;STOML2;TOMM40;MTFP1;TIMM9;TIMM13;OMA1;MIEF1;TIMM10;HIGD1A;HIGD1B;HSD17B10;TMEM70;MTM1;RCC1L;TIMM50;HSPD1;PRDX3;RHOT2;SAMM50;PITR…
Reactome	Hh Mutants Are Degraded By ERAD	39/55	4.5068e-08	4.61442	78.0533	PSMD12;VCP;PSMD11;PSMD14;PSMD13;SEL1L;DERL2;PSMA7;PSMD8;PSMB6;PSMD9;ERLEC1;PSMB7;PSMD6;PSMD7;PSMB5;PSMB2;PSMB3;PSMD2;PSMD3;PSMB1;UBC;RPS27A;SYVN1;PSMA5;SEM1;PSMA6;PSMA3;PSMA4;PSMC6;PSMA1;PSMC3;PSMA2;PSMC4;PSME3;PSMC1;PSME4;PSMC2;PSME2
Reactome	Interactions Of Rev With Host Cellular Proteins	29/37	6.56163e-08	6.85673	113.407	NUP205;POM121;NUP107;SEH1L;NUP188;NUP160;POM121C;NUP85;NUP62;RCC1;NUP88;NDC1;NUP214;RANBP2;RANBP1;NPM1;SEC13;NUP133;NUP155;NUP210;NUP153;RANGAP1;NUP50;NUP35;NUP98;KPNB1;NUP58;RAN;NUP37
GO Biological Process	ncRNA Processing	61/100	6.57537e-08	2.96524	49.0372	INTS13;POP7;DDX49;POP1;DDX47;NVL;POP4;RPP30;INTS10;TSEN2;RRP9;FBL;RPS17;NOB1;MTREX;RRP12;PELP1;UTP15;WDR36;RRP7BP;PIH1D1;WDR74;DDX10;DDX54;EBNA1BP2;DKC1;MRTO4;PIH1D2;TUT1;TSEN34;KARS1;NOLC1;NOL8;NOC4L;MRM2;NOL6;RRP7A;EXOSC7;EXOSC5;EXOSC10;EXOSC4;EXOSC9;PES1;RPL14;RRP36;UTP20;IGF2BP3;EXOSC3;LYAR;EXOSC2;NOP56;NOP14;NOP58;SSB;RPL35A;WDR55;BYSL;INTS5;ESF1;PIN4;RPS24
Reactome	mRNA Splicing	101/189	8.41228e-08	2.18038	35.5205	EIF4A3;HNRNPR;CCAR1;EFTUD2;SNRPD2;CWC22;MAGOH;PAPOLA;MTREX;SNRPD3;TXNL4A;ISY1-RAB43;AQR;GTF2F1;WBP11;CRNKL1;GTF2F2;PRPF4;SNRPG;SRSF2;SNRNP27;SRSF3;PPIH;SNRPE;SNRPF;SNRPC;SRSF7;SNRPA;SF1;SNRPB;SRSF9;RBM8A;CSTF2;SNU13;PCBP1;CSTF1;HSPA8;CPSF7;CPSF1;ALYREF;CPSF3;LSM5;MAGOHB;LSM4;LSM3;CHERP;LSM2;HNRNPM;LSM8;LSM7;LSM6;HNRNPF;HNRNPD;RNPS1;DDX46;YBX1;USP39;ELAVL1;ELAVL2;PQBP1;PTBP1;PCF11;DHX15;NCBP1;BUD3…
GO Biological Process	Ribosomal Small Subunit Biogenesis	53/84	9.65739e-08	3.23944	52.3266	LTV1;MRPS11;WDR3;MRPS12;FCF1;C1ORF131;NAT10;PWP2;WDR46;WDR43;RRP9;FBL;RPS17;NOB1;RIOK2;RIOK1;UTP15;NOM1;WDR36;RRP7BP;UTP11;NGDN;DNTTIP2;WDR75;MRPS7;UTP18;SRFBP1;RPS19BP1;TSR3;SNU13;NOL6;RRP7A;EXOSC10;BMS1;DHX37;RRP36;SURF6;IGF2BP3;UTP20;NOP56;NOP14;NOP58;NPM1;UTP6;UTP4;PNO1;UTP3;ERAL1;RCL1;LSM6;MPHOSPH10;NOL11;RPS24
Reactome	tRNA Processing	63/105	9.67814e-08	2.84389	45.9311	TRMU;NUP107;POP7;NUP188;TP53RK;TSEN15;PRORP;RPP30;RTCB;WDR4;ZBTB8OS;TSEN2;TRMT112;NUP62;NUP214;PUS3;NDC1;SEC13;NUP210;NUP133;METTL1;PUS1;ELAC2;NSUN2;PUS7;FTSJ1;GTPBP3;DUS2;CTU2;QTRT2;NUP50;NUP98;NUP58;TSEN34;NUP205;POM121;SEH1L;URM1;CSTF2;THADA;HSD17B10;LAGE3;NUP160;OSGEP;POM121C;NUP85;NUP88;LCMT2;RTRAF;RANBP2;TRMT10C;CPSF1;NUP155;RPP40;NUP153;TRIT1;XPOT;TRMT6;NUP35;TRMT11;TRMT61A;RAN;NUP37
Reactome	Defective Homologous Recombination Repair (HRR) Due To BRCA2 Loss Of Function	31/41	1.00278e-07	5.86449	94.5081	BLM;MRE11;BRCA1;BRCA2;RAD51AP1;BRIP1;EXO1;RBBP8;TOPBP1;ATRIP;RFC5;RFC3;RMI2;RFC4;RFC2;RMI1;XRCC2;TOP3A;HUS1;SEM1;RAD50;RAD51D;RAD51;RAD51C;POLR1A;POLR1B;RPA3;RAD17;DNA2;RAD9A;RHNO1
Reactome	Nuclear Import Of Rev Protein	27/34	1.15665e-07	7.29428	116.508	NUP205;POM121;NUP107;SEH1L;NUP188;NUP160;POM121C;NUP85;NUP62;RCC1;NUP88;NDC1;NUP214;RANBP2;NPM1;SEC13;NUP133;NUP155;NUP210;NUP153;NUP50;NUP35;NUP98;KPNB1;NUP58;RAN;NUP37
Reactome	PCNA-Dependent Long Patch Base Excision Repair	19/21	1.68711e-07	17.9516	279.957	RFC5;FEN1;RFC3;PCNA;RFC4;RFC2;POLD3;POLE4;POLR1A;APEX1;POLD1;POLE2;POLR1B;RPA3;POLD2;POLE3;LRIG1;POLE;SLC19A1
GO Biological Process	Maturation Of 5.8S rRNA From Tricistronic rRNA Transcript (SSU-rRNA, 5.8S rRNA, LSU-rRNA)	19/21	1.68711e-07	17.9516	279.957	NOP14;RPP40;URB1;KRI1;WDR12;FTSJ3;EXOSC7;EXOSC10;LTB4R2;ERI1;ERI2;EXOSC9;PES1;ERI3;EXOSC8;RRS1;UTP20;EXOSC3;EXOSC2
Reactome	Negative Regulation Of NOTCH4 Signaling	37/53	1.90723e-07	4.37651	67.7154	PSMD12;PSMD11;PSMD14;PSMD13;PSMA7;PSMD8;PSMB6;PSMD9;PSMB7;PSMD6;PSMD7;PSMB5;PSMB2;PSMB3;PSMD2;PSMD3;PSMB1;UBC;AKT1;RPS27A;YWHAZ;RBX1;PSMA5;SEM1;PSMA6;PSMA3;PSMA4;PSMC6;PSMA1;PSMC3;PSMA2;PSMC4;PSME3;PSMC1;PSMC2;TACC3;PSME2
GO Biological Process	Mitochondrial Transport	37/53	1.90723e-07	4.37651	67.7154	TOMM40;COX18;TIMM9;TIMM13;TIMM10;MAIP1;TOMM20;TOMM22;PITRM1;FLVCR1;TIMM17A;TIMM17B;TSPO;MFN2;PMAIP1;VPS35;BAK1;SLC25A20;TOMM70;BCAP31;TIMM8B;FIS1;MTX2;BNIP3;TOMM34;TIMM23;TIMM44;BCS1L;GDAP1;SLC25A16;OXA1L;PPIF;SLC25A5;SLC25A4;TOMM5;SLC25A13;BCL2L1
Reactome	G2/M DNA Damage Checkpoint	49/77	1.98562e-07	3.31468	51.1527	H2AX;YWHAE;MDC1;MRE11;BRCA1;YWHAQ;EXO1;CHEK2;H2BC21;CHEK1;UIMC1;TOPBP1;YWHAG;YWHAH;PIAS4;RFC5;RFC3;RMI2;RFC4;RFC2;RMI1;TOP3A;HUS1;CDC25C;YWHAZ;H2BC12;RNF168;POLR1A;POLR1B;H2BC11;UBE2V2;DNA2;TP53;RHNO1;BLM;ABRAXAS1;BRCC3;BRIP1;CCNB1;NSD2;RBBP8;TP53BP1;ATRIP;RAD50;RPA3;CDK1;UBE2N;RAD17;RAD9A
Reactome	SCF(Skp2)-mediated Degradation Of P27/P21	40/59	2.13769e-07	3.98513	61.205	PSMD12;PSMD11;PSMD14;PSMD13;PSMA7;CKS1B;PSMD8;PSMB6;PSMD9;PSMB7;PSMD6;PSMD7;PSMB5;PSMB2;PSMB3;PSMD2;PSMD3;PSMB1;UBC;SKP2;RPS27A;CCNA2;PSMA5;SEM1;PSMA6;PSMA3;PSMA4;PSMC6;CCNE2;PSMA1;PSMC3;CCNE1;PSMA2;CDK4;PSMC4;PSME3;PSMC1;CDK2;PSMC2;PSME2
Reactome	Regulation Of PTEN Stability And Activity	44/67	2.19644e-07	3.62226	55.5338	USP13;PSMD12;PSMD11;PSMD14;PSMD13;PSMA7;PREX2;PSMD8;PSMB6;PSMD9;PSMB7;PSMD6;PSMD7;PSMB5;PSMB2;PSMB3;AKT2;PSMD2;AKT3;PSMD3;PSMB1;UBC;AKT1;TRIM27;RPS27A;CSNK2A2;PSMA5;SEM1;PSMA6;PSMA3;PSMA4;PSMC6;PSMA1;PSMC3;PSMA2;PSMC4;PSME3;PSMC1;CSNK2B;PSME4;PSMC2;PSME2;STUB1;FRK
GO Biological Process	DNA Recombination	31/42	2.5534e-07	5.33094	80.9273	BLM;RTEL1;MRE11;HMGB3;MRPL36;BRCA1;HMGB1;RAD54B;EXO1;RAD21;RBBP8;NBN;TOPBP1;GEN1;RMI2;XRCC6;ENDOG;RMI1;XRCC5;TREX1;XRCC2;TOP3A;XRCC3;TSN;SUPV3L1;RAD50;RAD51D;RAD51;RAD51C;MSH2;RHNO1
WikiPathway	DNA Mismatch Repair	20/23	3.29656e-07	12.5985	188.035	RFC5;RFC3;PCNA;RFC4;LIG1;RFC1;RFC2;RPA2;MLH1;POLD3;MSH6;POLE4;MSH2;EXO1;POLD1;RPA3;POLE2;POLD2;POLE3;POLE
Reactome	Impaired BRCA2 Binding To RAD51	27/35	3.38093e-07	6.382	95.0915	BLM;MRE11;BRCA1;BRCA2;BRIP1;EXO1;RBBP8;TOPBP1;ATRIP;RFC5;RFC3;RMI2;RFC4;RFC2;RMI1;TOP3A;HUS1;SEM1;RAD50;RAD51;POLR1A;POLR1B;RPA3;RAD17;DNA2;RAD9A;RHNO1
Reactome	Rev-mediated Nuclear Export Of HIV RNA	27/35	3.38093e-07	6.382	95.0915	NUP205;POM121;NUP107;SEH1L;NUP188;NUP160;POM121C;NUP85;NUP62;RCC1;NUP88;NDC1;NUP214;RANBP2;RANBP1;SEC13;NUP133;NUP155;NUP210;NUP153;RANGAP1;NUP50;NUP35;NUP98;NUP58;RAN;NUP37
Reactome	Cellular Response To Heat Stress	59/99	3.39774e-07	2.79529	41.6358	YWHAE;NUP107;HSP90AB1;NUP188;CCAR2;NUP62;NUP214;NDC1;SEC13;NUP210;NUP133;HSBP1;DNAJC2;DNAJC7;POLR1A;NUP50;POLR1B;AKT1S1;COL4A6;NUP98;FKBP4;CRYAB;NUP58;NUP205;POM121;VCP;SEH1L;RPS19BP1;MRPL18;HSPA14;HSPA13;NUP160;DNAJB1;BAG5;HSPH1;BAG2;POM121C;DNAJB6;BAG3;NUP85;BAG1;HSF1;NUP88;HSPA9;RANBP2;HSPA8;HSPA5;NUP155;HSPA4;PTGES3;NUP153;HSPA12B;MTOR;RPA3;NUP35;RLN1;HSPA1B;HSPA1A;NUP37
Reactome	Processing Of DNA Double-Strand Break Ends	50/80	3.39981e-07	3.15681	47.0187	H2AX;MDC1;MRE11;BRCA1;PPP4R2;EXO1;H2BC21;CHEK1;UIMC1;TOPBP1;PIAS4;RFC5;RFC3;RMI2;TIPIN;RFC4;RFC2;RMI1;TOP3A;HUS1;CCNA2;H2BC12;RNF168;POLR1A;POLR1B;H2BC11;TIMELESS;UBE2V2;DNA2;RHNO1;BLM;ABRAXAS1;BRCC3;RNF4;BRIP1;PPP4C;NSD2;UBC;RBBP8;CLSPN;TP53BP1;RPS27A;ATRIP;UBE2I;RAD50;RPA3;CDK2;UBE2N;RAD17;RAD9A
Reactome	Cellular Responses To Stress	314/722	3.52969e-07	1.47189	21.8678	RPL4;NUP107;RPL32;RPL34;EHMT1;NUDT2;CCAR2;PSMD8;PSMD9;RPS6KA3;PSMD6;RPS17;PSMD7;CDC23;CREB3L4;RPL36AL;AKT2;MYC;PSMD2;RPS6KA2;AKT3;CREB3L2;PSMD3;CDC27;RPS6KA1;AKT1;SKP2;NUP214;ATP6V1G1;ATP6V0E1;NUP210;DDX11;CSNK2A2;PRKCD;TALDO1;DYNC1LI1;COX7A2L;SCO1;PSME3;PSME4;CSNK2B;RRAGD;PSME2;PREB;TRIB3;NUP98;KDELR3;ATF5;ATP6V0D1;TP53;ATF3;NUP205;POM121;ANAPC15;SEH1L;MRPL18;NPRL2;HIF1A;MRPL13;ANAPC10;ANAPC11;P…
Reactome	Transport Of Mature mRNA Derived From An Intron-Containing Transcript	47/74	3.81806e-07	3.29644	48.7159	FYTTD1;NUP205;POM121;NUP107;NXT1;SEH1L;NUP188;RBM8A;EIF4A3;SRSF1;NUP160;NXF2;POM121C;NUP85;U2AF2;MAGOH;NUP62;NUP88;NDC1;NUP214;RANBP2;SEC13;CHTOP;NCBP1;NUP133;NUP210;NUP155;ALYREF;THOC3;NUP153;THOC5;MAGOHB;THOC7;THOC6;DDX39A;DDX39B;NUP50;SARNP;SRSF2;SRSF3;NUP35;RNPS1;NUP98;SRSF7;NUP58;SRSF9;NUP37
Reactome	rRNA Processing In Nucleus And Cytosol	99/189	3.96187e-07	2.08878	30.7914	LTV1;RPL4;RPL32;RPL34;RPP30;RPL10L;SPPL2A;FCF1;THUMPD1;PWP2;RRP9;FBL;RPS17;RPL36AL;MTREX;WDR75;IMP4;FTSJ3;EBNA1BP2;DKC1;NHP2;UTP25;NOP2;ISG20L2;SNU13;MRPL13;RRP7A;PDCD11;ERI1;DHX37;GAR1;UTP20;NOP14;PNO1;RPP40;RCL1;LAS1L;MPHOSPH10;NOL11;NOL12;NOP10;RPS24;RBM28;DDX49;DDX47;WDR3;NAT10;WDR46;WDR43;TRMT112;NOB1;RPLP2;RIOK2;BUD23;RIOK1;UTP14A;PELP1;UTP15;WDR36;UTP11;TEX10;DDX56;SENP3;UTP18;GNL3;C1D;NIP…
Reactome	Cellular Responses To Stimuli	319/736	4.1826e-07	1.46312	21.4891	RPL4;NUP107;RPL32;RPL34;EHMT1;NUDT2;MT1X;CCAR2;PSMD8;PSMD9;RPS6KA3;PSMD6;MT2A;RPS17;PSMD7;CDC23;CREB3L4;RPL36AL;AKT2;MYC;PSMD2;RPS6KA2;AKT3;CREB3L2;PSMD3;CDC27;RPS6KA1;AKT1;SKP2;NUP214;ATP6V1G1;ATP6V0E1;NUP210;DDX11;CSNK2A2;PRKCD;TALDO1;DYNC1LI1;COX7A2L;SCO1;PSME3;PSME4;CSNK2B;RRAGD;MT1F;PSME2;MT1G;PREB;TRIB3;NUP98;KDELR3;ATF5;ATP6V0D1;TP53;ATF3;NUP205;POM121;ANAPC15;SEH1L;MRPL18;NPRL2;HIF1A;MRPL…
Reactome	Hh Mutants Abrogate Ligand Secretion	39/58	4.22454e-07	3.88493	57.0199	PSMD12;VCP;PSMD11;PSMD14;PSMD13;SEL1L;DERL2;PSMA7;PSMD8;PSMB6;PSMD9;ERLEC1;PSMB7;PSMD6;PSMD7;PSMB5;PSMB2;PSMB3;PSMD2;PSMD3;PSMB1;UBC;RPS27A;SYVN1;PSMA5;SEM1;PSMA6;PSMA3;PSMA4;PSMC6;PSMA1;PSMC3;PSMA2;PSMC4;PSME3;PSMC1;PSME4;PSMC2;PSME2
Reactome	Hedgehog Ligand Biogenesis	42/64	4.25385e-07	3.614	53.0184	PSMD12;VCP;PSMD11;PSMD14;PSMD13;SEL1L;DERL2;PSMA7;PSMD8;PSMB6;PSMD9;ERLEC1;PSMB7;PSMD6;PSMD7;PSMB5;PSMB2;PSMB3;PSMD2;PSMD3;PSMB1;UBC;RPS27A;SYVN1;DISP2;PSMA5;SEM1;PSMA6;ADAM17;PSMA3;PSMA4;PSMC6;PSMA1;PSMC3;PSMA2;PSMC4;PSME3;PSMC1;PSME4;PSMC2;PSME2;P4HB
GO Biological Process	rRNA Metabolic Process	55/91	4.42642e-07	2.89451	42.3482	TRIR;DDX49;DDX47;NVL;POP4;RRP9;FBL;RPS17;NOB1;MTREX;RRP12;PELP1;UTP15;WDR36;RRP7BP;PIH1D1;GTF3A;WDR74;DDX10;DDX54;EBNA1BP2;DKC1;MRTO4;PIH1D2;POLR1G;NOL8;NOLC1;NOC4L;MRM2;NOL6;EXOSC7;RRP7A;EXOSC6;EXOSC5;EXOSC10;EXOSC4;EXOSC9;PES1;RPL14;RRP36;IGF2BP3;UTP20;EXOSC3;EXOSC2;LYAR;NOP56;NOP14;NOP58;NIFK;RPL35A;BYSL;WDR55;ESF1;PIN4;RPS24
Reactome	Recognition Of DNA Damage By PCNA-containing Replication Complex	24/30	4.68533e-07	7.56173	110.202	RFC5;RFC3;PCNA;RFC4;UBE2B;RFC2;RBX1;POLD3;DDB1;POLE4;POLR1A;POLD1;POLE2;POLR1B;RPA3;POLD2;UBC;POLE3;USP1;RPS27A;POLE;DTL;SLC19A1;RAD18
GO Biological Process	Nuclear Transport	29/39	4.81385e-07	5.48455	79.7815	AHCTF1;NUP205;POM121;NUP107;SEH1L;ANP32A;CITED1;NUP188;NUP160;RBM15B;NUP85;RSRC1;NUP62;NUP88;NDC1;NUP214;RANBP2;NPM1;SEC13;NUP133;NUP155;NUP210;NUP153;RANGAP1;NUP50;NUP35;NUP98;NUP58;NUP37
GO Biological Process	DNA Duplex Unwinding	30/41	5.48622e-07	5.15823	74.3603	BLM;RTEL1;MRE11;MCM7;MCM8;RECQL4;CDC45;ASCC2;ASCC3;NBN;DTD1;GINS1;GINS2;ASCC1;DDX11;GINS3;GINS4;TWNK;HMGA1;RECQL;SUPV3L1;RAD50;RAD51;MCM3;MCM4;POT1;MCM5;MCM6;SSBP1;MCM2
Reactome	Transport Of Mature Transcript To Cytoplasm	51/83	5.59518e-07	3.01868	43.4574	NUP107;NXT1;NUP188;EIF4A3;MAGOH;NUP62;NDC1;NUP214;SEC13;NCBP1;NUP133;NUP210;THOC3;THOC5;THOC7;THOC6;DDX39A;DDX39B;NUP50;SARNP;SRSF2;SRSF3;NUP98;SRSF7;NUP58;SRSF9;FYTTD1;SLBP;NUP205;POM121;SEH1L;RBM8A;SRSF1;NUP160;NXF2;POM121C;NUP85;U2AF2;NUP88;EIF4E;RANBP2;CHTOP;CPSF1;NUP155;ALYREF;CPSF3;NUP153;MAGOHB;NUP35;RNPS1;NUP37
Reactome	Transcriptional Regulation By TP53	167/354	6.64321e-07	1.70004	24.1822	MDC1;STEAP3;MRE11;TP53RK;CCNH;EHMT1;PRDM1;NOC2L;COX6A1;TXN2;PPP2R1B;AKT2;CHEK2;AKT3;CHEK1;AKT1;PIP4K2A;KMT5A;BNIP3L;DAXX;PRKAB2;SUPT16H;USP7;CSNK2A2;HUS1;TSC2;CDC25C;GTF2F1;GTF2F2;COX6B1;COX7A2L;SCO1;CCNE2;MSH2;CCNE1;FANCD2;CSNK2B;DDIT4;RRAGD;DNA2;TP53;RHNO1;BLM;MEAF6;COX16;MAPKAP1;COX18;NDRG1;BRIP1;CCNB1;PRDX1;UBC;TP53BP2;SMYD2;PMAIP1;COX14;ATRIP;FANCI;PRELID1;TNFRSF10B;CNOT10;FANCC;TNFRSF10A;TP…
Reactome	Viral Messenger RNA Synthesis	33/47	7.12641e-07	4.4591	63.1154	NUP205;POM121;NUP107;SEH1L;NUP188;NUP160;POM121C;NUP85;POLR2B;NUP62;POLR2D;POLR2F;NUP88;POLR2G;POLR2H;POLR2K;POLR2L;NDC1;NUP214;RANBP2;SEC13;NUP133;NUP155;NUP210;NUP153;GTF2F1;GTF2F2;GNL3;NUP50;NUP35;NUP98;NUP58;NUP37
GO Biological Process	Intracellular Protein Transport	155/325	7.33736e-07	1.73488	24.5054	IPO11;NUP107;NUP188;CSE1L;PDCD6;PHB2;IPO7;IPO4;IPO5;RAB43;IPO9;AKT2;FAM53C;AKT1;ARFIP2;CHP1;ARFIP1;VPS35;AP1S3;KPNA2;SIL1;VPS36;KPNA3;KPNA1;NUP214;VPS33A;PAM16;VPS33B;TSC2;BCS1L;FAM91A1;RAB32;OXA1L;CDC37;RAB35;PREB;NUP98;VPS25;KPNB1;COPB2;POM121;COPA;RAB5C;TMED10;SAR1A;SAR1B;ARL6;COX18;STXBP2;VPS26C;ARL1;VPS26A;VPS26B;STK4;GABARAP;TIMM50;GRPEL1;POM121C;NUP85;POM121B;SCFD2;BAG3;GRPEL2;NUP88;SNX8;S…
Reactome	Regulation Of Activated PAK-2p34 By Proteasome Mediated Degradation	34/49	7.51816e-07	4.28824	60.4674	PSMD12;PSMD11;PSMD14;PSMD13;PSMA7;PSMD8;PSMB6;PSMD9;PSMB7;PSMD6;PSMD7;PSMB5;PSMB2;PSMB3;PSMD2;PSMD3;PSMB1;UBC;RPS27A;PSMA5;SEM1;PSMA6;PSMA3;PSMA4;PSMC6;PSMA1;PSMC3;PSMA2;PSMC4;PSME3;PSMC1;PSME4;PSMC2;PSME2
GO Biological Process	Sister Chromatid Segregation	26/34	7.58642e-07	6.14474	86.5901	TOP2A;TOP2B;MIS12;NCAPG2;SMC4;DSN1;CHAMP1;NUSAP1;ZNF207;KNTC1;SPAG5;PLK1;SMC1A;TUBG1;KNSTRN;NDC80;ZWINT;SGO1;KIF18A;KIF18B;ESPL1;CENPI;KIFC1;ZW10;CENPK;RAN
Reactome	Glycolysis	44/69	7.58853e-07	3.33197	46.9523	PFKFB2;PFKFB1;NUP205;PFKFB4;POM121;NUP107;PFKFB3;SEH1L;NUP188;ADPGK;ENO1;ENO3;NUP160;PPP2CA;PPP2CB;PPP2R1B;POM121C;NUP85;NUP62;PGK1;NUP88;NDC1;NUP214;RANBP2;SEC13;TPI1;NUP133;NUP210;NUP155;PPP2R5D;PRKCA;NUP153;PFKL;PKM;GNPDA1;HOOK2;NUP50;PGP;PGAM4;NUP35;NUP98;NUP58;PFKP;NUP37
Reactome	Autodegradation Of E3 Ubiquitin Ligase COP1	35/51	7.82732e-07	4.13874	58.1927	PSMD12;PSMD11;PSMD14;PSMD13;PSMA7;PSMD8;PSMB6;PSMD9;PSMB7;PSMD6;PSMD7;PSMB5;PSMB2;PSMB3;PSMD2;PSMD3;PSMB1;UBC;RPS27A;PSMA5;SEM1;PSMA6;PSMA3;PSMA4;PSMC6;PSMA1;PSMC3;PSMA2;PSMC4;PSME3;PSMC1;PSME4;PSMC2;PSME2;TP53
Reactome	GSK3B And BTRC:CUL1-mediated-degradation Of NFE2L2	35/51	7.82732e-07	4.13874	58.1927	PSMD12;PSMD11;PSMD14;PSMD13;PSMA7;PSMD8;PSMB6;PSMD9;PSMB7;PSMD6;PSMD7;PSMB5;PSMB2;PSMB3;PSMD2;PSMD3;PSMB1;UBC;RPS27A;RBX1;PSMA5;SEM1;PSMA6;PSMA3;PSMA4;PSMC6;PSMA1;PSMC3;PSMA2;PSMC4;PSME3;PSMC1;PSMC2;PSME2;NFE2L2
Reactome	Ubiquitin-dependent Degradation Of Cyclin D	35/51	7.82732e-07	4.13874	58.1927	PSMD12;PSMD11;PSMD14;PSMD13;PSMA7;PSMD8;PSMB6;PSMD9;PSMB7;PSMD6;PSMD7;PSMB5;PSMB2;PSMB3;PSMD2;PSMD3;PSMB1;UBC;RPS27A;PSMA5;SEM1;PSMA6;PSMA3;PSMA4;PSMC6;PSMA1;PSMC3;PSMA2;CDK4;PSMC4;PSME3;PSMC1;PSME4;PSMC2;PSME2
Reactome	Vpu Mediated Degradation Of CD4	35/51	7.82732e-07	4.13874	58.1927	PSMD12;PSMD11;PSMD14;PSMD13;PSMA7;PSMD8;PSMB6;PSMD9;PSMB7;PSMD6;PSMD7;PSMB5;PSMB2;PSMB3;PSMD2;PSMD3;PSMB1;UBC;RPS27A;PSMA5;SEM1;PSMA6;PSMA3;CD4;PSMA4;PSMC6;PSMA1;PSMC3;PSMA2;PSMC4;PSME3;PSMC1;PSME4;PSMC2;PSME2
Reactome	Postmitotic Nuclear Pore Complex (NPC) Reformation	22/27	8.02795e-07	8.31613	116.718	NDC1;AHCTF1;NUP205;POM121;SEC13;NUP107;SEH1L;UBE2I;NUP188;NUP133;NUP155;RANGAP1;NUP160;NUP85;NUP62;RCC1;NUP35;NUP98;KPNB1;NUP58;RAN;NUP37
Reactome	Vif-mediated Degradation Of APOBEC3G	36/53	8.05528e-07	4.00686	56.2233	PSMD12;PSMD11;PSMD14;PSMD13;PSMA7;PSMD8;PSMB6;PSMD9;PSMB7;PSMD6;PSMD7;PSMB5;PSMB2;PSMB3;PSMD2;PSMD3;PSMB1;UBC;ELOC;RPS27A;RBX1;PSMA5;SEM1;PSMA6;PSMA3;PSMA4;PSMC6;PSMA1;PSMC3;PSMA2;PSMC4;PSME3;PSMC1;PSME4;PSMC2;PSME2
Reactome	Transport Of SLBP Dependant Mature mRNA	27/36	9.03893e-07	5.67246	78.9411	SLBP;NUP205;POM121;NUP107;SEH1L;NUP188;NUP160;POM121C;NUP85;NUP62;NUP88;EIF4E;NDC1;NUP214;RANBP2;SEC13;NCBP1;NUP133;NUP155;NUP210;ALYREF;NUP153;NUP50;NUP35;NUP98;NUP58;NUP37
Reactome	Interactions Of Vpr With Host Cellular Proteins	28/38	1.04204e-06	5.29466	72.9303	NUP205;POM121;NUP107;SEH1L;NUP188;NUP160;POM121C;NUP85;NUP62;BANF1;NUP88;KPNA1;NDC1;NUP214;RANBP2;SEC13;NUP133;NUP155;NUP210;HMGA1;NUP153;NUP50;NUP35;NUP98;SLC25A5;SLC25A4;NUP58;NUP37
Reactome	Cristae Formation	23/29	1.08952e-06	7.24561	99.4806	HSPA9;ATP5PF;MTX1;ATP5PB;MTX2;ATP5MC2;DNAJC11;ATP5MC3;IMMT;MICOS13;MICOS10;ATP5F1C;ATP5F1D;ATP5MC1;APOO;ATP5F1B;CHCHD3;SAMM50;TMEM11;CHCHD6;ATP5MG;ATP5MF;ATP5ME
Reactome	Nuclear Events Mediated By NFE2L2	48/78	1.12296e-06	3.02966	41.5049	PSMD12;PSMD11;SRXN1;PSMD14;PSMD13;PSMA7;PSMD8;PSMB6;PSMD9;PSMB7;PSMD6;BRIP1;PSMD7;PSMB5;PSMB2;PSMB3;MYC;PSMD2;PRDX1;PSMD3;PSMB1;UBC;RPS27A;UBL4A;NQO1;IDH1;TXNRD1;GSR;TALDO1;RBX1;PSMA5;SEM1;PSMA6;PSMA3;PSMA4;PSMC6;PSMA1;PSMC3;PSMA2;PSMC4;PSME3;PSMC1;PSMC2;PSME2;MAFK;TKT;GCLM;NFE2L2
Reactome	tRNA Aminoacylation	30/42	1.28183e-06	4.72802	64.146	AARS2;KARS1;YARS1;YARS2;QARS1;NARS2;IARS2;IARS1;DTD1;EARS2;VARS1;RARS2;HARS1;RARS1;MARS2;DARS2;DARS1;WARS1;WARS2;AIMP1;AIMP2;LARS2;PPA1;LARS1;TARS2;EEF1E1;FARSA;CARS2;TARS1;FARSB
Reactome	Regulation Of RUNX2 Expression And Activity	45/72	1.3016e-06	3.15525	42.7596	PSMD12;PSMD11;CBFB;PSMD14;PSMD13;TWIST1;PSMA7;PSMD8;PSMB6;PSMD9;PSMB7;PSMD6;PSMD7;PSMB5;PSMB2;PSMB3;PSMD2;PSMD3;PSMB1;UBC;SKP2;RPS27A;PPARGC1B;ESRRA;SMURF1;STAT1;WWP1;RUNX2;RBX1;PSMA5;SEM1;PSMA6;PSMA3;PSMA4;PSMC6;PSMA1;PSMC3;PSMA2;PSMC4;PSME3;PSMC1;PSME4;PSMC2;PSME2;STUB1
Reactome	Glucose Metabolism	53/89	1.36897e-06	2.78845	37.6481	SLC25A1;NUP107;NUP188;ADPGK;ENO1;ENO3;PPP2R1B;NUP62;SLC37A4;NDC1;NUP214;SEC13;TPI1;NUP133;NUP210;PPP2R5D;PRKCA;PKM;NUP50;PGP;PGAM4;SLC25A10;NUP98;SLC25A11;NUP58;SLC25A13;PFKFB2;PFKFB1;NUP205;PFKFB4;POM121;PFKFB3;SEH1L;NUP160;PPP2CA;PCNX4;PPP2CB;POM121C;NUP85;PGK1;NUP88;RANBP2;SLC37A2;NUP155;MDH2;GOT2;NUP153;PFKL;GNPDA1;HOOK2;NUP35;PFKP;NUP37
Reactome	KEAP1-NFE2L2 Pathway	58/100	1.49608e-06	2.61628	35.0912	SRXN1;PSMD8;PSMD9;PSMD6;PSMD7;AKT2;MYC;PSMD2;AKT3;PSMD3;AKT1;UFD1;SKP2;CSNK2A2;PRKCD;TALDO1;RBX1;PSMA5;PSMA6;PSMA3;PSMA4;PSMA1;PSMA2;PSME3;CSNK2B;PSME4;PSME2;TKT;PSMD12;VCP;PSMD11;PSMD14;PSMD13;PSMA7;PSMB6;PSMB7;BRIP1;PSMB5;PSMB2;PSMB3;PRDX1;UBC;PSMB1;RPS27A;UBL4A;NQO1;IDH1;TXNRD1;GSR;SEM1;PSMC6;PSMC3;PSMC4;PSMC1;PSMC2;MAFK;GCLM;NFE2L2
Reactome	Oxygen-dependent Proline Hydroxylation Of Hypoxia-inducible Factor Alpha	41/64	1.50755e-06	3.37382	45.2261	PSMD12;PSMD11;PSMD14;PSMD13;UBE2D2;CUL2;UBE2D1;LIMD1;HIF1A;PSMA7;PSMD8;PSMB6;PSMD9;PSMB7;PSMD6;PSMD7;PSMB5;PSMB2;PSMB3;PSMD2;PSMD3;PSMB1;UBC;ELOC;RPS27A;RBX1;PSMA5;SEM1;PSMA6;PSMA3;PSMA4;PSMC6;PSMA1;PSMC3;PSMA2;PSMC4;PSME3;PSMC1;PSME4;PSMC2;PSME2
Reactome	Asymmetric Localization Of PCP Proteins	40/62	1.54633e-06	3.44091	46.0381	PSMD12;PSMD11;PSMD14;PSMD13;PSMA7;PSMD8;PSMB6;PSMD9;PSMB7;PSMD6;PSMD7;PSMB5;PSMB2;PSMB3;PSMD2;PSMD3;PSMB1;UBC;RPS27A;FZD1;SMURF2;SMURF1;FZD9;FZD8;SCRIB;PSMA5;SEM1;PSMA6;PSMA3;PSMA4;PSMC6;PSMA1;PSMC3;PSMA2;PSMC4;PSME3;PSMC1;PSME4;PSMC2;PSME2
Reactome	Regulation Of Ornithine Decarboxylase (ODC)	34/50	1.5662e-06	4.01991	53.7336	PSMD12;PSMD11;PSMD14;PSMD13;PSMA7;OAZ3;PSMD8;PSMB6;PSMD9;PSMB7;PSMD6;PSMD7;PSMB5;PSMB2;PSMB3;PSMD2;PSMD3;PSMB1;NQO1;PSMA5;SEM1;PSMA6;PSMA3;PSMA4;PSMC6;PSMA1;PSMC3;PSMA2;PSMC4;PSME3;PSMC1;PSME4;PSMC2;PSME2
GO Biological Process	Nucleocytoplasmic Transport	34/50	1.5662e-06	4.01991	53.7336	AHCTF1;NUP205;POM121;NUP107;SEH1L;CITED1;NUP188;ANP32A;MALT1;NUP160;RBM15B;RSRC1;NUP85;NUP62;NUP88;HNRNPA1;NDC1;NUP214;RANBP2;SEC13;NPM1;UBE2I;NUP133;NUP210;NUP155;RITA1;NUP153;RANGAP1;LSG1;NUP50;NUP35;NUP98;NUP58;NUP37
GO Biological Process	Mitotic Spindle Organization	51/85	1.57e-06	2.84067	37.964	GPSM2;INTS13;BCCIP;KIF11;SMC3;FAM110A;GOLGA2;CHEK2;NUF2;STMN1;ZNF207;RCC1;DLGAP5;SUN2;NUDC;SPICE1;KIF23;SMC1A;TUBG1;CKAP5;EML1;RHOA;INCENP;KIFC1;BIRC5;KPNB1;DCTN6;VCP;ABRAXAS1;CDCA8;TTK;WDR62;AURKB;AURKA;CCNB1;FLNA;MAP9;STIL;PLK1;MZT1;NDC80;RAB11A;CENPE;TPX2;STAG1;CENPH;PRC1;KIF4A;TBCE;RAN;SPC25
Reactome	Regulation Of Apoptosis	35/52	1.59558e-06	3.89499	51.9914	PSMD12;PSMD11;PSMD14;PSMD13;OMA1;PSMA7;PSMD8;PSMB6;PSMD9;PSMB7;PSMD6;PSMD7;PSMB5;PSMB2;PSMB3;PSMD2;PSMD3;PSMB1;UBC;RPS27A;PSMA5;SEM1;PSMA6;PSMA3;PSMA4;PSMC6;PSMA1;PSMC3;PSMA2;PSMC4;PSME3;PSMC1;PSME4;PSMC2;PSME2
Reactome	NIK To Noncanonical NF-kB Signaling	38/58	1.59943e-06	3.59526	47.9818	PSMD12;PSMD11;PSMD14;PSMD13;PSMA7;PSMD8;PSMB6;PSMD9;PSMB7;PSMD6;PSMD7;PSMB5;PSMB2;PSMB3;PSMD2;PSMD3;PSMB1;UBC;RPS27A;CHUK;FBXW11;NFKB2;PSMA5;SEM1;PSMA6;PSMA3;PSMA4;PSMC6;PSMA1;PSMC3;PSMA2;PSMC4;PSME3;PSMC1;PSME4;PSMC2;PSME2;UBE2M
Reactome	Degradation Of AXIN	36/54	1.60999e-06	3.78396	50.4754	PSMD12;PSMD11;PSMD14;PSMD13;PSMA7;PSMD8;PSMB6;PSMD9;PSMB7;PSMD6;PSMD7;PSMB5;PSMB2;PSMB3;PSMD2;PSMD3;PSMB1;UBC;RPS27A;SMURF2;AXIN1;PSMA5;SEM1;PSMA6;PSMA3;PSMA4;PSMC6;PSMA1;PSMC3;PSMA2;PSMC4;PSME3;PSMC1;PSME4;PSMC2;PSME2
Reactome	FBXL7 Down-Regulates AURKA During Mitotic Entry And In Early Mitosis	36/54	1.60999e-06	3.78396	50.4754	PSMD12;PSMD11;PSMD14;PSMD13;PSMA7;AURKA;PSMD8;PSMB6;PSMD9;PSMB7;PSMD6;PSMD7;PSMB5;PSMB2;PSMB3;PSMD2;PSMD3;PSMB1;UBC;RPS27A;RBX1;PSMA5;SEM1;PSMA6;PSMA3;PSMA4;PSMC6;PSMA1;PSMC3;PSMA2;PSMC4;PSME3;PSMC1;PSME4;PSMC2;PSME2
Reactome	Regulation Of RUNX3 Expression And Activity	36/54	1.60999e-06	3.78396	50.4754	PSMD12;PSMD11;CBFB;PSMD14;PSMD13;PSMA7;PSMD8;PSMB6;PSMD9;PSMB7;PSMD6;PSMD7;PSMB5;PSMB2;PSMB3;PSMD2;PSMD3;PSMB1;UBC;RPS27A;SMURF2;SMURF1;PSMA5;SEM1;PSMA6;PSMA3;PSMA4;PSMC6;PSMA1;PSMC3;PSMA2;PSMC4;PSME3;PSMC1;PSMC2;PSME2
Reactome	SCF-beta-TrCP Mediated Degradation Of Emi1	36/54	1.60999e-06	3.78396	50.4754	PSMD12;PSMD11;PSMD14;PSMD13;PSMA7;CDC20;PSMD8;PSMB6;PSMD9;PSMB7;PSMD6;PSMD7;PSMB5;PSMB2;PSMB3;PSMD2;PSMD3;PSMB1;UBC;FBXO5;RPS27A;PSMA5;SEM1;PSMA6;PSMA3;PSMA4;PSMC6;PSMA1;PSMC3;PSMA2;PSMC4;PSME3;PSMC1;PSME4;PSMC2;PSME2
GO Biological Process	Double-Strand Break Repair	88/168	1.70655e-06	2.08703	27.7179	DCLRE1B;H2AX;SMARCAL1;FEN1;DCLRE1C;MRE11;MCM8;TONSL;HMGB2;CIB1;NUCKS1;MRPL36;BRCA1;HMGB1;BRCA2;TENT4A;POLB;EME1;PAXX;SFR1;CHEK2;UIMC1;SMARCAD1;TNKS1BP1;NBN;GEN1;PIAS4;RMI2;PARP1;ZGRF1;PARP2;RMI1;ACTR5;NSMCE2;TOP3A;RECQL;HUS1;LIG3;SPIDR;INIP;RNF168;MMS22L;DEPDC1B;RAD51D;RAD51C;NPC1;UBE2V2;SLX1A;DNA2;BLM;VCP;PSMD14;PRKDC;CDCA5;RAD54B;RAD51AP1;RECQL4;PPP4C;RNF138;RAD21;SWI5;NSD2;RBBP8;TP53BP1;NHEJ1;…
Reactome	Transport Of Ribonucleoproteins Into Host Nucleus	26/35	1.97357e-06	5.46158	71.7414	NUP205;POM121;NUP107;SEH1L;NUP188;NUP160;POM121C;NUP85;NUP62;NUP88;KPNA1;NDC1;NUP214;RANBP2;SEC13;NUP133;NUP155;NUP210;NUP153;GNL3;NUP50;NUP35;NUP98;KPNB1;NUP58;NUP37
Reactome	Transport Of SLBP Independent Mature mRNA	26/35	1.97357e-06	5.46158	71.7414	NUP205;POM121;NUP107;SEH1L;NUP188;NUP160;POM121C;NUP85;NUP62;NUP88;EIF4E;NDC1;NUP214;RANBP2;SEC13;NCBP1;NUP133;NUP155;NUP210;ALYREF;NUP153;NUP50;NUP35;NUP98;NUP58;NUP37
Reactome	Vpr-mediated Nuclear Import Of PICs	26/35	1.97357e-06	5.46158	71.7414	NUP205;POM121;NUP107;SEH1L;NUP188;NUP160;POM121C;NUP85;NUP62;BANF1;NUP88;KPNA1;NDC1;NUP214;RANBP2;SEC13;NUP133;NUP155;NUP210;HMGA1;NUP153;NUP50;NUP35;NUP98;NUP58;NUP37
GO Biological Process	DNA Replication Initiation	18/21	2.08369e-06	11.3354	148.282	PRIM2;MCM7;PRIM1;MCM10;LRWD1;NOC3L;ORC5;POLA1;POLA2;CDC45;ORC6;ORC1;ORC3;ORC2;MCM3;MCM5;TOPBP1;MCM2
Reactome	RHO GTPase Effectors	130/269	2.36047e-06	1.77729	23.0278	CYFIP1;NCKAP1;ERCC6L;NUP107;RTKN;KDM1A;ZWILCH;BUB1B;CDC20;PPP1CB;PPP1CC;PPP2R1B;KNTC1;POTEF;MEN1;PRKCD;PRKCA;KNL1;CDC25C;DHDDS;SGO1;DYNC1LI1;SGO2;ZW10;NUP98;PFN1;SEH1L;CDCA8;KLK2;IQGAP2;IQGAP3;LIN7B;SKA1;NUP160;MYL12B;SKA2;DSN1;NUP85;ABL1;RHPN2;RCC2;PLK1;ZWINT;NDC80;DIAPH1;KIF18A;DIAPH3;ARPC2;ARPC3;NF2;H2AX;ITGB1;YWHAE;AHCTF1;ARPC1B;ARPC1A;KIF14;YWHAQ;H2BC21;NUF2;SPDL1;YWHAG;NCK1;YWHAH;ACTR3;ACTR…
Reactome	G1/S DNA Damage Checkpoints	42/67	2.60769e-06	3.17959	40.8801	PSMD12;PSMD11;PSMD14;PSMD13;PSMA7;PSMD8;PSMB6;PSMD9;PSMB7;PSMD6;PSMD7;PSMB5;PSMB2;PSMB3;CHEK2;PSMD2;CHEK1;PSMD3;PSMB1;UBC;RPS27A;CDC25A;CCNA2;PSMA5;SEM1;PSMA6;PSMA3;PSMA4;PSMC6;CCNE2;PSMA1;PSMC3;CCNE1;PSMA2;PSMC4;PSME3;PSMC1;PSME4;CDK2;PSMC2;PSME2;TP53
Reactome	Asparagine N-linked Glycosylation	135/282	2.88203e-06	1.74541	22.2662	DPAGT1;CMAS;TUSC3;GOLGA2;PDIA3;ALG8;ST6GAL1;ALG9;COG5;ALG5;SLC35C1;ALG2;ALG14;ALG3;ALG13;ALG12;ALG1;ANK1;DHDDS;DPM1;DYNC1LI1;DPM2;DPM3;SLPI;TRIM13;KDELR2;PREB;KDELR3;GNE;COPB2;COPA;VCP;RPN2;SAR1B;COPB1;RPN1;SEL1L;UAP1;UBC;ST3GAL4;MLEC;SEC31A;SPTBN2;MPDU1;EDEM3;TRAPPC2;NUS1;TRAPPC3;CFAP73;EDEM1;SEC16A;TRAPPC4;EDEM2;PMM2;GFPT1;DOLK;RNF103;CNIH1;TMEM115;GOLGB1;STT3A;CALR;RNF185;COPE;B4GALT2;ARF4;B4G…
GO Biological Process	DNA Strand Elongation	12/12	2.99197e-06	156804	1.99448e+06	POLD3;POLA1;RAD50;RFC3;MRE11;RFC4;MCM7;TERT;POLD2;MCM3;MCM4;NBN
GO Biological Process	DNA Strand Elongation Involved In DNA Replication	12/12	2.99197e-06	156804	1.99448e+06	POLD3;POLA1;RFC3;PCNA;RFC4;MCM7;POLD2;POLE3;MCM3;MCM4;LIG3;POLE
WikiPathway	Cholesterol Synthesis Disorders	16/18	2.99201e-06	15.1106	192.2	FDPS;IDI1;MVK;HMGCS1;CYP51A1;DHCR24;HMGCR;LSS;SQLE;EBP;PMVK;SC5D;MVD;DHCR7;LBR;FDFT1
Reactome	tRNA Processing In Nucleus	37/57	3.05837e-06	3.50014	44.4434	TSEN34;NUP205;POM121;NUP107;POP7;SEH1L;NUP188;TSEN15;RPP30;RTCB;CSTF2;ZBTB8OS;TSEN2;NUP160;POM121C;NUP85;NUP62;NUP88;RTRAF;NDC1;NUP214;RANBP2;SEC13;NUP133;NUP210;CPSF1;NUP155;ELAC2;RPP40;NUP153;XPOT;NUP50;NUP35;NUP98;NUP58;RAN;NUP37
Reactome	Nuclear Envelope Breakdown	35/53	3.13181e-06	3.67832	46.6187	NUP205;POM121;NUP107;SEH1L;NUP188;NUP160;LMNB1;CCNB2;CCNB1;POM121C;NUP85;NUP62;BANF1;NUP88;TMPO;NDC1;NUP214;RANBP2;SEC13;NUP133;NUP210;NUP155;PLK1;PRKCA;VRK1;NUP153;VRK2;CTDNEP1;NUP50;CDK1;NUP35;NUP98;LPIN1;NUP58;NUP37
WikiPathway	Cholesterol Biosynthesis Pathway	14/15	3.64186e-06	26.4379	331.083	FDPS;IDI1;MVK;HMGCS1;CYP51A1;HMGCR;LSS;SQLE;NSDHL;PMVK;SC5D;MVD;DHCR7;FDFT1
Reactome	Processive Synthesis On Lagging Strand	14/15	3.64186e-06	26.4379	331.083	PRIM2;FEN1;PCNA;PRIM1;POLD3;POLA1;POLA2;POLR1A;POLD1;POLR1B;RPA3;POLD2;LRIG1;DNA2
Reactome	Unfolded Protein Response (UPR)	52/89	3.80537e-06	2.6613	33.2107	ACADVL;FKBP14;HERPUD1;MYDGF;SERP1;TATDN2;CREB3L4;KHSRP;CREB3L2;DDX11;WIPI1;PDIA6;PDIA5;DNAJC3;ERN1;DNAJB11;PREB;KDELR3;ATP6V0D1;ATF3;DCP2;SHC1;GOSR2;HSP90B1;EXOSC7;EXOSC6;EXOSC5;EXTL2;EXOSC4;EXOSC9;EXOSC8;DNAJB9;SSR1;EXOSC3;EXOSC2;SEC31A;ACD;HSPA5;EDEM1;GFPT1;EIF2AK3;SYVN1;EIF2S2;EIF2S1;YIF1A;EIF2S3;SRPRA;SRPRB;HDGF;HYOU1;CALR;MBTPS2
WikiPathway	Glycosylation And Related Congenital Defects	20/25	4.46327e-06	7.55793	93.1109	DPAGT1;ALG8;B4GALT1;ALG9;TUSC3;PMM2;ALG2;ALG14;ALG13;ALG3;DOLK;ALG12;MAGT1;ALG1;GMPPB;DPM1;DPM2;DPM3;MGAT2;MPDU1
Reactome	Gap-filling DNA Repair Synthesis And Ligation In GG-NER	20/25	4.46327e-06	7.55793	93.1109	RFC5;RFC3;PCNA;RFC4;RFC2;XRCC1;POLD3;POLE4;POLR1A;POLD1;POLE2;POLR1B;RPA3;POLD2;UBC;POLE3;LRIG1;RPS27A;POLE;SLC19A1
Reactome	Export Of Viral Ribonucleoproteins From Nucleus	26/36	4.75477e-06	4.91504	60.2405	NUP205;POM121;NUP107;SEH1L;NUP188;NUP160;POM121C;NUP85;NUP62;NUP88;NDC1;NUP214;RANBP2;SEC13;NUP133;NUP155;NUP210;NUP153;GNL3;NUP50;NUP35;NUP98;NUP58;RAN;HSPA1A;NUP37
Reactome	Nuclear Pore Complex (NPC) Disassembly	26/36	4.75477e-06	4.91504	60.2405	NUP205;POM121;NUP107;SEH1L;NUP188;NUP160;CCNB2;CCNB1;POM121C;NUP85;NUP62;NUP88;NDC1;NUP214;RANBP2;SEC13;NUP133;NUP155;NUP210;NUP153;NUP50;CDK1;NUP35;NUP98;NUP58;NUP37
Reactome	Activation Of NF-kappaB In B Cells	41/66	4.77484e-06	3.10344	38.0238	PSMD12;PSMD11;PSMD14;PSMD13;BCL10;MALT1;PSMA7;PSMD8;PSMB6;PSMD9;PSMB7;PSMD6;PSMD7;PSMB5;PSMB2;PSMB3;PSMD2;PSMD3;PSMB1;UBC;IKBKG;RPS27A;CHUK;FBXW11;PSMA5;NFKBIA;SEM1;PSMA6;PSMA3;PSMA4;PSMC6;PSMA1;PSMC3;PSMA2;PSMC4;PSME3;PSMC1;PSME4;PSMC2;PSME2;NFKBIE
GO Biological Process	DNA Unwinding Involved In DNA Replication	17/20	5.18429e-06	10.7041	130.267	GINS1;GINS2;MCM7;GINS3;GINS4;TWNK;HMGA1;RECQL;RECQL4;CDC45;RAD51;MCM3;MCM4;MCM5;MCM6;SSBP1;MCM2
WikiPathway	Proteasome Degradation	39/62	5.22834e-06	3.20831	39.0176	H2AX;PSMD12;PSMD11;RPN2;PSMD13;UBE2D2;RPN1;UBE2D1;PSMA7;PSMD8;PSMB6;PSMD9;PSMB7;PSMD6;PSMD7;PSMB5;PSMB2;PSMB3;PSMD2;PSMD3;UBC;PSMB1;PSMD1;H2AZ1;UBE2B;UCHL3;PSMA5;PSMA6;PSMA3;PSMA4;PSMC6;PSMA1;PSMC3;PSMA2;PSMC4;PSME3;PSMC1;PSMC2;PSME2
Reactome	Telomere Maintenance	53/92	5.50893e-06	2.57336	31.1612	H2AX;FEN1;DSCC1;CHTF18;H2BC21;RUVBL2;PPP6R3;RUVBL1;RFC5;DAXX;RFC3;RFC4;RFC2;CCNA2;H2BC12;H2AJ;SHQ1;DKC1;POLR1A;POLR1B;H2BC11;NHP2;POT1;DNA2;PIF1;PRIM2;BLM;RTEL1;PCNA;PRIM1;POLD3;TERT;POLR2B;POLD1;POLD2;POLR2D;GAR1;LRIG1;POLR2F;POLR2G;POLR2H;POLR2K;SLC19A1;POLR2L;H2AZ1;H2AZ2;ACD;POLA1;POLA2;RPA3;CDK2;NOP10;WRAP53
Reactome	Downstream Signaling Events Of B Cell Receptor (BCR)	47/79	5.54022e-06	2.7803	33.6513	PSMD12;PSMD11;PSMD14;PSMD13;BCL10;MALT1;PSMA7;PSMD8;PSMB6;PSMD9;PSMB7;PSMD6;NRAS;PPP3R1;PSMD7;PSMB5;PSMB2;PSMB3;PSMD2;PSMD3;PSMB1;UBC;IKBKG;RPS27A;HRAS;CHUK;FBXW11;NFATC3;PSMA5;FKBP1A;NFKBIA;SEM1;PSMA6;PSMA3;PSMA4;PSMC6;PSMA1;PSMC3;PSMA2;PSMC4;PSME3;PSMC1;PSME4;PSMC2;PSME2;NFKBIE;PPIA
Reactome	Mitotic Prophase	62/112	5.6128e-06	2.34916	28.4024	H2AX;NUP107;NUP188;NCAPG2;SMC4;LMNB1;PHF8;GOLGA2;PPP2R1B;H2BC21;NUP62;BANF1;KMT5A;TMPO;NUP214;RAB2A;NDC1;SEC13;NUP210;NUP133;PRKCA;VRK1;VRK2;MASTL;CTDNEP1;H2BC12;H2AJ;GORASP2;GORASP1;NUP50;H2BC11;NUP98;BLZF1;NUP58;MCPH1;RAB1A;NUP205;POM121;SEH1L;SET;RAB1B;USO1;NUP160;PPP2CA;CCNB2;PPP2CB;CCNB1;POM121C;NUP85;NUP88;H2AZ1;RANBP2;H2AZ2;NUP155;NCAPH2;PLK1;NUP153;CDK1;NUP35;NCAPD3;LPIN1;NUP37
Reactome	Respiratory Electron Transport, ATP Synthesis By Chemiosmotic Coupling, Heat Production By Uncoupling Proteins	62/112	5.6128e-06	2.34916	28.4024	COX7B;NDUFA12;COX6A1;ECSIT;TMEM186;UQCRFS1;ACAD9;NDUFC2;NDUFC1;SDHD;SDHB;COQ10B;COX6B1;COX7A2L;NDUFS8;SCO1;NDUFS6;NDUFS5;NDUFS4;UQCRC1;NDUFS2;NDUFS1;UQCRC2;NDUFB9;NDUFB7;COX16;NDUFB10;NDUFB11;COX18;NDUFB3;ATP5MC2;ATP5MC3;UQCR11;UQCR10;COX5A;UQCRH;ATP5MC1;ATP5F1B;COX14;NDUFV3;NDUFV2;ATP5MG;ATP5MF;ATP5ME;NDUFA9;TRAP1;ATP5PF;NDUFA7;NDUFA6;TIMMDC1;NDUFA5;ATP5PB;NUBPL;NDUFA2;ATP5F1C;ATP5F1D;LRPPRC;UQC…
Reactome	Metabolism Of Polyamines	37/58	5.62892e-06	3.33321	40.2905	PSMD12;PSMD11;PSMD14;PSMD13;NPRL2;PSMA7;OAZ3;PSMD8;PSMB6;PSMD9;PSMB7;PSMD6;PSMD7;PSMB5;PSMB2;PSMB3;PSMD2;PSMD3;PSMB1;NQO1;SLC38A1;RNASE12;PSMA5;SEM1;PSMA6;PSMA3;PSMA4;PSMC6;PSMA1;PSMC3;PSMA2;PSMC4;PSME3;PSMC1;PSME4;PSMC2;PSME2
Reactome	Stabilization Of P53	36/56	5.79679e-06	3.40505	41.0587	PSMD12;PSMD11;PSMD14;PSMD13;PSMA7;PSMD8;PSMB6;PSMD9;PSMB7;PSMD6;PSMD7;PSMB5;PSMB2;PSMB3;CHEK2;PSMD2;PSMD3;PSMB1;UBC;RPS27A;PSMA5;SEM1;PSMA6;PSMA3;PSMA4;PSMC6;PSMA1;PSMC3;PSMA2;PSMC4;PSME3;PSMC1;PSME4;PSMC2;PSME2;TP53
GO Biological Process	Ribosomal Large Subunit Biogenesis	35/54	5.93518e-06	3.48446	41.9341	NVL;PAK1IP1;NIP7;RPL10L;MAK16;NOP2;PPAN;MALSU1;NOC2L;RPF2;SDAD1;SPATA5;TMA16;MRPL20;SPATA5L1;PES1;RPL14;RRS1;SURF6;BRIX1;ZNF622;RRP15;NPM1;NOP16;GTF3A;WDR74;RPL35A;WDR12;GTPBP4;NLE1;TRAF7;EBNA1BP2;LAS1L;MRTO4;RPL26L1
Reactome	Cross-presentation Of Soluble Exogenous Antigens (Endosomes)	32/48	6.10578e-06	3.78235	45.4119	PSMD12;PSMD11;PSMD14;PSMD13;PSMA7;PSMB6;PSMD8;PSMB7;PSMD9;PSMD6;PSMB5;PSMD7;PSMB2;PSMB3;PSMD2;PSMB1;PSMD3;PSMA5;SEM1;PSMA6;PSMA3;PSMA4;PSMC6;PSMA1;PSMC3;PSMA2;PSMC4;PSMC1;PSME3;PSMC2;PSME4;PSME2
Reactome	DNA Damage Bypass	32/48	6.10578e-06	3.78235	45.4119	VCP;PCNA;RCHY1;POLD3;POLD1;POLD2;UBC;PCLAF;USP1;UFD1;RPS27A;POLE;SLC19A1;RFC5;RFC3;RFC4;UBE2B;RFC2;USP43;REV1;RBX1;DDB1;MAD2L2;POLE4;POLR1A;POLE2;POLR1B;RPA3;POLE3;SPRTN;DTL;RAD18
GO Biological Process	Ubiquitin-Dependent ERAD Pathway	44/73	6.80443e-06	2.8715	34.165	VCP;FAF1;DERL3;SEL1L;DERL1;DERL2;AUP1;UBE2J2;RNF5;CLGN;HERPUD1;ECPAS;HSP90B1;UBE2J1;ERLEC1;FOXRED2;UBXN8;UBQLN1;UFD1;DNAJB9;SEC61B;ANKZF1;HSPA5;EDEM1;EDEM2;SGTA;ERLIN1;SYVN1;TMUB1;UBE4B;YOD1;UBE2G2;PSMC6;RNF103;SELENOS;JKAMP;CANX;DNAJC10;TRIM13;STUB1;CALR;STT3B;RNF185;RNF121
Reactome	G1/S-Specific Transcription	22/29	6.98578e-06	5.93919	70.5078	CDT1;PCNA;RRM2;LIN9;CDC6;TYMS;CDC25A;DHFR;POLA1;SLC25A15;CDC45;RBL1;RBBP4;CCNE1;E2F1;CDK1;E2F4;FBXO5;TK1;E2F5;E2F6;LIN52
GO Biological Process	Endoplasmic Reticulum To Golgi Vesicle-Mediated Transport	63/115	7.48821e-06	2.29522	27.0886	ARF4;PDCD6;IER3IP1;USE1;GOLGA2;TMED3;BCAP29;TRAPPC11;TMED2;TMED1;TMED7;TMED5;RAB2A;SEC13;TMED9;TRAPPC2B;NRBP1;VAMP7;ZW10;KDELR2;PREB;KDELR3;SEC22B;ERGIC2;ERGIC1;SEC22C;COPB2;RAB1A;COPA;TMED10;SAR1A;PEF1;SAR1B;COPB1;GOSR2;RAB1B;ATL2;USO1;TEX261;LMAN1;LMAN2;RAB29;WHAMM;YKT6;SEC31A;TRAPPC2;BCAP31;TRAPPC3;SEC24B;SEC24A;SEC16A;TRAPPC4;GBF1;YIF1A;ARCN1;YIF1B;VAPA;HYOU1;COPG1;SEC24D;SEC24C;COPE;BET1
GO Biological Process	Regulation Of Telomerase RNA Localization To Cajal Body	15/17	7.7122e-06	14.1641	166.75	CCT3;CCT6A;EXOSC10;SHQ1;DKC1;RUVBL2;RUVBL1;TCP1;NHP2;CCT8;CCT7;CCT5;DCP2;NOP10;CCT4
Reactome	Unwinding Of DNA	11/11	8.64018e-06	143737	1.67584e+06	GINS1;GINS2;CDC45;MCM7;MCM8;GINS3;GINS4;MCM3;MCM4;MCM5;MCM6
GO Biological Process	Positive Regulation Of Protein Localization To Chromosome, Telomeric Region	11/11	8.64018e-06	143737	1.67584e+06	CCT3;CCT6A;GNL3L;DKC1;TCP1;CCT8;CCT7;CCT5;CCT4;GNL3;WRAP53
Reactome	p53-Dependent G1 DNA Damage Response	40/65	8.66815e-06	3.0273	35.2858	PSMD12;PSMD11;PSMD14;PSMD13;PSMA7;PSMD8;PSMB6;PSMD9;PSMB7;PSMD6;PSMD7;PSMB5;PSMB2;PSMB3;CHEK2;PSMD2;PSMD3;PSMB1;UBC;RPS27A;CCNA2;PSMA5;SEM1;PSMA6;PSMA3;PSMA4;PSMC6;CCNE2;PSMA1;PSMC3;CCNE1;PSMA2;PSMC4;PSME3;PSMC1;PSME4;CDK2;PSMC2;PSME2;TP53
GO Biological Process	Golgi Vesicle Transport	98/197	8.70885e-06	1.87813	21.8824	PITPNB;PDCD6;GOLGA2;RAB43;GOLGA4;GOLGA5;BCAP29;TRAPPC11;RAB2A;COG5;TRAPPC2B;SCAMP1;SCAMP3;NRBP1;RINT1;ZW10;KDELR2;PREB;KDELR3;PLPP3;COPB2;COPA;TMED10;SAR1A;SAR1B;PEF1;COPB1;TEX261;SNX3;SNX8;SEC31A;VTI1B;TRAPPC2;TRAPPC3;SLC10A7;SEC16A;TRAPPC4;SURF4;TMEM115;HYOU1;COPE;ARF4;SNAP23;IER3IP1;USE1;BICD2;AP4M1;TMED3;KIF1C;TMED2;TMED1;TMED7;RAB8A;TMED5;RAB8B;RAB6C;TMED9;RAB6D;RBSN;COPZ1;DNM2;VAMP7;RER1;PI…
GO Biological Process	Oxidative Phosphorylation	39/63	9.14279e-06	3.07439	35.6708	NDUFB9;NDUFB7;C2ORF69;NDUFB10;NDUFA12;NDUFB11;NDUFB3;UQCRH;ATP5F1B;MTCO2P12;NDUFV3;NDUFV2;ATP5MG;ATP5MF;ATP5ME;TEFM;NDUFA9;ATP5PF;NDUFA7;NDUFA6;NDUFA5;ATP5PB;NDUFA2;NDUFC2;CHCHD10;NDUFC1;SDHD;ATP5F1C;SDHB;ATP5F1D;NDUFS8;NDUFS6;NDUFS5;NDUFS4;NDUFAB1;UQCRC1;NDUFS2;NDUFS1;UQCRC2
Reactome	Telomere C-strand (Lagging Strand) Synthesis	24/33	9.15017e-06	5.04	58.4727	RFC5;PRIM2;BLM;FEN1;ACD;RFC3;PCNA;RFC4;RFC2;DSCC1;PRIM1;CHTF18;POLD3;POLA1;POLA2;POLR1A;POLD1;POLR1B;RPA3;POLD2;LRIG1;POT1;DNA2;SLC19A1
GO Biological Process	protein-RNA Complex Assembly	78/150	9.18375e-06	2.05367	23.8186	RAMAC;HSP90AB1;MRPS11;RPL10L;PPAN;RAMACL;PWP2;USP39;CDC73;COIL;SNRPD2;SNRPD1;DENR;SNRPD3;TXNL4A;PRMT5;RRP7BP;NCBP1;MRPS7;CRNKL1;WDR77;GCFC2;TRAF7;SHQ1;PRPF18;DDX39B;CLNS1A;GEMIN4;SNRPG;GEMIN5;STRAP;GEMIN6;SNRPE;GEMIN7;SNRPF;GEMIN8;LUC7L2;SNRPB;SRSF9;PRKDC;NOP2;DDX23;SRSF1;DDX20;RPF2;NOL3;RRP7A;MRPL20;PUF60;TGS1;POLR2D;RRS1;BRIX1;SMN1;SRSF10;MCTS1;SRPK2;CPSF7;XRCC5;PTGES3;ERAL1;EIF2S2;LSM4;NLE1;TA…
Reactome	Regulation Of TP53 Activity	81/157	9.18944e-06	2.02068	23.4347	PRR5;MRE11;PPP1R13B;TP53RK;SETD9;PRKAG1;EHMT1;PRDM1;BRCA1;NOC2L;PIP4P1;PPP2R1B;EXO1;PPP1R13L;AKT2;CHEK2;AKT3;CHEK1;AKT1;PIP4K2A;KMT5A;TOPBP1;RFC5;PRMT5;DAXX;PRKAB2;SUPT16H;USP7;RFC3;RMI2;RFC4;RFC2;RMI1;CSNK2A2;TOP3A;HUS1;CCNA2;POLR1A;POLR1B;CSNK2B;DNA2;SGK1;TP53;RHNO1;BLM;HDAC2;MEAF6;MAPKAP1;TAF9;AURKB;AURKA;PPP2CA;PPP2CB;BRIP1;RBBP4;UBC;SMYD2;TP53BP2;RBBP8;RBBP7;MTA2;RFFL;RPS27A;ATRIP;TAF15;TAF1…
Reactome	Dectin-1 Mediated Noncanonical NF-kB Signaling	38/61	9.60999e-06	3.12559	36.109	PSMD12;PSMD11;PSMD14;PSMD13;PSMA7;PSMD8;PSMB6;PSMD9;PSMB7;PSMD6;PSMD7;PSMB5;PSMB2;PSMB3;PSMD2;PSMD3;PSMB1;UBC;RPS27A;CHUK;FBXW11;NFKB2;PSMA5;SEM1;PSMA6;PSMA3;PSMA4;PSMC6;PSMA1;PSMC3;PSMA2;PSMC4;PSME3;PSMC1;PSME4;PSMC2;PSME2;UBE2M
Reactome	Leading Strand Synthesis	13/14	9.8411e-06	24.546	282.989	RFC5;PRIM2;RFC3;PCNA;RFC4;RFC2;PRIM1;POLD3;POLA1;POLA2;POLD1;POLD2;SLC19A1
Reactome	Removal Of Flap Intermediate	13/14	9.8411e-06	24.546	282.989	PRIM2;FEN1;PCNA;PRIM1;POLD3;POLA1;POLA2;POLR1A;POLD1;POLR1B;RPA3;POLD2;DNA2
GO Biological Process	Positive Regulation Of Telomerase RNA Localization To Cajal Body	13/14	9.8411e-06	24.546	282.989	CCT3;CCT6A;SHQ1;DKC1;RUVBL2;RUVBL1;TCP1;NHP2;CCT8;CCT7;CCT5;NOP10;CCT4
Reactome	NEP/NS2 Interacts With Cellular Export Machinery	25/35	1.00116e-05	4.72532	54.3967	NUP205;POM121;NUP107;SEH1L;NUP188;NUP160;POM121C;NUP85;NUP62;NUP88;NDC1;NUP214;RANBP2;SEC13;NUP133;NUP155;NUP210;NUP153;GNL3;NUP50;NUP35;NUP98;NUP58;RAN;NUP37
Reactome	SUMOylation Of SUMOylation Proteins	25/35	1.00116e-05	4.72532	54.3967	NUP205;POM121;NUP107;SEH1L;NUP188;NUP160;POM121C;NUP85;NUP62;NUP88;NDC1;NUP214;PIAS4;RANBP2;SEC13;UBE2I;NUP133;NUP155;NUP210;NUP153;NUP50;NUP35;NUP98;NUP58;NUP37
GO Biological Process	tRNA Aminoacylation For Protein Translation	25/35	1.00116e-05	4.72532	54.3967	AARS2;KARS1;YARS1;QARS1;NARS2;IARS2;IARS1;EARS2;VARS1;RARS2;HARS1;RARS1;MARS2;DARS2;HARS2;DARS1;WARS1;WARS2;LARS2;LARS1;TARS2;FARSA;CARS2;TARS1;FARSB
Reactome	Degradation Of GLI1 By Proteasome	37/59	1.00624e-05	3.18146	36.6081	PSMD12;PSMD11;PSMD14;PSMD13;GLI1;PSMA7;PSMD8;PSMB6;PSMD9;PSMB7;PSMD6;PSMD7;PSMB5;PSMB2;PSMB3;PSMD2;PSMD3;PSMB1;UBC;RPS27A;PRKCA;RBX1;PSMA5;SEM1;PSMA6;PSMA3;PSMA4;PSMC6;PSMA1;PSMC3;PSMA2;PSMC4;PSME3;PSMC1;PSME4;PSMC2;PSME2
Reactome	Degradation Of GLI2 By Proteasome	37/59	1.00624e-05	3.18146	36.6081	PSMD12;PSMD11;PSMD14;PSMD13;PSMA7;PSMD8;PSMB6;PSMD9;PSMB7;PSMD6;PSMD7;PSMB5;PSMB2;PSMB3;PSMD2;PSMD3;PSMB1;UBC;RPS27A;CSNK1A1;PRKCA;RBX1;PSMA5;SEM1;PSMA6;PSMA3;PSMA4;PSMC6;PSMA1;PSMC3;PSMA2;PSMC4;PSME3;PSMC1;PSME4;PSMC2;PSME2
Reactome	GLI3 Is Processed To GLI3R By Proteasome	37/59	1.00624e-05	3.18146	36.6081	PSMD12;PSMD11;PSMD14;PSMD13;PSMA7;PSMD8;PSMB6;PSMD9;PSMB7;PSMD6;PSMD7;PSMB5;PSMB2;PSMB3;PSMD2;PSMD3;PSMB1;UBC;RPS27A;CSNK1A1;PRKCA;RBX1;PSMA5;SEM1;PSMA6;PSMA3;PSMA4;PSMC6;PSMA1;PSMC3;PSMA2;PSMC4;PSME3;PSMC1;PSME4;PSMC2;PSME2
WikiPathway	N Glycan Biosynthesis	36/57	1.04913e-05	3.24265	37.1769	B4GALT2;DPAGT1;B4GALT3;GPI;B4GALT1;RPN2;TUSC3;RPN1;GMPPB;GANAB;GMPPA;MGAT1;MGAT2;MPDU1;ST6GAL1;ALG8;ALG9;ALG5;PMM2;ALG14;ALG2;ALG3;ALG13;ALG12;DOLK;ALG1;ALG10;DDOST;DPM1;DPM2;DPM3;DAD1;DOLPP1;RFT1;STT3A;STT3B
Reactome	HDR Thru Single Strand Annealing (SSA)	26/37	1.07079e-05	4.46788	51.1328	BLM;MRE11;BRCA1;BRIP1;EXO1;ABL1;RBBP8;TOPBP1;ATRIP;RFC5;RFC3;RMI2;RFC4;RFC2;RMI1;TOP3A;HUS1;RAD50;RAD51;POLR1A;POLR1B;RPA3;RAD17;DNA2;RAD9A;RHNO1
WikiPathway	DNA IR Double Strand Breaks And Cellular Response Via ATM	35/55	1.08867e-05	3.30998	37.8264	H2AX;MDC1;BLM;MRE11;DCLRE1C;PCNA;RIF1;PRKDC;BRCA1;SMC3;BRCA2;RASSF1;EXO1;CHEK2;CASP3;CHEK1;HSF1;E2F1;ABL1;NBN;TP53BP1;BAK1;PARP1;ACTL6A;SMC1A;CDC25C;RAD50;RAD51;FANCD2;NABP2;RAD17;TP53;MCPH1;RAD9A;ATR
Reactome	Degradation Of DVL	35/55	1.08867e-05	3.30998	37.8264	PSMD12;PSMD11;PSMD14;PSMD13;PSMA7;PSMD8;PSMB6;PSMD9;PSMB7;PSMD6;PSMD7;PSMB5;PSMB2;PSMB3;PSMD2;PSMD3;PSMB1;UBC;RPS27A;RBX1;PSMA5;SEM1;PSMA6;PSMA3;PSMA4;PSMC6;PSMA1;PSMC3;PSMA2;PSMC4;PSME3;PSMC1;PSME4;PSMC2;PSME2
Reactome	SUMOylation Of Ubiquitinylation Proteins	27/39	1.1238e-05	4.25337	48.4722	NUP205;POM121;NUP107;SEH1L;NUP188;NUP160;POM121C;NUP85;NUP62;NUP88;TRIM27;NDC1;NUP214;PIAS4;RANBP2;SEC13;UBE2I;NUP133;NUP155;NUP210;NUP153;PIAS1;NUP50;NUP35;NUP98;NUP58;NUP37
Reactome	Major Pathway Of rRNA Processing In Nucleolus And Cytosol	90/179	1.16381e-05	1.91785	21.7891	LTV1;RPL4;RBM28;DDX49;RPL32;DDX47;RPL34;RPP30;WDR3;RPL10L;SPPL2A;FCF1;PWP2;WDR46;WDR43;RRP9;FBL;RPS17;NOB1;RPL36AL;RPLP2;MTREX;RIOK2;BUD23;RIOK1;UTP14A;PELP1;UTP15;WDR36;UTP11;TEX10;DDX56;WDR75;IMP4;SENP3;UTP18;FTSJ3;GNL3;EBNA1BP2;C1D;UTP25;NIP7;ISG20L2;SNU13;NOC4L;MRPL13;NOL6;RRP7A;EXOSC7;EXOSC6;EXOSC5;EXOSC10;EXOSC4;PDCD11;ERI1;BMS1;EXOSC9;PES1;EXOSC8;DHX37;RPL14;RRP36;UTP20;EXOSC3;RPS27A;EXOSC…
Reactome	Transport Of Mature mRNAs Derived From Intronless Transcripts	29/43	1.18302e-05	3.91633	44.4302	SLBP;NUP205;POM121;NUP107;SEH1L;NUP188;NUP160;POM121C;NUP85;NUP62;NUP88;EIF4E;NDC1;NUP214;RANBP2;SEC13;CPSF1;NCBP1;NUP133;NUP155;NUP210;ALYREF;CPSF3;NUP153;NUP50;NUP35;NUP98;NUP58;NUP37
WikiPathway	ATM Signaling In Development And Disease	30/45	1.19175e-05	3.78154	42.8733	H2AX;MDC1;MRE11;DCLRE1C;RIF1;PRKDC;PPM1D;AURKB;CHEK2;CHEK1;RBBP8;IKBKG;NBN;TP53BP1;LBR;BUB1;HMGN1;MAP3K5;G6PD;ATMIN;TSC2;SMC1A;MTOR;RNF168;PPP5C;RAD50;CDK1;CEP63;ATR;CDK5R1
GO Biological Process	Mitochondrial ATP Synthesis Coupled Electron Transport	42/70	1.28503e-05	2.83827	31.965	NDUFB9;COX7B;NDUFB7;NDUFB10;NDUFA12;COX15;NDUFB3;UQCR11;UQCR10;COX6A1;COX5A;UQCRH;UQCRFS1;MTCO2P12;CYC1;NDUFV3;NDUFV2;UQCRFS1P1;COA6;NDUFA9;NDUFA7;NDUFA6;NDUFA5;UQCC3;NDUFA2;NDUFC2;NDUFC1;SDHD;SDHB;COX6B1;NDUFS8;SDHAF2;NDUFS6;UQCRQ;NDUFS5;NDUFS4;NDUFAB1;UQCRC1;NDUFS2;CYCS;NDUFS1;UQCRC2
GO Biological Process	Mitotic Spindle Assembly Checkpoint Signaling	20/26	1.30049e-05	6.2978	70.8514	ZWILCH;PLK1;BUB1B;TTK;HASPIN;NDC80;ZWINT;CDC20;MAD2L2;CENPF;ZW10;NUF2;ZNF207;KNTC1;BUB3;TRIP13;BUB1;SPC24;MAD2L1;SPC25
GO Biological Process	Mitotic Spindle Checkpoint Signaling	20/26	1.30049e-05	6.2978	70.8514	ZWILCH;PLK1;BUB1B;TTK;HASPIN;NDC80;ZWINT;CDC20;MAD2L2;CENPF;ZW10;NUF2;ZNF207;KNTC1;BUB3;TRIP13;BUB1;SPC24;MAD2L1;SPC25
GO Biological Process	Spindle Assembly Checkpoint Signaling	20/26	1.30049e-05	6.2978	70.8514	ZWILCH;PLK1;BUB1B;TTK;HASPIN;NDC80;ZWINT;CDC20;MAD2L2;CENPF;ZW10;NUF2;ZNF207;KNTC1;BUB3;TRIP13;BUB1;SPC24;MAD2L1;SPC25
Reactome	Antiviral Mechanism By IFN-stimulated Genes	48/83	1.30333e-05	2.59585	29.1982	EIF4A1;NUP205;POM121;NUP107;SEH1L;NUP188;EIF4A3;USP18;NUP160;HERC5;POM121C;NUP85;NUP62;UBC;FLNA;NUP88;ARIH1;KPNA2;RPS27A;KPNA3;EIF4E;KPNA1;NDC1;NUP214;RANBP2;SEC13;NUP133;NUP210;NUP155;STAT1;MX1;UBE2E1;NUP153;GNL3;PPM1B;PDE12;NUP50;OAS3;UBE2N;NUP35;NUP98;EIF4E2;ABCE1;KPNB1;NUP58;EIF4G2;EIF4G1;NUP37
Reactome	Signaling By NOTCH4	47/81	1.4152e-05	2.61635	29.2133	PSMD12;PSMD11;MAML2;PSMD14;PSMD13;PSEN2;PSEN1;RBPJ;PSMA7;PSMD8;PSMB6;PSMD9;PSMB7;PSMD6;PSMD7;PSMB5;HEY1;PSMB2;PSMB3;PSMD2;PSMD3;PSMB1;UBC;AKT1;RPS27A;PSENEN;ADAM10;YWHAZ;GATD3;RBX1;PSMA5;SEM1;PSMA6;KAT2A;PSMA3;PSMA4;PSMC6;PSMA1;PSMC3;PSMA2;PSMC4;PSME3;PSMC1;PSMC2;TACC3;PSME2;MAML3
GO Biological Process	mRNA Splicing, Via Spliceosome	103/211	1.47418e-05	1.80952	20.1306	DBR1;EIF4A3;HNRNPR;WDR83;EFTUD2;SNRPD2;SNRPD1;MAGOH;CWC22;MTREX;SNRPD3;TXNL4A;AQR;METTL3;PRPF4B;CRNKL1;WDR77;PRPF4;DDX39A;DDX39B;CLNS1A;GEMIN4;SNRPG;SRSF2;GEMIN5;SNRNP27;SRSF3;GEMIN6;PPIH;SNRPE;GEMIN7;SNRPF;GEMIN8;SRSF7;SNRPA;SNRPB;SRSF9;RBM8A;SNU13;C9ORF78;DHX35;SMN1;SRPK2;HSPA8;MAGOHB;LSM5;LSM4;LSM3;SRPK1;LSM2;SMU1;HNRNPM;LSM8;LSM7;LSM6;HNRNPF;CWF19L1;RNPS1;DDX46;DDX41;USP39;PQBP1;COIL;SYNCRIP;…
GO Biological Process	Negative Regulation Of Mitotic Metaphase/Anaphase Transition	21/28	1.54375e-05	5.6684	62.7986	ZWILCH;PLK1;BUB1B;TTK;HASPIN;NDC80;ZWINT;CDC20;MAD2L2;CENPF;ZW10;NUF2;ZNF207;KNTC1;BUB3;FBXO5;TRIP13;BUB1;SPC24;MAD2L1;SPC25
Reactome	Respiratory Electron Transport	51/90	1.55196e-05	2.47553	27.4126	COX7B;NDUFA12;COX6A1;ECSIT;TMEM186;UQCRFS1;ACAD9;NDUFC2;NDUFC1;SDHD;COQ10B;SDHB;COX6B1;COX7A2L;NDUFS8;SCO1;NDUFS6;NDUFS5;NDUFS4;UQCRC1;NDUFS2;NDUFS1;UQCRC2;NDUFB9;NDUFB7;COX16;NDUFB10;NDUFB11;COX18;NDUFB3;UQCR11;UQCR10;COX5A;UQCRH;COX14;NDUFV3;NDUFV2;NDUFA9;TRAP1;NDUFA7;NDUFA6;TIMMDC1;NDUFA5;NUBPL;NDUFA2;LRPPRC;UQCRQ;NDUFAB1;NDUFAF5;NDUFAF2;CYCS
GO Biological Process	Mitochondrial Respiratory Chain Complex Assembly	51/90	1.55196e-05	2.47553	27.4126	ECSIT;TMEM186;CHCHD4;AIFM1;UQCRFS1;COA8;NDUFC2;NDUFC1;TIMM21;BCS1L;OXA1L;NDUFS8;SCO1;SDHAF2;NDUFS5;NDUFS4;SDHAF1;TMEM126A;NDUFS2;NDUFS1;SMIM20;NDUFB9;NDUFB7;COX16;DMAC1;NDUFB10;DMAC2;NDUFB11;COX18;COX17;NDUFB3;OMA1;FOXRED1;PET117;SAMM50;COX14;NDUFA9;COA3;NDUFA6;NDUFA5;PET100;UQCC3;NUBPL;UQCC2;NDUFA2;LYRM2;LYRM7;NDUFAB1;NDUFAF5;NDUFAF2;SLC25A33
WikiPathway	G1 To S Cell Cycle Control	39/64	1.55962e-05	2.95119	32.6652	PRIM2;PCNA;MCM7;CCNH;PRIM1;ORC5;CCND3;CCNB1;CDC45;ORC6;ORC1;CREB3L4;MYC;ORC3;ORC2;E2F1;E2F2;E2F3;POLE;CDKN2C;RPA2;CDC25A;CREB3;CDK7;POLA2;CDK6;CCNE2;CCNE1;CDK4;RPA3;POLE2;CDK2;MCM3;CDK1;MCM4;MCM5;MCM6;TP53;MCM2
GO Biological Process	Proton Motive Force-Driven ATP Synthesis	37/60	1.75022e-05	3.0429	33.3294	NDUFB9;NDUFB7;NDUFB10;NDUFA12;NDUFB11;NDUFB3;ATP5MC2;ATP5MC3;ATP5MC1;ATP5F1B;ATP5MK;ATP5MJ;NDUFV3;NDUFV2;ATP5MG;ATP5MF;ATP5ME;NDUFA9;ATP5PF;NDUFA7;NDUFA6;NDUFA5;ATP5PB;NDUFA2;NDUFC2;NDUFC1;SDHD;ATP5F1C;SDHB;ATP5F1D;NDUFS8;NDUFS6;NDUFS5;NDUFS4;NDUFAB1;NDUFS2;NDUFS1
Reactome	ISG15 Antiviral Mechanism	44/75	1.79858e-05	2.68583	29.3452	EIF4A1;NUP205;POM121;NUP107;SEH1L;NUP188;EIF4A3;USP18;NUP160;HERC5;POM121C;NUP85;NUP62;UBC;NUP88;ARIH1;KPNA2;RPS27A;KPNA3;EIF4E;KPNA1;NDC1;NUP214;RANBP2;SEC13;NUP133;NUP210;NUP155;STAT1;MX1;UBE2E1;NUP153;GNL3;PPM1B;NUP50;UBE2N;NUP35;NUP98;EIF4E2;KPNB1;NUP58;EIF4G2;EIF4G1;NUP37
Reactome	Defective TPR May Confer Susceptibility Towards Thyroid Papillary Carcinoma (TPC)	23/32	1.94057e-05	4.8293	52.3976	NDC1;NUP214;RANBP2;NUP205;POM121;SEC13;NUP107;SEH1L;NUP188;NUP133;NUP155;NUP210;NUP153;NUP160;POM121C;NUP85;NUP50;NUP62;NUP35;NUP88;NUP98;NUP58;NUP37
GO Biological Process	Mitochondrial Membrane Organization	23/32	1.94057e-05	4.8293	52.3976	HSPA9;MTX1;MTX2;BNIP3;DNAJC11;IMMT;MICOS13;MICOS10;MAIP1;TIMM50;LETM1;CHCHD3;SAMM50;OPA1;TMEM11;CHCHD6;PPIF;MFN2;PMAIP1;BAK1;SLC25A5;SLC25A4;BCL2L1
Reactome	Cellular Response To Hypoxia	43/73	1.94276e-05	2.7121	29.4231	PSMD12;PSMD11;PSMD14;PSMD13;UBE2D2;CUL2;UBE2D1;LIMD1;HIGD1A;HIF1A;PSMA7;PSMD8;PSMB6;PSMD9;PSMB7;PSMD6;PSMD7;PSMB5;PSMB2;PSMB3;PSMD2;PSMD3;PSMB1;UBC;ELOC;RPS27A;RBX1;VEGFA;PSMA5;SEM1;PSMA6;PSMA3;PSMA4;PSMC6;PSMA1;PSMC3;PSMA2;PSMC4;PSME3;PSMC1;PSME4;PSMC2;PSME2
Reactome	Resolution Of D-Loop Structures	24/34	2.08623e-05	4.53565	48.8833	GEN1;BLM;RTEL1;RMI2;MRE11;RMI1;XRCC2;TOP3A;XRCC3;BRCA1;BRCA2;SPIDR;RAD51AP1;SEM1;BRIP1;RAD50;RAD51D;RAD51;RAD51C;EME1;EXO1;RBBP8;SLX1A;DNA2
GO Biological Process	Inner Mitochondrial Membrane Organization	24/34	2.08623e-05	4.53565	48.8833	HSPA9;TIMM8B;TOMM70;TIMM8A;MTX1;UQCC3;MTX2;TIMM9;TIMM13;DNAJC11;IMMT;TIMM22;MICOS13;TIMM10;MICOS10;MAIP1;LETM1;TIMM10B;APOO;CHCHD3;SAMM50;OPA1;TMEM11;CHCHD6
GO Biological Process	Double-Strand Break Repair Via Homologous Recombination	60/111	2.11267e-05	2.22799	23.9842	FEN1;MRE11;MCM7;MCM8;MCMDC2;TONSL;NUCKS1;BRCA1;BRCA2;SFR1;NBN;GEN1;RMI2;RMI1;NSMCE2;TOP3A;RECQL;HUS1;LIG3;SPIDR;INIP;MMS22L;RAD51D;RAD51C;NPC1;MCM3;MCM4;SLX1A;MCM5;MCM6;MCM2;BLM;PSMD14;RAD54B;RAD51AP1;RECQL4;PPP4C;CDC45;RNF138;RAD21;SWI5;RBBP8;GINS2;SLF1;SLF2;FANCM;XRCC2;XRCC3;GINS4;XRCC1;RPA2;CDC7;FANCB;SEM1;RAD51;RFWD3;RPA3;NABP2;UBE2N;AUNIP
GO Biological Process	Mitotic Metaphase Plate Congression	32/50	2.1804e-05	3.36157	36.0812	BECN1;SEH1L;CDCA5;MIS12;KIF14;CDCA8;CCNB1;CDC23;NUF2;NUP62;CHAMP1;RRS1;SPDL1;CEP55;CDT1;NUDC;BOD1;KIF22;NDC80;RAB11A;EML3;CENPE;KIF18A;PSRC1;KIFC1;ZW10;CHMP2B;CHMP4A;KIF2C;MAPRE1;KPNB1;CHMP5
GO Biological Process	Interstrand Cross-Link Repair	25/36	2.19592e-05	4.29542	46.074	DCLRE1B;VCP;DCLRE1C;MCM8;FAAP24;NUCKS1;RAD51AP1;EXO5;FANCI;CENPX;FANCM;XRCC3;FANCA;FANCC;FANCB;FANCE;FANCG;FANCF;RNF168;NEIL3;RAD51;FANCD2;RFWD3;HROB;CENPS
Reactome	IRE1alpha Activates Chaperones	31/48	2.24258e-05	3.44785	36.9103	ACADVL;FKBP14;SHC1;GOSR2;MYDGF;EXTL2;SERP1;TATDN2;DNAJB9;SSR1;SEC31A;ACD;HSPA5;DDX11;EDEM1;GFPT1;SYVN1;WIPI1;PDIA6;PDIA5;YIF1A;DNAJC3;ERN1;DNAJB11;SRPRA;SRPRB;HDGF;HYOU1;PREB;KDELR3;ATP6V0D1
GO Biological Process	Maturation Of SSU-rRNA	26/38	2.27125e-05	4.09524	43.7888	UTP25;MRPS11;WDR3;TSR3;NAT10;SNU13;PWP2;WDR46;WDR43;NOB1;DHX37;RRP36;IGF2BP3;RIOK2;RIOK1;NOP14;UTP6;UTP4;UTP3;NGDN;LSM6;MPHOSPH10;TSR1;NOL10;SRFBP1;NOL11
GO Biological Process	Intracellular Protein Transmembrane Transport	30/46	2.29053e-05	3.54493	37.8745	TOMM40;SRP54;TOMM20;HSPD1;PEX26;TIMM50;CHCHD4;SEC61A1;TIMM23B;GRPEL1;AKT2;SEC61G;GRPEL2;TIMM17A;TIMM17B;SEC61B;SEC63;TOMM70;HSPA5;PAM16;TIMM23;PEX10;TIMM44;TIMM21;DNAJC15;TOMM40L;PEX5;DNLZ;HYOU1;TRIM37
Reactome	NS1 Mediated Effects On Host Pathways	28/42	2.3303e-05	3.78074	40.3289	NUP205;POM121;NUP107;SEH1L;NUP188;NUP160;POM121C;NUP85;NUP62;NUP88;KPNA2;KPNA3;KPNA1;NDC1;NUP214;RANBP2;SEC13;NUP133;NUP155;NUP210;NUP153;GNL3;NUP50;NUP35;NUP98;KPNB1;NUP58;NUP37
Reactome	Transport Of Mature mRNA Derived From An Intronless Transcript	28/42	2.3303e-05	3.78074	40.3289	NUP205;POM121;NUP107;SEH1L;NUP188;NUP160;POM121C;NUP85;NUP62;NUP88;EIF4E;NDC1;NUP214;RANBP2;SEC13;CPSF1;NCBP1;NUP133;NUP155;NUP210;ALYREF;CPSF3;NUP153;NUP50;NUP35;NUP98;NUP58;NUP37
GO Biological Process	Protein N-linked Glycosylation Via Asparagine	18/23	2.39306e-05	6.80017	72.3562	OST4;ALG8;ST6GAL1;RPN2;TUSC3;DERL3;MAGT1;DDOST;UBE2J1;DPM1;DAD1;OSTC;PSMD2;STT3A;MGAT1;MGAT2;STT3B;UGGT1
GO Biological Process	tRNA Threonylcarbamoyladenosine Metabolic Process	10/10	2.49486e-05	130670	1.38493e+06	GON7;YRDC;OSGEPL1;TP53RK;TPRKB;CTAG2;METTL8;LAGE3;OSGEP;TRIT1
Reactome	ER-Phagosome Pathway	50/89	2.57439e-05	2.42664	25.6431	SNAP23;HMGB1;PSMD8;PSMD9;SEC61A1;PSMD6;PSMD7;PSMD2;SEC61G;PSMD3;IKBKG;SEC61B;B2M;PDIA3;CHUK;PSMA5;VAMP8;PSMA6;PSMA3;PSMA4;PSMA1;PSMA2;PSME3;PSME4;PSME2;SEC22B;VAMP3;PSMD12;PSMD11;PSMD14;PSMD13;PSMA7;PSMB6;SEC14L2;PSMB7;PSMB5;PSMB2;PSMB3;PSMB1;UBC;RPS27A;NDUFA2;SEM1;PSMC6;PSMC3;PSMC4;PSMC1;PSMC2;CALR;MYD88
GO Biological Process	ERAD Pathway	50/89	2.57439e-05	2.42664	25.6431	CCDC47;FAF1;AUP1;CLGN;HERPUD1;UBXN8;UFD1;SEC61B;DNAJB12;UBE4B;YOD1;SELENOS;CANX;TRIM13;RNF121;USP13;VCP;DERL3;SEL1L;DERL1;DERL2;UBE2J2;RNF5;ECPAS;HSP90B1;UBE2J1;ERLEC1;FOXRED2;RNF139;UBQLN1;DNAJB9;UGGT1;ANKZF1;XBP1;TOR1A;HSPA5;EDEM1;SGTA;ERLIN1;SYVN1;TMUB1;UBE2G2;PSMC6;RNF103;JKAMP;DNAJC10;STUB1;CALR;STT3B;RNF185
Reactome	Regulation Of RAS By GAPs	39/65	2.59884e-05	2.83747	29.9576	PSMD12;PSMD11;PSMD14;PSMD13;PSMA7;PSMD8;PSMB6;PSMD9;SPRED2;PSMB7;PSMD6;NRAS;PSMD7;PSMB5;PSMB2;PSMB3;PSMD2;PSMD3;PSMB1;UBC;RPS27A;HRAS;RBX1;PSMA5;SEM1;PSMA6;PSMA3;PSMA4;PSMC6;PSMA1;RASA3;PSMC3;PSMA2;PSMC4;PSME3;PSMC1;PSME4;PSMC2;PSME2
GO Biological Process	RNA Export From Nucleus	39/65	2.59884e-05	2.83747	29.9576	FYTTD1;POM121;NUP107;NXT1;NUP188;RBM8A;EIF4A3;SMG5;NUP160;NXF2;RBM15B;POM121C;NUP85;POM121B;MAGOH;NUP62;XPO5;NUP88;HNRNPA1;NXF5;NUP214;CHTOP;NCBP1;NUP133;NUP155;ALYREF;THOC3;NUP153;THOC5;MAGOHB;THOC7;THOC6;DDX39A;DDX39B;SARNP;HNRNPA2B1;SRSF3;NUP98;RAN
Reactome	FCERI Mediated NF-kB Activation	45/78	2.61567e-05	2.58038	27.2266	PSMD12;PSMD11;PSMD14;PSMD13;UBE2D2;UBE2D1;BCL10;MALT1;PSMA7;PSMD8;PSMB6;PSMD9;PSMB7;PSMD6;PSMD7;PSMB5;PSMB2;PSMB3;PSMD2;PSMD3;PSMB1;UBC;IKBKG;RPS27A;CHUK;FBXW11;PSMA5;NFKBIA;SEM1;PSMA6;PSMA3;PSMA4;PSMC6;PSMA1;PSMC3;PSMA2;PSMC4;PSME3;PSMC1;PSME4;PSMC2;UBE2N;PSME2;TAB3;UBE2V1
GO Biological Process	RNA Splicing	54/98	2.62505e-05	2.32342	24.507	TCERG1;DBR1;DDX47;WDR83;USP39;CCAR2;SYNCRIP;SNRPD2;SNRPD1;RSRC1;KHSRP;MAGOH;DHX15;SNRPD3;TXNL4A;MBNL1;NCBP1;PRMT1;PRPF4B;PRPF4;PRPF18;DDX39B;SNRPG;SRSF2;SNRPA1;SNRPF;SRSF7;SNRPB;SF3B4;SF3B2;SF3B3;RBM8A;DDX23;NOL3;PPP2CA;TRA2B;SMNDC1;SRSF10;IVNS1ABP;SRPK2;SF3A3;LSM1;USB1;MAGOHB;LSM4;SRPK1;SMU1;SNRNP40;LSM6;MPHOSPH10;RNPS1;SNRNP48;NRDE2;TARDBP
Reactome	Cellular Response To Chemical Stress	90/182	2.65982e-05	1.85488	19.5405	ERO1A;COX7B;SRXN1;NUDT2;COX6A1;TXN2;PSMD8;PSMD9;PSMD6;PSMD7;SIN3A;AKT2;MYC;PSMD2;AKT3;PSMD3;AKT1;UFD1;SKP2;ABCC1;GPX2;GPX1;CSNK2A2;PRKCD;TALDO1;COX6B1;RBX1;PSMA5;PSMA6;COX7A2L;PSMA3;PSMA4;SCO1;PSMA1;TBL1XR1;PSMA2;PSME3;CSNK2B;PSME4;PSME2;BLVRB;TKT;BLVRA;PSMD12;VCP;PSMD11;HDAC3;COX16;PSMD14;PSMD13;COX18;HM13;LIN9;COX5A;PSMA7;PRDX3;PSMB6;PSMB7;BRIP1;PSMB5;PSMB2;PSMB3;PRDX1;UBC;PSMB1;COX14;TBL1X;RPS…
GO Biological Process	Positive Regulation Of Mitotic Cell Cycle Phase Transition	38/63	2.78031e-05	2.8751	30.1609	ANKRD17;DDX3X;CDCA5;DBF4B;PHB2;EGFR;ANAPC11;CDC20;LSM10;CCNB1;CDC23;ADAMTS1;AKT1;FBXO5;DLGAP5;RRM1;STIL;ANXA1;RRM2;ANAPC7;UBE2C;CPSF3;RCC2;NSMCE2;UBE2E2;CDC7;CDC25C;CDC25A;RAB11A;CDC25B;RAD51C;ESPL1;CDK4;CENPJ;CDK1;SASS6;ANAPC5;EIF4G1
GO Biological Process	RNA Splicing, Via Transesterification Reactions With Bulged Adenosine As Nucleophile	89/180	2.95698e-05	1.8543	19.338	DBR1;DDX46;EIF4A3;HNRNPR;WDR83;DDX41;USP39;EFTUD2;SYNCRIP;SNRPD2;SNRPD1;RSRC1;CWC22;MAGOH;DHX15;MTREX;SNRPD3;TXNL4A;AQR;RBM14;NCBP1;BUD31;METTL3;PRPF4B;PRPF40A;CRNKL1;PRPF4;GCFC2;DDX39A;DDX39B;FRG1;SNRPG;SRSF2;GEMIN5;SNRNP27;SRSF3;GEMIN6;PPIH;SNRPE;SNRPA1;GEMIN7;SNRPF;PABPC1;SRSF7;SNRPA;SNRPB;SRSF9;SF3B4;SF3B5;SF3B2;SF3B3;RBM8A;SF3B6;DDX23;SRSF1;SNU13;C9ORF78;U2AF2;DHX35;TRA2B;TRA2A;RALY;SNRPB2;H…
GO Biological Process	Establishment Of Protein Localization To Organelle	48/85	3.09119e-05	2.45516	25.4953	RPAIN;IPO11;LRSAM1;POM121;RALA;NUP107;NXT1;NUP188;CSE1L;STK4;IPO7;PHB2;HK2;IPO4;HK1;IPO5;NEURL1B;IPO9;POM121C;NUP85;POM121B;NUP62;FAM53C;AKT1;E2F3;NUP88;KPNA2;KPNA3;TNPO2;TNPO3;KPNA1;NUP214;SEC13;NUP133;NUP155;STAT3;TSC2;NUTF2;SCRIB;NUP153;RANBP6;RAB11A;NUP50;TSPAN17;NUP98;KPNB1;RAN;SPRN
GO Biological Process	Protein Import Into Mitochondrial Matrix	15/18	3.13134e-05	9.44204	97.9277	TOMM70;TOMM40;PAM16;TIMM23;TIMM44;TIMM21;TOMM20;TOMM40L;TIMM50;TIMM23B;GRPEL1;GRPEL2;DNLZ;TIMM17A;TIMM17B
GO Biological Process	Microtubule Cytoskeleton Organization Involved In Mitosis	36/59	3.1573e-05	2.96023	30.6775	DCTN6;GPSM2;INTS13;BCCIP;CDCA8;TTK;KIF11;WDR62;AURKB;FAM110A;CCNB1;NUF2;STMN1;NUSAP1;RCC1;DLGAP5;SUN2;NUDC;STIL;PLK1;TUBG1;CKAP5;EML1;NDC80;CENPE;ESPL1;CENPH;INCENP;KIF4A;TBCE;CDK1;TACC3;BIRC5;KPNB1;RAN;SPC25
Reactome	Apoptosis	88/178	3.28745e-05	1.85371	19.1355	AVEN;YWHAE;PPP1R13B;TRADD;APIP;HMGB2;HMGB1;LMNB1;PSMD8;PSMD9;PSMD6;PSMD7;PPP3CC;FNTA;YWHAQ;AKT2;PSMD2;C1QBP;CASP3;AKT3;PSMD3;AKT1;DNM1L;YWHAG;KPNA1;YWHAH;DFFB;DFFA;PRKCD;TICAM1;DYNLL2;YWHAZ;PSMA5;PSMA6;PSMA3;PSMA4;PSMA1;PSMA2;PSME3;PSME4;PKP1;PSME2;DSG1;DSG2;TP53;KPNB1;PSMD12;PSMD11;PSMD14;DIABLO;PSMD13;OMA1;PSMA7;PSMB6;PSMB7;PPP3R1;PSMB5;PSMB2;PSMB3;UBC;PSMB1;TP53BP2;E2F1;PMAIP1;CLSPN;FADD;BAK1;…
GO Biological Process	RNA Catabolic Process	35/57	3.34949e-05	3.00861	31.0011	FEN1;RNH1;RNASEH2A;EXOSC7;EXOSC6;EXOSC5;EXOSC10;EXOSC4;RNASEH1;EXOSC9;EXOSC8;PPP1R8;MTREX;NUDT16;EXOSC3;EXOSC2;PNPT1;NCBP1;PABPC4;RNASET2;METTL3;CNOT10;NUDT16L1;LSM5;SND1;LSM2;ERN1;SUPV3L1;LSM6;HNRNPD;DNA2;DCP2;HSPA1B;HSPA1A;ZPR1
Reactome	Resolution Of D-loop Structures Thru Synthesis-Dependent Strand Annealing (SDSA)	20/27	3.37508e-05	5.3977	55.5774	BLM;RTEL1;RMI2;MRE11;RMI1;XRCC2;TOP3A;XRCC3;BRCA1;BRCA2;RAD51AP1;SEM1;BRIP1;RAD50;RAD51D;RAD51;RAD51C;EXO1;RBBP8;DNA2
GO Biological Process	Iron-Sulfur Cluster Assembly	20/27	3.37508e-05	5.3977	55.5774	HSPA9;ISCA1;GLRX3;NUBPL;GLRX5;BOLA1;CIAO3;NUBP1;CIAO1;NUBP2;NDOR1;LYRM4;BOLA3;BOLA2;NDUFAB1;MMS19;CIAO2A;CIAPIN1;CIAO2B;FXN
GO Biological Process	Metallo-Sulfur Cluster Assembly	20/27	3.37508e-05	5.3977	55.5774	HSPA9;ISCA1;GLRX3;NUBPL;GLRX5;BOLA1;CIAO3;NUBP1;CIAO1;NUBP2;NDOR1;LYRM4;BOLA3;BOLA2;NDUFAB1;MMS19;CIAO2A;CIAPIN1;CIAO2B;FXN
Reactome	Disorders Of Transmembrane Transporters	87/176	3.65499e-05	1.85311	18.9329	NUP107;NUP188;SLC2A1;SLC4A4;SLC6A3;PSMD8;PSMD9;PSMD6;PSMD7;PSMD2;BSG;PSMD3;NUP62;SLC39A4;NUP214;NDC1;SEC13;NUP210;NUP133;SLC11A2;SLC35C1;PSMA5;PSMA6;PSMA3;PSMA4;PSMA1;PSMA2;PSME3;NUP50;PSME4;SLCO2A1;PSME2;NUP98;NUP58;SLC27A4;NUP205;POM121;PSMD12;SLC26A2;VCP;PSMD11;SEH1L;SLC22A5;ABCB6;PSMD14;PSMD13;DERL3;SEL1L;DERL1;DERL2;SLC5A2;RNF5;NUP160;PSMA7;PSMB6;ERLEC1;PSMB7;PSMB5;POM121C;PSMB2;NUP85;PSMB3;…
GO Biological Process	Metaphase Plate Congression	32/51	3.91075e-05	3.18441	32.3192	BECN1;SEH1L;CDCA5;KIF14;CDCA8;CCNB1;CDC23;NUP62;RRS1;SPDL1;FAM83D;CEP55;NUDC;BOD1;SPICE1;KIF22;NDC80;RAB11A;EML3;CENPE;CENPF;KIF18A;PSRC1;INCENP;KIFC1;ZW10;CHMP2B;CHMP4A;KIF2C;CENPQ;KPNB1;CHMP5
GO Biological Process	Aerobic Electron Transport Chain	40/68	3.9231e-05	2.70233	27.4179	NDUFB9;COX7B;NDUFB7;NDUFB10;COX15;NDUFB3;UQCR11;UQCR10;COX6A1;COX5A;UQCRH;UQCRFS1;MTCO2P12;CYC1;NDUFV3;NDUFV2;UQCRFS1P1;NDUFA9;NDUFA7;NDUFA6;NDUFA5;UQCC3;NDUFA2;NDUFC2;NDUFC1;SDHD;SDHB;COX6B1;NDUFS8;SDHAF2;NDUFS6;UQCRQ;NDUFS5;NDUFS4;NDUFAB1;UQCRC1;NDUFS2;CYCS;NDUFS1;UQCRC2
WikiPathway	Cholesterol Metabolism With Bloch And Kandutsch Russell Pathways	30/47	4.23517e-05	3.33615	33.5933	IDI1;MVK;HMGCR;ACAT2;FADS2;EBP;NSDHL;PMVK;SC5D;LBR;FADS1;FDFT1;SREBF1;FDPS;HMGCS1;GGPS1;ACSL1;ELOVL5;ELOVL2;CYP51A1;DHCR24;ACSL3;LSS;SREBF2;SQLE;SOAT1;SCD;FASN;MVD;DHCR7
Reactome	Resolution Of D-loop Structures Thru Holliday Junction Intermediates	23/33	4.29935e-05	4.34603	43.697	GEN1;BLM;RMI2;MRE11;RMI1;XRCC2;TOP3A;XRCC3;BRCA1;BRCA2;SPIDR;RAD51AP1;SEM1;BRIP1;RAD50;RAD51D;RAD51;RAD51C;EME1;EXO1;RBBP8;SLX1A;DNA2
Reactome	ABC Transporter Disorders	44/77	4.41882e-05	2.52267	25.2949	PSMD12;VCP;PSMD11;ABCB6;PSMD14;PSMD13;DERL3;SEL1L;DERL1;DERL2;RNF5;PSMA7;PSMD8;PSMB6;PSMD9;ERLEC1;PSMB7;PSMD6;PSMD7;PSMB5;PSMB2;PSMB3;PSMD2;PSMD3;PSMB1;UBC;RPS27A;ERLIN1;PSMA5;SEM1;PSMA6;PSMA3;PSMA4;PSMC6;PSMA1;PSMC3;PSMA2;PSMC4;PSME3;PSMC1;PSME4;PSMC2;PSME2;RNF185
Reactome	N-glycan Trimming In ER And Calnexin/Calreticulin Cycle	24/35	4.45366e-05	4.123	41.3092	EDEM3;PDIA3;VCP;PRKCSH;EDEM1;NGLY1;SEL1L;EDEM2;DERL1;SYVN1;DERL2;RNF5;GANAB;RNF103;RNF139;PSMC1;UBC;CANX;TRIM13;MLEC;CALR;RPS27A;UGGT1;RNF185
GO Biological Process	Spliceosomal snRNP Assembly	25/37	4.53995e-05	3.93716	39.3717	DDX20;COIL;SNRPD2;SNRPD1;TGS1;SMN1;SNRPD3;SRSF10;SRSF12;PRMT5;LSM4;LSM2;WDR77;CLNS1A;GEMIN4;SNRPG;GEMIN5;STRAP;GEMIN6;PRPF31;SNRPE;GEMIN7;SNRPF;GEMIN8;SNRPB
Reactome	Translesion Synthesis By Y Family DNA Polymerases Bypasses Lesions On DNA Template	26/39	4.56616e-05	3.77993	37.7776	VCP;PCNA;RCHY1;POLD3;POLD1;POLD2;UBC;PCLAF;UFD1;RPS27A;POLE;SLC19A1;RFC5;RFC3;RFC4;RFC2;USP43;REV1;MAD2L2;POLE4;POLR1A;POLE2;POLR1B;RPA3;POLE3;SPRTN
GO Biological Process	RNA Transport	26/39	4.56616e-05	3.77993	37.7776	SLBP;POM121;NUP188;YBX1;NOL3;ATXN2;NXF2;POM121C;POM121B;NUP62;XPO5;HNRNPA1;NXF5;RTRAF;NUP214;NUP155;NUP153;CKAP5;SNUPN;TGFBR2;DDX39A;DDX39B;TST;HNRNPA2B1;NUP98;KPNB1
Reactome	Metabolism Of Nucleotides	52/95	4.67524e-05	2.2889	22.8219	ADK;NUDT1;PFAS;TXN2;NUDT16;TK1;NUDT15;ADSL;ENTPD2;ENTPD4;ENTPD5;ENTPD6;ENTPD7;NME2;CTPS2;AMPD2;CTPS1;DCK;COASY;APRT;DCTD;NT5C3A;CMPK1;HPRT1;ADPRM;UMPS;DCTPP1;GART;DTYMK;AK2;GMPS;AK4;GLRX;AK6;NT5C2;TYMS;NT5C;DGUOK;DUT;RRM1;RRM2;TXNRD1;GSR;PAICS;DHODH;NUDT9;UCK2;UCK1;PUDP;IMPDH2;ADSS2;ITPA
Reactome	Nuclear Envelope (NE) Reassembly	43/75	4.82141e-05	2.5422	25.2691	AHCTF1;ANKLE2;NUP205;POM121;NUP107;SEH1L;NUP188;NUP160;LMNB1;PPP2CA;TUBA1C;CCNB2;TUBA3E;TUBA1B;CCNB1;TUBA3D;TUBA1A;TUBB3;NUP85;NUP62;RCC1;BANF1;LBR;TMPO;NDC1;SEC13;UBE2I;NUP133;NUP155;TUBB;VRK1;VRK2;RANGAP1;TUBB4B;TUBA4A;CHMP2B;CDK1;NUP35;NUP98;KPNB1;NUP58;RAN;NUP37
WikiPathway	mRNA Processing	65/125	4.92798e-05	2.05168	20.3485	SRP54;HNRNPR;YBX1;EFTUD2;PTBP1;SNRPD2;SNRPD1;CLP1;PAPOLA;DHX15;SNRPD3;TXNL4A;PRMT2;NCBP1;PRMT1;METTL3;PRPF4B;PRPF40A;SMC1A;PRPF4;PRPF18;SRSF2;SNRPG;SRSF3;SNRPE;SNRPA1;SNRPF;DNAJC8;SRSF7;SNRPA;SRSF9;SNRPB;SF3B4;SF3B5;SF3B2;TMED10;SF3B3;RNMT;CSTF2;SRSF1;DDX20;CSTF2T;SNU13;PPM1G;U2AF2;TRA2B;CSTF1;SNRPB2;HNRNPA1;SRSF10;SRPK2;SF3A3;RNGTT;CPSF1;CPSF3;HNRNPAB;SRPK1;LSM2;HNRNPM;LSM7;SNRNP40;PHF5A;HNRNPA2…
WikiPathway	Regulation Of Sister Chromatid Separation At The Metaphase Anaphase Transition	13/15	5.01367e-05	12.272	121.502	BUB1B;SMC1A;SMC3;ANAPC11;CDC20;CENPE;STAG1;ESPL1;PTTG1;RAD21;BUB3;BUB1;MAD2L1
GO Biological Process	mRNA Processing	102/214	5.53544e-05	1.72717	16.9293	TCERG1;RAMAC;DBR1;EIF4A3;HNRNPR;WDR83;EFTUD2;SNRPD2;SNRPD1;MAGOH;CWC22;PAPOLA;MTREX;SNRPD3;TXNL4A;AQR;METTL3;PRPF4B;CRNKL1;ERN1;PRPF4;DDX39A;DDX39B;SNRPG;SRSF2;GEMIN5;SNRNP27;SRSF3;GEMIN6;PPIH;SNRPE;GEMIN7;SNRPF;SRSF7;SNRPA;SNRPB;SRSF9;RBM8A;SNU13;C9ORF78;DHX35;RPRD1A;HSPA8;CPSF7;ALYREF;CPSF3;MAGOHB;LSM5;LSM4;LSM3;LSM2;SMU1;HNRNPM;LSM8;LSM7;LSM6;HNRNPF;CWF19L1;RNPS1;DDX46;DDX41;USP39;SYNCRIP;RSRC…
Reactome	HIV Life Cycle	75/149	5.71296e-05	1.92018	18.7605	FEN1;NUP107;NUP188;CCNH;NUP62;RCC1;ELOA;BANF1;ELOC;NELFCD;KPNA1;NELFE;NUP214;NDC1;SUPT16H;SEC13;NUP210;NCBP1;NUP133;VPS37B;GTF2F1;RANGAP1;GTF2F2;NUP50;NUP98;PPIA;NUP58;CHMP5;GTF2A1;NUP205;POM121;GTF2A2;SEH1L;RNMT;TAF9;NEDD4L;CXCR4;GTF2E2;NUP160;POM121C;NUP85;POLR2B;UBC;POLR2D;LRIG1;MVB12A;POLR2F;NUP88;POLR2G;POLR2H;RPS27A;POLR2K;POLR2L;RANBP2;RANBP1;XRCC6;RNGTT;TAF15;NUP155;XRCC4;XRCC5;TAF13;HMGA…
GO Biological Process	Regulation Of Translation	97/202	5.81128e-05	1.75167	17.0843	APP;CYFIP1;EIF4A3;MSI1;BZW2;BZW1;RPS6KA3;OGFOD1;RPS6KA1;SOX4;IGFBP5;IFRD2;METTL3;LARP4B;PASK;PUS7;ILF3;NCL;PRR16;GEMIN5;PKP3;DUS3L;PRKDC;SHMT2;SHMT1;NOLC1;FOXO3;MRPL13;GSPT1;ATXN2;FXR2;GCN1;EIF2B4;EIF2B2;KLHL25;EIF2AK3;PYM1;CNOT10;EIF2AK4;LARP4;EIF2S1;PUM3;DHFR;HNRNPD;PLXNB2;CALR;CPEB3;CNOT9;EIF4G2;EIF4G1;DDX3X;NAT10;YBX1;ELAVL1;LARP1B;RBM3;SYNCRIP;MTG1;TRIM3;EIF5B;TSFM;NCBP1;NSUN5;PRMT1;CSDE1;ET…
WikiPathway	DNA Damage Response	40/69	6.22315e-05	2.60894	25.2667	H2AX;MRE11;PRKDC;BRCA1;CCNB2;CCND3;CCNB1;MYC;CASP3;CHEK2;CHEK1;ABL1;E2F1;AKT1;PMAIP1;SFN;NBN;ATRIP;RFC1;RPA2;TNFRSF10B;CDC25C;SMC1A;CDC25A;GADD45G;RAD50;CDK6;RAD51;CCNE2;FANCD2;CCNE1;CDK4;CDK2;CDK1;CYCS;RAD17;RAD1;TP53;ATR;RAD9A
Reactome	Protein Localization	81/164	6.90893e-05	1.84926	17.7161	APP;ABCD3;UBE2D2;ECI2;UBE2D1;CROT;IDE;TOMM20;PEX26;TOMM22;CHCHD4;CHCHD5;CHCHD2;CHCHD3;SERP1;SEC61G;NUDT19;TIMM17A;PMPCB;TIMM17B;PMPCA;MLYCD;MPV17;SEC61B;ACAA1;GET3;COA6;TOMM70;CMC2;PAM16;TIMM23;TIMM22;TIMM21;BCS1L;PEX5;VDAC1;ACOX3;FXN;SLC25A4;SLC25A13;TOMM40;TIMM9;COX17;TIMM13;HSD17B4;TIMM10;UBE2J2;ATP5MC1;TIMM50;HSPD1;ATP5F1B;SAMM50;GRPEL1;PITRM1;GRPEL2;UBC;RPS27A;COA4;HSPA9;TIMM8B;UBL4A;FIS1;CY…
Reactome	Cytosolic Iron-Sulfur Cluster Assembly	11/12	7.07714e-05	20.7637	198.419	BRIP1;RTEL1;NDOR1;ABCB7;POLD1;MMS19;CIAPIN1;CIAO2B;CIAO3;CIAO1;NUBP2
GO Biological Process	Pseudouridine Synthesis	11/12	7.07714e-05	20.7637	198.419	PUS3;RPUSD4;TRUB1;TRUB2;PUS1;RPUSD2;NHP2;PUS7;PUS7L;PUSL1;NOP10
GO Biological Process	tRNA Processing	31/50	7.18193e-05	3.08445	29.4298	TRUB1;METTL2B;POP7;AARS2;POP1;KARS1;RPP30;RTCB;WDR4;ZBTB8OS;C2ORF49;THUMPD1;TSEN2;OSGEP;LCMT2;RTRAF;PUS3;PTCD1;SSB;TRMT10C;METTL1;ELAC2;NSUN2;RPP40;TRPT1;KTI12;TRMT1;ELP5;FTSJ1;TRIT1;FAM98A
GO Biological Process	Positive Regulation Of Establishment Of Protein Localization To Telomere	9/9	7.20324e-05	117603	1.12174e+06	CCT3;CCT6A;DKC1;TCP1;CCT8;CCT7;CCT5;CCT4;WRAP53
Reactome	APC-Cdc20 Mediated Degradation Of Nek2A	19/26	7.29384e-05	5.12707	48.8399	ANAPC15;ANAPC7;UBE2C;UBE2E1;BUB1B;UBE2D1;ANAPC10;ANAPC11;CDC20;CDC23;UBE2S;CDC27;UBC;NEK2;ANAPC5;BUB3;RPS27A;ANAPC1;MAD2L1
Reactome	Calnexin/calreticulin Cycle	19/26	7.29384e-05	5.12707	48.8399	EDEM3;PDIA3;PRKCSH;EDEM1;SEL1L;EDEM2;SYVN1;DERL2;RNF5;GANAB;RNF103;RNF139;UBC;CANX;TRIM13;CALR;RPS27A;UGGT1;RNF185
Reactome	Cholesterol Biosynthesis	19/26	7.29384e-05	5.12707	48.8399	IDI1;FDPS;SREBF1;MVK;GGPS1;HMGCS1;CYP51A1;DHCR24;HMGCR;SREBF2;PLPP6;SQLE;NSDHL;PMVK;SC5D;MVD;DHCR7;LBR;FDFT1
GO Biological Process	DNA Replication Checkpoint Signaling	14/17	7.58761e-05	8.81129	83.5875	CDT1;TIPIN;HUS1;CDC6;TICRR;CDC45;ORC1;TIMELESS;RAD17;CLSPN;DNA2;NAE1;TOPBP1;RAD9A
GO Biological Process	Purine-Containing Compound Biosynthetic Process	14/17	7.58761e-05	8.81129	83.5875	PRPS2;PRPS1;ADSL;SHMT2;SHMT1;GMPS;PAICS;PFAS;SLC4A7;PNP;MTHFD1;PPAT;HPRT1;GART
GO Biological Process	Cellular Respiration	47/85	7.61392e-05	2.34023	22.1923	NDUFB9;COX7B;NDUFB7;NDUFB10;NDUFA12;COX15;NDUFB11;NDUFB3;UQCR11;UQCR10;COX6A1;COX5A;MTLN;UQCRH;CHCHD5;UQCRFS1;ETFRF1;MTCO2P12;CYC1;NDUFV3;NDUFV2;NDUFA9;NDUFA7;NDUFA6;NDUFA5;MDH2;NDUFA2;NDUFC2;NDUFC1;SDHB;COX6B1;OXA1L;NDUFS8;NDUFS6;UQCRQ;NDUFS5;NDUFS4;LYRM7;NDUFAB1;UQCRC1;NDUFS2;CYCS;MTFR1;NDUFS1;MTFR2;UQCRC2;SLC25A13
Reactome	XBP1(S) Activates Chaperone Genes	29/46	7.91097e-05	3.22447	30.4541	ACADVL;FKBP14;SHC1;GOSR2;MYDGF;EXTL2;SERP1;TATDN2;DNAJB9;SSR1;SEC31A;ACD;DDX11;EDEM1;GFPT1;SYVN1;WIPI1;PDIA6;PDIA5;YIF1A;DNAJC3;DNAJB11;SRPRA;SRPRB;HDGF;HYOU1;PREB;KDELR3;ATP6V0D1
Reactome	Prefoldin Mediated Transfer Of Substrate To CCT/TriC	20/28	7.95342e-05	4.72262	44.5784	CCT3;CCT2;TUBB;TUBB4B;TUBA4A;CCT6A;TUBA1C;TUBA3D;TUBA1A;TUBB3;TCP1;PFDN1;POTEF;PFDN2;CCT8;CCT7;PFDN4;CCT5;PFDN6;CCT4
GO Biological Process	Import Into Nucleus	42/74	8.09975e-05	2.48272	23.39	RPAIN;IPO11;POM121;NUP107;NXT1;NUP188;CSE1L;STK4;IPO7;PHB2;IPO4;IPO5;IPO9;POM121C;NUP85;POM121B;NUP62;FAM53C;AKT1;E2F3;NUP88;KPNA2;HNRNPA1;KPNA3;TNPO2;TNPO3;KPNA1;NUP214;SEC13;NUP133;NUP155;STAT3;TSC2;NUTF2;NUP153;RANBP6;SNUPN;NUP50;NUP98;KPNB1;RAN;SPRN
GO Biological Process	Negative Regulation Of Intrinsic Apoptotic Signaling Pathway	36/61	8.58136e-05	2.72299	25.4963	URI1;DDX3X;TMEM161A;RTKN2;HTRA2;TXNDC12;ENO1;PARK7;NOC2L;NOL3;YBX3;CCAR2;HERPUD1;BAG5;MAPK7;OPA1;AKT1;MAGEA3;PTPN1;XBP1;DDIAS;SYVN1;NME5;SOD2;DNAJA1;CREB3;SELENOS;ARMC10;PPIF;SNAI2;HYOU1;PPIA;TPT1;BCL2L1;HSPA1A;NFE2L2
GO Biological Process	Protein Transmembrane Import Into Intracellular Organelle	22/32	8.75584e-05	4.15648	38.8348	TOMM70;TOMM40;PAM16;TIMM23;PEX10;TIMM44;TIMM21;DNAJC15;TOMM20;TOMM40L;HSPD1;PEX26;TIMM50;CHCHD4;TIMM23B;GRPEL1;GRPEL2;PEX5;TIMM17A;DNLZ;TIMM17B;TRIM37
Reactome	Base Excision Repair	41/72	8.86041e-05	2.50162	23.3434	H2AX;FEN1;PARG;PCNA;MPG;OGG1;UNG;POLD3;NTHL1;H2BC21;POLD1;TDG;POLD2;LRIG1;POLE;SLC19A1;RFC5;H2AZ1;H2AZ2;MBD4;RFC3;ACD;RFC4;PARP1;PARP2;RFC2;XRCC1;H2BC12;POLE4;H2AJ;NEIL3;NEIL2;POLR1A;POLR1B;APEX1;POLE2;RPA3;H2BC11;POLE3;POT1;ADPRS
Reactome	Regulation Of TP53 Activity Thru Phosphorylation	49/90	9.16139e-05	2.26143	21.0266	MRE11;TP53RK;PRKAG1;BRCA1;NOC2L;EXO1;CHEK2;CHEK1;TOPBP1;RFC5;PRKAB2;RFC3;RMI2;SUPT16H;RFC4;RFC2;RMI1;CSNK2A2;TOP3A;HUS1;CCNA2;POLR1A;POLR1B;CSNK2B;DNA2;TP53;RHNO1;BLM;TAF9;AURKB;AURKA;BRIP1;UBC;RBBP8;RPS27A;ATRIP;TAF15;TAF13;SSRP1;HIPK2;MAPK11;TPX2;RAD50;RPA3;CDK2;RAD17;TAF5;CDK5R1;RAD9A
Reactome	Translesion Synthesis By POLH	15/19	0.00010075	7.08098	65.1654	RFC5;RFC3;VCP;PCNA;RFC4;RFC2;RCHY1;POLR1A;POLR1B;RPA3;UBC;SPRTN;UFD1;RPS27A;SLC19A1
Reactome	PCP/CE Pathway	48/88	0.000101217	2.2705	20.8846	PSMD12;PSMD11;PSMD14;PSMD13;CLTC;CLTA;AP2A1;PSMA7;PSMD8;PSMB6;PSMD9;PSMB7;PSMD6;PSMD7;PSMB5;PSMB2;PSMB3;PSMD2;PSMD3;PSMB1;UBC;AP2S1;RPS27A;FZD1;SMURF2;SMURF1;FZD9;FZD8;PRKCA;SCRIB;AP2B1;RHOA;PSMA5;SEM1;PSMA6;PSMA3;PSMA4;PSMC6;PSMA1;PSMC3;PSMA2;PSMC4;PSME3;PSMC1;PSME4;PSMC2;PSME2;PFN1
Reactome	Regulation Of Cholesterol Biosynthesis By SREBP (SREBF)	33/55	0.000107075	2.83587	25.9255	IDI1;MVK;SAR1B;INSIG1;HMGCR;LIN9;PKMYT1;ACACA;PMVK;SC5D;SCAP;TBL1X;FDFT1;SREBF1;FDPS;MBD4;SEC24B;SEC24A;GGPS1;HMGCS1;CYP51A1;SREBF2;SQLE;TBL1XR1;SCD;FASN;MVD;DHCR7;SEC24D;SEC24C;KPNB1;MBTPS2;RAN
Reactome	Transcriptional Regulation By RUNX3	51/95	0.000107745	2.19338	20.0382	MAML2;ITGAL;RBPJ;PSMD8;PSMD9;PSMD6;PSMD7;MYC;PSMD2;PSMD3;TEAD3;TEAD4;BRD2;GATD3;RUNX1;PSMA5;PSMA6;KAT2A;PSMA3;PSMA4;PSMA1;PSMA2;PSME3;PSME2;MAML3;TP53;PSMD12;PSMD11;CBFB;PSMD14;PSMD13;FOXO3;PSMA7;PSMB6;PSMB7;NRAS;PSMB5;PSMB2;PSMB3;PSMB1;UBC;RPS27A;WWTR1;SMURF2;SMURF1;SEM1;PSMC6;PSMC3;PSMC4;PSMC1;PSMC2
Reactome	ABC-family Proteins Mediated Transport	54/102	0.000112013	2.12914	19.3686	ABCD3;PSMD8;PSMD9;PSMD6;PSMD7;PSMD2;PSMD3;ABCC4;ABCC1;PSMA5;PSMA6;PSMA3;PSMA4;PSMA1;PSMA2;PSME3;PSME4;PSME2;PSMD12;VCP;PSMD11;ABCB6;PSMD14;ABCB7;PSMD13;DERL3;SEL1L;DERL1;DERL2;ABCB8;RNF5;PSMA7;PSMB6;ERLEC1;PSMB7;PSMB5;PSMB2;PSMB3;UBC;PSMB1;RPS27A;ABCF1;ERLIN1;EIF2S2;EIF2S1;SEM1;EIF2S3;ABCB10;PSMC6;PSMC3;PSMC4;PSMC1;PSMC2;RNF185
GO Biological Process	Proton Motive Force-Driven Mitochondrial ATP Synthesis	32/53	0.000114708	2.88069	26.1368	NDUFB9;NDUFB7;NDUFB10;NDUFA12;NDUFB11;NDUFB3;ATP5F1B;NDUFV3;NDUFV2;ATP5MG;ATP5MF;ATP5ME;NDUFA9;ATP5PF;NDUFA7;NDUFA6;NDUFA5;ATP5PB;NDUFA2;NDUFC2;NDUFC1;SDHD;ATP5F1C;SDHB;ATP5F1D;NDUFS8;NDUFS6;NDUFS5;NDUFS4;NDUFAB1;NDUFS2;NDUFS1
Reactome	Inactivation Of APC/C Via Direct Inhibition Of APC/C Complex	16/21	0.000122887	6.04285	54.4113	ANAPC15;ANAPC7;UBE2C;UBE2E1;BUB1B;UBE2D1;ANAPC10;ANAPC11;CDC20;CDC23;UBE2S;CDC27;ANAPC5;BUB3;ANAPC1;MAD2L1
Reactome	Gap-filling DNA Repair Synthesis And Ligation In TC-NER	37/64	0.000125618	2.5913	23.2758	PCNA;CCNH;POLD3;POLR2B;POLD1;POLD2;POLR2D;UBC;LRIG1;POLR2F;POLR2G;POLR2H;RPS27A;POLE;POLR2K;SLC19A1;HMGN1;POLR2L;ISY1-RAB43;RFC5;AQR;RFC3;USP7;RFC4;RFC2;XRCC1;GTF2H1;GTF2H3;RBX1;DDB1;POLE4;CDK7;POLR1A;POLR1B;POLE2;RPA3;POLE3
GO Biological Process	Protein N-linked Glycosylation	37/64	0.000125618	2.5913	23.2758	DPAGT1;B4GALT1;RPN2;TUSC3;PDCD6;DERL3;MAGT1;TMEM165;UBE2J1;KRTCAP2;PSMD2;PGM3;MLEC;MGAT1;MGAT2;UGGT1;MPDU1;OST4;ALG8;ST6GAL1;ALG9;ENTPD5;ALG5;GFPT1;PMM2;ALG14;ALG3;ALG12;ALG10;DDOST;DPM1;TMEM258;DAD1;DOLPP1;OSTC;STT3A;STT3B
Reactome	Golgi Cisternae Pericentriolar Stack Reorganization	12/14	0.000126205	11.3264	101.684	RAB2A;GOLGA2;RAB1A;CCNB2;CCNB1;GORASP2;RAB1B;GORASP1;PLK1;USO1;CDK1;BLZF1
Reactome	Mismatch Repair (MMR) Directed By MSH2:MSH6 (MutSalpha)	12/14	0.000126205	11.3264	101.684	MSH6;POLD3;PCNA;MSH2;EXO1;POLR1A;POLD1;POLR1B;RPA3;POLD2;LRIG1;MLH1
Reactome	mRNA Splicing - Minor Pathway	30/49	0.000130434	2.98451	26.6954	SF3B4;SF3B5;SF3B2;SF3B3;SF3B6;DDX23;SRSF1;YBX1;EFTUD2;SNRPD2;POLR2B;POLR2D;POLR2F;POLR2G;SNRPD3;POLR2H;TXNL4A;POLR2K;POLR2L;NCBP1;GTF2F1;GTF2F2;SNRNP40;SNRPG;SRSF2;SNRPE;SNRNP48;SNRPF;SRSF7;SNRPB
Reactome	Transcriptional Regulation By RUNX2	61/119	0.000140675	1.99096	17.6579	PSMD8;PSMD9;PSMD6;PSMD7;HEY1;AKT2;PSMD2;AKT3;PSMD3;AKT1;SOX9;SKP2;RUNX2;GATD3;RBX1;RUNX1;PSMA5;PSMA6;PSMA3;MAF;PSMA4;PSMA1;PSMA2;PSME3;PSME4;PSME2;PSMD12;PSMD11;HDAC3;CBFB;PSMD14;PSMD13;TWIST1;PPM1D;PSMA7;PSMB6;PSMB7;CCNB1;PSMB5;PSMB2;PSMB3;UBC;PSMB1;ABL1;RPS27A;PPARGC1B;ESRRA;WWTR1;YES1;SMURF1;STAT1;WWP1;SEM1;PSMC6;PSMC3;CDK4;PSMC4;PSMC1;PSMC2;CDK1;STUB1
GO Biological Process	U2-type Prespliceosome Assembly	17/23	0.000141305	5.3508	47.4327	SF3A3;SF3B4;SF3B5;SF3B2;SF3B3;DDX46;SF3B6;PHF5A;SNRPD2;SNRPD1;SNRPG;SNRPA1;SNRPB2;SNRPE;SNRPD3;SNRPF;SNRPB
GO Biological Process	Translesion Synthesis	17/23	0.000141305	5.3508	47.4327	VCP;PCNA;POLDIP2;USP10;USP43;REV1;ZBTB1;RCHY1;TENT4A;PRIMPOL;MAD2L2;POLD3;POLD1;POLE2;POLD2;PCLAF;SPRTN
GO Biological Process	Mitotic Nuclear Division	28/45	0.000146077	3.11283	27.4906	MIS12;NCAPG2;SMC4;DSN1;NUP62;NUSAP1;ZNF207;KNTC1;SPAG5;UBE2C;PLK1;KLHDC8B;SMC1A;TUBG1;KNSTRN;NDC80;ZWINT;SGO1;KIF18A;KIF18B;ESPL1;CENPI;KIFC1;UBE2S;ZW10;CENPK;CHMP4A;RAN
WikiPathway	Parkin Ubiquitin Proteasomal System Pathway	40/71	0.000147953	2.44025	21.5196	PSMD12;PSMD11;PSMD14;PSMD13;UBE2J2;HSPA14;UBE2L3;UBE2J1;PSMD8;TUBA1C;PSMD9;TUBA3E;TUBA1B;PSMD6;TUBA3D;TUBA1A;PSMD7;TUBB3;PSMD2;PSMD3;PSMD1;HSPA9;HSPA8;HSPA5;HSPA4;TUBB;SIAH2;UBE2G1;UBE2G2;TUBB4B;TUBA4A;PSMC6;PSMC3;CCNE1;PSMC4;PSMC1;PSMC2;STUB1;HSPA1B;HSPA1A
GO Biological Process	Proteasome-Mediated Ubiquitin-Dependent Protein Catabolic Process	142/319	0.000154275	1.52277	13.365	CCNF;AUP1;CLGN;CDC20;PSMD8;PSMD6;CDC23;PSMD7;PSMD2;CDC27;PSMD3;PSMD1;SKP2;FBXW5;ANAPC7;FBXW11;YOD1;UBE4B;ARMC8;KCTD5;RBX1;RNF126;SELENOS;TBL1XR1;TRIM13;PLAA;ANAPC5;ANAPC1;RNF121;ANAPC13;PSMD12;VCP;ANAPC15;PSMD11;PSMD14;PSMD13;CUL2;SEL1L;RHOBTB3;NEDD4L;UBE2J2;ANAPC10;ANAPC11;UBE2J1;HSP90B1;SHARPIN;ANKZF1;KLHDC10;KLHDC2;HSPA5;SMURF2;UBE2B;SMURF1;UBE2C;EDEM1;SIAH2;FBXO38;ERLIN1;BFAR;FBXO31;FBXL8;RNF…
Reactome	Defective HDR Thru Homologous Recombination (HRR) Due To BRCA1 Loss-Of-Function	18/25	0.000155657	4.85652	42.5813	BLM;RMI2;MRE11;RMI1;XRCC2;TOP3A;BRCA1;BRCA2;RAD51AP1;SEM1;BRIP1;RAD50;RAD51D;RAD51;RAD51C;EXO1;RBBP8;DNA2
Reactome	Regulation Of PLK1 Activity At G2/M Transition	47/87	0.000161954	2.22288	19.4017	YWHAE;DYNC1I2;CETN2;SSNA1;CCP110;AURKA;PPP1CB;CCNB2;ACTR1A;CCNB1;TUBA1A;HAUS8;HAUS7;PRKAR2B;CNTRL;UBC;NEK2;RPS27A;CEP76;RAB8A;YWHAG;CDK5RAP2;PLK4;BORA;CEP135;FBXW11;ODF2;TUBB;CEP152;PLK1;HAUS3;HAUS6;PRKCA;HAUS5;TUBG1;TUBB4B;CKAP5;HAUS2;TUBA4A;HAUS1;NEDD1;CENPJ;CDK1;CEP63;MAPRE1;PPP1R12B;CEP43
WikiPathway	miRNA Regulation Of DNA Damage Response	39/69	0.000162279	2.45838	21.4523	H2AX;MRE11;PRKDC;BRCA1;CCNB2;CCND3;CCNB1;CHEK2;CASP3;MYC;CHEK1;ABL1;E2F1;PMAIP1;SFN;NBN;ATRIP;RFC1;RPA2;TNFRSF10B;SMC1A;CDC25C;CDC25A;GADD45G;RAD50;RAD51;CDK6;CCNE2;FANCD2;CCNE1;CDK4;CDK2;CDK1;RAD17;CYCS;RAD1;TP53;ATR;RAD9A
GO Biological Process	mRNA Modification	19/27	0.00016601	4.48584	39.0424	TRUB1;PUS3;TRUB2;TRMT10C;WTAP;NSUN2;PUS1;METTL3;PUS7;PUS7L;VIRMA;HNRNPAB;RPUSD4;DKC1;RPUSD2;TRMT6;METTL8;CBLL1;TRMT61A
GO Biological Process	Protein Insertion Into ER Membrane	20/29	0.00017267	4.19757	36.3683	NOMO3;UBL4A;WDR83OS;TRAM1;CCDC47;SGTA;SEC61A1;NCLN;TMEM147;EMC1;EMC2;EMC3;EMC4;EMC6;EMC7;GET3;EMC8;EMC9;NOMO2;RAB5IF
WikiPathway	Gastric Cancer Network 2	21/31	0.00017607	3.96697	34.293	TOP2A;FANCI;AHCTF1;RFC3;RFC4;UBE2C;DSCC1;ATAD2;CACYBP;CHTF18;FAM91A1;LMNB2;EGFR;MTDH;MYC;UBE2T;RAD17;BRIX1;CEBPZ;LBR;TP53
Reactome	Cooperation Of Prefoldin And TriC/CCT In Actin And Tubulin Folding	22/33	0.000176689	3.77832	32.649	CCT3;CCT2;TUBB;TUBB4B;TUBA4A;CCT6A;TUBA1C;TUBA3E;TUBA1B;TUBA3D;TUBA1A;TUBB3;TCP1;PFDN1;POTEF;PFDN2;CCT8;CCT7;PFDN4;CCT5;PFDN6;CCT4
Reactome	RNA Polymerase II Transcription Termination	38/67	0.00017785	2.47778	21.3945	FYTTD1;SLBP;ZNF473;RBM8A;EIF4A3;CSTF2;SRSF1;CSTF2T;LSM10;PCF11;U2AF2;MAGOH;PAPOLA;CSTF1;SNRPD3;CHTOP;CPSF7;NCBP1;CPSF1;ALYREF;CPSF3;THOC3;THOC5;MAGOHB;THOC7;THOC6;DDX39A;DDX39B;SARNP;SNRPG;SRSF2;SRSF3;SNRPE;RNPS1;SNRPF;SRSF7;SNRPB;SRSF9
GO Biological Process	Macromolecule Catabolic Process	46/85	0.000179253	2.23121	19.248	BECN1;UTP25;LRSAM1;RNASEH2A;HTRA2;IDE;CLN8;USE1;RNF5;CLN6;CLN5;EXOSC7;EXOSC6;EXOSC5;EXOSC10;EXOSC4;RNASEH1;CASP3;CHEK2;EXOSC9;SNX25;EXOSC8;PPP1R8;TRIM24;MVB12A;MAGEA2;MTREX;EXOSC3;SLC16A3;EXOSC2;DFFB;PNPT1;NCBP1;SMURF1;PABPC4;RNASET2;TREX1;TREX2;UCHL3;REXO4;MTOR;SUPV3L1;APEX1;RAB12;HNRNPD;LGMN
Reactome	Translesion Synthesis By REV1	13/16	0.000181852	8.18073	70.455	RFC5;RFC3;PCNA;RFC4;RFC2;REV1;MAD2L2;POLR1A;POLR1B;RPA3;UBC;RPS27A;SLC19A1
Reactome	SUMOylation Of DNA Damage Response And Repair Proteins	42/76	0.00018293	2.33632	20.1073	MDC1;BLM;NUP205;POM121;NUP107;SEH1L;NUP188;CETN2;BRCA1;SMC3;NUP160;POM121C;NUP85;RAD21;TDG;NUP62;SCMH1;PMEPA1;NUP88;NDC1;NUP214;PIAS4;RANBP2;SEC13;UBE2I;NUP133;NUP210;PARP1;NUP155;XRCC4;CBX2;NSMCE2;NUP153;SMC1A;PIAS1;RNF168;POLR1A;NUP50;NUP35;NUP98;NUP58;NUP37
WikiPathway	SMC1 SMC3 Role In DNA Damage Cornelia De Lange Syndrome	10/11	0.000188035	18.8733	161.912	MDC1;RAD50;MRE11;PAXIP1;RAD21;BRCA1;NBN;SMC3;SMC1A;RAD18
GO Biological Process	Double-Strand Break Repair Via Break-Induced Replication	10/11	0.000188035	18.8733	161.912	GINS2;MCM7;MCMDC2;GINS4;MCM3;MCM4;CDC7;MCM5;MCM6;MCM2
GO Biological Process	Protein Localization To Kinetochore	10/11	0.000188035	18.8733	161.912	MTBP;ZWILCH;ZW10;CDK1;CHAMP1;KNTC1;TTK;BUB3;KNL1;SPDL1
Reactome	CLEC7A (Dectin-1) Signaling	52/99	0.000193285	2.09346	17.9019	UBE2D2;UBE2D1;PSMD8;PSMD9;PSMD6;PSMD7;PSMD2;PSMD3;IKBKG;CHUK;FBXW11;PRKCD;PSMA5;PSMA6;PSMA3;PSMA4;PSMA1;PSMA2;PSME3;PSME4;PSME2;UBE2V1;PSMD12;PSMD11;PSMD14;PSMD13;ITPR3;BCL10;MALT1;PSMA7;PSMB6;PSMB7;PPP3R1;PSMB5;PSMB2;CLEC7A;PSMB3;UBC;PSMB1;RPS27A;NFATC3;NFKB2;NFKBIA;SEM1;PSMC6;PSMC3;PSMC4;PSMC1;PSMC2;UBE2N;TAB3;UBE2M
GO Biological Process	Positive Regulation Of DNA Biosynthetic Process	37/65	0.000194743	2.49857	21.3473	HSP90AB1;PARM1;PCNA;NVL;DSCC1;CHTF18;AURKB;MYC;USP1;NEK2;CCT8;CCT7;HNRNPA1;CCT5;CCT4;CCT3;RFC5;GINS1;CCT2;GINS2;RFC3;RFC4;RFC2;XRCC5;GINS3;PTGES3;GINS4;KLF4;GRHL2;MAPK15;CCT6A;DKC1;TCP1;POT1;FGFR4;ATR;WRAP53
Reactome	DNA Replication Initiation	8/8	0.000207954	104536	886276	POLE4;POLA1;PRIM2;POLA2;POLE2;PRIM1;POLE3;POLE
Reactome	Recycling Of eIF2:GDP	8/8	0.000207954	104536	886276	EIF2B5;EIF2B4;EIF2B3;EIF2B2;EIF2S3;EIF2B1;EIF2S2;EIF2S1
GO Biological Process	Exonucleolytic Trimming Involved In rRNA Processing	8/8	0.000207954	104536	886276	EXOSC7;EXOSC10;ERI2;EXOSC9;ERI3;EXOSC8;EXOSC3;EXOSC2
GO Biological Process	Exonucleolytic Trimming To Generate Mature 3'-End Of 5.8S rRNA From Tricistronic rRNA Transcript (SSU-rRNA, 5.8S rRNA, LSU-rRNA)	8/8	0.000207954	104536	886276	EXOSC7;EXOSC10;ERI2;EXOSC9;ERI3;EXOSC8;EXOSC3;EXOSC2
GO Biological Process	mRNA Pseudouridine Synthesis	8/8	0.000207954	104536	886276	PUS3;RPUSD4;TRUB1;TRUB2;PUS1;RPUSD2;PUS7;PUS7L
Reactome	Anchoring Of Basal Body To Plasma Membrane	51/97	0.000214721	2.09769	17.7175	YWHAE;CETN2;CCP110;ACTR1A;TUBA1A;TCTN3;TCTN2;CNTRL;NEK2;RAB8A;YWHAG;CDK5RAP2;IQCB1;CEP135;TUBB;HAUS3;KIF24;PRKCA;HAUS6;RPGRIP1L;HAUS5;TUBG1;CKAP5;TUBA4A;HAUS2;HAUS1;CEP63;MAPRE1;DYNC1I2;SSNA1;HAUS8;PRKAR2B;HAUS7;NPHP4;CEP76;PLK4;ODF2;SEPTIN2;CEP152;PLK1;RAB3IP;TUBB4B;RAB11A;NEDD1;CENPJ;CDK1;CEP83;CEP162;B9D1;CEP43;CEP89
WikiPathway	Translation Factors	30/50	0.000218355	2.83507	23.8979	EIF4A1;EEF1B2;EEF2K;EIF4EBP1;EIF4H;EIF2B1;EIF4E;EIF4B;EIF5A;EIF2B5;EIF5B;EIF2B4;EIF2B3;CLUH;EIF2B2;EIF1AX;EIF2AK3;EIF2S2;EIF2S1;EIF2S3;EIF3I;EIF3J;ETF1;EIF3E;PABPC1;EIF3C;EIF3D;EIF3A;EIF3B;EIF4G1
Reactome	AURKA Activation By TPX2	40/72	0.00022214	2.36381	19.8849	YWHAE;DYNC1I2;CETN2;SSNA1;CCP110;HMMR;AURKA;ACTR1A;TUBA1A;HAUS8;HAUS7;PRKAR2B;CNTRL;NEK2;CEP76;YWHAG;CDK5RAP2;PLK4;CEP135;ODF2;TUBB;CEP152;PLK1;HAUS3;HAUS6;PRKCA;HAUS5;TUBG1;TUBB4B;CKAP5;HAUS2;TUBA4A;HAUS1;NEDD1;TPX2;CENPJ;CDK1;CEP63;MAPRE1;CEP43
WikiPathway	TCA Cycle Aka Krebs Or Citric Acid Cycle	14/18	0.000231847	6.60796	55.3049	FH;MDH2;IDH2;DLST;SDHD;SDHB;CS;SUCLA2;OGDH;SUCLG2;SUCLG1;ACO2;DLD;IDH3A
GO Biological Process	Aerobic Respiration	34/59	0.000254084	2.57097	21.2821	NDUFB9;NDUFB7;C2ORF69;NDUFB10;NDUFA12;NDUFB11;NDUFB3;UQCRH;NDUFV3;NDUFV2;TEFM;NDUFA9;NDUFA7;NDUFA6;NDUFA5;MDH2;NDUFA2;NDUFC2;CHCHD10;NDUFC1;SDHB;ATP5F1D;OXA1L;NDUFS8;NDUFS6;NDUFS5;NDUFS4;NDUFAB1;UQCRC1;NDUFS2;MTFR1;NDUFS1;MTFR2;UQCRC2
Reactome	Interleukin-1 Signaling	58/114	0.000262209	1.9601	16.1637	APP;HMGB1;PSMD8;PSMD9;PSMD6;PSMD7;NKIRAS1;PSMD2;PSMD3;IKBKG;IKBIP;MAP2K4;MAP2K1;CHUK;FBXW11;IL1R1;RIPK2;RBX1;PSMA5;PSMA6;PSMA3;PSMA4;PSMA1;PSMA2;PSME3;PSME4;PSME2;UBE2V1;TP53;USP14;PSMD12;PSMD11;PSMD14;PSMD13;USP18;PSMA7;PSMB6;PSMB7;PSMB5;IRAK1;PSMB2;PSMB3;UBC;PSMB1;TIFA;RPS27A;NFKB2;NFKBIA;SEM1;PSMC6;PSMC3;PSMC4;TNIP2;PSMC1;PSMC2;UBE2N;TAB3;MYD88
Reactome	Phosphorylation Of APC/C	15/20	0.000273255	5.66435	46.4766	ANAPC15;ANAPC7;UBE2C;PLK1;UBE2E1;UBE2D1;ANAPC10;ANAPC11;CCNB1;CDC23;UBE2S;CDC27;CDK1;ANAPC5;ANAPC1
GO Biological Process	Mitochondrial RNA Metabolic Process	15/20	0.000273255	5.66435	46.4766	PNPT1;FASTKD1;MTERF3;FASTKD2;MTERF4;TWNK;TFB2M;FOXO3;MRPL12;TBRG4;FASTKD5;TFAM;MTERF1;SLC25A33;TEFM
Reactome	Golgi Associated Vesicle Biogenesis	32/55	0.00030144	2.62979	21.3195	RAB5C;TFRC;CLTC;AP4E1;CLTA;ARRB1;PIK3C2A;CLINT1;AP1G1;BLOC1S3;AP1S2;AP1S1;AP1S3;SNX5;AP1M1;TXNDC5;TPD52;HSPA8;HOMER2;AP1B1;HIP1R;OCRL;TPD52L1;AP4B1;IGF2R;DNM2;VAMP8;VAMP7;GOLGB1;YIPF6;ACBD3;PICALM
GO Biological Process	tRNA Aminoacylation	16/22	0.000305121	5.03532	40.7599	RARS2;HARS1;RARS1;MARS2;GATC;DARS2;QRSL1;HARS2;YARS2;WARS2;LARS2;QARS1;LARS1;IARS2;IARS1;VARS1
GO Biological Process	Cotranslational Protein Targeting To Membrane	11/13	0.000314462	10.381	83.7193	SRP19;SEC61A1;TRAM1;SRP72;SSR2;SRP54;SRPRA;SSR1;SIL1;SRP9;SEC63
GO Biological Process	Mitochondrial DNA Metabolic Process	11/13	0.000314462	10.381	83.7193	MGME1;RRM1;ENDOG;PARP1;TOP3A;TWNK;LONP1;SSBP1;PRIMPOL;POLG;TEFM
GO Biological Process	Positive Regulation Of Chromosome Separation	11/13	0.000314462	10.381	83.7193	INCENP;NCAPH2;NCAPG2;CDCA8;NCAPG;BIRC5;NCAPD2;NCAPD3;SMC4;NCAPH;SMC2
WikiPathway	Enterocyte Cholesterol Metabolism	23/36	0.000325941	3.34234	26.8349	IDI1;FDPS;MVK;DGAT1;HMGCS1;SAR1B;CYP51A1;DHCR24;HMGCR;LSS;ACAT2;SQLE;EBP;NSDHL;PMVK;SC5D;MGAT1;MVD;DHCR7;LBR;LDLR;FDFT1;SLC27A4
GO Biological Process	Base-Excision Repair	23/36	0.000325941	3.34234	26.8349	PRMT6;POLQ;FEN1;PARG;LIG1;MPG;OGG1;APEX2;RPA2;XRCC1;LIG3;UNG;POLB;NEIL3;NEIL2;NTHL1;POLD1;TDG;APEX1;RPA3;DNA2;POLE;POLG
Reactome	Deposition Of New CENPA-containing Nucleosomes At Centromere	31/53	0.000327549	2.66323	21.3694	H2AX;HJURP;CENPA;RBBP4;MIS18BP1;H2BC21;RUVBL1;OIP5;RBBP7;H2AZ1;CENPU;H2AZ2;NPM1;CENPW;CENPX;KNL1;H2BC12;H2AJ;MIS18A;CENPH;CENPI;H2BC11;CENPK;CENPL;CENPS-CORT;CENPM;CENPN;CENPO;CENPP;CENPQ;ITGB3BP
Reactome	APC/C:Cdc20 Mediated Degradation Of Cyclin B	17/24	0.000327674	4.58605	36.7962	ANAPC15;ANAPC7;UBE2C;UBE2E1;UBE2D1;ANAPC10;ANAPC11;CDC20;CCNB1;CDC23;UBE2S;CDC27;UBC;CDK1;ANAPC5;RPS27A;ANAPC1
Reactome	Cytosolic tRNA Aminoacylation	17/24	0.000327674	4.58605	36.7962	HARS1;RARS1;KARS1;YARS1;DARS1;WARS1;AIMP1;AIMP2;QARS1;PPA1;LARS1;IARS1;EEF1E1;FARSA;TARS1;FARSB;VARS1
Reactome	Impaired BRCA2 Binding To PALB2	17/24	0.000327674	4.58605	36.7962	BLM;RMI2;MRE11;RMI1;XRCC2;TOP3A;BRCA1;BRCA2;RAD51AP1;BRIP1;RAD50;RAD51D;RAD51;RAD51C;EXO1;RBBP8;DNA2
GO Biological Process	Protein Exit From Endoplasmic Reticulum	17/24	0.000327674	4.58605	36.7962	SEC13;TMED9;VCP;SEC16A;SEL1L;SURF4;DERL1;SYVN1;DERL2;HERPUD1;HSP90B1;ERLEC1;LMAN1;SELENOS;UFD1;PREB;SEC61B
Reactome	Termination Of Translesion DNA Synthesis	21/32	0.000345047	3.60606	28.7469	RFC5;RFC3;PCNA;RFC4;RFC2;USP43;REV1;POLD3;POLE4;POLR1A;POLD1;POLE2;POLR1B;RPA3;POLD2;UBC;POLE3;PCLAF;RPS27A;POLE;SLC19A1
GO Biological Process	Protein Insertion Into Mitochondrial Membrane	19/28	0.000348569	3.98711	31.7441	TIMM8B;TOMM70;TIMM8A;MTCH2;TOMM40;MTX1;HSPA4;MTX2;COX18;TIMM9;TIMM13;TIMM22;TIMM10;MAIP1;TOMM20;TOMM22;TIMM10B;SAMM50;TOMM5
Reactome	Synthesis Of Active Ubiquitin: Roles Of E1 And E2 Enzymes	20/30	0.00034927	3.77752	30.0678	USP7;UBE2B;USP5;UBA6;UBE2C;UBE2D2;UBE2E1;UBE2D1;UBE2G1;UBE2G2;UBE2Z;UCHL3;UBE2L3;UBE2R2;UBE2S;UBE2T;UBC;OTULIN;RPS27A;UBE2K
GO Biological Process	DNA Geometric Change	20/30	0.00034927	3.77752	30.0678	BLM;RTEL1;MRE11;MCM8;ASCC1;DDX11;HMGB2;HMGB3;HMGB1;RECQL4;SUPV3L1;RAD50;HNRNPA2B1;POT1;ASCC2;MTERF1;ASCC3;NBN;DNA2;DTD1
GO Biological Process	Maturation Of SSU-rRNA From Tricistronic rRNA Transcript (SSU-rRNA, 5.8S rRNA, LSU-rRNA)	20/30	0.00034927	3.77752	30.0678	UTP25;NOP14;UTP6;UTP4;UTP3;MRPS11;NGDN;RPP40;KRI1;PWP2;WDR46;WDR43;LTB4R2;BMS1;DHX37;RRS1;RRP36;TSR1;UTP20;NOL10
Reactome	Recruitment Of NuMA To Mitotic Centrosomes	43/80	0.000350104	2.19782	17.4887	YWHAE;DYNC1I2;TUBGCP2;CETN2;SSNA1;CCP110;ACTR1A;TUBA1A;HAUS8;HAUS7;PRKAR2B;CNTRL;NEK2;CEP76;YWHAG;CDK5RAP2;PLK4;CEP135;ODF2;TUBB;CEP152;PLK1;HAUS3;HAUS6;PRKCA;HAUS5;TUBG1;TUBB4B;CKAP5;HAUS2;TUBA4A;MZT1;HAUS1;MZT2B;MZT2A;NEDD1;CENPJ;CDK1;TUBGCP5;TUBGCP3;CEP63;MAPRE1;CEP43
GO Biological Process	Nuclear Export	29/49	0.000384509	2.74017	21.5475	POM121;NUP188;CSE1L;MALT1;XPO4;POM121C;POM121B;XPO6;NUP62;XPO5;CHP1;HNRNPA1;NUP214;RANBP2;UBE2I;DESI1;NUP155;SMURF1;STRADB;RITA1;NUTF2;NUP153;RANGAP1;LSG1;DDX39A;DDX39B;NUP98;CALR;RAN
WikiPathway	Sterol Regulatory Element Binding Proteins SREBP Signaling	38/69	0.000400268	2.31757	18.1312	SCARB1;IDI1;SAR1A;SAR1B;INSIG1;PRKAG1;DBI;HMGCR;ACACA;RNF139;AKT1;SCAP;SEC23B;LDLR;PPARGC1B;SEC31A;FDFT1;SREBF1;FDPS;PRKAB2;SEC13;SEC24B;SEC24A;HMGCS1;CYP51A1;LSS;SREBF2;MTOR;ACLY;SQLE;SCD;FASN;MVD;LPIN1;SEC24D;SEC24C;KPNB1;MBTPS2
Reactome	Hedgehog On State	45/85	0.00040354	2.12767	16.6282	PSMD12;PSMD11;PSMD14;PSMD13;ARRB1;GLI1;CDC73;PSMA7;PSMD8;PSMB6;PSMD9;PSMB7;PSMD6;PSMD7;GRK2;PSMB5;PSMB2;PSMB3;PSMD2;PSMD3;PSMB1;UBC;RPS27A;SMURF2;CSNK1A1;SMURF1;IQCE;KIF7;RBX1;PSMA5;SEM1;PSMA6;PSMA3;PSMA4;PSMC6;PSMA1;PSMC3;PSMA2;PSMC4;PSME3;PSMC1;PSME4;PSMC2;ULK3;PSME2
Reactome	Mismatch Repair	12/15	0.000430479	7.55035	58.5199	MSH6;POLD3;PCNA;MSH2;EXO1;POLR1A;POLD1;POLR1B;RPA3;POLD2;LRIG1;MLH1
GO Biological Process	Branched-Chain Amino Acid Metabolic Process	12/15	0.000430479	7.55035	58.5199	MCCC2;BCKDK;ECHS1;PCCA;IVD;BCKDHB;DBT;PCCB;DLD;SLC25A44;HIBCH;BCAT2
GO Biological Process	Dolichol-Linked Oligosaccharide Biosynthetic Process	12/15	0.000430479	7.55035	58.5199	DPAGT1;DPM1;ALG8;ALG9;PDCD6;DOLPP1;ALG14;ALG3;ALG12;DOLK;DHDDS;MPDU1
GO Biological Process	Mitotic Chromosome Condensation	12/15	0.000430479	7.55035	58.5199	CDCA5;NCAPH2;PLK1;NUSAP1;NCAPG;NCAPD2;KMT5A;NCAPD3;TENT4A;SMC4;NCAPH;SMC2
GO Biological Process	Positive Regulation Of Mitotic Sister Chromatid Separation	12/15	0.000430479	7.55035	58.5199	CDC20;CDC23;ANAPC7;ESPL1;UBE2C;INCENP;NSMCE2;CDCA8;BIRC5;ANAPC5;AURKB;DLGAP5
Reactome	Antigen processing-Cross Presentation	53/104	0.000448707	1.96605	15.1566	ITGB5;SNAP23;CTSV;HMGB1;PSMD8;PSMD9;SEC61A1;PSMD6;PSMD7;PSMD2;SEC61G;PSMD3;ITGAV;IKBKG;SEC61B;B2M;PDIA3;CHUK;PSMA5;VAMP8;PSMA6;PSMA3;PSMA4;PSMA1;PSMA2;PSME3;PSME4;PSME2;SEC22B;VAMP3;PSMD12;PSMD11;PSMD14;PSMD13;PSMA7;SEC14L2;PSMB6;PSMB7;PSMB5;PSMB2;PSMB3;UBC;PSMB1;RPS27A;NDUFA2;SEM1;PSMC6;PSMC3;PSMC4;PSMC1;PSMC2;CALR;MYD88
Reactome	MAPK6/MAPK4 Signaling	47/90	0.000456228	2.06732	15.9029	PSMD12;PSMD11;PSMD14;PSMD13;FOXO3;PSMA7;PSMD8;CDC42;PSMB6;PSMD9;DNAJB1;PSMB7;CCND3;PSMD6;PSMD7;PSMB5;PSMB2;PSMB3;MYC;PSMD2;PSMD3;PSMB1;UBC;MAPK6;RPS27A;ZNF367;PRKCA;PSMA5;SEM1;PSMA6;PSMA3;PSMA4;PSMC6;PSMA1;PSMC3;PSMA2;PSMC4;PSME3;PSMC1;CDC42EP3;PSME4;AGO2;PSMC2;CDC42EP2;CDK1;PSME2;PKN1
Reactome	Condensation Of Prometaphase Chromosomes	9/10	0.000495791	16.9835	129.234	CCNB2;CCNB1;CSNK2A2;CSNK2B;CDK1;NCAPG;NCAPD2;SMC4;NCAPH
Reactome	Folding Of Actin By CCT/TriC	9/10	0.000495791	16.9835	129.234	CCT3;CCT6A;CCT2;TCP1;POTEF;CCT8;CCT7;CCT5;CCT4
GO Biological Process	Mitotic DNA Replication	9/10	0.000495791	16.9835	129.234	GINS1;POLA1;LIG1;GINS3;MCM3;MCM4;MCM6;TK1;MCM2
GO Biological Process	Protein Localization To Condensed Chromosome	9/10	0.000495791	16.9835	129.234	MTBP;ZWILCH;ZW10;CDK1;CHAMP1;TTK;BUB3;KNL1;SPDL1
GO Biological Process	Regulation Of Establishment Of Protein Localization To Telomere	9/10	0.000495791	16.9835	129.234	CCT3;CCT6A;DKC1;TCP1;CCT8;CCT7;CCT5;CCT4;WRAP53
Reactome	Centrosome Maturation	43/81	0.000497934	2.13982	16.2734	YWHAE;DYNC1I2;TUBGCP2;CETN2;SSNA1;CCP110;ACTR1A;TUBA1A;HAUS8;HAUS7;PRKAR2B;CNTRL;NEK2;CEP76;YWHAG;CDK5RAP2;PLK4;CEP135;ODF2;TUBB;CEP152;PLK1;HAUS3;HAUS6;PRKCA;HAUS5;TUBG1;TUBB4B;CKAP5;HAUS2;TUBA4A;MZT1;HAUS1;MZT2B;MZT2A;NEDD1;CENPJ;CDK1;TUBGCP5;TUBGCP3;CEP63;MAPRE1;CEP43
Reactome	Dual Incision In GG-NER	25/41	0.000513383	2.95197	22.3596	PCNA;POLD3;POLD1;POLD2;UBC;RPS27A;POLE;SLC19A1;RFC5;RFC3;RFC4;PARP1;PARP2;RFC2;GTF2H1;CHD1L;GTF2H3;RBX1;DDB1;POLE4;POLR1A;POLE2;POLR1B;RPA3;POLE3
Reactome	Pyruvate Metabolism And Citric Acid (TCA) Cycle	31/54	0.000515159	2.54724	19.2852	GLO1;DLST;PDHB;LDHB;LDHA;NNT;MPC2;BSG;D2HGDH;DLAT;SLC16A3;LDLR;IDH3A;PDHX;FAHD1;PDHA1;SLC16A1;MDH2;IDH2;SDHD;SDHB;CS;PLPP6;PDP2;SUCLA2;OGDH;SUCLG2;SUCLG1;VDAC1;L2HGDH;ACO2
WikiPathway	VEGFA VEGFR2 Signaling	182/430	0.000517859	1.3935	10.5429	FHOD1;ARPC5L;PLOD3;ELK1;PNP;CFL1;BSG;AKT1;UBAP2L;CCN1;TMSB10;MAP3K5;EIF2A;MAP2K3;ACOT9;MAP2K4;PRKCI;MAP2K1;TPM3;FBXW11;PRKCD;ADAM10;PRKCA;OCRL;PGD;PDIA6;SND1;DPM1;ERN1;INPP4B;EWSR1;NCL;ADAM9;TFAM;ATP6V0D1;PFN1;EZR;RAF1;DSC1;VCL;LRRC59;SET;PSMD11;CNP;SHC1;FLII;MAPKAP1;PLA2G5;TXN;FOXO3;NDRG1;ACACA;STIP1;SDCBP;LDHA;RAP1A;FXR2;PGK1;ABL1;IGFBP7;FADD;ZC3H15;TXNDC5;KL;RAB4A;SDF2L1;EGR3;SIAH2;IDH2;EIF2AK…
WikiPathway	Cori Cycle	13/17	0.000526277	6.13508	46.3179	GPI;G6PD;TPI1;PGAM1;SLC2A1;TALDO1;SLC2A4;HK1;LDHA;PGK1;ALDOA;GAPDH;PFKP
Reactome	KSRP (KHSRP) Binds And Destabilizes mRNA	13/17	0.000526277	6.13508	46.3179	YWHAZ;EXOSC7;EXOSC6;MAPK11;EXOSC5;EXOSC4;EXOSC9;KHSRP;EXOSC8;AKT1;EXOSC3;EXOSC2;DCP2
Reactome	RNA Polymerase III Chain Elongation	13/17	0.000526277	6.13508	46.3179	CRCP;POLR3A;POLR3B;POLR3D;POLR3E;POLR3F;POLR2F;POLR3G;POLR3H;POLR2H;POLR3K;POLR2K;POLR2L
Reactome	Translesion Synthesis By POLI	13/17	0.000526277	6.13508	46.3179	RFC5;RFC3;PCNA;RFC4;RFC2;REV1;MAD2L2;POLR1A;POLR1B;RPA3;UBC;RPS27A;SLC19A1
Reactome	Translesion Synthesis By POLK	13/17	0.000526277	6.13508	46.3179	RFC5;RFC3;PCNA;RFC4;RFC2;REV1;MAD2L2;POLR1A;POLR1B;RPA3;UBC;RPS27A;SLC19A1
GO Biological Process	DNA Modification	13/17	0.000526277	6.13508	46.3179	MBD4;PARP1;MPG;PARP2;OGG1;UNG;EXOSC6;EXOSC5;NEIL3;EXOSC4;NEIL2;NTHL1;TDG
GO Biological Process	Protein Import Into Nucleus	42/79	0.000553089	2.1464	16.0979	RPAIN;IPO11;POM121;NUP107;NXT1;NUP188;CSE1L;STK4;IPO7;PHB2;IPO4;IPO5;IPO9;POM121C;NUP85;POM121B;NUP62;FAM53C;AKT1;E2F3;NUP88;KPNA2;KPNA3;TNPO2;TNPO3;KPNA1;NUP214;RANBP2;SEC13;NUP133;NUP155;STAT3;TSC2;NUTF2;NUP153;RANBP6;NUP50;NUP35;NUP98;KPNB1;RAN;SPRN
Reactome	Metabolism Of Proteins	720/1890	0.00057956	1.17837	8.7827	RPL4;MDC1;NUP107;RPL32;RPL34;DCAF8;SMC3;DCAF4;DCAF6;FAM110A;PSMD8;PSMD9;PCMT1;PSMD6;PSMD7;PSMD2;MYC;PSMD3;EARS2;NUP214;DAXX;NUP210;WSB2;CSNK2A2;LARS2;DYNC1LI1;RNF123;LARS1;PSME3;PSME4;PSME2;SPARCL1;TARS2;NUP98;TARS1;GNE;NUP205;POM121;SEH1L;RPN2;SAR1B;PRKDC;MRPL18;MRPL19;RPN1;B3GLCT;MRPL16;CDCA8;MRPL17;MRPL14;BCL10;MRPL15;MRPL12;MRPL13;HIF1A;MRPL10;MRPL11;MRPL20;POM121C;NUP85;RAD21;ST3GAL4;SSR1;NU…
GO Biological Process	RNA-templated DNA Biosynthetic Process	14/19	0.00059892	5.28597	39.2239	PIF1;HSP90AB1;MRE11;RFC1;PTGES3;RAD50;TERT;DKC1;NHP2;POT1;TNKS1BP1;NOP10;TELO2;WRAP53
GO Biological Process	Mitotic Sister Chromatid Cohesion	14/19	0.00059892	5.28597	39.2239	NAA50;ESCO1;CDCA5;DSCC1;ESCO2;PDS5B;HASPIN;HDAC8;SMC1A;SMC3;SGO1;STAG1;NPC1;RAD21
GO Biological Process	Regulation Of Centriole Replication	14/19	0.00059892	5.28597	39.2239	PLK4;NPM1;RBM14;STIL;CEP295;SPICE1;BRCA1;KAT2A;CENPJ;NUP62;SASS6;TRIM37;CEP76;CDK5RAP2
GO Biological Process	Telomere Maintenance Via Telomerase	14/19	0.00059892	5.28597	39.2239	PIF1;HSP90AB1;MRE11;RFC1;PTGES3;RAD50;TERT;DKC1;NHP2;POT1;TNKS1BP1;NOP10;TELO2;WRAP53
WikiPathway	Mevalonate Pathway	7/7	0.000600298	91469	678525	FDPS;MVK;HMGCS1;PMVK;MVD;HMGCR;ACAT2
WikiPathway	Cholesterol Biosynthesis With Skeletal Dysplasias	7/7	0.000600298	91469	678525	NSDHL;EBP;CYP51A1;SC5D;DHCR24;DHCR7;LBR
GO Biological Process	7-Methylguanosine Cap Hypermethylation	7/7	0.000600298	91469	678525	SNRPD2;SNRPD1;TGS1;SNRPG;SNRPE;SNRPD3;SNRPF
GO Biological Process	RNA Capping	7/7	0.000600298	91469	678525	SNRPD2;SNRPD1;TGS1;SNRPG;SNRPE;SNRPD3;SNRPF
GO Biological Process	U4 snRNA 3'-End Processing	7/7	0.000600298	91469	678525	EXOSC7;EXOSC6;EXOSC5;EXOSC4;EXOSC9;EXOSC8;EXOSC3
GO Biological Process	Positive Regulation Of Chromosome Condensation	7/7	0.000600298	91469	678525	NCAPH2;NCAPG2;NCAPG;NCAPD3;SMC4;NCAPH;SMC2
GO Biological Process	Regulation Of Chromosome Condensation	7/7	0.000600298	91469	678525	NCAPH2;NCAPG2;NCAPG;NCAPD3;SMC4;NCAPH;SMC2
Reactome	Gene And Protein Expression By JAK-STAT Signaling After Interleukin-12 Stimulation	22/35	0.000611043	3.19655	23.6556	HSPA9;RALA;ANXA2;GSTO1;PITPNA;MSN;TALDO1;BOLA2B;LMNB1;CDC42;CNN2;MTAP;HNRNPDL;CAPZA1;HNRNPF;HNRNPA2B1;TCP1;PDCD4;PSME2;SNRPA1;AURKAIP1;PPIA
Reactome	Degradation Of Beta-Catenin By Destruction Complex	44/84	0.000628077	2.08008	15.3361	AMER1;PSMD12;PSMD11;CTBP2;PSMD14;PSMD13;PSMA7;PSMD8;PPP2CA;PSMB6;PSMD9;PPP2CB;PSMB7;PSMD6;PSMD7;PSMB5;PPP2R1B;PSMB2;PSMB3;MYC;PSMD2;PSMD3;PSMB1;UBC;RPS27A;CSNK1A1;AXIN1;PPP2R5D;RBX1;PSMA5;SEM1;PSMA6;PSMA3;PSMA4;PSMC6;PSMA1;PSMC3;PSMA2;PSMC4;PSME3;PSMC1;PSME4;PSMC2;PSME2
WikiPathway	Amino Acid Metabolism	47/91	0.000629119	2.02018	14.8911	FH;OAT;ADH1C;ODC1;DLST;ADH5;GLS;SRM;LDHA;ACADM;IARS1;ACAA1;GLUL;HIBCH;VARS1;MPST;PDHX;ARG2;RARS1;PDHA1;GOT1;ARG1;MDH2;MARS2;GPT2;GSS;IDH1;CAD;GSR;GOT2;PYCR1;FAH;WARS1;CS;LARS2;ACLY;GLUD1;PKM;PC;SMS;OGDH;SUCLG1;ACO2;ALDH18A1;GCLM;DLD;FARSB
Reactome	Citric Acid Cycle (TCA Cycle)	15/21	0.000649176	4.71993	34.6434	FAHD1;MDH2;IDH2;DLST;SDHD;SDHB;CS;SUCLA2;NNT;OGDH;SUCLG2;SUCLG1;ACO2;LDLR;IDH3A
Reactome	Mitochondrial tRNA Aminoacylation	15/21	0.000649176	4.71993	34.6434	RARS2;AARS2;KARS1;MARS2;DARS2;YARS2;WARS2;LARS2;QARS1;NARS2;IARS2;TARS2;CARS2;DTD1;EARS2
GO Biological Process	Protein Localization To Nucleus	60/122	0.000651854	1.83115	13.4327	RPAIN;YWHAE;IPO11;INTS13;NUP107;NXT1;NUP188;CSE1L;IPO7;PHB2;IPO4;LMNB2;IPO5;LMNB1;IPO9;NUP62;FAM53C;AKT1;KPNA2;KPNA3;TNPO2;BBS4;TNPO3;KPNA1;NUP214;SEC13;NUP133;TSC2;NUTF2;CTDNEP1;NUP50;NUP98;KPNB1;UTP25;POM121;ARL2;TOR1AIP2;NOL8;RPF2;STK4;RRP7A;TBRG1;POM121C;NUP85;POM121B;DVL1;RRS1;NUP88;E2F3;TOR1A;NUP155;PLK1;STAT3;CHCHD10;NUP153;RANBP6;ARL2BP;CALR;RAN;SPRN
GO Biological Process	Retrograde Vesicle-Mediated Transport, Golgi To Endoplasmic Reticulum	28/48	0.000668636	2.6453	19.3379	ARF4;COPB2;COPA;TMED10;PITPNB;STX18;USE1;BICD2;RAB43;LMAN2;BNIP1;KIF1C;RAB6C;RAB6D;GBF1;COPZ1;RINT1;GOLPH3;RER1;TMEM115;ZW10;PICK1;KDELR2;KDELR3;PLPP3;SEC22B;ERGIC2;ERGIC1
Reactome	Telomere Extension By Telomerase	16/23	0.00067956	4.31566	31.4787	PIF1;ACD;RTEL1;CCNA2;SHQ1;TERT;DKC1;RUVBL2;CDK2;PPP6R3;RUVBL1;GAR1;NHP2;POT1;NOP10;WRAP53
Reactome	Cyclin A/B1/B2 Associated Events During G2/M Transition	17/25	0.000693212	4.01249	29.1875	CCNH;PLK1;FOXM1;PKMYT1;CDC25C;CDC25A;CDC25B;PPP2CA;CCNA2;CCNB2;PPP2CB;CCNB1;CDK7;PPP2R1B;PPME1;CDK2;CDK1
Reactome	Polymerase Switching On C-strand Of Telomere	17/25	0.000693212	4.01249	29.1875	RFC5;PRIM2;ACD;RFC3;PCNA;RFC4;RFC2;DSCC1;PRIM1;CHTF18;POLD3;POLA1;POLA2;POLD1;POLD2;POT1;SLC19A1
GO Biological Process	Cholesterol Biosynthetic Process	17/25	0.000693212	4.01249	29.1875	G6PD;MVK;HMGCS1;INSIG1;CYP51A1;DHCR24;HMGCR;LSS;ACLY;PLPP6;NSDHL;PMVK;SC5D;MVD;DHCR7;LBR;FDFT1
Reactome	G0 And Early G1	18/27	0.00069331	3.77672	27.472	TOP2A;PCNA;LIN9;CDC6;CDC25A;CCNA2;RBL1;RBBP4;CCNE2;CCNE1;MYC;CDK2;E2F1;CDK1;MYBL2;E2F4;E2F5;LIN52
Reactome	RNA Polymerase III Transcription Initiation From Type 1 Promoter	18/27	0.00069331	3.77672	27.472	GTF3C2;CRCP;GTF3C4;GTF3C6;GTF3A;POLR3A;POLR3B;POLR3D;POLR3E;POLR3F;POLR2F;POLR3G;POLR3H;POLR2H;BDP1;POLR3K;POLR2K;POLR2L
GO Biological Process	Positive Regulation Of Translation	54/108	0.0007213	1.8917	13.6854	DDX3X;FASTKD2;EIF4A3;MPV17L2;NAT10;YBX1;ELAVL1;YBX3;LARP1B;RBM3;SYNCRIP;C1QBP;HABP4;SOX4;EIF5A;NSUN5;PRMT1;METTL3;LARP4B;PASK;RPUSD4;PKM;CSDE1;PRR16;PABPC1;KHDRBS1;TRUB2;CDC123;PRKDC;THBS1;RCC1L;FXR2;METTL5;POLR2G;METTL8;EIF2B5;COA3;NPM1;YTHDF1;SSB;TRMT10C;UQCC2;CNBP;PYM1;LARP4;MTOR;RPS6KB1;RPS6KB2;HNRNPD;PLXNB2;EIF3E;CPEB3;EIF3C;EIF3D
WikiPathway	Aerobic Glycolysis	10/12	0.000774357	9.43594	67.5941	GPI;LDHA;PKM;TPI1;SLC2A1;PGK1;ENO1;ALDOA;GAPDH;HK1
WikiPathway	PtdIns 4 5 P2 In Cytokinesis Pathway	10/12	0.000774357	9.43594	67.5941	ANLN;RACGAP1;SEPTIN2;RAB35;AFAP1;MSN;KIF23;OCRL;EZR;RHOA
GO Biological Process	acetyl-CoA Biosynthetic Process	10/12	0.000774357	9.43594	67.5941	ACLY;PDHX;ACSS2;PDHA1;PPCS;DIP2A;DLAT;MLYCD;PDHB;DLD
GO Biological Process	Mitochondrial Electron Transport, Ubiquinol To Cytochrome C	10/12	0.000774357	9.43594	67.5941	UQCC3;UQCRQ;UQCRC1;CYCS;UQCRFS1;UQCR11;UQCR10;UQCRC2;UQCRFS1P1;UQCRH
GO Biological Process	Positive Regulation Of DNA-directed DNA Polymerase Activity	10/12	0.000774357	9.43594	67.5941	GINS1;RFC5;GINS2;RFC3;PCNA;RFC4;RFC2;DSCC1;GINS3;GINS4
GO Biological Process	Regulation Of DNA-directed DNA Polymerase Activity	10/12	0.000774357	9.43594	67.5941	GINS1;RFC5;GINS2;RFC3;PCNA;RFC4;RFC2;DSCC1;GINS3;GINS4
GO Biological Process	Mitotic Spindle Assembly	26/44	0.000788287	2.72891	19.4998	ABRAXAS1;BCCIP;CDCA8;KIF11;SMC3;AURKB;GOLGA2;RACGAP1;CHEK2;ZNF207;FLNA;MAP9;SPICE1;KIF23;SMC1A;MZT1;RAB11A;RHOA;TPX2;STAG1;INCENP;KIFC1;PRC1;KIF4A;BIRC5;KPNB1
GO Biological Process	Nucleobase-Containing Compound Catabolic Process	26/44	0.000788287	2.72891	19.4998	RNASEH2A;EXOSC7;EXOSC6;EXOSC5;EXOSC10;EXOSC4;RNASEH1;EXOSC9;EXOSC8;PPP1R8;MTREX;EXOSC3;NUDT15;EXOSC2;DFFB;PNPT1;NCBP1;ENTPD4;PABPC4;RNASET2;TREX1;TREX2;ENTPD7;REXO4;SUPV3L1;HNRNPD
GO Biological Process	DNA Integrity Checkpoint Signaling	25/42	0.000852834	2.77811	19.6327	H2AX;DOT1L;MRPL36;CDC45;CHEK2;CHEK1;E2F1;CLSPN;NBN;TP53BP1;ATRIP;CDT1;TIPIN;HUS1;CDC6;USP28;CAMSAP3;TIPRL;TIMELESS;RAD17;CEP63;DNA2;ATR;RAD9A;RHNO1
GO Biological Process	NADH Dehydrogenase Complex Assembly	30/53	0.000869671	2.46471	17.3698	NDUFB9;NDUFB7;DMAC1;NDUFB10;DMAC2;NDUFB11;NDUFB3;ECSIT;TMEM186;FOXRED1;NDUFA9;NDUFA6;NDUFA5;NUBPL;NDUFA2;NDUFC2;NDUFC1;TIMM21;BCS1L;OXA1L;LYRM2;NDUFS8;NDUFS5;NDUFS4;NDUFAB1;NDUFAF5;TMEM126A;NDUFAF2;NDUFS2;NDUFS1
GO Biological Process	Mitochondrial Respiratory Chain Complex I Assembly	30/53	0.000869671	2.46471	17.3698	NDUFB9;NDUFB7;DMAC1;NDUFB10;DMAC2;NDUFB11;NDUFB3;ECSIT;TMEM186;FOXRED1;NDUFA9;NDUFA6;NDUFA5;NUBPL;NDUFA2;NDUFC2;NDUFC1;TIMM21;BCS1L;OXA1L;LYRM2;NDUFS8;NDUFS5;NDUFS4;NDUFAB1;NDUFAF5;TMEM126A;NDUFAF2;NDUFS2;NDUFS1
WikiPathway	ATM Signaling Pathway	24/40	0.000919982	2.83348	19.8093	H2AX;MDC1;MRE11;BRCA1;CDC25C;SMC1A;CDC25A;NFKBIA;CCNB1;RAD50;RAD51;CCNE1;FANCD2;CHEK2;CHEK1;CDK2;ABL1;CDK1;CASP2;TP53BP1;IKBKG;NBN;TP53;RAD9A
GO Biological Process	Water-Soluble Vitamin Metabolic Process	24/40	0.000919982	2.83348	19.8093	PANK2;NNMT;MMAA;SHMT2;GSTO1;MMAB;SHMT1;SLC52A2;SLC2A1;MTR;SLC2A3;MTHFS;DHFR;FLAD1;MTHFD2;SLC25A19;RFK;FPGS;MTHFD2L;SLC25A32;MMACHC;SLC19A1;MMADHC;SLC19A2
Reactome	Loss Of Nlp From Mitotic Centrosomes	37/69	0.000934512	2.18557	15.2454	YWHAE;DYNC1I2;CETN2;SSNA1;CCP110;ACTR1A;TUBA1A;HAUS8;HAUS7;PRKAR2B;CNTRL;NEK2;CEP76;YWHAG;CDK5RAP2;PLK4;CEP135;ODF2;TUBB;CEP152;PLK1;HAUS3;HAUS6;PRKCA;HAUS5;TUBG1;TUBB4B;CKAP5;HAUS2;TUBA4A;HAUS1;NEDD1;CENPJ;CDK1;CEP63;MAPRE1;CEP43
Reactome	Complex I Biogenesis	29/51	0.000954972	2.49068	17.3198	NDUFB9;NDUFB7;NDUFB10;NDUFA12;NDUFB11;NDUFB3;ECSIT;TMEM186;NDUFV3;NDUFV2;NDUFA9;NDUFA7;NDUFA6;TIMMDC1;NDUFA5;NUBPL;ACAD9;NDUFA2;NDUFC2;NDUFC1;NDUFS8;NDUFS6;NDUFS5;NDUFS4;NDUFAB1;NDUFAF5;NDUFAF2;NDUFS2;NDUFS1
Reactome	Diseases Of Mitotic Cell Cycle	23/38	0.000989049	2.89625	20.0385	DAXX;ANAPC15;ANAPC7;UBE2C;UBE2E1;UBE2D1;ANAPC10;ANAPC11;CCND3;CDC23;CDK6;CCNE2;CCNE1;CDK4;UBE2S;CDC27;CDK2;E2F1;E2F2;E2F3;ANAPC5;SKP2;ANAPC1
Reactome	Fanconi Anemia Pathway	23/38	0.000989049	2.89625	20.0385	DCLRE1B;FANCI;CENPX;FANCM;FANCA;FAAP24;FANCC;FANCB;FANCE;FANCG;FANCF;EME1;FANCD2;POLR1A;POLR1B;RPA3;UBE2T;UBC;USP1;CENPS-CORT;SLX1A;RPS27A;ATRIP
GO Biological Process	Response To Endoplasmic Reticulum Stress	56/114	0.00100362	1.82644	12.61	ERO1A;CCDC47;ATP2A2;HERPUD1;AIFM1;CREB3L2;CDK5RAP3;MAP3K5;NCK1;PDIA3;PDIA2;DNAJB12;TRAF2;PDIA6;PDIA4;ERN1;SELENOS;TMX1;GORASP2;TMEM33;UFC1;TRIB3;TP53;ATF3;PPP1R15B;VCP;FICD;ALOX15;SEL1L;DERL1;SELENOK;RNF5;THBS1;HSP90B1;ERLEC1;RNF139;DDRGK1;UBQLN1;DNAJB9;BAK1;EIF2B5;BCAP31;XBP1;HSPA5;SEC16A;EIF2AK3;SYVN1;TNFRSF10B;EIF2S1;ERP44;UFM1;DNAJC10;HYOU1;P4HB;RNF185;MBTPS2
Reactome	Mismatch Repair (MMR) Directed By MSH2:MSH3 (MutSbeta)	11/14	0.00100475	6.92016	47.77	POLD3;PCNA;MSH2;EXO1;POLR1A;POLD1;POLR1B;RPA3;POLD2;LRIG1;MLH1
GO Biological Process	Centromere Complex Assembly	11/14	0.00100475	6.92016	47.77	CENPE;CENPF;CENPW;MIS18A;NASP;NPC1;CENPI;MIS12;HJURP;OIP5;DLGAP5
GO Biological Process	Dolichol Metabolic Process	11/14	0.00100475	6.92016	47.77	DPAGT1;DPM1;DPM2;ALG8;DPM3;ALG9;PDCD6;ALG14;ALG3;ALG12;MPDU1
Reactome	Programmed Cell Death	94/208	0.00102669	1.56171	10.7468	AVEN;YWHAE;PPP1R13B;TRADD;APIP;HMGB2;HMGB1;LMNB1;PSMD8;PSMD9;PSMD6;PSMD7;PPP3CC;FNTA;YWHAQ;AKT2;PSMD2;C1QBP;CASP3;AKT3;PSMD3;AKT1;DNM1L;YWHAG;KPNA1;YWHAH;DFFB;DFFA;PRKCD;TICAM1;DYNLL2;YWHAZ;GNL3;PSMA5;PSMA6;PSMA3;PSMA4;PSMA1;PSMA2;CDC37;PSME3;PSME4;PSME2;PKP1;DSG1;DSG2;TP53;KPNB1;PSMD12;PSMD11;PSMD14;DIABLO;PSMD13;OMA1;PSMA7;PSMB6;PSMB7;SDCBP;PPP3R1;PSMB5;PSMB2;PSMB3;PSMB1;UBC;TP53BP2;E2F1;PMAIP1…
GO Biological Process	tRNA Modification	36/67	0.00103764	2.19495	15.0811	TRUB1;METTL2B;MOCS3;AARS2;OSGEPL1;URM1;WDR4;THUMPD1;THADA;OSGEP;TRMT112;LCMT2;METTL8;PUSL1;PUS3;SSB;METTL1;NSUN2;PUS1;TPRKB;KTI12;TRMT1;PUS7;ELP5;FTSJ1;TRIT1;GTPBP3;DUS2;GON7;CTU2;QTRT2;YRDC;TRMT6;DUS1L;DUS3L;TRMT61A
GO Biological Process	Recombinational Repair	48/95	0.00103768	1.9313	13.2695	FEN1;BLM;MRE11;PSMD14;MCM8;TONSL;NUCKS1;BRCA1;BRCA2;RAD54B;RAD51AP1;RECQL4;PPP4C;SFR1;RNF138;SWI5;RBBP8;NBN;GEN1;RMI2;SLF1;XRCC6;SLF2;RMI1;XRCC5;XRCC2;NSMCE2;TOP3A;XRCC3;RECQL;HUS1;RPA2;LIG3;SPIDR;INIP;SEM1;MMS22L;RAD51D;RAD51C;RAD51;NPC1;RFWD3;RPA3;NABP2;UBE2N;SLX1A;AUNIP;RHNO1
Reactome	Late Phase Of HIV Life Cycle	65/136	0.00104444	1.73235	11.8913	NUP107;NUP188;CCNH;NUP62;RCC1;ELOA;ELOC;NELFCD;NELFE;NUP214;NDC1;SUPT16H;SEC13;NUP210;NCBP1;NUP133;VPS37B;GTF2F1;RANGAP1;GTF2F2;NUP50;NUP98;PPIA;NUP58;CHMP5;GTF2A1;NUP205;POM121;GTF2A2;SEH1L;RNMT;TAF9;NEDD4L;GTF2E2;NUP160;POM121C;NUP85;POLR2B;UBC;POLR2D;MVB12A;POLR2F;NUP88;POLR2G;POLR2H;RPS27A;POLR2K;POLR2L;RANBP2;RANBP1;RNGTT;TAF15;NUP155;TAF13;NUP153;GTF2H1;SSRP1;GTF2H3;CDK7;CHMP2B;NMT1;NUP35;T…
Reactome	Aberrant Regulation Of Mitotic Cell Cycle Due To RB1 Defects	22/36	0.00105906	2.968	20.3319	ANAPC15;ANAPC7;UBE2C;UBE2E1;UBE2D1;ANAPC10;ANAPC11;CCND3;CDC23;CDK6;CCNE2;CCNE1;CDK4;UBE2S;CDC27;CDK2;E2F1;E2F2;E2F3;ANAPC5;SKP2;ANAPC1
Reactome	Golgi-to-ER Retrograde Transport	55/112	0.00111826	1.82517	12.4038	ARF4;KIF11;UBE2Z;BICD2;KIF15;ACTR1A;CAPZB;KIF13B;TMED3;KIF1C;TMED2;TMED7;TMED9;PLA2G4A;KIF23;KIF22;ARFGAP3;DYNLL2;COPZ1;DYNC1LI1;RINT1;KIF9;KIFC1;ZW10;KDELR2;KIF2C;KDELR3;KIF20A;KIF20B;SEC22B;PAFAH1B3;PAFAH1B2;DCTN6;COPB2;DCTN5;DYNC1I2;RAB1A;COPA;COPB1;RAB1B;STX18;RACGAP1;BNIP1;GALNT2;GALNT1;SURF4;ARCN1;CENPE;KIF18A;KIF18B;KIF4A;CAPZA1;RAB18;COPG1;COPE
Reactome	SUMOylation Of RNA Binding Proteins	27/47	0.00114748	2.55046	17.2671	NUP205;POM121;NUP107;SEH1L;NUP188;NUP160;POM121C;NUP85;NUP62;SCMH1;NUP88;NDC1;NUP214;RANBP2;NOP58;SEC13;UBE2I;NUP133;NUP155;NUP210;CBX2;NUP153;NUP50;NUP35;NUP98;NUP58;NUP37
Reactome	Dual Incision In TC-NER	35/65	0.00115202	2.20496	14.9193	PCNA;CCNH;POLD3;POLR2B;POLD1;POLD2;POLR2D;UBC;POLR2F;POLR2G;POLR2H;RPS27A;POLE;POLR2K;SLC19A1;HMGN1;POLR2L;ISY1-RAB43;RFC5;AQR;RFC3;USP7;RFC4;RFC2;GTF2H1;GTF2H3;RBX1;DDB1;POLE4;CDK7;POLR1A;POLR1B;POLE2;RPA3;POLE3
WikiPathway	TCA Cycle And Deficiency Of Pyruvate Dehydrogenase Complex PDHc	12/16	0.00117636	5.66233	38.1943	CS;ACLY;FH;PDHA1;PC;IDH1;OGDH;DLST;SUCLG2;DLAT;DLD;IDH3A
WikiPathway	Mitochondrial Complex III Assembly	12/16	0.00117636	5.66233	38.1943	UQCC3;UQCC2;UQCRQ;LYRM7;UQCRC1;UQCRFS1;UQCR11;UQCR10;UQCRC2;CYC1;BCS1L;UQCRH
Reactome	Polo-like Kinase Mediated Events	12/16	0.00117636	5.66233	38.1943	CCNB2;CCNB1;CENPF;RBBP4;PLK1;MYBL2;LIN9;CDC25C;FOXM1;PKMYT1;CDC25A;LIN52
GO Biological Process	Maturation Of 5.8S rRNA	12/16	0.00117636	5.66233	38.1943	EXOSC10;EXOSC4;LAS1L;PRKDC;PES1;MAK16;MTREX;URB1;WDR12;RRP15;FTSJ3;MPHOSPH6
Reactome	Organelle Biogenesis And Maintenance	120/275	0.00118414	1.46725	9.88742	DYNC2I2;CCP110;MICOS13;MICOS10;CHCHD3;CHCHD6;NUDT19;MTERF1;NEK2;CDK5RAP2;PRKAB2;CEP135;PRKCA;RPGRIP1L;TUBA4A;TBL1XR1;TFAM;ARL6;ATP5MC2;ATP5MC3;ATP5MC1;APOO;PRKAR2B;NPHP4;CEP76;ATP5MG;PPARGC1B;ATP5MF;ATP5ME;PLK4;ESRRA;HSPA9;ODF2;PLK1;RAB3IP;IDH2;DNAJC11;IFT122;GLUD1;GLUD2;IFT22;TMEM11;CDK1;CEP83;CYCS;CEP89;YWHAE;ARF4;TTC26;CETN2;PRKAG1;HSPB11;ACTR1A;TUBA1A;TCTN3;TCTN2;CNTRL;IFT57;BBS4;GABPA;RAB8A;…
Reactome	Deadenylation-dependent mRNA Decay	31/56	0.00118837	2.3431	15.7812	EIF4A1;HBS1L;TUT7;EIF4A3;EDC3;EXOSC7;EXOSC6;EXOSC5;EXOSC4;EXOSC9;EXOSC8;TNKS1BP1;EXOSC3;EIF4E;EXOSC2;EIF4B;LSM1;CNOT10;LSM5;LSM4;PATL1;LSM3;LSM2;CNOT6;LSM7;CNOT7;LSM6;PABPC1;CNOT9;DCP2;EIF4G1
GO Biological Process	Response To Ionizing Radiation	38/72	0.0011918	2.11259	14.2226	H2AX;BLM;PAXIP1;BRAT1;DCUN1D3;BRCA1;BRCA2;RAD51AP1;MYC;SMPD1;UIMC1;SWI5;TNKS1BP1;TOPBP1;ECT2;NHEJ1;MEN1;IKBIP;ANXA1;XRCC4;EYA3;HUS1;AEN;USP28;SPIDR;INIP;RHOB;TICRR;RNF168;DEPDC1B;RAD51;MSH2;FANCD2;RFWD3;NABP2;TP53;RHNO1;RAD9A
WikiPathway	Glycolysis And Gluconeogenesis	26/45	0.0012552	2.58508	17.2695	GPI;SLC2A1;SLC2A3;ENO1;SLC2A4;ENO3;HK2;HK1;LDHB;LDHA;MPC2;PGK1;DLAT;TPI1;PDHA1;GOT1;MDH2;PGAM1;GOT2;PFKL;PKM;PC;ALDOA;GAPDH;DLD;PFKP
GO Biological Process	Gene Expression	128/296	0.00126196	1.4442	9.64019	RPL4;NUP107;RPL32;RPL34;EIF4A3;ADARB2;YARS2;RPS17;RPL36AL;MAGOH;ENPP1;AGFG1;TGM2;NUP214;MRPS18B;DNTTIP2;MRPS18A;THOC3;THOC5;THOC7;MRPS18C;THOC6;PRPF4;DDX39A;DDX39B;DKC1;SARNP;DNAJB11;RPL24;SRSF3;RBM8A;MRPL18;MRPL14;MRPL12;MRPL13;GSPT1;MRPL10;NUP160;MRPL11;NUP85;TASP1;NUP88;HARS1;CHTOP;ALYREF;MRPL27;MAGOHB;MRPL23;HARS2;MRPL24;RPS26;HNRNPF;AGO2;HNRNPD;MPHOSPH10;RPS24;FARSB;EIF4G1;MRPS17;HBS1L;MRPS1…
GO Biological Process	Positive Regulation Of Chromosome Segregation	13/18	0.0012918	4.90769	32.6446	NCAPH2;RCC2;NCAPG2;NCAPG;CDC6;SMC4;NCAPH;SMC2;CCNB1;CDK1;NCAPD2;NCAPD3;RAD18
GO Biological Process	Positive Regulation Of Establishment Of Protein Localization	13/18	0.0012918	4.90769	32.6446	CCT3;CEP135;CEP295;CCT6A;DKC1;CENPJ;TCP1;CHP1;CCT8;CCT7;CCT5;CCT4;WRAP53
GO Biological Process	Protein Localization To Chromosome, Centromeric Region	13/18	0.0012918	4.90769	32.6446	BOD1;ZWILCH;TTK;KNL1;HASPIN;CENPA;MTBP;ZW10;H2BC11;CDK1;CHAMP1;BUB3;SPDL1
GO Biological Process	Regulation Of DNA Damage Checkpoint	13/18	0.0012918	4.90769	32.6446	RPA2;BRCA1;BRCA2;THOC5;CCAR2;TTI2;WDR76;TTI1;DEPDC1B;RAD51;DDX39B;RFWD3;TELO2
GO Biological Process	Homologous Recombination	8/9	0.00129534	15.0943	100.362	RAD50;MRE11;RBBP8;MRPL36;NUCKS1;BRCA1;NBN;TOPBP1
GO Biological Process	Peptidyl-Serine Dephosphorylation	8/9	0.00129534	15.0943	100.362	PPP2CA;PPP1R15B;PPP2CB;PPP5C;PPTC7;PPM1F;NCK1;PPP1CA
GO Biological Process	Positive Regulation Of Transcription Of Nucleolar Large rRNA By RNA Polymerase I	8/9	0.00129534	15.0943	100.362	IPPK;SMARCB1;NCL;PIH1D1;NOL11;PWP1;MTOR;SMARCA4
GO Biological Process	rRNA 3'-End Processing	8/9	0.00129534	15.0943	100.362	EXOSC7;EXOSC10;ERI2;EXOSC9;ERI3;EXOSC8;EXOSC3;EXOSC2
GO Biological Process	Regulation Of Attachment Of Spindle Microtubules To Kinetochore	8/9	0.00129534	15.0943	100.362	CDC42;CCNB1;RACGAP1;SPAG5;RCC2;NEK2;ECT2;KNSTRN
Reactome	Interconversion Of Nucleotide Di- And Triphosphates	18/28	0.00131384	3.39879	22.5503	DTYMK;DUT;RRM1;RRM2;TXNRD1;GSR;AK2;NME2;CTPS2;AK4;GLRX;CTPS1;AK6;TYMS;TXN2;DCTD;CMPK1;DCTPP1
GO Biological Process	Regulation Of Chromosome Segregation	18/28	0.00131384	3.39879	22.5503	RMI2;CDCA2;NCAPH2;NCAPG2;CSNK2A2;NCAPG;C9ORF78;CDC6;MKI67;SMC4;NCAPH;SMC2;ZNF207;KIF2C;NCAPD2;NCAPD3;BUB1;RAD18
GO Biological Process	Sterol Biosynthetic Process	18/28	0.00131384	3.39879	22.5503	G6PD;MVK;HMGCS1;FAXDC2;INSIG1;CYP51A1;DHCR24;HMGCR;LSS;ACLY;PLPP6;SQLE;NSDHL;PMVK;MVD;DHCR7;LBR;FDFT1
WikiPathway	Glucuronidation	17/26	0.00135704	3.56638	23.5469	UGT2B10;UGT1A10;UGT2B11;UGT1A1;UGT2B28;HK1;UGDH;PGM3;UGT1A5;PGM2;UGT1A4;UGT2B4;UGT1A3;UGT1A9;UGT1A8;UGT1A7;UGT1A6
Reactome	Formation Of Tubulin Folding Intermediates By CCT/TriC	17/26	0.00135704	3.56638	23.5469	CCT3;CCT2;TUBB;TUBB4B;TUBA4A;CCT6A;TUBA1C;TUBA3E;TUBA1B;TUBA3D;TUBA1A;TUBB3;TCP1;CCT8;CCT7;CCT5;CCT4
Reactome	RNA Polymerase III Transcription Initiation From Type 2 Promoter	17/26	0.00135704	3.56638	23.5469	GTF3C2;CRCP;GTF3C4;GTF3C6;POLR3A;POLR3B;POLR3D;POLR3E;POLR3F;POLR2F;POLR3G;POLR3H;POLR2H;BDP1;POLR3K;POLR2K;POLR2L
GO Biological Process	Telomere Maintenance Via Telomere Lengthening	17/26	0.00135704	3.56638	23.5469	DCLRE1B;PIF1;HSP90AB1;MRE11;RFC1;PTGES3;RAD50;RAD51;TERT;DKC1;NHP2;TNKS1BP1;POT1;SLX1A;NOP10;TELO2;WRAP53
WikiPathway	Cholesterol Biosynthesis Pathway In Hepatocytes	25/43	0.00137074	2.62357	17.2956	IDI1;MVK;HMGCR;ACAT2;FADS2;NSDHL;EBP;PMVK;SC5D;LBR;FDFT1;FDPS;SREBF1;HMGCS1;GGPS1;ACSL1;ELOVL5;ELOVL2;CYP51A1;DHCR24;ACSL3;LSS;PLPP6;SCD;MVD
GO Biological Process	Secondary Alcohol Biosynthetic Process	16/24	0.00138334	3.77591	24.8578	G6PD;MVK;HMGCS1;INSIG1;CYP51A1;DHCR24;HMGCR;LSS;ACLY;PLPP6;NSDHL;PMVK;MVD;DHCR7;LBR;FDFT1
WikiPathway	Methionine De Novo And Salvage Pathway	15/22	0.00138644	4.04535	26.6225	AHCY;AMD1;ODC1;APIP;MTR;MAT2B;TXN;SRM;IL4I1;MTAP;MAT2A;ADI1;CHDH;SMS;ENOPH1
Reactome	E2F Mediated Regulation Of DNA Replication	15/22	0.00138644	4.04535	26.6225	PRIM2;MCM8;PRIM1;ORC5;PPP2CA;POLA1;PPP2CB;SLC25A15;CCNB1;POLA2;ORC6;PPP2R1B;ORC3;CDK1;E2F1
Reactome	RNA Polymerase III Transcription Termination	15/22	0.00138644	4.04535	26.6225	CRCP;SSB;POLR3A;POLR3B;NFIB;POLR3D;POLR3E;POLR3F;POLR2F;POLR3G;POLR3H;POLR2H;POLR3K;POLR2K;POLR2L
GO Biological Process	Regulation Of Mitochondrial Translation	15/22	0.00138644	4.04535	26.6225	COA3;TRUB2;TSFM;TRMT10C;FASTKD2;SHMT2;UQCC2;MPV17L2;MALSU1;LRPPRC;RCC1L;RPUSD4;MTG1;C1QBP;METTL8
Reactome	Nucleotide Excision Repair	53/108	0.00138883	1.82251	11.9908	CCNH;CETN2;RUVBL1;POTEF;POLE;HMGN1;ISY1-RAB43;RFC5;AQR;USP7;RFC3;RFC4;PARP1;PARP2;RFC2;ACTR5;ACTL6A;RAD23A;CHD1L;PIAS1;RBX1;DDB1;POLR1A;POLR1B;UBE2V2;PCNA;POLD3;TFPT;POLR2B;POLD1;UBC;POLD2;POLR2D;LRIG1;POLR2F;POLR2G;POLR2H;RPS27A;SLC19A1;POLR2K;POLR2L;UBE2I;XRCC1;GTF2H1;GTF2H3;POLE4;COPS3;CDK7;COPS2;POLE2;RPA3;POLE3;UBE2N
Reactome	Mitochondrial Biogenesis	45/89	0.00143905	1.93365	12.6534	ACSS2;HDAC3;PRKAG1;ATP5MC2;ATP5MC3;MICOS13;LIN9;MICOS10;ATP5MC1;APOO;CHCHD3;ATP5F1B;SAMM50;CHCHD6;MTERF1;TBL1X;ATP5MG;GABPA;ATP5MF;PPARGC1B;ATP5ME;ESRRA;HSPA9;ATP5PF;MBD4;PRKAB2;MTX1;ATP5PB;MTX2;TWNK;IDH2;DNAJC11;IMMT;TFB2M;PPRC1;ATP5F1C;ATP5F1D;GLUD1;MAPK11;GLUD2;TBL1XR1;TMEM11;TFAM;CYCS;SSBP1
Reactome	Global Genome Nucleotide Excision Repair (GG-NER)	42/82	0.00147712	1.98496	12.9373	PCNA;CCNH;CETN2;POLD3;TFPT;POLD1;RUVBL1;POLD2;UBC;LRIG1;POTEF;RPS27A;POLE;SLC19A1;RFC5;RFC3;RFC4;UBE2I;PARP1;PARP2;RFC2;ACTR5;ACTL6A;XRCC1;RAD23A;GTF2H1;CHD1L;GTF2H3;PIAS1;RBX1;DDB1;POLE4;COPS3;CDK7;POLR1A;POLR1B;COPS2;POLE2;RPA3;POLE3;UBE2V2;UBE2N
GO Biological Process	Regulation Of Amide Metabolic Process	24/41	0.001494	2.6666	17.3497	CYFIP1;EIF2B4;TMED10;PGAM1;PRKCD;NOLC1;ELP2;MSI1;ELP3;FOXO3;ELP5;EIF2S1;ELP6;PUM3;RBM3;ATXN2;TCOF1;GEMIN5;PKP3;EIF4E;DUS3L;GCN1;METAP1;PICALM
GO Biological Process	Mitotic Cytokinesis	32/59	0.00157523	2.2395	14.4523	RTKN;CDCA8;CENPA;AURKB;RACGAP1;CFL1;STMN1;NUSAP1;ECT2;BBS4;CEP55;USP8;EXOC8;PLK1;CKAP2;KIF23;KLHDC8B;CIT;RHOB;ANLN;ESPL1;INCENP;KIF4A;RAB35;BIRC5;JTB;TRIM36;CHMP4A;EXOC6;EXOC5;KIF20A;STAMBP
GO Biological Process	Dicarboxylic Acid Metabolic Process	28/50	0.00159922	2.40445	15.4804	FH;MRPS36;SHMT2;SHMT1;DLST;FPGS;ME1;D2HGDH;GGT1;SLC19A1;GOT1;MDH2;GPT2;IDH1;GOT2;IDH2;MTHFS;DHFR;ACLY;GLUD2;ALDH5A1;MTHFD2;MTHFD2L;OGDH;SLC25A32;L2HGDH;ALDH18A1;GCLM
Reactome	Signaling By Rho GTPases, Miro GTPases And RHOBTB3	265/660	0.00162645	1.27497	8.187	CYFIP1;NCKAP1;ANKLE2;NUP107;TRIO;TFRC;CCP110;FNBP1L;PREX2;CDC20;GOLGA3;BAIAP2L1;OPHN1;PPP2R1B;ANKFY1;TMPO;ACTN1;PRKCD;PRKCA;SCRIB;KNL1;DYNC1LI1;DEPDC1B;DDX39B;CDC37;ZW10;SPATA13;NUP98;PFN1;MTMR1;TMEM87A;SEH1L;SHMT2;CDCA8;KLK2;IQGAP2;IQGAP3;SKA1;SKA2;MYL12B;RHOT2;DSN1;RACGAP1;NUP85;HMOX2;STARD13;HOMER2;RCC2;PLK1;ZWINT;VANGL1;CCT6A;ANLN;H2AX;AHCTF1;ARPC1B;ARPC1A;CLTC;ARHGAP1;KIF14;ARHGAP4;AKAP12;AK…
GO Biological Process	DNA Damage Response	161/384	0.00169544	1.36932	8.736	SMARCAL1;MRE11;KDM1A;NUDT1;CIB1;PARK7;ALKBH7;BACH1;CHEK2;MYC;CHCHD6;CHEK1;PCLAF;MTREX;FBXO5;MEN1;WDHD1;ENDOG;LIG1;DDX11;USP3;METTL3;PRKCD;RECQL;HUS1;UBE2E2;VRK1;CHD1L;WDR76;INIP;FOXP1;RBX1;TRAIP;MSH6;DEPDC1B;MSH2;PSME4;TIMELESS;ADPRS;SLX1A;TP53;RTEL1;BLM;VCP;DCUN1D5;PRKDC;ZBTB1;HTRA2;PDS5B;PSEN1;RAD51AP1;HLTF;ABL1;SFN;TP53BP1;NAE1;ATRIP;MORC2;CBX5;NEK4;UBE2B;XRCC5;CBX3;TREX1;XRCC2;XRCC3;FANCA;CID…
GO Biological Process	RNA Processing	83/183	0.00171657	1.57118	10.0044	TCERG1;TUT7;FASTKD1;DDX47;FASTKD2;HNRNPR;ADARB2;TENT4A;USP39;CCAR2;RBM3;SYNCRIP;SNRPD2;SNRPD1;RSRC1;KHSRP;MAGOH;DHX15;SNRPD3;MBNL1;NCBP1;PRMT1;PABPC4;METTL3;DNTTIP2;DDX54;PRPF4B;PRPF4;PRPF18;DDX39B;DKC1;SNRPG;SRSF2;FASTKD5;SNRPA1;SNRPF;SRSF7;SNRPB;SRSF9;SF3B4;SF3B2;NUFIP1;SF3B3;RBM8A;DDX23;SRSF1;DDX20;NOL3;TBRG4;EXOSC7;PPP2CA;EXOSC6;EXOSC5;EXOSC10;EXOSC4;U2AF2;EXOSC9;EXOSC8;EXOSC3;EXOSC2;HNRNPA0;…
GO Biological Process	CENP-A Containing Chromatin Assembly	6/6	0.00173271	78402	498486	CENPW;MIS18A;NASP;CENPI;HJURP;OIP5
GO Biological Process	Chromatin Remodeling At Centromere	6/6	0.00173271	78402	498486	CENPW;MIS18A;NASP;CENPI;HJURP;OIP5
GO Biological Process	Nucleobase Biosynthetic Process	6/6	0.00173271	78402	498486	SHMT2;SHMT1;GMPS;CTPS2;UMPS;PAICS
GO Biological Process	Pyrimidine Ribonucleotide Biosynthetic Process	6/6	0.00173271	78402	498486	CAD;CMPK1;CTPS2;CTPS1;UMPS;DHODH
GO Biological Process	Xenobiotic Glucuronidation	6/6	0.00173271	78402	498486	UGT2B28;UGT2B4;UGT1A9;UGT1A8;UGT1A7;UGT1A6
Reactome	COPI-dependent Golgi-to-ER Retrograde Traffic	40/78	0.00183772	1.98966	12.5333	ARF4;COPB2;RAB1A;COPA;COPB1;RAB1B;STX18;KIF11;UBE2Z;KIF15;RACGAP1;KIF13B;TMED3;BNIP1;KIF1C;TMED2;TMED7;TMED9;SURF4;KIF23;KIF22;ARFGAP3;COPZ1;ARCN1;RINT1;CENPE;KIF9;KIF18A;KIF18B;KIFC1;ZW10;KIF4A;KDELR2;KIF2C;KDELR3;KIF20A;COPG1;KIF20B;SEC22B;COPE
Reactome	SLBP Dependent Processing Of Replication-Dependent Histone Pre-mRNAs	9/11	0.0018807	8.49112	53.2912	LSM10;SLBP;ZNF473;NCBP1;SNRPG;SNRPE;SNRPD3;SNRPF;SNRPB
GO Biological Process	Tetrahydrofolate Metabolic Process	9/11	0.0018807	8.49112	53.2912	MTHFD1;MTHFD1L;MTHFD2;SHMT2;SHMT1;MTHFD2L;MTHFS;MTR;TYMS
Reactome	RNA Polymerase III Transcription Initiation	21/35	0.00190513	2.83268	17.7417	GTF3C2;CRCP;GTF3C4;GTF3C6;GTF3A;SNAPC5;POLR3A;SNAPC1;POLR3B;SNAPC2;POLR3D;POLR3E;POLR3F;POLR2F;POLR3G;POLR3H;POLR2H;BDP1;POLR3K;POLR2K;POLR2L
GO Biological Process	Mitotic G2/M Transition Checkpoint	26/46	0.00194213	2.45564	15.3329	BLM;MRE11;BRCA1;CDC14B;ORC1;CHEK1;UIMC1;RBBP8;CLSPN;NAE1;NBN;TOPBP1;CDK5RAP3;PLK1;HUS1;CDC6;CHFR;INIP;TICRR;RINT1;DEPDC1B;RAD50;TAOK3;CDK1;NABP2;RAD17
GO Biological Process	Replication Fork Processing	26/46	0.00194213	2.45564	15.3329	SMARCAL1;BLM;RTEL1;MRE11;PCNA;TONSL;NUCKS1;BRCA1;BRCA2;PRIMPOL;EME1;RBBP8;NBN;GEN1;CENPX;FANCM;PARP1;DDX11;TRAIP;MMS22L;RAD50;RAD51;RFWD3;DNA2;ATR;CENPS
GO Biological Process	Spliceosomal Complex Assembly	33/62	0.00203448	2.15019	13.3259	SF3B4;SF3B5;SF3B2;SF3B3;DDX46;SF3B6;DDX23;SRSF1;USP39;NOL3;SNRPD2;PUF60;SNRPD1;SNRPB2;SNRPD3;SMN1;TXNL4A;SRSF10;SF3A3;SRPK2;NCBP1;CRNKL1;SRPK1;GCFC2;PHF5A;DDX39B;SNRPG;SNRPA1;SNRPE;SNRPF;LUC7L2;SNRPB;SRSF9
Reactome	Protein Ubiquitination	39/76	0.00205031	1.99221	12.3313	VCP;PCNA;PRKDC;UBA6;UBE2D2;DERL1;UBE2D1;BCL10;RTF1;UBE2Z;UBE2J2;CDC73;UBE2L3;HLTF;UBC;LEO1;RPS27A;USP7;USP5;UBE2B;UBE2C;UBE2E1;PEX10;UBE2G1;UBE2G2;UCHL3;H2BC12;SELENOS;UBE2R2;UBE2S;UBE2T;H2BC11;PEX5;OTULIN;UBE2V2;UBE2N;RNF181;UBE2K;RAD18
Reactome	Transcriptional Regulation By Small RNAs	39/76	0.00205031	1.99221	12.3313	H2AX;NUP205;POM121;NUP107;SEH1L;NUP188;NUP160;POM121C;NUP85;POLR2B;H2BC21;NUP62;POLR2D;POLR2F;NUP88;POLR2G;POLR2H;POLR2K;POLR2L;NDC1;NUP214;H2AZ1;RANBP2;H2AZ2;SEC13;NUP133;NUP210;NUP155;NUP153;H2BC12;H2AJ;NUP50;H2BC11;AGO2;NUP35;NUP98;NUP58;RAN;NUP37
Reactome	PTEN Regulation	65/139	0.00207849	1.66173	10.263	KDM1A;PREX2;PSMD8;PSMD9;PSMD6;PSMD7;AKT2;PSMD2;AKT3;PSMD3;SCMH1;AKT1;TRIM27;MAF1;USP7;CSNK2A2;PSMA5;PSMA6;PSMA3;PSMA4;PSMA1;PSMA2;PSME3;CSNK2B;PSME4;RRAGD;PSME2;TP53;USP13;PSMD12;HDAC2;PSMD11;HDAC3;PSMD14;PSMD13;PSMA7;PSMB6;PSMB7;PSMB5;PSMB2;RBBP4;PSMB3;UBC;PSMB1;RBBP7;MTA2;RPS27A;CBX2;MTOR;GATAD2A;SEM1;PSMC6;PSMC3;VAPA;RHEB;PSMC4;PSMC1;AGO2;PSMC2;SNAI2;STUB1;LAMTOR1;FRK;EZH2;LAMTOR5
Reactome	TGF-beta Receptor Signaling Activates SMADs	25/44	0.00213712	2.4853	15.2803	ITGB1;ITGB5;LTBP4;NEDD4L;NEDD8;CBL;MTMR4;PPP1CB;PPP1CC;UBC;ITGB8;PMEPA1;ITGAV;RPS27A;TGFB2;SMURF2;SMURF1;TGFBR1;UCHL5;PPP1CA;TGFBR2;FKBP1A;SRFBP1;STUB1;UBE2M
WikiPathway	Electron Transport Chain OXPHOS System In Mitochondria	51/105	0.00223838	1.78583	10.8971	COX7B;NDUFA12;COX6A1;UQCRFS1;NDUFC2;NDUFC1;SDHD;SDHB;COX6B1;COX7A2L;NDUFS8;SCO1;NDUFS6;NDUFS5;NDUFS4;UQCRC1;NDUFS2;NDUFS1;UQCRC2;SLC25A5;SLC25A4;NDUFB9;NDUFB7;NDUFB10;COX15;COX17;NDUFB3;ATP5MC2;ATP5MC3;UQCR11;UQCR10;COX5A;UQCRH;ATP5MC1;ATP5F1B;NDUFV3;NDUFV2;ATP5MG;ATP5MF;ATP5ME;NDUFA9;ATP5PF;NDUFA7;NDUFA6;NDUFA5;ATP5PB;NDUFA2;ATP5F1C;ATP5F1D;UQCRQ;NDUFAB1
WikiPathway	Mevalonate Arm Of Cholesterol Biosynthesis Pathway	10/13	0.00230735	6.29014	38.1916	IDI1;FDPS;MVK;HMGCS1;GGPS1;PMVK;MVD;HMGCR;ACAT2;FDFT1
Reactome	Apoptosis Induced DNA Fragmentation	10/13	0.00230735	6.29014	38.1916	DFFB;H1-4;DFFA;CASP3;HMGB2;HMGB1;H1-0;KPNB1;H1-2;KPNA1
Reactome	Chk1/Chk2(Cds1) Mediated Inactivation Of Cyclin B:Cdk1 Complex	10/13	0.00230735	6.29014	38.1916	YWHAE;CCNB1;YWHAQ;CHEK2;CHEK1;CDK1;CDC25C;YWHAZ;YWHAG;YWHAH
Reactome	Nucleotide Biosynthesis	10/13	0.00230735	6.29014	38.1916	ADSL;IMPDH2;GMPS;ADSS2;UMPS;PAICS;PFAS;GART;COASY;DHODH
GO Biological Process	Endoplasmic Reticulum Mannose Trimming	10/13	0.00230735	6.29014	38.1916	EDEM3;RNF103;RNF139;EDEM1;EDEM2;SYVN1;TRIM13;RNF5;RNF185;UGGT1
GO Biological Process	Outer Mitochondrial Membrane Organization	10/13	0.00230735	6.29014	38.1916	TOMM70;MTCH2;TOMM40;SAMM50;MTX1;HSPA4;MTX2;TOMM20;TOMM5;TOMM22
GO Biological Process	Protein Insertion Into Mitochondrial Outer Membrane	10/13	0.00230735	6.29014	38.1916	TOMM70;MTCH2;TOMM40;SAMM50;MTX1;HSPA4;MTX2;TOMM20;TOMM5;TOMM22
Reactome	HSF1 Activation	18/29	0.0023465	3.08957	18.7068	YWHAE;VCP;HSP90AB1;HSBP1;MRPL18;PTGES3;DNAJB1;HSPH1;DNAJB6;POLR1A;POLR1B;RPA3;HSF1;COL4A6;RLN1;FKBP4;HSPA1B;HSPA1A
WikiPathway	Gastric Cancer Network 1	17/27	0.00248538	3.2095	19.2484	TOP2A;NUP107;UBE2C;ACTL6A;LIN9;GATD3;KIF15;AURKA;TPX2;CENPF;RUVBL1;MCM4;MYBL2;S100P;ECT2;KIF20B;E2F7
WikiPathway	Photodynamic Therapy Induced Unfolded Protein Response	17/27	0.00248538	3.2095	19.2484	XBP1;HSPA5;EDEM1;UBE2E1;EIF2AK3;PDIA6;WARS1;HSP90B1;ERN1;DNAJC3;DNAJB11;DNAJB9;TRIB3;CALR;ATF3;EIF2A;NFE2L2
Reactome	RNA Polymerase III Transcription Initiation From Type 3 Promoter	17/27	0.00248538	3.2095	19.2484	CRCP;SNAPC5;POLR3A;SNAPC1;POLR3B;SNAPC2;POLR3D;POLR3E;POLR3F;POLR2F;POLR3G;POLR3H;POLR2H;BDP1;POLR3K;POLR2K;POLR2L
GO Biological Process	Regulation Of Cell Cycle Process	61/130	0.00253217	1.67215	9.99722	AHCTF1;SMARCB1;CETN2;CCP110;KIF11;MKI67;RRP8;MYC;CHEK1;BCL7B;ZNF207;RCC1;NEK2;FBXO5;NUDT16;SOX9;BBS4;PRMT5;SMARCC1;TIPIN;BORA;ACTL6A;PRPF40A;CDC25C;KNSTRN;SND1;DBF4;KIF2C;PIK3C3;KIF20A;ATF5;KIF20B;MCM2;BECN1;SMARCD2;CDCA2;DCUN1D3;PDXP;TXLNG;DBF4B;PKMYT1;AURKB;AURKA;CDC42;RACGAP1;ENTR1;ECT2;BUB1;MAP9;SPAG5;PLK1;MYO19;RAB11A;SMARCA4;KLHL9;MYBBP1A;PRC1;CALM3;CEP85;CALM2;BCL2L1
GO Biological Process	Protein Stabilization	92/208	0.00256461	1.50146	8.95763	GPI;HSP90AB1;CCNH;MCM8;USP33;PARK7;PHB2;UXT;CHEK2;RUVBL2;RUVBL1;ZNF207;CHP1;MFSD1;PIM2;COA8;GOLGA7;SOX4;CCT3;CCT2;USP7;DNAAF2;PIH1D1;PRKCD;ASDURF;GTPBP4;TTI2;PDRG1;TTI1;PYURF;CDC37;TCP1;DNLZ;PIH1D2;DSG1;PFDN1;PFDN2;CEP63;PFN1;PLPP3;PPIB;PFDN4;CRYAB;GAPDH;TELO2;PFDN6;USP13;URI1;SEL1L;TAF9;MTMR9;STK4;HSPD1;TBRG1;BAG5;NCLN;BAG2;PDCD10;BAG3;BAG1;DVL1;FLNA;CCT8;TBL1X;CCT7;TSPAN1;CCT5;TRIM44;ZBED3;CCT4…
Reactome	RNA Polymerase III Abortive And Retractive Initiation	23/40	0.00257809	2.55512	15.2303	GTF3C2;CRCP;GTF3C4;SSB;GTF3C6;GTF3A;SNAPC5;POLR3A;SNAPC1;POLR3B;SNAPC2;NFIB;POLR3D;POLR3E;POLR3F;POLR2F;POLR3G;POLR3H;POLR2H;BDP1;POLR3K;POLR2K;POLR2L
Reactome	Diseases Associated With Glycosylation Precursor Biosynthesis	11/15	0.00258398	5.18972	30.9226	DPM1;NUS1;DPM2;DPM3;GALE;SLPI;GFPT1;PMM2;DOLK;DHDDS;GNE
GO Biological Process	Endoplasmic Reticulum To Cytosol Transport	11/15	0.00258398	5.18972	30.9226	ERLEC1;VCP;SELENOS;SEL1L;DERL1;SYVN1;DERL2;UFD1;SEC61B;HERPUD1;HSP90B1
GO Biological Process	Folic Acid-Containing Compound Metabolic Process	11/15	0.00258398	5.18972	30.9226	MTHFD1L;SHMT2;MTHFD2;SHMT1;FPGS;MTHFD2L;GGH;MTHFS;MTR;SLC25A32;SLC19A1
GO Biological Process	Negative Regulation Of Endoplasmic Reticulum Stress-Induced Intrinsic Apoptotic Signaling Pathway	11/15	0.00258398	5.18972	30.9226	PTPN1;CREB3;XBP1;OPA1;SELENOS;SYVN1;TXNDC12;PARK7;MAGEA3;HERPUD1;HSPA1A
GO Biological Process	ATP Biosynthetic Process	16/25	0.00261022	3.35611	19.9632	ATP5PF;ATP5PB;ATP5MC2;ATP5MC3;NUDT2;ATP5F1C;ATP5F1D;ATP5MC1;ATP5F1B;ATP5MK;ATP5MJ;ALDOA;ATP5MG;ATP5MF;ATP5ME;SLC25A13
Reactome	Metabolism	768/2049	0.00263059	1.14616	6.80882	RPL4;PI4K2B;NUP107;RPL32;RPL34;ENO1;ENO3;PSMD8;GCSH;NDST1;IL4I1;PSMD9;NSDHL;PSMD6;PSMD7;PSMD2;PSMD3;AKT1;PIP4K2A;MLYCD;XYLB;GAMT;NUP214;ACOT9;PRKAB2;STARD4;ACOT7;NUP210;STARD7;CSNK2A2;MED8;MED9;PRKCA;MED6;RUFY1;SLC5A6;MTAP;MTHFD1;SCO1;MTHFD2;LARS1;PSME3;HMBS;PSME4;UQCRC1;PSME2;FAR1;FAR2;NUP98;CYP2E1;UQCRC2;HPRT1;ADPRM;MTMR1;NUP205;MTMR2;POM121;SEH1L;SAR1B;SHMT2;ABCB7;NPRL2;SHMT1;MTMR9;PLA2G5;HACD…
WikiPathway	Purine Metabolism And Related Disorders	15/23	0.00271185	3.53941	20.9183	PRPS1;ADSL;MOCOS;PFAS;PAICS;APRT;DGUOK;PNP;MAT2A;IMPDH1;PPAT;ADSS2;HPRT1;GART;ITPA
GO Biological Process	Protein Targeting To ER	15/23	0.00271185	3.53941	20.9183	UBL4A;EDEM1;SGTA;SRP54;SRP9;SEC61A1;SPCS3;SPCS2;SRP72;SEC61G;SRPRA;SRPRB;CHMP4A;GET3;SEC63
GO Biological Process	Peptidyl-Threonine Dephosphorylation	12/17	0.00273658	4.52952	26.7289	PPP2CA;PPM1A;PPP2CB;PPM1B;PPP5C;PGAM5;PPM1K;PPM1D;PPM1E;PPM1F;PPM1G;PPP1CA
GO Biological Process	rRNA Modification	12/17	0.00273658	4.52952	26.7289	FBL;TRMT112;NSUN4;DKC1;TSR3;NHP2;NAT10;METTL5;TFB2M;MRM2;NOP10;FTSJ3
GO Biological Process	Regulation Of DNA-templated DNA Replication	12/17	0.00273658	4.52952	26.7289	CDT1;BLM;TIPIN;MCM7;GMNN;MCM3;MCM4;MCM5;MCM6;NBN;TICRR;MCM2
GO Biological Process	Retrograde Protein Transport, ER To Cytosol	12/17	0.00273658	4.52952	26.7289	ERLEC1;VCP;SELENOS;HM13;SEL1L;DERL1;SYVN1;DERL2;UFD1;SEC61B;HERPUD1;HSP90B1
Reactome	Signaling By Rho GTPases	257/644	0.00276263	1.26132	7.43116	CYFIP1;NCKAP1;ANKLE2;NUP107;TRIO;TFRC;CCP110;FNBP1L;PREX2;CDC20;GOLGA3;BAIAP2L1;OPHN1;PPP2R1B;ANKFY1;TMPO;ACTN1;PRKCD;PRKCA;SCRIB;KNL1;DYNC1LI1;DEPDC1B;DDX39B;CDC37;ZW10;SPATA13;NUP98;PFN1;MTMR1;TMEM87A;SEH1L;SHMT2;CDCA8;KLK2;IQGAP2;IQGAP3;SKA1;SKA2;MYL12B;DSN1;RACGAP1;NUP85;HMOX2;STARD13;HOMER2;RCC2;PLK1;ZWINT;VANGL1;CCT6A;ANLN;H2AX;AHCTF1;ARPC1B;ARPC1A;CLTC;ARHGAP1;KIF14;ARHGAP4;AKAP12;AKAP13;T…
WikiPathway	Urea Cycle And Metabolism Of Amino Groups	14/21	0.00277807	3.77511	22.2203	GAMT;ARG2;OAT;ACY1;ARG1;ODC1;PYCR1;PYCR3;SRM;GLUD1;SMS;ASL;CKB;ALDH18A1
Reactome	Branched-chain Amino Acid Catabolism	14/21	0.00277807	3.77511	22.2203	ACAD8;MCCC2;ECHS1;BCKDHB;PPM1K;HSD17B10;BCKDK;ALDH6A1;SOAT1;IVD;DBT;SLC25A44;HIBCH;BCAT2
Reactome	ER Quality Control Compartment (ERQC)	14/21	0.00277807	3.77511	22.2203	EDEM3;EDEM1;EDEM2;SEL1L;SYVN1;DERL2;RNF5;RNF103;RNF139;UBC;TRIM13;RPS27A;RNF185;UGGT1
GO Biological Process	Porphyrin-Containing Compound Biosynthetic Process	14/21	0.00277807	3.77511	22.2203	ABCB6;FECH;COX15;RSAD1;CPOX;ALAD;SLC25A38;PGRMC1;SUCLA2;HMBS;FLVCR1;TSPO;FXN;COX10
Reactome	Biosynthesis Of N-glycan Precursor (Dolichol LLO) And Transfer To Protein	39/77	0.00278045	1.93964	11.4151	DPAGT1;ST6GALNAC1;CMAS;UAP1;GMPPB;GMDS;GMPPA;PGM3;SLC17A5;ST3GAL4;GNPNAT1;GFUS;NANS;MPDU1;NUS1;SLC35A1;ALG8;ST6GAL1;ALG9;ALG5;SLC35C1;GFPT1;PMM2;ALG14;ALG2;ALG13;ALG3;ALG12;DOLK;ALG1;DHDDS;DPM1;DPM2;DPM3;SLPI;DOLPP1;RFT1;MVD;GNE
Reactome	Transcription-Coupled Nucleotide Excision Repair (TC-NER)	39/77	0.00278045	1.93964	11.4151	PCNA;CCNH;POLD3;POLR2B;POLD1;POLD2;POLR2D;UBC;LRIG1;POLR2F;POLR2G;POLR2H;RPS27A;POLE;POLR2K;SLC19A1;HMGN1;POLR2L;ISY1-RAB43;RFC5;AQR;RFC3;USP7;RFC4;RFC2;XRCC1;GTF2H1;GTF2H3;RBX1;DDB1;POLE4;COPS3;CDK7;POLR1A;POLR1B;COPS2;POLE2;RPA3;POLE3
Reactome	Processive Synthesis On C-strand Of Telomere	13/19	0.00279305	4.08943	24.0484	ACD;BLM;FEN1;PCNA;POLD3;POLR1A;POLD1;POLR1B;RPA3;POLD2;LRIG1;POT1;DNA2
WikiPathway	Mitochondrial Complex I Assembly Model OXPHOS System	30/56	0.00280454	2.17982	12.8098	NDUFB9;NDUFB7;DMAC1;NDUFB10;NDUFA12;NDUFB11;DMAC2;NDUFB3;ECSIT;TMEM186;FOXRED1;TMEM70;NDUFV3;NDUFV2;NDUFA7;TIMMDC1;NDUFA6;NDUFA5;NUBPL;ACAD9;NDUFA2;NDUFC2;NDUFC1;NDUFS6;NDUFS5;NDUFS4;NDUFAB1;NDUFAF2;NDUFS2;NDUFS1
GO Biological Process	Mitotic DNA Damage Checkpoint Signaling	30/56	0.00280454	2.17982	12.8098	MDC1;BLM;MRE11;PRKDC;BRCA1;CDC14B;EME1;CHEK2;CHEK1;UIMC1;NBN;TOPBP1;CLSPN;CDK5RAP3;TIPIN;PLK1;HUS1;RPA2;FBXO31;TICRR;RINT1;DEPDC1B;TAOK3;FANCD2;RFWD3;CDK2;CDK1;RAD17;TP53;RAD9A
Reactome	Association Of TriC/CCT With Target Proteins During Biosynthesis	22/38	0.00282502	2.5966	15.2401	CCT3;NOP56;ARFGEF2;CCT2;HDAC3;FBXW5;SPHK1;FBXW9;STAT3;FBXW2;CCT6A;AP3M1;CCNE2;CCNE1;TCP1;FBXL3;CCT8;CCT7;TP53;CCT5;CCT4;WRAP53
Reactome	Downstream TCR Signaling	46/94	0.00297787	1.81161	10.5373	PSMD12;PSMD11;PSMD14;PSMD13;UBE2D2;UBE2D1;BCL10;MALT1;PSMA7;PSMD8;PSMB6;PSMD9;PSMB7;PSMD6;PSMD7;PSMB5;PSMB2;PSMB3;PSMD2;PSMD3;PSMB1;UBC;IKBKG;RPS27A;CHUK;FBXW11;RIPK2;PSMA5;NFKBIA;SEM1;PSMA6;PSMA3;CD4;PSMA4;PSMC6;PSMA1;PSMC3;PSMA2;PSMC4;PSME3;PSMC1;PSME4;PSMC2;UBE2N;PSME2;UBE2V1
GO Biological Process	Telomere Maintenance	35/68	0.00318267	2.00405	11.5234	DCLRE1B;TENM1;BLM;RTEL1;DCLRE1C;MRE11;PRKDC;RECQL4;TFPT;TERT;RUVBL2;RUVBL1;NBN;XRCC6;PARP1;XRCC5;ACTR5;PTGES3;ACTL6A;NSMCE2;XRCC3;HUS1;RPA2;UCHL5;MAD2L2;RAD51D;RAD50;RAD51;APEX1;RPA3;SHLD2;POT1;SLX1A;DNA2;ATR
WikiPathway	Metabolic Epileptic Disorders	45/92	0.0033228	1.80981	10.3285	SLC25A1;GPI;GCDH;MOCS3;ECHS1;SHMT2;SHMT1;SLC2A1;SLC2A3;ENO1;SLC2A4;SLC1A5;ENO3;HK2;SLC7A2;HK1;DHTKD1;LDHB;LDHA;MPC2;PGK1;ASL;DLAT;AASS;GAMT;TPI1;PDHA1;GOT1;ARG1;MDH2;AADAT;PGAM1;GOT2;SUOX;SLC25A15;GLUD1;PFKL;PKM;PC;SFXN1;ALDOA;SLC25A5;DLD;GAPDH;PFKP
WikiPathway	Glucose Metabolism In Triple Negative Breast Cancer Cells	7/8	0.00334673	13.2056	75.2689	LDHA;SLC16A1;PKM;SLC2A1;PFKP;PDK1;HK1
Reactome	POLB-Dependent Long Patch Base Excision Repair	7/8	0.00334673	13.2056	75.2689	FEN1;PARG;PARP1;PARP2;APEX1;LRIG1;ADPRS
GO Biological Process	Box C/D snoRNP Assembly	7/8	0.00334673	13.2056	75.2689	NUFIP1;ZNHIT3;PIH1D1;RUVBL2;RUVBL1;TAF9;PIH1D2
GO Biological Process	Tetrahydrofolate Interconversion	7/8	0.00334673	13.2056	75.2689	MTHFD1L;MTHFD2;SHMT2;SHMT1;MTHFD2L;MTHFS;TYMS
WikiPathway	Cohesin Complex Cornelia De Lange Syndrome	20/34	0.00337122	2.6974	15.3549	ESCO1;CDCA5;PLK1;PPP2R5D;PDS5B;ESCO2;SMC3;HDAC8;SMC1A;AURKB;REC8;PPP2CA;SGO1;PPP2CB;SGO2;PPP2R1B;PTTG1;ESPL1;RAD21;CDK1
GO Biological Process	Mitochondrial Electron Transport, NADH To Ubiquinone	20/34	0.00337122	2.6974	15.3549	NDUFA9;NDUFB9;NDUFA7;NDUFB7;NDUFA6;NDUFB10;NDUFA5;NDUFB3;NDUFA2;NDUFC2;NDUFC1;NDUFS8;NDUFS6;NDUFS5;NDUFAB1;NDUFS4;NDUFS2;NDUFS1;NDUFV3;NDUFV2
GO Biological Process	Cell Cycle G1/S Phase Transition	28/52	0.00347329	2.20374	12.479	KHDRBS1;USP37;CUL2;GSPT1;PHF8;CCND3;MYC;E2F1;EIF4EBP1;RCC1;E2F3;PIM2;POLE;EIF4E;CDC7;CDC25A;CCNA2;DBF4;CDK6;CCNE2;RPS6KB1;CCNE1;CDK4;CDK3;CDK2;SPDYA;MAP3K11;CDKN3
GO Biological Process	DNA-templated DNA Replication Maintenance Of Fidelity	24/43	0.00358448	2.38554	13.4333	GEN1;SMARCAL1;BLM;RTEL1;TIPIN;PCNA;CENPX;FANCM;MCM8;DDX11;TONSL;NUCKS1;PRIMPOL;TRAIP;CAMSAP3;MMS22L;RAD51;EME1;POLD1;RFWD3;TIMELESS;POLE;ATR;CENPS
GO Biological Process	'De Novo' Post-Translational Protein Folding	19/32	0.00366826	2.75946	15.4752	ERO1A;HSPA9;CCT2;HSPA8;SDF2L1;HSPA5;ENTPD5;PTGES3;DNAJB12;SELENOF;HSPA14;HSPE1;HSPA13;CHCHD4;DNAJB1;DNAJC7;UGGT1;HSPA1B;HSPA1A
GO Biological Process	Chromosome Condensation	19/32	0.00366826	2.75946	15.4752	TOP2A;DFFB;CDCA5;NCAPH2;PLK1;NCAPG;TENT4A;SMC4;H1-0;H1-10;NCAPH;SMC2;H1-2;H1-4;AIFM1;NUSAP1;NCAPD2;KMT5A;NCAPD3
Reactome	UCH Proteinases	46/95	0.0038581	1.7745	9.86193	PSMD12;PSMD11;PSMD14;PSMD13;FOXK2;NEDD8;PSMA7;PSMD8;PSMB6;PSMD9;PSMB7;TFPT;PSMD6;PSMD7;PSMB5;PSMB2;PSMB3;PSMD2;PSMD3;RUVBL1;PSMB1;UBC;POTEF;RPS27A;ACTR5;ACTL6A;ADRM1;UCHL3;TGFBR1;UCHL5;TGFBR2;PSMA5;SEM1;PSMA6;PSMA3;PSMA4;PSMC6;PSMA1;PSMC3;PSMA2;PSMC4;PSME3;PSMC1;PSME4;PSMC2;PSME2
GO Biological Process	Ribosome Assembly	27/50	0.00386492	2.21728	12.3188	DDX3X;MRPS11;RPL10L;NOP2;PPAN;MPV17L2;PWP2;RPF2;RRP7A;MRPL20;C1QBP;DHX37;RRS1;BRIX1;NPM1;RRP7BP;MTERF3;MTERF4;MRPS2;ERAL1;MRPS7;EIF2S1;NLE1;MRPL22;TRAF7;NOA1;DHX29
Reactome	SUMOylation Of Chromatin Organization Proteins	30/57	0.00397874	2.09893	11.6003	HDAC2;NUP205;POM121;NUP107;L3MBTL2;SEH1L;NUP188;NUP160;POM121C;NUP85;NUP62;SCMH1;NUP88;NDC1;NUP214;RANBP2;SEC13;CBX5;UBE2I;NUP133;NUP210;NUP155;CBX2;NUP153;PIAS1;NUP50;NUP35;NUP98;NUP58;NUP37
GO Biological Process	Regulation Of Mitotic Cell Cycle	58/125	0.00431916	1.63691	8.91246	YWHAE;APP;INTS13;BTG1;GMNN;MKI67;CKS1B;CDC20;CDC23;CDC27;RCC1;NEK2;FBXO5;PIM2;SOX9;CDK5RAP3;DLGAP5;NKX3-1;PRMT5;BORA;DUSP3;ANAPC7;RFPL1;SPHK1;PRKCA;SCRIB;CDC25C;CDC25B;DDB1;CKS2;ANAPC5;TTLL12;KIF20B;ANAPC1;ANAPC13;ANAPC15;CDCA2;ASAH2;PDXP;PKMYT1;ANAPC10;ANAPC11;AURKA;SDCBP;SLC9A3R1;CCNB1;HSF1;EIF4EBP1;EIF4E;CCDC57;PLK1;GBF1;TFAP4;RPS6KB1;TRIM35;CDK10;LGMN;MAD2L1
Reactome	Nef Mediated Downregulation Of MHC Class I Complex Cell Surface Expression	8/10	0.00449355	7.54657	40.7901	AP1G1;PACS1;AP1B1;AP1S2;AP1S1;AP1S3;B2M;AP1M1
Reactome	Purine Ribonucleoside Monophosphate Biosynthesis	8/10	0.00449355	7.54657	40.7901	ADSL;IMPDH2;GMPS;ADSS2;GART;PAICS;PFAS;COASY
Reactome	SLBP Independent Processing Of Histone Pre-mRNAs	8/10	0.00449355	7.54657	40.7901	LSM10;ZNF473;NCBP1;SNRPG;SNRPE;SNRPD3;SNRPF;SNRPB
Reactome	rRNA Processing In Mitochondrion	8/10	0.00449355	7.54657	40.7901	TRMT10C;NSUN4;ELAC2;PRORP;MTERF4;HSD17B10;MRM2;MRM3
GO Biological Process	SRP-dependent Cotranslational Protein Targeting To Membrane	8/10	0.00449355	7.54657	40.7901	SRP19;SRP72;SRP54;SRPRA;SRPRB;SEC61B;SRP9;SEC63
GO Biological Process	Kinetochore Organization	8/10	0.00449355	7.54657	40.7901	CENPE;CENPF;CENPW;CENPH;NPC1;MIS12;NUF2;DLGAP5
GO Biological Process	Nuclear RNA Surveillance	8/10	0.00449355	7.54657	40.7901	EXOSC7;EXOSC6;EXOSC5;EXOSC10;EXOSC4;WDR82;EXOSC9;EXOSC8
GO Biological Process	Positive Regulation Of DNA-templated DNA Replication	8/10	0.00449355	7.54657	40.7901	CDT1;DBF4;ENDOG;CDC7;DBF4B;SSBP1;E2F7;E2F8
GO Biological Process	Positive Regulation Of Protein Localization To Cajal Body	8/10	0.00449355	7.54657	40.7901	CCT3;CCT6A;DKC1;TCP1;CCT8;CCT7;CCT5;CCT4
GO Biological Process	Regulation Of Protein Localization To Cajal Body	8/10	0.00449355	7.54657	40.7901	CCT3;CCT6A;DKC1;TCP1;CCT8;CCT7;CCT5;CCT4
GO Biological Process	Small Nucleolar Ribonucleoprotein Complex Assembly	8/10	0.00449355	7.54657	40.7901	NUFIP1;SHQ1;ZNHIT3;PIH1D1;RUVBL2;RUVBL1;TAF9;PIH1D2
WikiPathway	Warburg Effect Modulated By Deubiquitinating Enzymes And Their Substrates	16/26	0.00461533	3.02027	16.2441	USP37;USP7;PGAM1;SLC2A1;OTUD7B;USP28;HIF1A;HK2;MTOR;VEGFA;LDHA;U2AF2;OTUD6B;MYC;PGK1;AKT1
GO Biological Process	Positive Regulation Of Cell Cycle Process	55/118	0.00476258	1.65058	8.8256	GPSM2;FEN1;NCAPG2;KIF14;SMC4;CDC14B;SMC2;CSPP1;NUP62;NUSAP1;NUDT16;GEN1;DDX11;CEP295;KIF23;RHOA;CDC25B;CIT;DYNC1LI1;DBF4;INCENP;BIRC5;KIF20B;RHNO1;CDCA8;NCAPG;DBF4B;NCAPH;AURKB;AURKA;CDC42;RACGAP1;RAD21;ECT2;E2F7;E2F8;PLK4;RANBP1;STIL;RRM1;SPAG5;EGF;NCAPH2;XRCC3;CDC7;CDC6;IGF1;NDC80;GIPC1;CENPJ;SASS6;NCAPD2;NCAPD3;RAD18;MAD2L1
Reactome	ER To Golgi Anterograde Transport	61/133	0.00481468	1.6021	8.54896	ARF4;MCFD2;GOLGA2;ACTR1A;CAPZB;PPP6R1;PPP6R3;TMED3;TMED2;TMED7;CTSC;SEC13;TMED9;COG5;ARFGAP3;ANK1;DYNLL2;SPTB;COPZ1;F5;DYNC1LI1;GORASP1;KDELR2;PREB;KDELR3;SEC22B;SEC22C;DCTN6;COPB2;DCTN5;DYNC1I2;RAB1A;COPA;SAR1B;COPB1;GOSR2;RAB1B;USO1;LMAN1;LMAN2;YKT6;SEC31A;SPTBN2;TRAPPC2;TRAPPC3;SEC24B;CFAP73;SEC24A;SEC16A;TRAPPC4;ARCN1;SEC23IP;CNIH1;TMEM115;GOLGB1;CAPZA1;COPG1;SEC24D;SEC24C;COPE;BET1
Reactome	Regulation Of TP53 Expression And Degradation	21/37	0.00483203	2.47822	13.2151	PRR5;DAXX;USP7;MAPKAP1;PRDM1;MTOR;PPP2CA;CCNA2;PPP2CB;PPP2R1B;AKT2;CHEK2;AKT3;UBC;CDK2;CDK1;AKT1;RFFL;RPS27A;SGK1;TP53
GO Biological Process	RNA Splicing, Via Transesterification Reactions	15/24	0.00492604	3.1459	16.7149	SF3A3;SF3B4;DBR1;SF3B3;DDX23;LSM1;WDR83;PRPF4;SNRNP40;KHSRP;TRA2B;MPHOSPH10;TXNL4A;SMNDC1;SRSF10
Reactome	Protein Folding	46/96	0.00495188	1.73888	9.22993	HDAC3;ARL2;TUBA1C;AP3M1;TUBA3E;TUBA1B;TUBA3D;TUBA1A;GNG5;TUBB3;POTEF;CCT8;CCT7;CCT5;CCT4;CCT3;NOP56;CCT2;ARFGEF2;FBXW5;SPHK1;TUBB;CSNK2A2;FBXW9;STAT3;TBCA;TUBB4B;FBXW2;TUBA4A;CCT6A;CCNE2;CCNE1;GNAQ;GNB2;CSNK2B;TCP1;TBCE;GNB4;PFDN1;GNB3;PFDN2;FBXL3;PFDN4;TP53;PFDN6;WRAP53
GO Biological Process	COPI Coating Of Golgi Vesicle	5/5	0.00500082	65335	346155	TMED9;TMED10;GBF1;TMED2;ARFGAP3
GO Biological Process	COPI-coated Vesicle Budding	5/5	0.00500082	65335	346155	TMED9;TMED10;GBF1;TMED2;ARFGAP3
GO Biological Process	Golgi Transport Vesicle Coating	5/5	0.00500082	65335	346155	TMED9;TMED10;GBF1;TMED2;ARFGAP3
GO Biological Process	Nucleotide-Excision Repair, DNA Gap Filling	5/5	0.00500082	65335	346155	POLB;POLD3;POLD1;TENT4A;POLE
GO Biological Process	Positive Regulation Of Mitotic Cytokinesis	5/5	0.00500082	65335	346155	INCENP;NUP62;BIRC5;CDCA8;KIF20B
GO Biological Process	Purine Nucleobase Biosynthetic Process	5/5	0.00500082	65335	346155	PRPS1;SHMT2;SHMT1;GMPS;PAICS
GO Biological Process	Resolution Of Recombination Intermediates	5/5	0.00500082	65335	346155	GEN1;RMI2;RMI1;TOP3A;XRCC3
Reactome	Regulation Of Glycolysis By Fructose 2,6-Bisphosphate Metabolism	9/12	0.00519976	5.66031	29.7684	PFKFB2;PPP2CA;PFKFB1;PPP2CB;PFKFB4;PFKFB3;PPP2R1B;PPP2R5D;PRKCA
GO Biological Process	V(D)J Recombination	9/12	0.00519976	5.66031	29.7684	DCAF1;LIG1;XRCC4;PRKDC;HMGB2;LIG3;HMGB1;TCF3;NHEJ1
GO Biological Process	Attachment Of Mitotic Spindle Microtubules To Kinetochore	9/12	0.00519976	5.66031	29.7684	CDT1;CENPE;SEH1L;MIS12;NUF2;CHAMP1;KIF2C;MAPRE1;NDC80
GO Biological Process	Base-Excision Repair, Gap-Filling	9/12	0.00519976	5.66031	29.7684	POLB;FEN1;PARG;LIG1;APEX1;POLD1;LIG3;POLE;POLG
GO Biological Process	Cristae Formation	9/12	0.00519976	5.66031	29.7684	LETM1;CHCHD3;SAMM50;UQCC3;CHCHD6;DNAJC11;IMMT;MICOS13;MICOS10
GO Biological Process	Mitochondrial Transcription	9/12	0.00519976	5.66031	29.7684	MTERF3;MTERF4;TWNK;TFAM;MTERF1;TFB2M;MRPL12;SLC25A33;TEFM
GO Biological Process	Oligosaccharide-Lipid Intermediate Biosynthetic Process	9/12	0.00519976	5.66031	29.7684	DPAGT1;DPM1;ALG8;ALG9;PDCD6;ALG14;ALG3;ALG12;MPDU1
GO Biological Process	Regulation Of DNA-templated DNA Replication Initiation	9/12	0.00519976	5.66031	29.7684	MCM7;GMNN;MCM3;MCM4;MCM5;MCM6;NBN;MCM2;TICRR
GO Biological Process	Regulation Of Chromosome Separation	9/12	0.00519976	5.66031	29.7684	NCAPH2;CSNK2A2;NCAPG2;NCAPG;NCAPD2;NCAPD3;SMC4;NCAPH;SMC2
GO Biological Process	Ribosome Disassembly	9/12	0.00519976	5.66031	29.7684	MCTS1;HBS1L;ASCC2;DENR;MTIF2;ASCC3;MTIF3;MRRF;PELO
GO Biological Process	Postreplication Repair	14/22	0.00521344	3.30297	17.3621	VCP;PCNA;UBE2B;USP10;USP43;ZBTB1;PRIMPOL;MSH2;PCLAF;SPRTN;UBE2N;UBE2V2;UBE2V1;RAD18
WikiPathway	Nucleotide Excision Repair	24/44	0.00532131	2.26609	11.8653	RFC5;RFC3;PCNA;RFC4;RFC1;LIG1;CCNH;RFC2;CETN2;RPA2;GTF2H1;RAD23A;GTF2H3;RBX1;POLD3;DDB1;POLE4;CDK7;POLD1;POLE2;RPA3;POLD2;POLE3;POLE
Reactome	Interleukin-12 Signaling	24/44	0.00532131	2.26609	11.8653	HSPA9;RALA;ANXA2;GSTO1;PITPNA;MSN;TALDO1;BOLA2B;LMNB1;CDC42;CNN2;MTAP;VAMP7;HNRNPDL;CAPZA1;HNRNPF;HNRNPA2B1;TCP1;PDCD4;PSME2;SNRPA1;P4HB;AURKAIP1;PPIA
GO Biological Process	Regulation Of G2/M Transition Of Mitotic Cell Cycle	20/35	0.00532601	2.51738	13.1789	AVEN;RRM1;RFPL1;RCC2;KIF14;CDC7;DBF4B;CDC25C;CDC25A;RAB11A;CDC25B;CCNB1;CENPF;CDK6;RAD51C;CDK4;CDK3;CDK2;CDK1;FBXO5
GO Biological Process	Modification-Dependent Protein Catabolic Process	84/192	0.0054435	1.47163	7.67212	RNF11;UBE3C;PPP1R11;RNF13;RNF14;UBE2D2;USP33;UBE2D1;ARRB1;CCAR1;UBE2L3;HERPUD1;HERC5;HERC4;PSMD9;HERC3;CDC23;PSMD3;LONP1;ARIH2;UFD1;ARIH1;ELOC;RNF150;FBXO8;HERC6;ARRDC1;UBE2E1;UBE4B;RC3H2;RBX1;DDB1;RNF168;RNF167;RNF126;UBE2R2;PSMD11;PSMD14;PSMD13;UBA6;UHRF1;NEDD4L;NEDD8;CBL;RCHY1;RNF5;ANAPC11;KCTD21;MARVELD3;FEM1C;NAE1;RFFL;RPS27A;UBQLN4;UBL4A;NDFIP2;XBP1;UBE2I;KLHL25;SMURF2;UBE2B;FEM1A;SMURF1;UB…
Reactome	Aberrant Regulation Of Mitotic Exit In Cancer Due To RB1 Defects	13/20	0.00545664	3.50495	18.264	ANAPC15;ANAPC7;UBE2C;UBE2E1;UBE2D1;ANAPC10;ANAPC11;CDC23;UBE2S;CDC27;ANAPC5;SKP2;ANAPC1
Reactome	Conversion From APC/C:Cdc20 To APC/C:Cdh1 In Late Anaphase	13/20	0.00545664	3.50495	18.264	ANAPC15;ANAPC7;UBE2C;UBE2E1;UBE2D1;ANAPC10;ANAPC11;CDC20;CDC23;UBE2S;CDC27;ANAPC5;ANAPC1
Reactome	Diseases Associated With N-glycosylation Of Proteins	13/20	0.00545664	3.50495	18.264	DPAGT1;ALG8;ALG9;B4GALT1;MOGAT2;ALG14;ALG2;ALG13;ALG3;ALG12;ALG1;RFT1;MPDU1
GO Biological Process	Glutamate Metabolic Process	13/20	0.00545664	3.50495	18.264	OAT;GOT1;GOT2;MTHFS;GLS;GLUD1;GLUD2;ALDH5A1;FPGS;ALDH18A1;GCLM;GGT1;GLUL
GO Biological Process	Negative Regulation Of Stem Cell Population Maintenance	13/20	0.00545664	3.50495	18.264	HDAC2;SF3B3;ING1;SAP30;ING2;BRMS1;RBBP4;ZNF706;SIN3A;BRMS1L;RBBP7;SINHCAF;SUDS3
GO Biological Process	Regulation Of Spindle Organization	13/20	0.00545664	3.50495	18.264	GPSM2;STIL;BORA;CLTC;RNF4;GNAI1;TPX2;PSRC1;CENPJ;NUP62;SASS6;TACC3;MAP9
GO Biological Process	RNA Modification	27/51	0.00553149	2.12473	11.0428	TRUB1;METTL2B;AARS2;WDR4;TSR3;NAT10;THUMPD1;MRM2;OSGEP;RBM15B;LCMT2;PUS3;SSB;METTL1;NSUN2;METTL3;KTI12;TRMT1;PUS7;ELP5;PUS7L;FTSJ1;HNRNPAB;TRIT1;FTSJ3;JMJD6;NOP10
Reactome	mRNA 3-End Processing	30/58	0.0055417	2.02381	10.5146	FYTTD1;RBM8A;EIF4A3;CSTF2;SRSF1;CSTF2T;PCF11;U2AF2;MAGOH;PAPOLA;CSTF1;CHTOP;CPSF7;NCBP1;CPSF1;ALYREF;CPSF3;THOC3;THOC5;MAGOHB;THOC7;THOC6;DDX39A;DDX39B;SARNP;SRSF2;SRSF3;RNPS1;SRSF7;SRSF9
GO Biological Process	mRNA Transport	30/58	0.0055417	2.02381	10.5146	FYTTD1;SLBP;NUP107;NXT1;RBM8A;EIF4A3;NOL3;SMG5;NUP160;NXF2;RBM15B;NUP85;MAGOH;NUP88;NXF5;NUP214;CHTOP;NCBP1;NUP133;ALYREF;THOC3;THOC5;MAGOHB;THOC7;THOC6;DDX39A;DDX39B;SARNP;HNRNPA2B1;SRSF3
GO Biological Process	2-Oxoglutarate Metabolic Process	10/14	0.00556386	4.71725	24.4894	GOT1;MRPS36;GPT2;IDH1;GOT2;IDH2;OGDH;DLST;D2HGDH;L2HGDH
GO Biological Process	Post-Translational Protein Targeting To Endoplasmic Reticulum Membrane	10/14	0.00556386	4.71725	24.4894	UBL4A;SEC61A1;HSPA5;SEC61G;SGTA;CHMP4A;HYOU1;SEC61B;GET3;SEC63
GO Biological Process	Melanosome Assembly	12/18	0.00562614	3.77431	19.5522	RAB32;AP3M1;AP1G1;AP1B1;AP3D1;AP1S2;AP1S1;HPS6;AP3S2;HPS5;AP1S3;AP1M1
GO Biological Process	Regulation Of Cell Cycle G2/M Phase Transition	12/18	0.00562614	3.77431	19.5522	NPM1;CENPF;CDK6;CDK4;CDK3;CDK2;KIF14;NEK10;ATF5;CCNQ;TP53;AURKA
Reactome	Class I MHC Mediated Antigen Processing And Presentation	155/378	0.00562932	1.31712	6.82238	UBE3C;LRR1;UBE2D2;CCNF;UBE2D1;UBE2Z;UBE2L3;CDC20;DCAF1;HERC5;PSMD8;HERC4;PSMD9;HERC3;PSMD6;CDC23;PSMD7;PSMD2;CDC27;PSMD3;SKP2;B2M;HERC6;PDIA3;FBXW5;ANAPC7;FBXW11;FBXW9;UBE2E1;UBE2E2;FBXW2;RBX1;RNF41;TRAIP;RNF123;RNF126;PSME3;PSME4;UBE2V2;PSME2;ANAPC5;UBE2V1;TRIM11;ANAPC1;ANAPC13;PSMD12;PSMD11;PSMD14;SAR1B;PSMD13;UBA6;CUL2;NEDD4L;UBE2J2;ANAPC10;ANAPC11;UBE2J1;SEC14L2;BTBD1;UBC;LONRF1;SEC31A;UBE2F;…
WikiPathway	Nsp1 From SARS CoV 2 Inhibits Translation Initiation In The Host Cell	11/16	0.00568076	4.15146	21.4658	EIF2S3;EIF1AX;EIF3I;EIF3J;EIF3E;EIF2S2;EIF3C;EIF2S1;EIF3D;EIF3A;EIF3B
Reactome	Early Phase Of HIV Life Cycle	11/16	0.00568076	4.15146	21.4658	FEN1;XRCC6;CD4;XRCC4;XRCC5;HMGA1;LRIG1;CXCR4;BANF1;PPIA;KPNA1
Reactome	Formation Of ATP By Chemiosmotic Coupling	11/16	0.00568076	4.15146	21.4658	ATP5PF;ATP5F1B;ATP5PB;ATP5MC2;ATP5MC3;ATP5F1C;ATP5F1D;ATP5MG;ATP5MF;ATP5MC1;ATP5ME
GO Biological Process	Nuclear Chromosome Segregation	11/16	0.00568076	4.15146	21.4658	TOP2A;TOP2B;CENPF;INCENP;SPICE1;KLHDC8B;KIF2C;KIF22;FAM83D;CENPQ;NDC80
GO Biological Process	Tail-Anchored Membrane Protein Insertion Into ER Membrane	11/16	0.00568076	4.15146	21.4658	UBL4A;EMC1;SGTA;EMC2;EMC3;EMC4;EMC6;EMC7;GET3;EMC8;EMC9
Reactome	Signaling By B Cell Receptor (BCR)	51/109	0.00582904	1.66215	8.55162	PSMD8;PSMD9;PSMD6;PSMD7;PSMD2;PSMD3;IKBKG;HRAS;NCK1;CHUK;FBXW11;PSMA5;PSMA6;PSMA3;PSMA4;PSMA1;PSMA2;PSME3;PSME4;ORAI1;PSME2;PPIA;PSMD12;PSMD11;PSMD14;PSMD13;ITPR3;BCL10;MALT1;PSMA7;PSMB6;PSMB7;PPP3R1;NRAS;PSMB5;PSMB2;PSMB3;UBC;PSMB1;RPS27A;NFATC3;NFKBIA;SEM1;FKBP1A;PSMC6;PSMC3;PSMC4;PSMC1;PSMC2;NFKBIE;PIK3AP1
GO Biological Process	Positive Regulation Of Chromosome Organization	19/33	0.00586165	2.56216	13.1678	FEN1;RTEL1;MRE11;DDX11;NCAPH2;NCAPG2;NCAPG;SMC4;AURKB;NCAPH;SMC2;GNL3;RAD50;RAD21;CDK1;POT1;NCAPD2;NBN;NCAPD3
WikiPathway	Eukaryotic Transcription Initiation	23/42	0.0059176	2.28581	11.7258	GTF2A2;CCNH;TAF13;TAF9;GTF2H1;GTF2H3;GTF2F2;GTF2E2;CDK7;POLR3B;POLR2B;POLR1A;POLR1B;POLR3D;POLR3E;POLR2F;POLR1E;POLR2G;POLR3H;POLR2H;TAF5;POLR3K;POLR2K
Reactome	Activation Of Gene Expression By SREBF (SREBP)	23/42	0.0059176	2.28581	11.7258	IDI1;FDPS;MBD4;SREBF1;MVK;GGPS1;HMGCS1;CYP51A1;HMGCR;LIN9;PKMYT1;ACACA;SREBF2;SQLE;SCD;TBL1XR1;FASN;PMVK;SC5D;MVD;TBL1X;DHCR7;FDFT1
GO Biological Process	Translational Elongation	23/42	0.0059176	2.28581	11.7258	EIF5A;EIF5AL1;HBS1L;TSFM;GFM1;RNF14;USP10;RNF25;RCHY1;GTPBP1;MRPL44;TUFM;EEF1B2;EEF2K;MTRFR;PTRH1;ASCC2;ASCC3;PELO;ZNF598;ANKZF1;GCN1;KLHDC10
GO Biological Process	Regulation Of DNA Replication	37/75	0.00615326	1.83964	9.36517	BCAR3;ANKRD17;USP37;BLM;PCNA;MEAF6;DSCC1;FAF1;GMNN;NUCKS1;GLI1;SMC3;EGFR;ORC5;PPP2CA;TFPT;CHRAC1;RUVBL2;ORC3;RUVBL1;FBXO5;S100A11;CDT1;ESCO1;ATAD5;EGF;ACTR5;BAZ1A;ESCO2;CDC6;GTPBP4;UCHL5;CCNA2;POLE3;RAD17;DNA2;ATR
GO Biological Process	Positive Regulation Of G1/S Transition Of Mitotic Cell Cycle	18/31	0.00643926	2.61385	13.1878	ANKRD17;RRM1;STIL;DDX3X;ANXA1;RRM2;CPSF3;UBE2E2;CDC6;EGFR;LSM10;MTBP;ADAMTS1;CENPJ;SASS6;AKT1;CDK10;EIF4G1
GO Biological Process	Positive Regulation Of Cell Cycle G1/S Phase Transition	22/40	0.00657882	2.30774	11.5938	ANKRD17;RRM1;STIL;DDX3X;ANXA1;RRM2;CPSF3;UBE2E2;GLI1;PHB2;CDC73;EGFR;LSM10;PAGR1;ADAMTS1;DDRGK1;CENPJ;SASS6;AKT1;FAM83D;EIF4G1;EZH2
Reactome	Chaperonin-mediated Protein Folding	43/90	0.00686874	1.72887	8.61111	HDAC3;TUBA1C;AP3M1;TUBA3E;TUBA1B;TUBA3D;TUBA1A;GNG5;TUBB3;POTEF;CCT8;CCT7;CCT5;CCT4;CCT3;NOP56;CCT2;ARFGEF2;FBXW5;SPHK1;TUBB;CSNK2A2;FBXW9;STAT3;TUBB4B;FBXW2;TUBA4A;CCT6A;CCNE2;CCNE1;GNAQ;GNB2;CSNK2B;TCP1;GNB4;PFDN1;GNB3;PFDN2;FBXL3;PFDN4;TP53;PFDN6;WRAP53
Reactome	Interleukin-12 Family Signaling	28/54	0.00693075	2.03391	10.1122	RALA;PITPNA;BOLA2B;LMNB1;CDC42;CNN2;HNRNPDL;HSPA9;ANXA2;GSTO1;STAT1;STAT3;TALDO1;MSN;MTAP;VAMP7;CAPZA1;HNRNPF;CANX;TCP1;HNRNPA2B1;PDCD4;PSME2;SNRPA1;P4HB;AURKAIP1;PPIA;CRLF1
Reactome	Processing Of Capped Intronless Pre-mRNA	17/29	0.00705767	2.67417	13.2469	SLBP;ZNF473;CPSF7;CPSF1;NCBP1;CPSF3;CSTF2;CSTF2T;LSM10;PCF11;CSTF1;PAPOLA;SNRPG;SNRPE;SNRPD3;SNRPF;SNRPB
Reactome	Signaling By Hedgehog	61/135	0.00716808	1.55856	7.69637	ARRB1;GLI1;CDC73;PSMD8;PSMD9;PSMD6;PSMD7;PSMD2;PSMD3;IFT57;IQCE;PRKCA;RPGRIP1L;KIF7;WDR35;RBX1;DISP2;PSMA5;PSMA6;ADAM17;PSMA3;PSMA4;PSMA1;PSMA2;PSME3;PSME4;ULK3;PSME2;PSMD12;VCP;PSMD11;PSMD14;PSMD13;SEL1L;DERL2;TULP3;PSMA7;PSMB6;ERLEC1;PSMB7;GRK2;PSMB5;PSMB2;PRKAR2B;PSMB3;PRKAR2A;UBC;PSMB1;RPS27A;SMURF2;SMURF1;CSNK1A1;SYVN1;IFT122;SEM1;PSMC6;PSMC3;PSMC4;PSMC1;PSMC2;P4HB
Reactome	trans-Golgi Network Vesicle Budding	35/71	0.00769575	1.83662	8.93901	APP;RAB5C;TFRC;CLTC;SNAP23;AP4E1;CLTA;ARRB1;PIK3C2A;CLINT1;AP4M1;AP1G1;BLOC1S3;AP1S2;AP1S1;AP1S3;SNX5;AP1M1;TXNDC5;TPD52;HSPA8;HOMER2;AP1B1;HIP1R;OCRL;TPD52L1;AP4B1;IGF2R;DNM2;VAMP8;VAMP7;GOLGB1;YIPF6;ACBD3;PICALM
GO Biological Process	DNA Synthesis Involved In DNA Repair	16/27	0.00771344	2.74549	13.3562	VCP;RFC3;RRM1;PCNA;POLDIP2;USP10;USP43;ZBTB1;PRIMPOL;POLD3;POLA1;POLD1;PCLAF;SPRTN;HROB;POLE
GO Biological Process	Phospholipid Biosynthetic Process	16/27	0.00771344	2.74549	13.3562	AGPAT5;IDI1;FDPS;PCYT2;LPCAT1;FITM2;DOLK;SGMS2;HDHD5;DHDDS;VAPA;DOLPP1;OSBP;PIP5K1A;FAR1;FADS1
GO Biological Process	Protein Quality Control For Misfolded Or Incompletely Synthesized Proteins	16/27	0.00771344	2.74549	13.3562	VCP;TOR1A;NGLY1;DERL1;PEX10;AUP1;OMA1;RNF5;CLPP;LONP1;UFD1;YME1L1;STUB1;UGGT1;RNF185;ANKZF1
Reactome	Hedgehog Off State	46/98	0.00794096	1.67174	8.08407	PSMD12;PSMD11;PSMD14;PSMD13;TULP3;GLI1;PSMA7;PSMD8;PSMB6;PSMD9;PSMB7;PSMD6;PSMD7;PSMB5;PSMB2;PRKAR2B;PSMB3;PSMD2;PRKAR2A;PSMD3;UBC;PSMB1;IFT57;RPS27A;CSNK1A1;IFT122;PRKCA;RPGRIP1L;KIF7;WDR35;RBX1;SEM1;PSMA5;PSMA6;PSMA3;PSMA4;PSMC6;PSMA1;PSMC3;PSMA2;PSMC4;PSME3;PSMC1;PSME4;PSMC2;PSME2
Reactome	RUNX1 Regulates Transcription Of Genes Involved In Differentiation Of HSCs	46/98	0.00794096	1.67174	8.08407	H2AX;PSMD12;PSMD11;CBFB;PSMD14;CCNH;PSMD13;PSMA7;PSMD8;PSMB6;PSMD9;PSMB7;PSMD6;PSMD7;PSMB5;PSMB2;PSMB3;PSMD2;H2BC21;PSMD3;UBC;PSMB1;ABL1;RPS27A;H2AZ1;H2AZ2;RUNX1;SEM1;H2BC12;PSMA5;PSMA6;CDK7;H2AJ;PSMA3;PSMA4;PSMC6;PSMA1;PSMC3;PSMA2;PSMC4;PSME3;PSMC1;PSME4;H2BC11;PSMC2;PSME2
GO Biological Process	Regulation Of Protein Ubiquitination	52/113	0.00808653	1.61126	7.76234	HSP90AB1;KDM1A;PHF23;FAM107A;UBE2D1;TNFAIP3;ARRB1;PARK7;BRCA1;UBE2L3;AKT1;CHP1;CDK5RAP3;SOX4;DAXX;RIPK2;SPHK1;PRMT3;AXIN1;COMMD1;GTPBP4;TGFBR1;TBC1D7;AMER1;PAXIP1;HDAC3;MYCBP2;DERL1;BCL10;HDAC8;RCHY1;HSPBP1;INAVA;MALT1;BAG5;BAG2;U2AF2;UBQLN1;SASH1;FANCI;IVNS1ABP;NDFIP2;CENPX;DNAJA1;FKBP1A;GNL3L;SPRTN;UBE2N;STUB1;HSPA1B;CENPS;HSPA1A
Reactome	Regulation Of TP53 Degradation	20/36	0.00812149	2.35987	11.3586	PRR5;DAXX;USP7;MAPKAP1;MTOR;PPP2CA;CCNA2;PPP2CB;PPP2R1B;AKT2;CHEK2;AKT3;UBC;CDK2;CDK1;AKT1;RFFL;RPS27A;SGK1;TP53
GO Biological Process	COPII-coated Vesicle Budding	20/36	0.00812149	2.35987	11.3586	TRAPPC2;RAB1A;TRAPPC3;SEC13;SEC24B;TMED10;SEC24A;SAR1A;PEF1;PDCD6;TRAPPC4;TRAPPC2B;VAPA;TMED2;TRAPPC11;PREB;SEC24D;SEC23B;SEC24C;SEC31A
GO Biological Process	Positive Regulation Of RNA Splicing	20/36	0.00812149	2.35987	11.3586	SF3B4;PRMT5;DAZAP1;NCBP1;PRDX6;WDR77;RBM3;ERN1;RBMXL1;U2AF2;THRAP3;TRA2B;CLNS1A;NCL;TRA2A;HABP4;NUP98;SLC38A2;HSPA1A;ZPR1
Reactome	SUMOylation	76/174	0.00826858	1.46676	7.03356	TOP2A;MDC1;TOP2B;NUP107;THRB;NUP188;CETN2;PARK7;BRCA1;SMC3;SIN3A;SCMH1;NUP62;PMEPA1;TRIM27;IKBKG;NUP214;PIAS4;NDC1;DAXX;SEC13;NUP210;NUP133;PARP1;NSMCE2;RANGAP1;SENP2;SMC1A;PIAS1;RNF168;INCENP;POLR1A;NUP50;BIRC5;NUP98;TP53;NUP58;BLM;DNMT1;NUP205;POM121;HDAC2;L3MBTL2;SEH1L;PCNA;ZNF350;UHRF2;CDCA8;NUP160;AURKB;AURKA;POM121C;NUP85;RAD21;TDG;NRIP1;NUP88;TP53BP1;RANBP2;CASP8AP2;NOP58;NPM1;CBX5;UBE2I;N…
WikiPathway	Pentose Phosphate Metabolism	6/7	0.00852718	11.3175	53.922	RPIA;G6PD;RPE;TALDO1;TKT;PGD
GO Biological Process	Endonucleolytic Cleavage In ITS1 To Separate SSU-rRNA From 5.8S rRNA And LSU-rRNA From Tricistronic rRNA Transcript (SSU-rRNA, 5.8S rRNA, LSU-rRNA)	6/7	0.00852718	11.3175	53.922	NOP14;LTB4R2;RPP40;RRS1;UTP20;KRI1
GO Biological Process	Negative Regulation Of DNA-templated DNA Replication	6/7	0.00852718	11.3175	53.922	CDT1;TIPIN;GMNN;TIMELESS;LIG3;FBXO5
GO Biological Process	rRNA Pseudouridine Synthesis	6/7	0.00852718	11.3175	53.922	DKC1;RPUSD1;RPUSD2;TSR3;NHP2;NOP10
Reactome	HCMV Early Events	45/96	0.00884278	1.66735	7.88349	ITGB1;DYNC1I2;NUP205;POM121;NUP107;HDAC3;SEH1L;NUP188;IRS1;GPS2;HSD17B4;EGFR;NUP160;TXN2;POM121C;RBBP4;NUP85;H2BC21;NUP62;NUP88;RBBP7;TBL1X;NDC1;NUP214;RANBP2;DAXX;SEC13;DUT;RRM1;NUP133;NUP210;NUP155;NUP153;DYNLL2;H2BC12;DYNC1LI1;TBL1XR1;NUP50;H2BC11;NUP35;NUP98;CD46;NUP58;EZH2;NUP37
GO Biological Process	Mitotic Cell Cycle Phase Transition	51/111	0.00897757	1.6065	7.57149	USP37;CCNF;FOXM1;PHF8;CCND3;CDC23;PPME1;CHEK2;MYC;CDC27;RCC1;PIM2;POLE;CDC25C;MASTL;CDC25A;CDC25B;DNM2;CCNA2;MELK;DBF4;CCNE2;CCNE1;CHMP4A;ANAPC1;KHDRBS1;CUL2;PKMYT1;GSPT1;AURKA;CCNB2;CCNB1;EIF4EBP1;E2F1;E2F3;EIF4E;UBE2C;CCDC57;PLK1;CDC7;TPD52L1;CDK6;RPS6KB1;CDK4;UBE2S;CDK3;CDK2;CDK1;SPDYA;TACC3;CDKN3
Reactome	RHOG GTPase Cycle	36/74	0.00899387	1.78966	8.43145	ITGB1;CYFIP1;DOCK5;ANKLE2;TRIO;TFRC;ARHGEF26;PRKCSH;SHMT2;ARHGAP1;IQGAP2;CDC42;LMAN1;OPHN1;ARHGDIA;LBR;YKT6;TMPO;PAK4;PLEKHG3;NDUFA5;RHOG;VRK2;ARFGAP3;HSPE1;VAV2;LETM1;VANGL1;DEPDC1B;DIAPH3;ELMO2;DSG2;ESYT1;LAMTOR1;MAP3K11;VAMP3
WikiPathway	Mitochondrial Complex IV Assembly	19/34	0.0090162	2.39117	11.2594	COA3;COX7B;COX16;PET100;COX15;COX18;COX17;CMC1;HIGD1A;COX6A1;COX5A;PET117;COX6B1;TMEM177;PNKD;COX14;SMIM20;COA6;COX10
GO Biological Process	Positive Regulation Of Transcription By RNA Polymerase I	19/34	0.0090162	2.39117	11.2594	IPPK;UTP15;SMARCB1;DDX11;PIH1D1;EIF2AK3;DDX21;WDR75;DEK;PWP1;WDR43;MTOR;PHF8;SMARCA4;DHX33;MYBBP1A;NCL;NOL11;LYAR
Reactome	Signaling By NOTCH	87/203	0.00909396	1.41882	6.66867	H2AX;POGLUT1;B4GALT1;MAML2;WWC1;ATP2A2;CCNC;ARRB1;YBX1;RBPJ;PSMD8;PSMD9;PSMD6;PSMD7;HEY1;POFUT1;MYC;PSMD2;H2BC21;PSMD3;AKT1;TMED2;DLGAP5;PSENEN;PTCRA;PRKCI;ADAM10;YWHAZ;GATD3;RUNX1;RBX1;PSMA5;H2BC12;PSMA6;H2AJ;KAT2A;PSMA3;ADAM17;PSMA4;PSMA1;PSMA2;TBL1XR1;PSME3;H2BC11;PSME2;MAML3;TP53;PSMD12;HDAC2;PSMD11;HDAC3;PSMD14;PSMD13;SEL1L;PSEN2;DTX2;PSEN1;HDAC8;HIF1A;EGFR;PSMA7;PSMB6;NEURL1B;PSMB7;PSMB5;PS…
WikiPathway	Leucine Isoleucine And Valine Metabolism	14/23	0.00910482	2.93575	13.7949	ACAD8;MCCC2;ECHS1;BCKDHB;HSD17B10;ALDH6A1;PCCA;IVD;PCCB;DBT;MLYCD;DLD;HIBCH;BCAT2
GO Biological Process	Histone mRNA Metabolic Process	14/23	0.00910482	2.93575	13.7949	SLBP;ZNF473;SSB;TUT7;NCBP1;CPSF3;LSM1;LSM10;EXOSC10;EXOSC4;ERI1;TUT1;MTPAP;DCP2
GO Biological Process	Positive Regulation Of mRNA Splicing, Via Spliceosome	14/23	0.00910482	2.93575	13.7949	SF3B4;PRMT5;DAZAP1;NCBP1;PRDX6;WDR77;RBM3;RBMXL1;THRAP3;CLNS1A;NCL;TRA2B;TRA2A;NUP98
GO Biological Process	Rescue Of Stalled Ribosome	14/23	0.00910482	2.93575	13.7949	HBS1L;RNF14;RNF25;USP10;RCHY1;MTRFR;PTRH1;ASCC2;ASCC3;PELO;ZNF598;ANKZF1;GCN1;KLHDC10
GO Biological Process	RNA Methylation	31/62	0.00911827	1.88873	8.87225	METTL2B;THADA;VIRMA;MRM2;FBL;TRMT112;RBM15B;SNRPD2;SNRPD1;TGS1;METTL5;LCMT2;SNRPD3;METTL8;TRMT10C;NSUN4;WTAP;METTL1;NSUN2;METTL3;TFB2M;FTSJ1;FTSJ3;GTPBP3;TRMT6;SNRPG;SNRPE;SNRPF;CBLL1;TRMT61A;SNRPB
GO Biological Process	mRNA Export From Nucleus	31/62	0.00911827	1.88873	8.87225	FYTTD1;ENY2;NUP107;NXT1;RBM8A;EIF4A3;SMG5;IWS1;NUP160;NXF2;RBM15B;NUP85;MAGOH;NUP88;NXF5;NUP214;CHTOP;NCBP1;NUP133;ALYREF;THOC3;THOC5;MAGOHB;THOC7;THOC6;DDX19A;DDX39A;DDX39B;SARNP;HNRNPA2B1;SRSF3
WikiPathway	Pathogenic Escherichia Coli Infection	28/55	0.00951379	1.95843	9.11652	ITGB1;ARPC1B;ARPC1A;ARPC5L;ACTB;CDC42;TUBA1C;TUBA3E;TUBA1B;TUBA3D;TUBA1A;YWHAQ;TUBB3;ABL1;NCK1;TUBB;PRKCA;ARPC4;TUBB4B;YWHAZ;TUBA4A;RHOA;KRT18;CTTN;ARPC2;ARPC3;NCL;EZR
WikiPathway	Urea Cycle And Associated Pathways	13/21	0.00980933	3.0666	14.1813	FH;OAT;GOT1;ARG1;MDH2;GOT2;PYCR1;ALDH4A1;GLUD1;LDHB;SLC25A15;ASL;SLC25A13
GO Biological Process	Chaperone-Mediated Protein Complex Assembly	13/21	0.00980933	3.0666	14.1813	CCT2;MKKS;HSP90AB1;HSPA4;PTGES3;HOPX;HSPD1;LONP1;PSMG3;PSMG1;PSMG2;PFDN6;HSPA1A
GO Biological Process	Positive Regulation Of G2/M Transition Of Mitotic Cell Cycle	13/21	0.00980933	3.0666	14.1813	RRM1;RCC2;CDC7;DBF4B;CDC25C;CDC25A;RAB11A;CDC25B;CCNB1;RAD51C;CDK4;CDK1;FBXO5
Reactome	Initiation Of Nuclear Envelope (NE) Reformation	12/19	0.0104829	3.23488	14.7446	PPP2CA;CCNB2;ANKLE2;CCNB1;CDK1;VRK1;BANF1;VRK2;LBR;KPNB1;LMNB1;TMPO
Reactome	RAS Processing	12/19	0.0104829	3.23488	14.7446	LYPLA1;NRAS;ICMT;ABHD17B;FNTA;ZDHHC9;CHURC1-FNTB;ARL2;ABHD17C;GOLGA7;HRAS;BCL2L1
Reactome	Transcription Of E2F Targets Under Negative Control By DREAM Complex	12/19	0.0104829	3.23488	14.7446	TOP2A;PCNA;RBL1;RBBP4;MYC;E2F1;CDC6;LIN9;E2F4;E2F5;CDC25A;LIN52
GO Biological Process	Heme Biosynthetic Process	12/19	0.0104829	3.23488	14.7446	ALAD;SLC25A38;PGRMC1;ABCB6;FECH;COX15;HMBS;FLVCR1;CPOX;TSPO;FXN;COX10
GO Biological Process	Nucleotide Biosynthetic Process	12/19	0.0104829	3.23488	14.7446	PRPS2;SLC4A7;PRPS1;RRM1;RRM2;PNP;MTHFD1;PPAT;ME1;HPRT1;PFAS;GART
WikiPathway	ATR Signaling	7/9	0.0105266	6.6023	30.0659	CHEK1;HUS1;RAD1;TOPBP1;ATRIP;RAD9A;ATR
Reactome	Displacement Of DNA Glycosylase By APEX1	7/9	0.0105266	6.6023	30.0659	MBD4;MPG;NTHL1;APEX1;OGG1;TDG;UNG
Reactome	E2F-enabled Inhibition Of Pre-Replication Complex Formation	7/9	0.0105266	6.6023	30.0659	ORC5;SLC25A15;CCNB1;ORC6;MCM8;ORC3;CDK1
Reactome	tRNA Modification In Mitochondrion	7/9	0.0105266	6.6023	30.0659	TRMU;TRMT10C;PRORP;PUS1;HSD17B10;TRIT1;GTPBP3
GO Biological Process	ER-associated Misfolded Protein Catabolic Process	7/9	0.0105266	6.6023	30.0659	VCP;TOR1A;DERL1;UFD1;RNF185;RNF5;UGGT1
GO Biological Process	Cellular Response To Oxygen Levels	7/9	0.0105266	6.6023	30.0659	TMEM199;ATP6V1G1;CCDC115;ATP6V0A2;NDUFS2;PICK1;ATP6V0D1
GO Biological Process	Kinetochore Assembly	7/9	0.0105266	6.6023	30.0659	CENPE;CENPF;CENPW;NPC1;MIS12;KNTC1;DLGAP5
GO Biological Process	Mitochondrial DNA Replication	7/9	0.0105266	6.6023	30.0659	MGME1;RRM1;TWNK;SSBP1;POLG;PRIMPOL;TEFM
GO Biological Process	Mitochondrial RNA Processing	7/9	0.0105266	6.6023	30.0659	SUPV3L1;PNPT1;TRMT10C;FASTKD1;FASTKD2;FASTKD5;TBRG4
GO Biological Process	Mitochondrial Ribosome Assembly	7/9	0.0105266	6.6023	30.0659	MTERF3;FASTKD2;NOA1;MTERF4;MPV17L2;MRPS2;MRM2
GO Biological Process	Mitotic DNA Replication Checkpoint Signaling	7/9	0.0105266	6.6023	30.0659	ORC1;HUS1;RAD17;CLSPN;NAE1;TOPBP1;TICRR
GO Biological Process	Nuclear mRNA Surveillance	7/9	0.0105266	6.6023	30.0659	EXOSC7;EXOSC6;EXOSC5;EXOSC10;EXOSC4;EXOSC9;EXOSC8
GO Biological Process	Nucleobase-Containing Compound Biosynthetic Process	7/9	0.0105266	6.6023	30.0659	POLD3;PNP;TERT;POLD1;POLD2;TYMS;DCK
GO Biological Process	Peptidyl-Amino Acid Modification	7/9	0.0105266	6.6023	30.0659	FKBP10;METAP1D;TTLL4;FKBP7;PFDN1;METAP1;METAP2
GO Biological Process	Positive Regulation Of RNA Biosynthetic Process	7/9	0.0105266	6.6023	30.0659	TOP2A;GINS2;PRIM2;TOP2B;GINS3;GINS4;NMD3
GO Biological Process	Protein Insertion Into ER Membrane By Stop-Transfer Membrane-Anchor Sequence	7/9	0.0105266	6.6023	30.0659	EMC2;EMC3;EMC4;EMC6;EMC7;EMC8;EMC9
GO Biological Process	Protein Localization To Nuclear Envelope	7/9	0.0105266	6.6023	30.0659	TMEM147;NUP155;PLK1;TOR1AIP2;NUTF2;LMNB2;LMNB1
GO Biological Process	Purine Nucleobase Metabolic Process	7/9	0.0105266	6.6023	30.0659	SLC25A16;PRPS1;SHMT2;SHMT1;GMPS;HPRT1;PAICS
GO Biological Process	Quinone Metabolic Process	7/9	0.0105266	6.6023	30.0659	VKORC1;CBR1;NQO1;VKORC1L1;NQO2;UBIAD1;GGCX
GO Biological Process	Regulation Of Phospholipid Metabolic Process	7/9	0.0105266	6.6023	30.0659	MTMR1;MTMR2;GNB3;MTMR9;MTMR4;PHB2;MFSD2A
GO Biological Process	Regulation Of Translational Initiation	32/65	0.0107893	1.83148	8.29513	KHDRBS1;PPP1R15B;CDC123;DDX3X;MTIF2;BZW2;BZW1;HABP4;EIF4EBP1;EIF4H;POLR2G;PAIP2;EIF4B;NCK1;EIF2B5;EIF5B;NPM1;YTHDF1;EIF2B2;NCBP1;KLHL25;EIF2AK3;EIF2AK4;MTOR;DNAJC3;RPS6KB1;CSDE1;RPS6KB2;EIF3E;EIF4G2;EIF3B;EIF4G1
Reactome	SUMO E3 Ligases SUMOylate Target Proteins	73/168	0.0109423	1.45306	6.56071	TOP2A;MDC1;TOP2B;NUP107;THRB;NUP188;CETN2;PARK7;BRCA1;SMC3;SIN3A;SCMH1;NUP62;PMEPA1;TRIM27;IKBKG;NUP214;PIAS4;NDC1;DAXX;SEC13;NUP210;NUP133;PARP1;NSMCE2;RANGAP1;SMC1A;PIAS1;RNF168;INCENP;POLR1A;NUP50;BIRC5;NUP98;TP53;NUP58;BLM;DNMT1;NUP205;POM121;HDAC2;L3MBTL2;SEH1L;PCNA;ZNF350;UHRF2;CDCA8;NUP160;AURKB;AURKA;POM121C;NUP85;RAD21;TDG;NRIP1;NUP88;TP53BP1;RANBP2;CASP8AP2;NOP58;NPM1;CBX5;UBE2I;NUP155;…
Reactome	Metabolism Of Folate And Pterines	11/17	0.0110784	3.45928	15.5763	DHFR;MTHFD1;MTHFD1L;SHMT2;MTHFD2;SHMT1;FPGS;MTHFD2L;ST20-MTHFS;SLC25A32;SLC19A1
Reactome	Removal Of Flap Intermediate From C-strand	11/17	0.0110784	3.45928	15.5763	POLD3;ACD;FEN1;PCNA;POLR1A;POLD1;POLR1B;RPA3;POLD2;POT1;DNA2
Reactome	Zinc Transporters	11/17	0.0110784	3.45928	15.5763	SLC30A7;SLC30A6;SLC30A5;SLC39A6;SLC39A10;SLC30A1;SLC39A7;SLC39A14;SLC39A1;SLC39A4;SLC39A3
GO Biological Process	DNA Biosynthetic Process	11/17	0.0110784	3.45928	15.5763	POLD3;POLA1;RFC3;RRM1;POLDIP2;TERT;POLD1;POLD2;TYMS;HROB;POLE
GO Biological Process	Branched-Chain Amino Acid Catabolic Process	11/17	0.0110784	3.45928	15.5763	MCCC2;BCKDK;ALDH6A1;ECHS1;IVD;BCKDHB;DBT;HSD17B10;DLD;SLC25A44;HIBCH
GO Biological Process	Nuclear-Transcribed mRNA Catabolic Process, Exonucleolytic	11/17	0.0110784	3.45928	15.5763	EXOSC7;EXOSC6;EXOSC5;CNOT7;EXOSC4;EXOSC9;EXOSC8;POLR2G;EXOSC3;EXOSC2;DCP2
GO Biological Process	Regulation Of Mitotic Cell Cycle Spindle Assembly Checkpoint	11/17	0.0110784	3.45928	15.5763	GEN1;DYNC1LI1;CCNB1;INCENP;XRCC3;CDCA8;BIRC5;AURKB;NDC80;CDK5RAP2;MAD2L1
GO Biological Process	Cytoplasmic Translational Initiation	17/30	0.011085	2.46828	11.1126	MCTS1;EIF4A1;SLBP;EIF2B3;NCBP1;EIF2S2;EIF3M;EIF2S3;EIF3K;EIF3I;EIF3J;EIF3E;DHX29;EIF3C;EIF3D;EIF3B;EIF4G1
WikiPathway	Glycolysis In Senescence	8/11	0.0114612	5.03066	22.481	G6PD;LDHA;PKM;PGK1;ENO1;TP53;GAPDH;HK1
WikiPathway	UDP Derived Sugars Synthesis In Fibroblasts	8/11	0.0114612	5.03066	22.481	UGDH;GPI;GALE;UXS1;GFPT1;PGM3;HK2;HK1
Reactome	Establishment Of Sister Chromatid Cohesion	8/11	0.0114612	5.03066	22.481	ESCO1;CDCA5;RAD21;PMEPA1;ESCO2;PDS5B;SMC1A;SMC3
GO Biological Process	Base-Excision Repair, AP Site Formation	8/11	0.0114612	5.03066	22.481	MBD4;NEIL3;NEIL2;MPG;NTHL1;OGG1;TDG;UNG
GO Biological Process	Mitochondrial Genome Maintenance	8/11	0.0114612	5.03066	22.481	MGME1;OPA1;PARP1;TOP3A;LONP1;MPV17;SLC25A33;SLC25A4
GO Biological Process	Positive Regulation Of Metaphase/Anaphase Transition Of Cell Cycle	8/11	0.0114612	5.03066	22.481	CDC20;CDC23;ANAPC7;ESPL1;UBE2C;NSMCE2;ANAPC5;DLGAP5
GO Biological Process	Positive Regulation Of Mitotic Cell Cycle Spindle Assembly Checkpoint	8/11	0.0114612	5.03066	22.481	GEN1;DYNC1LI1;INCENP;XRCC3;BIRC5;CDCA8;NDC80;MAD2L1
GO Biological Process	Positive Regulation Of Mitotic Metaphase/Anaphase Transition	8/11	0.0114612	5.03066	22.481	CDC20;CDC23;ANAPC7;ESPL1;UBE2C;NSMCE2;ANAPC5;DLGAP5
GO Biological Process	Positive Regulation Of Spindle Checkpoint	8/11	0.0114612	5.03066	22.481	GEN1;DYNC1LI1;INCENP;XRCC3;BIRC5;CDCA8;NDC80;MAD2L1
GO Biological Process	Purine Ribonucleoside Monophosphate Metabolic Process	8/11	0.0114612	5.03066	22.481	GMPS;AK4;AMPD2;ADSS2;HPRT1;NT5C2;GART;PFAS
GO Biological Process	Regulation Of Protein K63-linked Ubiquitination	8/11	0.0114612	5.03066	22.481	DDX3X;UBE2N;UBE2V2;GPS2;PLAA;CEP63;UBE2V1;SASH1
Reactome	Activation Of BAD And Translocation To Mitochondria	10/15	0.0115236	3.77351	16.8425	YWHAE;PPP3R1;PPP3CC;YWHAQ;AKT2;AKT3;AKT1;YWHAZ;YWHAG;YWHAH
Reactome	mRNA Decay By 5 To 3 Exoribonuclease	10/15	0.0115236	3.77351	16.8425	LSM7;LSM6;LSM1;LSM5;LSM4;LSM3;PATL1;DCP2;EDC3;LSM2
GO Biological Process	DNA Double-Strand Break Processing	10/15	0.0115236	3.77351	16.8425	RAD50;MRE11;RNF138;RBBP8;UBE2N;UBE2V2;SMARCAD1;SLX1A;DNA2;NBN
GO Biological Process	Nucleotide-Sugar Biosynthetic Process	10/15	0.0115236	3.77351	16.8425	GMPPB;UGDH;GNPDA1;UXS1;GFPT1;PMM2;PGM3;GNPNAT1;UAP1;NANS
GO Biological Process	tRNA Wobble Uridine Modification	10/15	0.0115236	3.77351	16.8425	TRMU;CTU2;MOCS3;URM1;DPH3;ELP2;ELP3;ELP5;ELP6;GTPBP3
WikiPathway	Homologous Recombination	9/13	0.0117077	4.24491	18.8793	POLD3;RAD50;MRE11;RAD51;POLD1;POLD2;NBN;BRCA2;RAD54B
WikiPathway	Krebs Cycle Disorders	9/13	0.0117077	4.24491	18.8793	PDHX;LDHB;FH;LDHA;SUCLA2;DLST;SUCLG2;SUCLG1;DHTKD1
WikiPathway	Purine Metabolism	9/13	0.0117077	4.24491	18.8793	PRPS1;DGUOK;ADSL;PNP;IMPDH1;ADSS2;HPRT1;ITPA;APRT
Reactome	Glutamate And Glutamine Metabolism	9/13	0.0117077	4.24491	18.8793	GLUD1;GLUD2;OAT;GOT2;PYCR1;KYAT1;PYCR3;ALDH18A1;GLUL
GO Biological Process	GTP Metabolic Process	9/13	0.0117077	4.24491	18.8793	OPA1;IMPDH1;IMPDH2;RAB23;ENTPD7;GNAI3;MFN1;GTPBP1;RAN
GO Biological Process	N-terminal Protein Amino Acid Modification	9/13	0.0117077	4.24491	18.8793	NAA50;METAP1D;NAA10;NAA20;NAA35;PFDN1;NAA15;METAP1;METAP2
GO Biological Process	Endonucleolytic Cleavage Of Tricistronic rRNA Transcript (SSU-rRNA, 5.8S rRNA, LSU-rRNA)	9/13	0.0117077	4.24491	18.8793	RCL1;NOP14;LTB4R2;BMS1;RPP40;RRS1;TSR1;UTP20;KRI1
GO Biological Process	Peptidyl-Methionine Modification	9/13	0.0117077	4.24491	18.8793	LSM8;METAP1D;NAA20;NAA25;NAA35;PFDN1;NAA15;METAP1;METAP2
WikiPathway	Integrated Cancer Pathway	23/44	0.0121924	2.0678	9.11266	BLM;MRE11;STAT1;PLK1;BRCA1;BACH1;CDC25A;CDC25B;MSH6;RAD50;MSH2;CDK4;MYC;CASP3;CHEK2;CHEK1;CDK2;E2F1;CDK1;AKT1;TP53;MAP3K5;ATR
GO Biological Process	Transcription By RNA Polymerase III	16/28	0.0122701	2.51651	11.0741	IVNS1ABP;GTF3C2;GTF3C4;GTF3C6;ICE2;GTF3A;SNAPC5;RO60;SNAPC1;SNAPC2;POLR2F;POLR3G;POLR3H;POLR3K;POLR2K;POLR2L
WikiPathway	Ciliary Landscape	90/213	0.0124834	1.38407	6.06689	DYNC2I2;DOCK5;MCM7;ZMYND19;MCM8;UBE2D2;MCM10;SMC4;PSMD8;EFTUD2;PSMD7;APMAP;ARHGDIA;TNKS1BP1;TMED1;IFT57;BBS4;RAB8A;RAB2A;IQCB1;EIF5B;NUDC;RBM14;EXOC8;NUP133;EIPR1;ACSL3;ARMC8;ARFGAP3;DYNLL2;DYNC1LI1;MSH2;RABEP2;TBC1D4;TIPRL;ERF;MCM3;MCM4;EXOC6;MCM5;EXOC5;MCM6;ARL8B;MCM2;CCDC40;DYNC1I2;POM121;PSMD12;HDAC2;ECHS1;CTBP2;PSMD13;SSNA1;COPS7B;HTRA2;IQGAP2;SPATA7;EHBP1;EXOSC7;RMND5B;IFT74;EXOSC4;DNPEP;EX…
Reactome	Downregulation Of TGF-beta Receptor Signaling	15/26	0.0135604	2.57352	11.0677	SMURF2;SMURF1;NEDD4L;MTMR4;TGFBR1;UCHL5;PPP1CA;TGFBR2;PPP1CB;PPP1CC;UBC;PMEPA1;SRFBP1;STUB1;RPS27A
Reactome	FGFR2 Alternative Splicing	15/26	0.0135604	2.57352	11.0677	NCBP1;GTF2F1;GTF2F2;PTBP1;HNRNPM;POLR2B;ESRP2;HNRNPF;POLR2D;POLR2F;POLR2G;POLR2H;HNRNPA1;POLR2K;POLR2L
Reactome	tRNA Modification In Nucleus And Cytosol	22/42	0.013666	2.07665	8.91472	PUS3;TRMU;TP53RK;METTL1;URM1;NSUN2;PUS1;WDR4;THADA;PUS7;LAGE3;FTSJ1;OSGEP;TRIT1;DUS2;TRMT112;CTU2;QTRT2;TRMT6;LCMT2;TRMT11;TRMT61A
Reactome	COPII-mediated Vesicle Transport	32/66	0.0140965	1.77747	7.57529	RAB1A;MCFD2;SAR1B;GOSR2;RAB1B;USO1;GOLGA2;LMAN1;PPP6R1;LMAN2;PPP6R3;TMED2;YKT6;CTSC;SEC31A;TRAPPC2;TRAPPC3;SEC13;SEC24B;SEC24A;SEC16A;TRAPPC4;F5;SEC23IP;CNIH1;GORASP1;PREB;SEC22B;SEC24D;SEC24C;SEC22C;BET1
GO Biological Process	Regulation Of Double-Strand Break Repair Via Homologous Recombination	34/71	0.0145211	1.73554	7.34508	RTEL1;PARPBP;KDM1A;MEAF6;YEATS4;ACTB;RAD51AP1;SMCHD1;PPP4C;PPP4R2;RUVBL2;CHEK1;RUVBL1;KMT5A;BRD8;TP53BP1;UBQLN4;PIAS4;ACTR2;POLQ;RMI2;PARP1;ACTL6A;RPA2;FANCB;SENP3;SPIDR;MAD2L2;RAD51;MORF4L2;SHLD2;TIMELESS;MMS19;WRAP53
GO Biological Process	Positive Regulation Of Cell Cycle G2/M Phase Transition	14/24	0.0149551	2.64197	11.1034	NPM1;RRM1;RCC2;CDC7;DBF4B;CDC25C;CDC25A;RAB11A;CDC25B;CCNB1;RAD51C;CDK4;CDK1;FBXO5
GO Biological Process	Regulation Of Endoplasmic Reticulum Stress-Induced Intrinsic Apoptotic Signaling Pathway	14/24	0.0149551	2.64197	11.1034	PTPN1;XBP1;EIF2AK3;SYVN1;TXNDC12;PARK7;HERPUD1;CREB3;OPA1;SELENOS;PMAIP1;MAGEA3;HSPA1A;NCK1
Reactome	Antigen Processing: Ubiquitination And Proteasome Degradation	125/307	0.0151882	1.29988	5.44291	UBE3C;LRR1;UBE2D2;CCNF;UBE2D1;UBE2Z;UBE2L3;CDC20;DCAF1;HERC5;PSMD8;HERC4;PSMD9;HERC3;PSMD6;CDC23;PSMD7;PSMD2;CDC27;PSMD3;SKP2;HERC6;FBXW5;ANAPC7;FBXW11;FBXW9;UBE2E1;UBE2E2;FBXW2;RBX1;RNF41;TRAIP;RNF123;RNF126;PSME3;PSME4;UBE2V2;PSME2;ANAPC5;UBE2V1;TRIM11;ANAPC1;ANAPC13;PSMD12;PSMD11;PSMD14;PSMD13;UBA6;CUL2;NEDD4L;UBE2J2;ANAPC10;ANAPC11;UBE2J1;BTBD1;UBC;LONRF1;UBE2F;KLHL25;SMURF2;UBE2B;SMURF1;UBE2…
GO Biological Process	Protein Targeting	57/129	0.0154611	1.49618	6.2382	AP4E1;SRP54;ZDHHC6;ZDHHC7;TOMM20;TOMM22;AP4M1;SEC61A1;SEC61G;KIF13B;TIMM17A;TIMM17B;TSPO;AP1S3;GOLGA7;SEC63;TOMM70;PRKCI;TOMM34;ZDHHC12;TIMM23;VPS37B;CDC37;TOMM40;ARL6;ZDHHC20;TIMM9;TIMM13;ZDHHC23;KATNB1;TIMM10;GABARAP;SDCBP;PITRM1;MICALL1;MFN2;BCAP31;TIMM8B;FIS1;ICMT;EDEM1;RAB3IP;AP3D1;TIMM44;AP4B1;GDAP1;YIF1B;SPCS3;SPCS2;MYO1C;ZDHHC9;NACA;GIPC1;APEX1;SRPRA;SRPRB;TOMM5
GO Biological Process	Regulation Of DNA Metabolic Process	55/124	0.0157494	1.50636	6.25281	USP37;DSCC1;GMNN;NUCKS1;BRCA1;SMC3;SMG5;MYC;RUVBL2;RUVBL1;UIMC1;SMARCAD1;FBXO5;MPV17;KPNA2;KPNA1;ESCO1;ACTR5;NSMCE2;ACTL6A;ESCO2;BAZ1A;UCHL5;CCNA2;DEPDC1B;KAT2A;SUB1;UBE2V2;UBE2V1;ANKRD17;PIF1;SF3B5;ENY2;PARG;SF3B3;MEAF6;TAF9;HDAC8;TAF5L;ORC5;PPP2CA;TFPT;CHRAC1;ORC3;USP1;SLF1;SLF2;XRCC5;ALYREF;GRHL2;TADA3;POLE3;HNRNPD;UBE2N;TAF5
GO Biological Process	Regulation Of Protein Kinase Activity	53/119	0.0160188	1.51747	6.27321	PRKAG1;PARK7;SMG8;QARS1;AKT1;CHP1;TRIM27;YWHAG;MAP3K5;MAP2K3;DAXX;MMD;AXIN1;TSC2;CARTPT;CCNA2;AKT1S1;JTB;TRIB3;SMCR8;PPIA;TRIB2;AGAP2;GSKIP;PPM1E;C1ORF112;CAMKK1;PPM1F;CAMKK2;SLC9A3R1;RAP1A;ORC3;CAMK2N2;DVL1;ANKRD54;PTK2B;SFN;ECT2;RTRAF;WWTR1;XRCC6;XRCC5;TARBP2;WARS1;CENPE;DBNDD1;CD4;GNAQ;SPDYA;CCNYL2;CCNYL1;CEP85;CEP43
GO Biological Process	Platelet Dense Granule Organization	13/22	0.0164478	2.72566	11.1958	AP1B1;AP3D1;HPS6;HPS5;AP3M1;AP1G1;BLOC1S2;BLOC1S3;AP1S2;AP1S1;AP3S2;AP1S3;AP1M1
GO Biological Process	Response To Gamma Radiation	13/22	0.0164478	2.72566	11.1958	XRCC6;KDM1A;XRCC5;DCUN1D3;FANCD2;MYC;HSF1;TMEM109;CRYAB;HRAS;TP53;ATR;MEN1
GO Biological Process	Glutamine Family Amino Acid Metabolic Process	17/31	0.0167262	2.2918	9.37524	ADSL;SLC38A1;GLYATL1;GOT1;CAD;GOT2;MTHFS;ALDH4A1;GLUD1;GLYATL1B;GLUD2;ALDH5A1;DDAH1;FPGS;ALDH18A1;GGT1;GCLM
GO Biological Process	Positive Regulation Of Protein Ubiquitination	39/84	0.0168983	1.63704	6.68	HDAC3;PAXIP1;KDM1A;DCUN1D5;PEF1;PDCD6;PHF23;DCUN1D3;MYCBP2;FAM107A;DERL1;UBE2D1;BRCA1;BCL10;RCHY1;HSPBP1;INAVA;MALT1;UBE2L3;UBQLN1;MAGEA2;CDK5RAP3;FANCI;NDFIP2;CENPX;FANCM;RIPK2;SPHK1;PLK1;AXIN1;COMMD1;RBX1;FKBP1A;TBC1D7;SPRTN;UBE2N;TRIB3;STUB1;CENPS
GO Biological Process	G2/M Transition Of Mitotic Cell Cycle	20/38	0.0171917	2.09734	8.52217	KHDRBS1;CCDC57;PLK1;FOXM1;PKMYT1;CDC25C;MASTL;TPD52L1;BACH1;CDC25A;AURKA;CDC25B;DNM2;CCNA2;CCNB1;MELK;PPME1;CHEK2;CDK2;CDK1
WikiPathway	Hereditary Leiomyomatosis And Renal Cell Carcinoma Pathway	12/20	0.0180223	2.8303	11.3669	LDHA;PDHA1;SLC11A2;PRKAG1;SLC2A1;PDHB;HIF1A;TP53;ACACA;VEGFA;PDK1;NFE2L2
Reactome	Nef-mediated Downmodulation Of Cell Surface Receptors By Recruitment To Clathrin Adapters	12/20	0.0180223	2.8303	11.3669	CD4;AP1G1;PACS1;AP1B1;AP1S2;AP2S1;AP1S1;AP2A1;AP2B1;AP1S3;B2M;AP1M1
GO Biological Process	Maturation Of LSU-rRNA	12/20	0.0180223	2.8303	11.3669	NIFK;LAS1L;ZNHIT3;PES1;RPL7L1;MAK16;NOP2;URB1;RPF2;WDR12;RRP15;FTSJ3
GO Biological Process	Regulation Of Meiotic Cell Cycle	12/20	0.0180223	2.8303	11.3669	CDC20;ANAPC13;NPPC;CNTD1;ANAPC15;CDC23;ANAPC7;METTL3;CDC27;ANAPC5;ANAPC10;ANAPC11
Reactome	mRNA Capping	16/29	0.0186854	2.32275	9.24457	RNGTT;NCBP1;CCNH;RNMT;GTF2H1;GTF2F1;GTF2H3;GTF2F2;CDK7;POLR2B;POLR2D;POLR2F;POLR2G;POLR2H;POLR2K;POLR2L
GO Biological Process	Positive Regulation Of Viral Genome Replication	16/29	0.0186854	2.32275	9.24457	TOP2A;SRPK2;TOP2B;DDX3X;RAD23A;HACD3;TARBP2;SRPK1;DDB1;CNOT7;PDE12;PPIH;TMEM39A;PABPC1;PPIA;PPID
GO Biological Process	Energy Derivation By Oxidation Of Organic Compounds	22/43	0.0189725	1.97761	7.84074	COX7B;COX15;ACSM1;GFPT1;UQCR11;UQCR10;COX6A1;COX5A;MTLN;UQCRH;COX6B1;CHCHD5;UQCRQ;LYRM7;NDUFS4;UQCRC1;MTCO2P12;CYCS;NDUFS1;CYC1;UQCRC2;SLC25A13
GO Biological Process	mRNA Catabolic Process	22/43	0.0189725	1.97761	7.84074	RNH1;TUT7;PNPT1;METTL3;CNOT10;LSM5;NUDT16L1;SND1;LSM2;ERN1;SUPV3L1;EXOSC10;EXOSC4;LSM6;PDE12;THRAP3;EXOSC9;MRTO4;NUDT16;DCP2;HSPA1B;HSPA1A
WikiPathway	Target Of Rapamycin Signaling	19/36	0.0192959	2.10953	8.32813	PRR5;IDI1;PRKAB2;MAPKAP1;PRKAG1;TSC2;PRKCA;HMGCR;MTOR;CDC42;FKBP1A;RPS6KB1;RHEB;DDIT4;RRAGD;AKT1S1;EIF4EBP1;ULK3;AKT1
GO Biological Process	Regulation Of Oxidative Stress-Induced Intrinsic Apoptotic Signaling Pathway	11/18	0.0196463	2.96487	11.6516	BAG5;MAPK7;UBQLN1;HTRA2;NME5;PARK7;P4HB;NOL3;SOD2;PPIA;NFE2L2
WikiPathway	Oxidative Phosphorylation	29/60	0.0198191	1.76636	6.9261	NDUFB9;NDUFB7;NDUFB10;ATP5MC2;ATP5MC3;ATP5MC1;ATP5F1B;NDUFV3;NDUFV2;ATP5MG;ATP5MF;ATP5ME;NDUFA9;ATP5PF;NDUFA7;NDUFA6;NDUFA5;ATP5PB;NDUFA2;NDUFC2;NDUFC1;ATP5F1D;NDUFS8;NDUFS6;NDUFS5;NDUFS4;NDUFAB1;NDUFS2;NDUFS1
Reactome	RNA Pol II CTD Phosphorylation And Interaction With CE	15/27	0.020869	2.35888	9.12767	RNGTT;CCNH;RNMT;GTF2H1;GTF2F1;GTF2H3;GTF2F2;CDK7;POLR2B;POLR2D;POLR2F;POLR2G;POLR2H;POLR2K;POLR2L
GO Biological Process	mRNA Metabolic Process	39/85	0.0209763	1.60133	6.18811	SF3B4;TCERG1;SF3B2;RNH1;SRSF1;HNRNPR;USP39;TBRG4;PCF11;U2AF2;HSF1;DHX15;NUDT16;HNRNPA0;SF3A3;PNPT1;SSB;NCBP1;CPSF3;METTL3;CNOT10;NUDT16L1;LSM5;HNRNPAB;SND1;LSM3;LSM2;ERN1;PRPF18;LSM6;HNRNPA2B1;SRSF2;ANG;SRSF7;TP53;DCP2;HSPA1B;SRSF9;HSPA1A
Reactome	COPI-mediated Anterograde Transport	37/80	0.0209892	1.6251	6.27898	DCTN6;ARF4;COPB2;DCTN5;DYNC1I2;RAB1A;COPA;COPB1;GOSR2;RAB1B;USO1;GOLGA2;ACTR1A;CAPZB;TMED3;TMED2;TMED7;YKT6;SPTBN2;TMED9;COG5;ARFGAP3;ANK1;DYNLL2;SPTB;COPZ1;ARCN1;DYNC1LI1;TMEM115;GORASP1;CAPZA1;GOLGB1;KDELR2;KDELR3;COPG1;COPE;BET1
Reactome	Transcription Of E2F Targets Under Negative Control By P107 (RBL1) And P130 (RBL2) In Complex With HDAC1	10/16	0.0212618	3.14435	12.1084	CCNA2;RBL1;RBBP4;CDK1;E2F1;MYBL2;LIN9;E2F4;E2F5;LIN52
GO Biological Process	Negative Regulation Of Release Of Cytochrome C From Mitochondria	10/16	0.0212618	3.14435	12.1084	PRELID1;GPX1;OPA1;PPIF;IGF1;TRIAP1;BAK1;NOL3;FXN;BCL2L1
GO Biological Process	Protein Alpha-1,2-Demannosylation	10/16	0.0212618	3.14435	12.1084	EDEM3;RNF103;RNF139;EDEM1;EDEM2;SYVN1;TRIM13;RNF5;RNF185;UGGT1
Reactome	MTOR Signaling	21/41	0.0213272	1.98197	7.62616	PRKAB2;CAB39L;STRADB;PRKAG1;TSC2;MTOR;FKBP1A;PPM1A;EEF2K;RPS6KB1;RHEB;AKT2;AKT1S1;RRAGD;EIF4EBP1;AKT1;LAMTOR1;EIF4E;EIF4B;EIF4G1;LAMTOR5
WikiPathway	Metastatic Brain Tumor	5/6	0.0213414	9.42985	36.2776	CDC42;CDK6;MYC;E2F3;TP53
Reactome	Phosphorylation Of Emi1	5/6	0.0213414	9.42985	36.2776	CDC20;CCNB1;PLK1;CDK1;FBXO5
Reactome	Synthesis Of Dolichyl-phosphate	5/6	0.0213414	9.42985	36.2776	NUS1;DOLPP1;DOLK;MVD;DHDDS
GO Biological Process	7-Methylguanosine mRNA Capping	5/6	0.0213414	9.42985	36.2776	RAMAC;RNGTT;NCBP1;RNMT;RAMACL
GO Biological Process	DNA Strand Resection Involved In Replication Fork Processing	5/6	0.0213414	9.42985	36.2776	RAD50;MRE11;RBBP8;BRCA1;NBN
GO Biological Process	GMP Biosynthetic Process	5/6	0.0213414	9.42985	36.2776	GMPS;HPRT1;GART;PAICS;PFAS
GO Biological Process	Mitochondrial tRNA Processing	5/6	0.0213414	9.42985	36.2776	TRMT10C;PRORP;METTL8;HSD17B10;TRIT1
GO Biological Process	Nuclear Polyadenylation-Dependent ncRNA Catabolic Process	5/6	0.0213414	9.42985	36.2776	EXOSC7;EXOSC9;EXOSC8;EXOSC3;EXOSC2
GO Biological Process	Nuclear Polyadenylation-Dependent rRNA Catabolic Process	5/6	0.0213414	9.42985	36.2776	EXOSC7;EXOSC9;EXOSC8;EXOSC3;EXOSC2
GO Biological Process	Nuclear Polyadenylation-Dependent tRNA Catabolic Process	5/6	0.0213414	9.42985	36.2776	EXOSC7;EXOSC9;EXOSC8;EXOSC3;EXOSC2
GO Biological Process	Polyadenylation-Dependent snoRNA 3'-End Processing	5/6	0.0213414	9.42985	36.2776	EXOSC6;EXOSC5;EXOSC4;EXOSC3;EXOSC2
GO Biological Process	Pyrimidine Nucleotide-Sugar Transmembrane Transport	5/6	0.0213414	9.42985	36.2776	SLC35A2;SLC35A3;SLC35B4;SLC35B1;SLC35C2
GO Biological Process	Regulation Of Mitochondrial mRNA Stability	5/6	0.0213414	9.42985	36.2776	FASTKD1;FASTKD2;PDE12;FASTKD5;TBRG4
GO Biological Process	Regulation Of Mitotic Cytokinesis	5/6	0.0213414	9.42985	36.2776	INCENP;BIRC5;CDCA8;AURKB;MAP9
GO Biological Process	Regulation Of Vascular Associated Smooth Muscle Cell Apoptotic Process	5/6	0.0213414	9.42985	36.2776	PDCD4;MFN2;E2F3;IGF1;SOD2
GO Biological Process	Response To Increased Oxygen Levels	5/6	0.0213414	9.42985	36.2776	TMEM199;ATP6V1G1;CCDC115;ATP6V0A2;ATP6V0D1
GO Biological Process	Ribosomal Large Subunit Export From Nucleus	5/6	0.0213414	9.42985	36.2776	NPM1;NMD3;NUP88;SDAD1;RAN
GO Biological Process	Short-Chain Fatty Acid Metabolic Process	5/6	0.0213414	9.42985	36.2776	MCEE;PCCA;ACSM1;OXSM;PCCB
GO Biological Process	tRNA 3'-End Processing	5/6	0.0213414	9.42985	36.2776	PTCD1;SSB;TRMT10C;ELAC2;HSD17B10
Reactome	Lysosome Vesicle Biogenesis	18/34	0.0216689	2.12326	8.13609	APP;HSPA8;CLTC;AP4E1;AP1B1;CLTA;ARRB1;AP4B1;DNM2;AP4M1;VAMP8;VAMP7;AP1G1;AP1S2;AP1S1;AP1S3;AP1M1;TXNDC5
GO Biological Process	DNA Damage Checkpoint Signaling	18/34	0.0216689	2.12326	8.13609	H2AX;DOT1L;HUS1;MRPL36;USP28;CHEK2;CHEK1;TIPRL;E2F1;RAD17;CLSPN;NBN;TP53BP1;CEP63;ATRIP;ATR;RAD9A;RHNO1
GO Biological Process	Macromolecule Biosynthetic Process	77/183	0.0218236	1.37326	5.25239	RPL4;MRPS17;HBS1L;MRPS15;MRPS16;RPL32;RPL34;MRPS11;MRPS12;MRPL36;MRPL37;MRPL34;YARS2;EEF1B2;MRPL41;MRPL3;MRPL42;RPS17;EEF2K;RPL36AL;RPLP2;MRPL9;EIF5A;EIF5AL1;TSFM;PABPC4;MRPS18B;MRPS18A;MRPS21;MRPS7;GTPBP1;DARS1;MRPL43;MRPS5;MRPS18C;TUFM;MRPL51;RPL24;MRRF;MRPL18;MRPS33;GCNT1;SRBD1;MRPL14;RRBP1;MRPL12;TYMS;MRPL13;GSPT1;MRPL10;MRPL11;MRPL55;POLD3;TERT;POLD1;POLD2;ST3GAL4;RPL14;IGF2BP3;RPS27A;ABCF1;…
GO Biological Process	Proteasomal Protein Catabolic Process	91/220	0.0222686	1.33394	5.07507	FAF1;CCDC47;KIF14;ARRB1;PSMD8;ANKRD9;PSMD6;PSMD7;PSMD2;DDI2;PSMD3;TRIM3;PSMD1;SKP2;FBXW5;FBXW11;DNAJB12;AXIN1;UBE4B;RAD23A;ARMC8;KCTD5;RBX1;RNF41;DDB1;PSMA5;PSMA6;RNF126;PSMA3;PSMA4;PSMA1;PSMA2;TBL1XR1;PSME4;TRIM13;PLAA;PSMD12;VCP;PSMD11;PSMD14;PSMD13;SEL1L;DERL1;RHOBTB3;NEDD4L;RNF4;RNF5;PSMA7;PSMB6;RMND5B;PSMB7;ERLEC1;SH3BGRL;ZNRF2;PSMB5;SHARPIN;PSMB2;RNF139;PSMB3;HECTD3;PSMB1;PMAIP1;FEM1C;TBL1X…
WikiPathway	Omega 9 Fatty Acid Synthesis	9/14	0.0227667	3.39567	12.844	ELOVL1;FADS2;ACSL1;ELOVL5;SCD;ELOVL2;FASN;ACSL3;FADS1
WikiPathway	Riboflavin And CoQ Disorders	9/14	0.0227667	3.39567	12.844	COQ2;FLAD1;SLC52A2;RFK;PDSS1;COQ9;COQ8A;APTX;COQ6
GO Biological Process	COPII-coated Vesicle Cargo Loading	9/14	0.0227667	3.39567	12.844	RAB1A;SEC13;SEC24B;SEC24A;SAR1A;SEC24D;SEC23B;SEC24C;SEC31A
GO Biological Process	Histone mRNA Catabolic Process	9/14	0.0227667	3.39567	12.844	SSB;TUT7;EXOSC10;EXOSC4;ERI1;LSM1;TUT1;MTPAP;DCP2
GO Biological Process	Mitotic intra-S DNA Damage Checkpoint Signaling	9/14	0.0227667	3.39567	12.844	MDC1;TIPIN;MRE11;EME1;FANCD2;CHEK2;HUS1;RAD17;RAD9A
GO Biological Process	Polarized Epithelial Cell Differentiation	9/14	0.0227667	3.39567	12.844	CDC42;SLC9A3R1;OPHN1;MSN;SCRIB;ZDHHC7;SYNE4;EZR;RHOA
GO Biological Process	Positive Regulation Of Mitochondrial Translation	9/14	0.0227667	3.39567	12.844	RPUSD4;COA3;TRUB2;TRMT10C;FASTKD2;UQCC2;MPV17L2;METTL8;RCC1L
GO Biological Process	Protein Maturation By Iron-Sulfur Cluster Transfer	9/14	0.0227667	3.39567	12.844	ISCA1;GLRX3;GLRX5;BOLA3;MMS19;CIAO2A;CIAO2B;CISD3;CIAO1
GO Biological Process	tRNA 5'-End Processing	9/14	0.0227667	3.39567	12.844	POP7;SSB;TRMT10C;POP1;POP4;PRORP;RPP30;RPP40;RPP25L
GO Biological Process	Ubiquinone Metabolic Process	9/14	0.0227667	3.39567	12.844	NQO1;COQ3;UBIAD1;COQ2;COQ8B;PDSS1;COQ9;COQ8A;COQ6
Reactome	Cytosolic Sensors Of Pathogen-Associated DNA	30/63	0.0227756	1.71651	6.49197	CRCP;MRE11;PRKDC;DDX41;TBK1;NKIRAS1;UBC;POLR2F;IKBKG;LRRFIP1;POLR2H;RPS27A;POLR2K;POLR2L;XRCC6;CHUK;XRCC5;TREX1;TICAM1;NFKB2;NFKBIA;POLR3A;POLR3B;POLR3D;POLR3E;POLR3F;POLR3G;POLR3H;POLR3K;MYD88
GO Biological Process	Telomere Organization	30/63	0.0227756	1.71651	6.49197	DCLRE1B;BLM;RTEL1;DCLRE1C;MRE11;PRKDC;DOT1L;RECQL4;TFPT;TERT;RUVBL2;RUVBL1;NBN;XRCC6;PARP1;XRCC5;ACTR5;PTGES3;ACTL6A;HUS1;RPA2;UCHL5;RAD51D;RAD50;APEX1;RPA3;POT1;DNA2;ATR;EZH2
WikiPathway	Translation Inhibitors In Chronically Activated PDGFRA Cells	23/46	0.0228949	1.8877	7.12954	MAP2K3;EIF4A1;MAP2K4;MAP2K1;PRKCD;PRKCA;MTOR;RPS6KA4;RPS6KB1;RPS6KA2;AKT2;RPS6KA1;AKT3;RPS6KB2;PIM1;EIF4EBP1;PDCD4;AKT1;PIM2;EIF4E;EIF4B;PDK1;EIF4G1
Reactome	RNA Polymerase I Transcription Initiation	23/46	0.0228949	1.8877	7.12954	HDAC2;RRN3;CCNH;GTF2H1;TTF1;GTF2H3;GATAD2A;TAF1D;CDK7;KAT2A;RBBP4;POLR1A;POLR1B;TAF1A;POLR2F;POLR1E;POLR1F;POLR2H;RBBP7;POLR1G;MTA2;POLR2K;POLR2L
Reactome	Glucuronidation	14/25	0.0232983	2.40161	9.02854	UGT2B10;UGT1A10;UGT2B11;UGT1A1;UGT2B28;UGDH;UGT1A5;UGT1A4;UGT2B4;UGT1A3;UGT1A9;UGT1A8;UGT1A7;UGT1A6
GO Biological Process	Mismatch Repair	14/25	0.0232983	2.40161	9.02854	PCNA;RNASEH2A;LIG1;MCM8;TREX1;RPA2;MLH1;POLD3;MSH6;MSH2;EXO1;TDG;RPA3;PMS1
GO Biological Process	Mitotic Cell Cycle Checkpoint Signaling	14/25	0.0232983	2.40161	9.02854	MRE11;BRCA1;AURKB;CHFR;INIP;ZWINT;DEPDC1B;RAD50;CHEK1;UIMC1;RBBP8;NABP2;NBN;CDK5RAP3
GO Biological Process	Organophosphate Ester Transport	14/25	0.0232983	2.40161	9.02854	SCARB1;OSBPL8;PRELID1;OSBPL5;PITPNB;PITPNA;OSBPL2;PCTP;TRIAP1;VAPA;SLC25A19;OSBP;LDLR;PRELID3B
GO Biological Process	Purine Ribonucleotide Catabolic Process	14/25	0.0232983	2.40161	9.02854	ENTPD4;SORD;FITM2;NT5C2;NUDT9;HINT1;PNP;SUCLA2;NUDT19;SUCLG2;SUCLG1;MLYCD;HPRT1;PDE9A
GO Biological Process	Secretory Granule Organization	14/25	0.0232983	2.40161	9.02854	VPS33B;AP1B1;AP3D1;HPS6;HPS5;AP3M1;AP1G1;BLOC1S2;BLOC1S3;AP1S2;AP1S1;AP3S2;AP1S3;AP1M1
Reactome	HDR Thru MMEJ (alt-NHEJ)	8/12	0.023984	3.77271	14.0736	FEN1;RAD50;MRE11;PARP1;PARP2;RBBP8;XRCC1;BRCA2
GO Biological Process	Exonucleolytic Catabolism Of Deadenylated mRNA	8/12	0.023984	3.77271	14.0736	EXOSC7;EXOSC5;CNOT7;EXOSC9;EXOSC8;EXOSC3;EXOSC2;DCP2
GO Biological Process	Folic Acid Metabolic Process	8/12	0.023984	3.77271	14.0736	MTHFD2;SHMT2;SHMT1;FPGS;MTHFD2L;MTHFS;SLC25A32;SLC19A1
GO Biological Process	Mitotic DNA Integrity Checkpoint Signaling	8/12	0.023984	3.77271	14.0736	ORC1;CHEK2;HUS1;RAD17;CLSPN;NAE1;TOPBP1;TICRR
GO Biological Process	Negative Regulation Of Mitochondrial Membrane Permeability	8/12	0.023984	3.77271	14.0736	ARHGAP11B;SLC35F6;MPV17L;FZD9;BAK1;SLC25A5;SLC25A4;HSPA1A
GO Biological Process	Protein Insertion Into Mitochondrial Inner Membrane	8/12	0.023984	3.77271	14.0736	TIMM10B;TIMM8B;TOMM70;TIMM8A;TIMM9;TIMM13;TIMM22;TIMM10
GO Biological Process	Pyrimidine Deoxyribonucleotide Catabolic Process	8/12	0.023984	3.77271	14.0736	NT5C;MBD4;DUT;NEIL2;NTHL1;OGG1;TDG;UNG
GO Biological Process	Regulation Of Retrograde Protein Transport, ER To Cytosol	8/12	0.023984	3.77271	14.0736	ERLEC1;DERL3;EDEM1;EDEM2;DERL2;YOD1;UBE2G2;UBE2J1
GO Biological Process	Negative Regulation Of Mitochondrion Organization	20/39	0.0239904	1.9868	7.41096	SLC35F6;PRELID1;GPX1;TFRC;BNIP3;MPV17L;FZD9;OMA1;TRIAP1;IGF1;NOL3;OPA1;PPIF;AKT1;BAK1;SLC25A5;FXN;SLC25A4;BCL2L1;HSPA1A
GO Biological Process	Regulation Of Mitotic Spindle Organization	20/39	0.0239904	1.9868	7.41096	GPSM2;STIL;BORA;CLTC;PLK1;GNAI1;EML3;TPX2;PSRC1;CENPJ;NUP62;CHMP2B;DRG1;SASS6;TACC3;CHMP4A;MAP9;HSPA1B;CHMP5;HSPA1A
WikiPathway	Insulin Signaling In Adipocytes Normal Condition	6/8	0.0240686	5.65829	21.0876	TBC1D4;RPS6KB1;IRS1;AKT2;SLC2A4;MTOR
WikiPathway	Insulin Signaling In Adipocytes Diabetic Condition	6/8	0.0240686	5.65829	21.0876	TBC1D4;RPS6KB1;IRS1;AKT2;SLC2A4;MTOR
WikiPathway	Cerebral Organic Acidurias Including Diseases	6/8	0.0240686	5.65829	21.0876	GCDH;ACY1;MDH2;IDH2;D2HGDH;L2HGDH
Reactome	CDC6 Association With ORC:origin Complex	6/8	0.0240686	5.65829	21.0876	ORC5;SLC25A15;ORC6;MCM8;ORC3;CDC6
GO Biological Process	AMP Biosynthetic Process	6/8	0.0240686	5.65829	21.0876	NUDT2;ADSS2;GART;PAICS;PFAS;APRT
GO Biological Process	GMP Metabolic Process	6/8	0.0240686	5.65829	21.0876	GMPS;HPRT1;NT5C2;GART;PAICS;PFAS
GO Biological Process	Isoprenoid Biosynthetic Process	6/8	0.0240686	5.65829	21.0876	IDI1;MVK;GGPS1;MVD;PDSS1;HMGCR
GO Biological Process	Multi-Pass Transmembrane Protein Insertion Into ER Membrane	6/8	0.0240686	5.65829	21.0876	NOMO3;WDR83OS;NCLN;TMEM147;NOMO2;RAB5IF
GO Biological Process	Nucleic Acid Transport	6/8	0.0240686	5.65829	21.0876	NXF2;HNRNPA2B1;YBX1;CKAP5;NXF5;RTRAF
GO Biological Process	Peptidyl-Lysine Monomethylation	6/8	0.0240686	5.65829	21.0876	SETD4;SETD3;SETD7;SMYD2;EHMT1;KMT5A
GO Biological Process	Positive Regulation Of Ligase Activity	6/8	0.0240686	5.65829	21.0876	XRCC4;ANTKMT;ATPSCKMT;XRCC1;GCLM;NHEJ1
GO Biological Process	Proteasome Assembly	6/8	0.0240686	5.65829	21.0876	NT5C3A;PSMD9;PSMD11;OTUD6B;PSMG1;PSMG2
GO Biological Process	Protein Hexamerization	6/8	0.0240686	5.65829	21.0876	UGDH;MAT2A;TWNK;LRRC8C;YME1L1;LRRC8A
GO Biological Process	Purine Nucleoside Bisphosphate Catabolic Process	6/8	0.0240686	5.65829	21.0876	SUCLA2;NUDT19;SUCLG2;FITM2;SUCLG1;MLYCD
GO Biological Process	Ribonucleoside Bisphosphate Catabolic Process	6/8	0.0240686	5.65829	21.0876	SUCLA2;NUDT19;SUCLG2;FITM2;SUCLG1;MLYCD
GO Biological Process	Somatic Recombination Of Immunoglobulin Gene Segments	6/8	0.0240686	5.65829	21.0876	MSH6;MSH2;XRCC4;PRKDC;TCF3;NHEJ1
GO Biological Process	succinyl-CoA Metabolic Process	6/8	0.0240686	5.65829	21.0876	SUCLA2;NUDT19;OGDH;DLST;SUCLG2;SUCLG1
GO Biological Process	Vitamin K Metabolic Process	6/8	0.0240686	5.65829	21.0876	VKORC1;CBR1;NQO1;VKORC1L1;UBIAD1;GGCX
Reactome	Translocation Of SLC2A4 (GLUT4) To Plasma Membrane	25/51	0.0240725	1.8152	6.76469	YWHAE;RALA;SNAP23;PRKAG1;SLC2A4;YWHAQ;AKT2;AKT1;RAB8A;YWHAG;YWHAH;PRKAB2;RAB4A;EXOC8;RALGAPA2;YWHAZ;RAB11A;TBC1D1;MYO1E;RALGAPB;TBC1D4;RAB14;MYH9;EXOC6;EXOC5
Reactome	PERK Regulates Gene Expression	17/32	0.0243469	2.13885	7.94657	HSPA5;EIF2AK3;EIF2S2;EIF2S1;HERPUD1;EXOSC7;EXOSC6;EXOSC5;EXOSC4;EIF2S3;EXOSC9;KHSRP;EXOSC8;EXOSC3;EXOSC2;ATF3;DCP2
GO Biological Process	Purine Ribonucleoside Triphosphate Metabolic Process	17/32	0.0243469	2.13885	7.94657	HSPA8;GNAI3;OLA1;ENTPD7;CTNS;AK4;GTPBP1;CLPX;OPA1;RAB23;MFN1;ENPP1;NDUFS1;NADK;HSPA1B;RAN;HSPA1A
GO Biological Process	Regulation Of Ubiquitin-Protein Transferase Activity	17/32	0.0243469	2.13885	7.94657	DCUN1D5;FEM1A;DCUN1D3;LIMK1;PLK1;AXIN1;BUB1B;PARK7;UBE2L3;CDC20;BAG5;UBE2N;MAGEA2;TRIB3;BUB3;FBXO5;MAD2L1
WikiPathway	Trans Sulfuration Pathway	7/10	0.0246037	4.40119	16.3058	MPST;DNMT1;AHCY;GOT1;MTR;MAT2B;GCLM
WikiPathway	TCA Cycle In Senescence	7/10	0.0246037	4.40119	16.3058	FH;PDHA1;PDP2;GOT1;ME1;TP53;PDK1
Reactome	Integration Of Provirus	7/10	0.0246037	4.40119	16.3058	XRCC6;XRCC4;XRCC5;HMGA1;BANF1;PPIA;KPNA1
Reactome	Zinc Influx Into Cells By SLC39 Gene Family	7/10	0.0246037	4.40119	16.3058	SLC39A6;SLC39A10;SLC39A7;SLC39A1;SLC39A14;SLC39A4;SLC39A3
GO Biological Process	Copper Ion Transport	7/10	0.0246037	4.40119	16.3058	STEAP3;STEAP4;SLC31A2;SLC31A1;COX17;SLC11A2;CUTC
GO Biological Process	Establishment Of Epithelial Cell Apical/Basal Polarity	7/10	0.0246037	4.40119	16.3058	CDC42;SLC9A3R1;OPHN1;MSN;EZR;SYNE4;RHOA
GO Biological Process	Mitochondrial Protein Processing	7/10	0.0246037	4.40119	16.3058	MIPEP;IMMP1L;STOML2;PMPCB;YME1L1;PMPCA;OMA1
GO Biological Process	Mitotic Spindle Elongation	7/10	0.0246037	4.40119	16.3058	RACGAP1;INCENP;PRC1;KIF4A;BIRC5;CDCA8;KIF23
GO Biological Process	Mitotic Spindle Midzone Assembly	7/10	0.0246037	4.40119	16.3058	RACGAP1;INCENP;PRC1;KIF4A;BIRC5;CDCA8;KIF23
GO Biological Process	Negative Regulation Of Mitochondrial Outer Membrane Permeabilization Involved In Apoptotic Signaling Pathway	7/10	0.0246037	4.40119	16.3058	SLC35F6;MPV17L;FZD9;BAK1;SLC25A5;SLC25A4;HSPA1A
GO Biological Process	Nuclear-Transcribed mRNA Catabolic Process, Exonucleolytic, 3'-5'	7/10	0.0246037	4.40119	16.3058	EXOSC7;EXOSC6;EXOSC5;EXOSC4;EXOSC9;EXOSC8;EXOSC3
Reactome	Signaling By TGF-beta Receptor Complex	41/91	0.0255231	1.54874	5.68106	ITGB1;RNASEH2A;ITGB5;LTBP4;UBE2D1;NEDD4L;CCNC;NEDD8;YBX1;CBL;MTMR4;PPP1CB;PPP1CC;MYC;UBC;ITGB8;PMEPA1;ITGAV;E2F4;E2F5;RPS27A;MEN1;WWTR1;TGFB2;PARP1;SMURF2;SMURF1;STAT1;RHOA;TGFBR1;UCHL5;TGFBR2;PPP1CA;FKBP1A;SKI;PPM1A;RBL1;SRFBP1;STUB1;TRIM33;UBE2M
GO Biological Process	Regulation Of DNA Recombination	22/44	0.0257527	1.88757	6.90703	BLM;RTEL1;MRE11;KDM1A;RPA2;H1-0;SPIDR;H1-10;H1-2;RAD51AP1;MSH6;H1-4;RAD50;PPP4C;RAD51;PPP4R2;MSH2;SHLD2;CHEK1;SMARCAD1;KPNA2;KPNA1
Reactome	TP53 Regulates Metabolic Genes	37/81	0.0259915	1.58805	5.79634	YWHAE;COX7B;COX16;COX18;PRKAG1;COX6A1;COX5A;TXN2;YWHAQ;AKT2;PRDX1;AKT3;AKT1;COX14;YWHAG;YWHAH;UBL4A;GPX2;PRKAB2;TXNRD1;GSR;TSC2;YWHAZ;LRPPRC;MTOR;COX6B1;COX7A2L;GNPDA1;SCO1;RHEB;DDIT4;RRAGD;AGO2;CYCS;LAMTOR1;TP53;LAMTOR5
GO Biological Process	Cytoskeleton-Dependent Cytokinesis	37/81	0.0259915	1.58805	5.79634	RTKN;CDCA8;CENPA;AURKB;SEPTIN10;RACGAP1;CFL1;STMN1;NUSAP1;ECT2;BBS4;CEP55;USP8;EXOC8;SEPTIN2;PLK1;CKAP2;KIF23;TMEM250;RHOA;CIT;RHOB;ANLN;BIN3;ESPL1;INCENP;KIF4A;RAB35;BIRC5;JTB;TRIM36;CHMP4A;EXOC6;NOX5;EXOC5;KIF20A;STAMBP
GO Biological Process	Lipid Biosynthetic Process	33/71	0.0260535	1.63981	5.98136	AGPAT5;ACSS2;MVK;ACSM3;ACSM1;LPCAT1;FITM2;HMGCR;CLN8;ACACA;GPAT4;PIP5K1A;PDSS1;MLYCD;FADS1;FDFT1;SREBF1;XBP1;PCYT2;GGPS1;ACSL1;SRD5A1;OXSM;CYP51A1;HSD3B1;LSS;MCAT;ACLY;DOLPP1;FASN;NDUFAB1;MVD;LCP1
WikiPathway	Photodynamic Therapy Induced HIF 1 Survival Signaling	19/37	0.0270062	1.99218	7.19514	BNIP3L;SLC16A1;ANGPT2;PDHA1;BNIP3;SLC2A1;SLC2A3;HIF1A;HK1;VEGFA;LDHA;PFKL;PKM;PGK1;PMAIP1;BIRC5;BAK1;TP53;BCL2L1
Reactome	Activation Of BH3-only Proteins	16/30	0.0273716	2.15667	7.76025	YWHAE;PPP1R13B;DYNLL2;YWHAZ;PPP3R1;PPP3CC;YWHAQ;AKT2;AKT3;E2F1;TP53BP2;AKT1;PMAIP1;TP53;YWHAG;YWHAH
Reactome	RNA Polymerase I Transcription Termination	16/30	0.0273716	2.15667	7.76025	CCNH;GTF2H1;TTF1;GTF2H3;TAF1D;CDK7;POLR1A;POLR1B;TAF1A;POLR2F;POLR1E;POLR1F;POLR2H;POLR1G;POLR2K;POLR2L
GO Biological Process	Mitotic G2 DNA Damage Checkpoint Signaling	16/30	0.0273716	2.15667	7.76025	BLM;MRE11;PLK1;BRCA1;CDC14B;TICRR;RINT1;DEPDC1B;TAOK3;CHEK1;UIMC1;CDK1;CLSPN;NBN;TOPBP1;CDK5RAP3
WikiPathway	Pancreatic Adenocarcinoma Pathway	40/89	0.0283311	1.5417	5.4943	RALA;ARAF;PEBP1;BRCA2;EGFR;CDC42;AKT2;AKT3;E2F1;AKT1;PAK6;E2F2;E2F3;IKBKG;BAK1;PAK4;MAP2K1;RALBP1;TGFB2;CHUK;EGF;STAT1;PRKCD;RIPK4;STAT3;RHOA;TGFBR1;MTOR;TGFBR2;BUB1B-PAK6;VEGFA;GADD45G;RAD51;CDK6;RPS6KB1;CDK4;RPS6KB2;RAF1;TP53;BCL2L1
GO Biological Process	Ubiquitin-Dependent Protein Catabolic Process	145/367	0.0287204	1.23597	4.38787	UBE3C;UBE2D2;UBE2D1;CCAR1;UBE2L3;HERC5;PSMD8;HERC4;PSMD9;HERC3;PSMD6;CDC23;PSMD7;PSMD2;PSMD3;PSMD1;FBXO8;SKP2;HERC6;FBXW5;ARRDC1;FBXW11;UBE2E1;UBE4B;ARMC8;KCTD5;RC3H2;RBX1;RNF126;TBL1XR1;TRIM13;PLAA;CHMP4A;PSMD12;VCP;PSMD11;PSMD14;PSMD13;UBA6;RHOBTB3;NEDD4L;ANAPC11;SHARPIN;NAE1;KLHDC2;NDFIP2;XBP1;UBE2I;KLHL25;SMURF2;UBE2B;SMURF1;UBE2C;SIAH2;BFAR;COPS3;APPBP2;UBXN11;UBE2S;CHMP2B;MKRN2;RNF185;UBE2K…
GO Biological Process	Positive Regulation Of Protein Modification By Small Protein Conjugation Or Removal	36/79	0.0289354	1.58095	5.60082	HDAC3;PAXIP1;KDM1A;DCUN1D5;PHF23;DCUN1D3;MYCBP2;FAM107A;DERL1;UBE2D1;BRCA1;BCL10;RCHY1;HSPBP1;INAVA;MALT1;UBE2L3;UBQLN1;CDK5RAP3;PIAS4;FANCI;NDFIP2;CENPX;RIPK2;SPHK1;AXIN1;COMMD1;GNL3;PIAS1;FKBP1A;TBC1D7;SPRTN;UBA2;STUB1;SAE1;CENPS
GO Biological Process	Anaphase-Promoting Complex-Dependent Catabolic Process	12/21	0.0289729	2.51563	8.90883	CDC20;ANAPC13;ANAPC15;CDC23;ANAPC7;UBE2C;UBE2S;CDC27;ANAPC5;ANAPC10;ANAPC11;FBXO31
GO Biological Process	Sulfur Compound Transport	12/21	0.0289729	2.51563	8.90883	SLC5A6;SLC35B2;SLC25A26;SLC26A2;SLC26A1;RACGAP1;SLC22A1;SLC25A10;SLC26A4;SLC25A11;SLC26A6;SLC19A2
Reactome	RHOF GTPase Cycle	21/42	0.0289883	1.88744	6.68317	MTMR1;STEAP3;ACTN1;SNAP23;ARHGAP1;MYO9B;RHOF;LMNB1;AKAP12;SLC4A7;VANGL1;DIAPH1;DEPDC1B;BAIAP2L1;DIAPH3;CAPZB;POTEE;POTEF;ESYT1;TMPO;VAMP3
Reactome	SARS-CoV-2-host Interactions	81/196	0.0302537	1.33139	4.6574	YWHAE;NUP107;HSP90AB1;NUP188;RPS17;TBK1;SNRPD2;YWHAQ;AKT2;AKT3;NUP62;AKT1;SNRPD3;IKBKG;KPNA2;B2M;YWHAG;YWHAH;NUP214;NDC1;TOMM70;IFNAR2;SEC13;NUP210;CHUK;NUP133;RIPK2;VPS33A;VPS33B;IL17RC;YWHAZ;IL17RA;TUFM;NUP50;GEMIN4;SNRPG;GEMIN5;GEMIN6;SNRPE;PIK3C3;NUP98;GEMIN7;SNRPF;UBE2V1;GEMIN8;NUP58;IFNAR1;SNRPB;BECN1;NUP205;POM121;SEH1L;SAR1B;DDX20;NUP160;POM121C;IRAK1;NUP85;G3BP1;G3BP2;NUP88;SMN1;RPS27A;R…
Reactome	Cyclin D Associated Events In G1	23/47	0.0304205	1.80891	6.31786	CDKN2C;CCNH;CKS1B;PPP2CA;PPP2CB;CCND3;CDK7;CDK6;RBL1;PPP2R1B;CCNE2;CCNE1;CDK4;UBC;CDK2;ABL1;E2F1;E2F2;E2F3;E2F4;E2F5;RPS27A;SKP2
GO Biological Process	Regulation Of Signal Transduction By P53 Class Mediator	23/47	0.0304205	1.80891	6.31786	PRMT5;USP7;TP53RK;SETD9;PAK1IP1;NOP2;URB2;RPF2;AURKB;MTOR;AURKA;HIPK2;BOP1;PIP4P1;CHEK2;CHEK1;RRS1;SMYD2;KMT5A;RFFL;SGK1;CDK5RAP3;SOX4
Reactome	Antigen Presentation: Folding, Assembly, Peptide Loading Of Class I MHC	15/28	0.0307909	2.17726	7.57805	PDIA3;BECN1;SEC13;SEC24B;SEC24A;HSPA5;SAR1B;SEC14L2;CANX;PIK3C3;CALR;SEC24D;B2M;SEC24C;SEC31A
Reactome	Mitophagy	15/28	0.0307909	2.17726	7.57805	TOMM70;TOMM40;MTERF3;CSNK2A2;TOMM20;TOMM22;UBC;CSNK2B;MFN1;MFN2;PGAM5;VDAC1;RPS27A;TOMM5;TOMM6
GO Biological Process	Negative Regulation Of G2/M Transition Of Mitotic Cell Cycle	15/28	0.0307909	2.17726	7.57805	AVEN;MRE11;RFPL1;BRCA1;AURKB;CHFR;INIP;DEPDC1B;RAD50;CHEK1;UIMC1;RBBP8;NABP2;NBN;CDK5RAP3
GO Biological Process	Positive Regulation Of mRNA Processing	15/28	0.0307909	2.17726	7.57805	SF3B4;PRMT5;DAZAP1;NCBP1;PRDX6;WDR77;RBM3;RBMXL1;THRAP3;TRA2B;CLNS1A;NCL;TRA2A;LEO1;NUP98
GO Biological Process	Regulation Of Glucose Metabolic Process	15/28	0.0307909	2.17726	7.57805	SLC45A3;IRS1;FOXK2;IRS2;ADIPOR1;GNMT;BCKDK;SELENOS;AKT2;DGKQ;AKT1;PMAIP1;GNB3;MLYCD;PDK1
GO Biological Process	DNA-templated Transcription	82/199	0.0316205	1.32478	4.57572	CRCP;THRB;CCNH;CCDC124;PWP1;RO60;SNAPC2;TRIM24;MTERF1;PRMT5;SUPT16H;PARP1;TSC22D1;TWNK;GTF3A;ETV1;TFB2M;GTF2F1;GTF2F2;MAF;NFX1;MED20;POLR1C;TBPL1;TFAM;TP53;PTMA;GTF2A1;GTF3C2;GTF2A2;GTF3C4;CBFB;CEBPD;GTF3C6;GLIS3;DDX21;MRPL12;FOXO3;PMF1;GTF2E2;TAF5L;MNT;POLR2B;NOCT;HSF1;POLR2D;TAF1A;E2F1;POLR2F;POLR2G;SMN1;POLR2H;RREB1;POLR2K;TEFM;POLR2L;IVNS1ABP;XBP1;MTERF3;TAF13;MTERF4;GTF2H1;DEK;GTF2H3;ELL3;DR…
GO Biological Process	Negative Regulation Of Apoptotic Signaling Pathway	37/82	0.0318783	1.55264	5.35012	SLC35F6;URI1;DDX3X;ASAH2;MPV17L;RTKN2;MAZ;PARK7;TRIAP1;NOC2L;NOL3;THBS1;HERPUD1;OPA1;QARS1;AKT1;ITGAV;BAK1;MEN1;PRELID1;GPX1;PIH1D1;SIAH2;CSNK2A2;FZD9;IGF1;TGFBR1;PSME3;TMBIM1;PPIF;ITGA6;SLC25A5;FXN;SLC25A4;BCL2L1;GRINA;HSPA1A
WikiPathway	Disorders Of Folate Metabolism And Transport	11/19	0.0322461	2.59407	8.90895	DHFR;MTHFD1;SHMT2;MTHFD2;SHMT1;MTHFD2L;MTHFS;MTR;TYMS;GART;SLC19A1
GO Biological Process	Cellular Response To Misfolded Protein	11/19	0.0322461	2.59407	8.90895	VCP;RNF126;TOR1A;DERL1;DNAJB12;UFD1;STUB1;AUP1;RNF5;RNF185;UGGT1
GO Biological Process	rRNA Catabolic Process	11/19	0.0322461	2.59407	8.90895	TRIR;EXOSC7;EXOSC6;EXOSC5;EXOSC10;EXOSC4;EXOSC9;EXOSC8;EXOSC3;EXOSC2;PELO
GO Biological Process	tRNA Metabolic Process	11/19	0.0322461	2.59407	8.90895	POP7;SSB;KARS1;POP1;ELAC2;RPP30;DARS2;ANG;YARS2;DTD1;DTD2
Reactome	TP53 Regulates Transcription Of DNA Repair Genes	29/62	0.0323872	1.65906	5.69055	MDC1;CCNH;BRCA1;POLR2B;CHEK1;POLR2D;ELOA;POLR2F;POLR2G;ELOC;NELFCD;POLR2H;POLR2K;NELFE;POLR2L;FANCI;SUPT16H;FANCC;GTF2H1;SSRP1;GTF2F1;GTF2H3;MLH1;GTF2F2;RAD51D;CDK7;MSH2;FANCD2;TP53
GO Biological Process	Cell Cycle G2/M Phase Transition	20/40	0.0326564	1.88731	6.45785	KHDRBS1;CCDC57;PLK1;FOXM1;PKMYT1;CDC25C;MASTL;TPD52L1;AURKB;CDC25A;AURKA;CDC25B;DNM2;CCNA2;CCNB1;MELK;PPME1;CHEK2;CDK2;CDK1
GO Biological Process	mRNA 3'-End Processing	20/40	0.0326564	1.88731	6.45785	APP;SLBP;ZNF473;CPSF7;CPSF1;NCBP1;CPSF3;CSTF2;SSU72;CSTF2T;CDC73;LSM10;PCF11;LEO1;PAPOLA;TUT1;RPRD1A;PABPC1;MTPAP;GRSF1
GO Biological Process	Response To UV	44/100	0.0329028	1.48395	5.06649	FEN1;TMEM161A;PCNA;KDM1A;DCUN1D3;ZBTB1;TRIAP1;NOC2L;TENT4A;CCAR2;AURKB;EGFR;AQP1;PRIMPOL;MYC;RUVBL2;SMPD1;POLD1;PCLAF;USP1;SDF4;BAK1;MEN1;NPM1;GPX1;UBE2B;PARP1;METTL3;PRKCD;REV1;UBE4B;EIF2AK4;USP28;EIF2S1;CDC25A;RBX1;MSH6;DDB1;MSH2;SPRTN;TP53;RHNO1;ATR;COPS9
Reactome	Interleukin-1 Family Signaling	64/152	0.0335017	1.37418	4.66695	APP;HMGB1;PTPN23;PSMD8;PSMD9;PSMD6;PSMD7;TBK1;NKIRAS1;PSMD2;PSMD3;IKBKG;IKBIP;MAP2K4;MAP2K1;CHUK;FBXW11;IL1R1;RIPK2;RBX1;PSMA5;PSMA6;PSMA3;PSMA4;PSMA1;PSMA2;PSME3;PSME4;PSME2;UBE2V1;TP53;USP14;PSMD12;PSMD11;PSMD14;PSMD13;USP18;PSMA7;PSMB6;PSMB7;PSMB5;IRAK1;PSMB2;PSMB3;UBC;PSMB1;TIFA;RPS27A;PTPN18;STAT3;PTPN11;NFKB2;NFKBIA;SEM1;PSMC6;PSMC3;PSMC4;TNIP2;PSMC1;PSMC2;UBE2N;TAB3;PTPN9;MYD88
WikiPathway	Fluoropyrimidine Activity	17/33	0.0343094	2.00502	6.76158	ABCC4;RRM1;RRM2;XRCC3;GGH;TYMS;DHFR;UCK2;UCK1;TDG;PPAT;FPGS;TK1;UMPS;SLC29A1;TP53;CES2
GO Biological Process	Positive Regulation Of RNA Metabolic Process	17/33	0.0343094	2.00502	6.76158	UTP15;PNPT1;WDR75;NMD3;WDR43;ERN1;SUPV3L1;TRMT112;U2AF2;HABP4;RIOK2;RIOK1;GRSF1;HRAS;SLC38A2;HSPA1A;ZPR1
GO Biological Process	Positive Regulation Of Telomerase Activity	17/33	0.0343094	2.00502	6.76158	CCT2;HSP90AB1;PARM1;NVL;XRCC5;PTGES3;KLF4;GRHL2;MAPK15;AURKB;DKC1;MYC;TCP1;POT1;NEK2;CCT4;WRAP53
Reactome	Attenuation Phase	14/26	0.0346593	2.20131	7.40121	HSPA8;HSP90AB1;HSBP1;MRPL18;PTGES3;DNAJB1;HSPH1;DNAJB6;HSF1;COL4A6;RLN1;FKBP4;HSPA1B;HSPA1A
Reactome	Metal Ion SLC Transporters	14/26	0.0346593	2.20131	7.40121	SLC30A7;SLC30A6;SLC31A1;SLC30A5;SLC11A2;SLC41A1;SLC39A10;SLC30A1;SLC39A14;SLC39A6;SLC39A7;SLC39A1;SLC39A4;SLC39A3
GO Biological Process	Respiratory Chain Complex IV Assembly	14/26	0.0346593	2.20131	7.40121	COA3;COX16;PET100;COX15;COX18;COX17;TIMM21;PET117;SCO1;COX14;COA8;SMIM20;COA6;COX10
GO Biological Process	Nuclear-Transcribed mRNA Catabolic Process	38/85	0.0349039	1.52673	5.12242	HBS1L;TUT7;RBM8A;EIF4A3;SMG8;SMG5;GSPT1;EXOSC7;EXOSC6;EXOSC5;EXOSC10;EXOSC4;ERI1;EXOSC9;MAGOH;EXOSC8;TNKS1BP1;POLR2G;MTPAP;PELO;NCBP1;LSM1;PYM1;CNOT10;MAGOHB;PATL1;RC3H2;CNOT6;CNOT7;PDE12;THRAP3;CSDE1;MRTO4;TUT1;EIF3E;RNPS1;CNOT9;DCP2
Reactome	HCMV Infection	52/121	0.0349989	1.42357	4.77243	ITGB1;TRMU;NUP107;NUP188;IRS1;TXN2;H2BC21;NUP62;VPS36;NUP214;NDC1;DAXX;SEC13;NUP210;NUP133;VPS37B;DYNLL2;H2BC12;DYNC1LI1;TBL1XR1;NUP50;H2BC11;NUP98;CD46;VPS25;NUP58;DYNC1I2;NUP205;POM121;SEH1L;HDAC3;CEBPD;GPS2;HSD17B4;NUP160;EGFR;POM121C;RBBP4;NUP85;MVB12A;NUP88;RBBP7;TBL1X;RANBP2;DUT;RRM1;NUP155;NUP153;CHMP2B;NUP35;EZH2;NUP37
GO Biological Process	Pyruvate Metabolic Process	24/50	0.0352876	1.74234	5.82678	PFKFB2;GPI;PDHX;PFKFB1;TPI1;PDHA1;PGAM1;ENO1;PDHB;ENO3;HK2;HK1;LDHB;LDHA;SRR;PFKL;PKM;ME1;PGK1;PGAM4;VDAC1;DLAT;DLD;GAPDH
WikiPathway	Involvement Of Secretase In Neurodegenerative Diseases	10/17	0.0358094	2.69495	8.97296	SRPK2;APP;PPP2CB;SET;STAT1;AKT2;AKT3;AKT1;TARDBP;LGMN
Reactome	Butyrate Response Factor 1 Binds And Destabilizes mRNA	10/17	0.0358094	2.69495	8.97296	EXOSC7;EXOSC6;EXOSC5;EXOSC4;EXOSC9;EXOSC8;AKT1;EXOSC3;EXOSC2;DCP2
Reactome	Vitamin B5 (Pantothenate) Metabolism	10/17	0.0358094	2.69495	8.97296	SLC25A16;SLC5A6;PANK2;PANK3;PDZD11;PPCS;FASN;ENPP1;COASY;AASDHPPT
GO Biological Process	Negative Regulation Of Oxidative Stress-Induced Intrinsic Apoptotic Signaling Pathway	10/17	0.0358094	2.69495	8.97296	BAG5;MAPK7;HTRA2;NME5;PARK7;NOL3;SOD2;HIF1A;PPIA;NFE2L2
GO Biological Process	Negative Regulation Of Ubiquitin-Protein Transferase Activity	10/17	0.0358094	2.69495	8.97296	CDC20;MAD2L2;BAG5;BAG2;LIMK1;BUB1B;PARK7;BUB3;FBXO5;MAD2L1
Reactome	Intrinsic Pathway For Apoptosis	26/55	0.0359331	1.69238	5.62901	AVEN;YWHAE;PPP1R13B;DIABLO;APIP;PPP3R1;PPP3CC;YWHAQ;AKT2;C1QBP;CASP3;AKT3;E2F1;TP53BP2;AKT1;PMAIP1;BAK1;YWHAG;YWHAH;STAT3;DYNLL2;YWHAZ;NMT1;CYCS;TP53;BCL2L1
Reactome	TCR Signaling	50/116	0.0360425	1.43095	4.75513	UBE2D2;UBE2D1;PTPRJ;PSMD8;PSMD9;PSMD6;PSMD7;PSMD2;PSMD3;IKBKG;NCK1;CHUK;FBXW11;RIPK2;PSMA5;PSMA6;PSMA3;PSMA4;PSMA1;PSMA2;PSME3;PSME4;PSME2;UBE2V1;PSMD12;PSMD11;PSMD14;PSMD13;BCL10;MALT1;PSMA7;PSMB6;PSMB7;PSMB5;PSMB2;PSMB3;UBC;PSMB1;CSK;RPS27A;NFKBIA;SEM1;CD4;PSMC6;PSMC3;PSMC4;PSMC1;PSMC2;UBE2N;PKN1
Reactome	HSP90 Chaperone Cycle For Steroid Hormone Receptors (SHR) In Presence Of Ligand	19/38	0.0368208	1.88719	6.23091	DCTN6;DCTN5;DYNC1I2;HSPA8;HSP90AB1;PTGES3;DYNLL2;DNAJA1;DNAJB1;STIP1;DYNC1LI1;ACTR1A;CAPZB;CAPZA1;DNAJA2;FKBP4;HSPA1B;FKBP5;HSPA1A
Reactome	mTORC1-mediated Signaling	13/24	0.0390395	2.22974	7.23146	MTOR;FKBP1A;EEF2K;RPS6KB1;RHEB;AKT1S1;RRAGD;EIF4EBP1;LAMTOR1;EIF4E;EIF4B;EIF4G1;LAMTOR5
GO Biological Process	mRNA Polyadenylation	13/24	0.0390395	2.22974	7.23146	APP;PNPT1;CPSF1;CPSF3;SSU72;CDC73;PCF11;LEO1;PAPOLA;TUT1;PABPC1;GRSF1;MTPAP
WikiPathway	miRNAs Involved In DNA Damage Response	9/15	0.0396312	2.82951	9.13404	H2AX;CCND3;CDK6;CCNE1;MYC;E2F1;ABL1;TP53;CDC25A
WikiPathway	Biomarkers For Pyrimidine Metabolism Disorders	9/15	0.0396312	2.82951	9.13404	NT5C3A;NT5C;RRM1;RRM2;PUS1;CKB;TYMS;UMPS;DHODH
WikiPathway	Omega 3 Omega 6 Fatty Acid Synthesis	9/15	0.0396312	2.82951	9.13404	FADS2;ACSL1;ELOVL5;ELOVL2;PLA2G4A;ACSL3;PLA2G5;ACOX3;FADS1
WikiPathway	Iron Sulfur Cluster Biogenesis	9/15	0.0396312	2.82951	9.13404	HSPA9;NARF;LYRM4;ABCB7;GLRX5;CIAO2B;FXN;NUBP1;NUBP2
GO Biological Process	Cellular Glucuronidation	9/15	0.0396312	2.82951	9.13404	UGT2B10;UGT1A10;UGT2B28;UGT1A4;UGT2B4;UGT1A9;UGT1A8;UGT1A7;UGT1A6
GO Biological Process	Coenzyme A Metabolic Process	9/15	0.0396312	2.82951	9.13404	SLC25A16;ACLY;PANK2;ACOT7;PANK3;PPCS;NUDT19;CROT;COASY
GO Biological Process	Glucuronate Metabolic Process	9/15	0.0396312	2.82951	9.13404	UGT2B10;UGT1A10;UGT2B28;UGT1A4;UGT2B4;UGT1A9;UGT1A8;UGT1A7;UGT1A6
GO Biological Process	Regulation Of Amyloid Fibril Formation	9/15	0.0396312	2.82951	9.13404	APP;USP8;PFDN1;PFDN2;PSEN1;PFDN4;CRYAB;LDLR;PFDN6
Reactome	Late SARS-CoV-2 Infection Events	27/58	0.0405948	1.64407	5.26778	RPN2;MOGAT2;PRKCSH;TUSC3;ZDHHC20;RPN1;ZDHHC5;MAGT1;GANAB;UBC;ST3GAL4;RPS27A;GOLGA7;SRPK2;ST6GAL1;UBE2I;PRMT1;CSNK1A1;GALNT1;EDEM2;PARP16;DDOST;SRPK1;ZDHHC9;DAD1;CANX;STT3A
WikiPathway	Alzheimer 39 S Disease And miRNA Effects	104/260	0.0407654	1.26041	4.03321	APP;IRS1;ARAF;IRS2;CALML4;PSMD8;PSMD9;PSMD6;PSMD7;TUBB3;AKT2;PSMD2;AKT3;PSMD3;AKT1;PSMD1;MAP3K5;MAP2K1;CSNK2A2;ADAM10;TUBA4A;ERN1;ADAM17;CSNK2B;VDAC3;PPIF;VDAC2;VDAC1;RAF1;PPID;PSMD12;PSMD14;PSMD13;PSEN2;ITPR3;PSEN1;PPP3R1;KLC2;ATG101;DVL1;FADD;NRBF2;NAE1;FZD1;XBP1;FZD5;EIF2AK3;FZD9;FZD8;EIF2S1;SEM1;GNAQ;CYCS;CALM3;CALM2;ATP2A2;IDE;TUBA1C;TUBA1B;PPP3CC;TUBA1A;CASP3;HRAS;PSENEN;CHUK;TUBB;AXIN1;WIP…
WikiPathway	Alzheimer 39 S Disease	104/260	0.0407654	1.26041	4.03321	APP;IRS1;ARAF;IRS2;CALML4;PSMD8;PSMD9;PSMD6;PSMD7;TUBB3;AKT2;PSMD2;AKT3;PSMD3;AKT1;PSMD1;MAP3K5;MAP2K1;CSNK2A2;ADAM10;TUBA4A;ERN1;ADAM17;CSNK2B;VDAC3;PPIF;VDAC2;VDAC1;RAF1;PPID;PSMD12;PSMD14;PSMD13;PSEN2;ITPR3;PSEN1;PPP3R1;KLC2;ATG101;DVL1;FADD;NRBF2;NAE1;FZD1;XBP1;FZD5;EIF2AK3;FZD9;FZD8;EIF2S1;SEM1;GNAQ;CYCS;CALM3;CALM2;ATP2A2;IDE;TUBA1C;TUBA1B;PPP3CC;TUBA1A;CASP3;HRAS;PSENEN;CHUK;TUBB;AXIN1;WIP…
WikiPathway	Androgen Receptor Network In Prostate Cancer	47/109	0.0408283	1.43169	4.57909	BLM;SMARCD2;MRE11;PRKDC;HSD17B4;KLK3;KLK2;BRCA1;ELK1;NDRG1;CRKL;RAP1A;MYC;CHEK2;CASP3;CHEK1;EIF4EBP1;E2F1;AKT1;PTK2B;HRAS;ABCC4;SMARCC1;MAP2K1;STAT1;PLK1;ACTL6A;HSD3B1;STAT3;TSC2;PTPN11;CDC25A;MTOR;CDC25B;SMARCA4;MSH6;RAD50;MSH2;CDK4;RHEB;CDK2;CDK1;SPRY1;RAF1;TP53;FKBP5;ATR
GO Biological Process	Negative Regulation Of Organelle Assembly	18/36	0.041556	1.88706	6.00219	RBM14;USP10;PHF23;GDI2;TESK1;CCP110;KIF24;MTM1;KAT2A;MPHOSPH9;TBC1D30;TBC1D7;CDK10;SMCR8;TMEM39A;TRIM37;SEC22B;CDK5RAP2
GO Biological Process	Endomembrane System Organization	80/196	0.0418426	1.30333	4.13656	USP6NL;PI4K2B;PLEKHF1;RAB22A;LMNB2;LMNB1;GOLGA2;RAB43;SEC61A1;GOLGA5;SERP1;SMPD4;FAM174B;TMED3;TMED2;TRAPPC11;TMED1;TMED7;DNM1L;RAB8A;PLEKHJ1;RAB2A;USP8;TMED9;JAGN1;EXOC8;COG5;VPS33B;ZFP69B;CTDNEP1;GORASP2;ZW10;GORASP1;TLCD1;BLZF1;RAB1A;TMED10;RAB1B;ATL2;ARL1;TOR1AIP2;CDC42;LMAN1;SLC9A3R1;SYNGR2;BAG5;BNIP1;RAB29;DYM;USP50;SEC31A;ARFGEF2;TOR1A;ATP8B2;NUP155;CSNK1A1;ATP8B1;SEC16A;RNF26;SURF4;GBF1;O…
Reactome	Fc Epsilon Receptor (FCERI) Signaling	55/130	0.0419481	1.38521	4.39294	UBE2D2;UBE2D1;PSMD8;PSMD9;PSMD6;PSMD7;PSMD2;PSMD3;IKBKG;HRAS;MAP2K4;CHUK;FBXW11;VAV2;PSMA5;PSMA6;PSMA3;PSMA4;PSMA1;SLC7A8;PSMA2;PSME3;PSME4;PSME2;UBE2V1;PSMD12;PSMD11;PSMD14;PSMD13;SHC1;ITPR3;BCL10;MALT1;PSMA7;PSMB6;PSMB7;PPP3R1;NRAS;PSMB5;PSMB2;PSMB3;UBC;PSMB1;RPS27A;NFATC3;NFKBIA;SEM1;PSMC6;PSMC3;PSMC4;PSMC1;PSMC2;UBE2N;TAB3;PKN1
WikiPathway	7Q11 23 Copy Number Variation Syndrome	45/104	0.0420257	1.44038	4.56526	H2AX;BECN1;UBIAD1;HDAC2;PCNA;HDAC3;CLTC;ATP5MC2;ATP5MC3;DDX21;DLST;CHTF18;ACACA;ATP5MC1;ABHD11;ATP5F1B;MYC;CFL1;NUP62;BCL7B;EIF4H;MVB12A;BUD23;EIF2A;RFC5;RFC2;ATP5PB;LIMK1;UBE2E1;FZD9;HMGA1;EIF2AK3;VPS37B;DEK;ATP5F1D;LAT2;CLDN4;CLDN3;TBL2;MYO1C;MYBBP1A;OGDH;DLD;GAPDH;FBN1
Reactome	Membrane Trafficking	228/599	0.0424266	1.16367	3.67717	USP6NL;APP;SCOC;TFRC;FNBP1L;GOLGA2;GOLGA4;AKT2;AKT3;AP1S2;AKT1;AP1S1;ARFIP2;AP1S3;VPS36;TBC1D10A;AGFG1;PRKAB2;COG5;SYTL1;AP1B1;ANK1;DYNC1LI1;ZW10;KDELR2;PREB;KDELR3;KIF20A;KIF20B;VPS25;SAR1B;GABARAP;RACGAP1;BLOC1S3;SNX5;SEC31A;SPTBN2;CFAP73;HOMER2;RAB3IP;SURF4;RAB39A;RAB27A;RAB27B;GOLGB1;MON1B;DENND1C;ARF4;DENND1A;ARPC1A;CLTC;GDI2;PRKAG1;AP4E1;CLTA;AP2A1;KIF11;CLINT1;KIF15;ACTR1A;KIF13B;TMED3;KIF…
Reactome	SLC Transporter Disorders	43/99	0.0432183	1.45001	4.5552	NUP205;POM121;SLC26A2;NUP107;SEH1L;SLC22A5;NUP188;SLC2A1;SLC5A2;SLC4A4;NUP160;SLC6A3;POM121C;NUP85;BSG;NUP62;SLC17A5;NUP88;SLC39A4;NUP214;NDC1;RANBP2;SLC35A2;SLC35A1;SEC13;SLC16A1;SLC35A3;NUP210;NUP155;NUP133;SLC11A2;SLC35C1;SLC33A1;NUP153;NUP50;SLCO2A1;NUP35;NUP98;SLC26A4;SLC26A3;NUP58;SLC27A4;NUP37
WikiPathway	Lactate Shuttle In Glial Cells	8/13	0.0436262	3.01794	9.45247	LDHB;LDHA;SLC16A1;SLC2A1;SLC2A3;SLC4A4;SLC16A3;HK1
Reactome	ERKs Are Inactivated	8/13	0.0436262	3.01794	9.45247	DUSP4;PPP2CA;PPP2CB;DUSP3;MAPK7;PPP2R1B;PPP2R5D;DUSP7
Reactome	Inhibition Of Replication Initiation Of Damaged DNA By RB1/E2F1	8/13	0.0436262	3.01794	9.45247	PPP2CA;PRIM2;POLA1;PPP2CB;POLA2;PPP2R1B;PRIM1;E2F1
Reactome	Mitotic Telophase/Cytokinesis	8/13	0.0436262	3.01794	9.45247	RAD21;PLK1;PMEPA1;KIF23;PDS5B;KIF20A;SMC1A;SMC3
Reactome	SARS-CoV-2 Targets Host Intracellular Signaling And Regulatory Pathways	8/13	0.0436262	3.01794	9.45247	YWHAE;YWHAQ;AKT2;AKT3;AKT1;YWHAZ;YWHAG;YWHAH
GO Biological Process	Cellular Response To Arsenic-Containing Substance	8/13	0.0436262	3.01794	9.45247	DAXX;VCP;DDX3X;GSTO1;HSF1;PPIF;ZFAND1;HNRNPA1
GO Biological Process	Nucleotide-Sugar Metabolic Process	8/13	0.0436262	3.01794	9.45247	CSGALNACT1;EXTL2;PARG;SLC35A3;GMDS;ENTPD5;GFPT1;GFUS
GO Biological Process	Regulation Of IRE1-mediated Unfolded Protein Response	8/13	0.0436262	3.01794	9.45247	PTPN1;FICD;HSPA5;DDRGK1;TMEM33;DNAJB9;BFAR;BAK1
GO Biological Process	Regulation Of Fatty Acid Beta-Oxidation	8/13	0.0436262	3.01794	9.45247	IRS1;AKT2;TWIST1;TYSND1;AKT1;IRS2;MTLN;MFSD2A
GO Biological Process	Regulation Of Transcription Of Nucleolar Large rRNA By RNA Polymerase I	8/13	0.0436262	3.01794	9.45247	IPPK;SMARCB1;PIH1D1;NCL;NOL11;PWP1;MTOR;SMARCA4
GO Biological Process	Ubiquinone Biosynthetic Process	8/13	0.0436262	3.01794	9.45247	NDUFA9;COQ3;UBIAD1;COQ8B;PDSS1;COQ9;COQ8A;COQ6
WikiPathway	One Carbon Metabolism	15/29	0.043761	2.02159	6.32558	DNMT1;AHCY;SHMT2;SHMT1;GLRX;MTR;MTHFS;MAT2B;TYMS;DHFR;MTHFD1L;MTHFD1;MTHFD2;CHDH;GART
GO Biological Process	Glycolytic Process	15/29	0.043761	2.02159	6.32558	PFKFB2;GPI;PFKFB1;TPI1;PGAM1;ENO1;ENO3;HK2;HK1;LDHA;PFKL;PKM;PGK1;PGAM4;GAPDH
GO Biological Process	Protein K11-linked Ubiquitination	15/29	0.043761	2.02159	6.32558	ANAPC13;ANAPC7;UBE2B;UBE2C;RNF26;UBE2E2;RNF4;ANAPC10;ANAPC11;UBE2L3;CDC23;UBE2S;UBE2T;CDC27;ANAPC5
Reactome	ERK/MAPK Targets	12/22	0.044003	2.26389	7.07126	DUSP4;PPP2CA;MAPK11;PPP2CB;RPS6KA3;DUSP3;MAPK7;PPP2R1B;RPS6KA2;RPS6KA1;PPP2R5D;DUSP7
Reactome	PINK1-PRKN Mediated Mitophagy	12/22	0.044003	2.26389	7.07126	TOMM70;TOMM40;MTERF3;UBC;MFN1;MFN2;VDAC1;RPS27A;TOMM20;TOMM5;TOMM22;TOMM6
GO Biological Process	Ribosomal Large Subunit Assembly	12/22	0.044003	2.26389	7.07126	DDX28;MRPL20;TRAF7;FASTKD2;NOP2;RPL10L;PPAN;RRS1;BRIX1;RPF2;MRM2;NLE1
Reactome	Metabolism Of Amino Acids And Derivatives	142/364	0.0451913	1.20986	3.74676	RPL4;RPL32;RPL34;RPL10L;TXN2;GCSH;PSMD8;IL4I1;PSMD9;PSMD6;RPS17;PSMD7;RPL36AL;IYD;PSMD2;PSMD3;GLUL;SEPHS2;SLC25A44;GAMT;MCCC2;PDHX;SLC38A1;RARS1;HGD;GPT2;ASRGL1;GCAT;MTAP;SOAT1;LARS1;PSME3;PSME4;PSME2;GCDH;PSMD12;NNMT;PSMD11;PSMD14;PSMD13;NPRL2;SHMT1;MRPL13;OAZ3;ASL;MPST;PDHA1;GOT2;PYCR1;PYCR3;RNASE12;NMRAL1;AIMP1;SEM1;AIMP2;GLUD1;GRHPR;ALDH6A1;GLUD2;SLC6A8;ADI1;KYAT3;OGDH;PEMT;KYAT1;ALDH18A1;SER…
Reactome	Nonhomologous End-Joining (NHEJ)	24/51	0.0452566	1.67768	5.19311	H2AX;PIAS4;MDC1;XRCC6;DCLRE1C;MRE11;PAXIP1;XRCC4;ABRAXAS1;PRKDC;XRCC5;BRCA1;BRCC3;H2BC12;RNF168;RAD50;H2BC21;UIMC1;H2BC11;NSD2;UBE2V2;UBE2N;TP53BP1;NHEJ1
Reactome	Selective Autophagy	28/61	0.0453687	1.60161	4.95369	DYNC1I2;VCP;TOMM40;PRKAG1;PARK7;TOMM20;TOMM22;HSF1;UBC;MFN1;MFN2;RPS27A;TOMM70;HSPA8;PRKAB2;MTERF3;CSNK2A2;DYNLL2;DYNC1LI1;CSNK2B;PEX5;UBE2N;PLIN3;PGAM5;VDAC1;UBE2V1;TOMM5;TOMM6
Reactome	E3 Ubiquitin Ligases Ubiquitinate Target Proteins	26/56	0.0454729	1.63584	5.05579	VCP;PCNA;PRKDC;UBE2D2;DERL1;UBE2D1;BCL10;RTF1;UBE2J2;CDC73;UBE2L3;HLTF;UBC;LEO1;RPS27A;UBE2B;UBE2E1;PEX10;H2BC12;SELENOS;H2BC11;PEX5;UBE2V2;UBE2N;RNF181;RAD18
Reactome	Meiotic Recombination	26/56	0.0454729	1.63584	5.05579	H2AX;BLM;MRE11;BRCA1;BRCA2;HID1;PSMC3IP;H2BC21;RBBP8;H2AZ1;H2AZ2;TOP3A;MND1;MLH1;H2BC12;H2AJ;RAD50;RAD51C;RAD51;POLR1A;CDK4;POLR1B;RPA3;H2BC11;MSH5;CDK2
Reactome	SARS-CoV-2 Infection	112/283	0.0469466	1.23831	3.78767	NUP107;NUP188;TUSC3;ZDHHC5;RPS17;TBK1;SNRPD2;AKT2;AKT3;AKT1;SNRPD3;KPNA2;B2M;GOLGA7;NUP214;IFNAR2;ST6GAL1;NUP210;VPS33A;VPS33B;TUFM;GEMIN4;SNRPG;GEMIN5;GEMIN6;SNRPE;NUP98;GEMIN7;SNRPF;UBE2V1;GEMIN8;IFNAR1;SNRPB;NUP205;POM121;VCP;SEH1L;RPN2;SAR1B;RPN1;NUP160;POM121C;IRAK1;NUP85;G3BP1;UBC;ST3GAL4;G3BP2;NUP88;SMN1;SRPK2;UBE2I;NUP155;EDEM2;PARP16;NUP153;SRPK1;CHMP2B;STT3A;UBE2N;TAB3;RPS24;YWHAE;NRP1;…
GO Biological Process	ATP Metabolic Process	17/34	0.04695	1.88693	5.7715	HSPA8;PARG;PARP1;OLA1;NUDT2;CTNS;AK4;ATP5F1C;CLPX;ATP5F1B;ENPP1;NDUFS1;ALDOA;NADK;HSPA1B;HSPA1A;SLC25A13
GO Biological Process	Establishment Of Mitotic Spindle Localization	17/34	0.04695	1.88693	5.7715	ITGB1;GPSM2;HDAC3;FBXW11;PLK1;CENPA;NDC80;ESPL1;SAPCD2;ZW10;NUSAP1;SPDL1;MAPRE1;KPNB1;CDK5RAP2;ENKD1;MAD2L1
GO Biological Process	Purine Nucleotide Metabolic Process	17/34	0.04695	1.88693	5.7715	PRPS2;PRPS1;G6PD;IDH1;IDH2;AMPD2;FHIT;PFAS;SLC4A7;MTHFD1;NOCT;PPAT;ME1;GPD1L;HPRT1;NUDT15;GART
Reactome	Synthesis Of PIPs At Late Endosome Membrane	7/11	0.0476032	3.30064	10.05	FIG4;MTMR2;MTMR9;PIK3C3;MTMR4;PIK3C2A;MTM1
GO Biological Process	RNA Splicing, Via Endonucleolytic Cleavage And Ligation	7/11	0.0476032	3.30064	10.05	ERN1;RTCB;TRPT1;ZBTB8OS;FAM98A;TSEN2;RTRAF
GO Biological Process	Cell Part Morphogenesis	7/11	0.0476032	3.30064	10.05	SUPV3L1;FIS1;PNPT1;NUBPL;PACSIN2;DNM1L;MTM1
GO Biological Process	Glycerol Metabolic Process	7/11	0.0476032	3.30064	10.05	GK5;COQ3;COQ2;TPI1;GOT1;SHPK;GALK2
GO Biological Process	Intrinsic Apoptotic Signaling Pathway In Response To Oxidative Stress	7/11	0.0476032	3.30064	10.05	DIABLO;PDCD10;PRKCD;GSKIP;ZNF622;MAP3K5;PDK1
GO Biological Process	Maintenance Of Protein Localization In Endoplasmic Reticulum	7/11	0.0476032	3.30064	10.05	PDIA2;HSPA5;RER1;GPAA1;INSIG1;KDELR2;KDELR3
GO Biological Process	Nucleoside Phosphate Catabolic Process	7/11	0.0476032	3.30064	10.05	ENTPD2;ENTPD5;ENTPD6;ENPP1;NUDT15;SMPDL3A;ITPA
GO Biological Process	Purine Ribonucleoside Monophosphate Biosynthetic Process	7/11	0.0476032	3.30064	10.05	GMPS;NUDT2;AMPD2;ADSS2;GART;PAICS;PFAS
GO Biological Process	Regulation Of Cell Cycle Checkpoint	7/11	0.0476032	3.30064	10.05	DEPDC1B;RAD51;RFWD3;RPA2;BRCA1;BRCA2;WDR76
GO Biological Process	sno(s)RNA 3'-End Processing	7/11	0.0476032	3.30064	10.05	EXOSC6;FBL;EXOSC5;EXOSC10;EXOSC4;EXOSC3;EXOSC2
GO Biological Process	tRNA Splicing, Via Endonucleolytic Cleavage And Ligation	7/11	0.0476032	3.30064	10.05	TSEN34;RTCB;TRPT1;ZBTB8OS;FAM98A;TSEN2;RTRAF
GO Biological Process	Protein Transport	123/313	0.0478417	1.22411	3.72111	RAB3B;STEAP3;TFRC;TMEM167A;PDCD6;RAB3D;RAB43;GOLGA4;ARFIP2;ARFIP1;VPS35;GOLGA7;SIL1;MEN1;ARRDC1;VPS33A;PAM16;VPS33B;SCAMP1;FAM91A1;SCAMP3;PDIA4;RUFY1;RAB32;RAB35;PREB;PHAF1;BLZF1;COPB2;COPA;RAB5C;TMED10;SAR1A;SAR1B;ARL6;STXBP2;SEL1L;VPS26C;ARL1;VPS26A;VPS26B;HSP90B1;TIMM50;SNX4;GRPEL1;SCFD2;GRPEL2;SNX8;SEC31A;HSPA9;ACD;SLC10A7;SURF4;TIMM44;TVP23A;TVP23B;DNAJC15;EHD1;IFT22;CHMP2B;ARF4;ARF1;LRSAM1;…
WikiPathway	16P11 2 Proximal Deletion Syndrome	33/74	0.0486785	1.51947	4.59263	PAXIP1;HDAC3;PCNA;MAZ;PAGR1;PPP2CA;PPP2CB;HIRA;HIRIP3;PPP4C;PPP4R2;CCT8;CCT7;CCT5;CCT4;C16ORF54;MAP2K3;CCT3;IGBP1;CCT2;UNC13A;MSN;PPP2R5D;TRAF2;KIF22;TLCD3B;CCT6A;ASPHD1;TCP1;CCDC6;EZR;ALDOA;TP53
GO Biological Process	Transcription By RNA Polymerase II	78/192	0.0488971	1.29286	3.90191	THRB;CCNH;ICE2;CCDC124;CDC73;SNAPC5;SNAPC1;PCF11;SNAPC2;TRIM24;ELOA;ELOC;PAAF1;MED1;SUPT16H;ANXA2;NCBP1;PARP1;TSC22D1;SSU72;ETV1;GTF2F1;GTF2F2;MAF;NFX1;SUB1;MED20;TBPL1;GTF2A1;GTF2A2;ELOF1;CBFB;CEBPD;MAZ;TAF9;GLIS3;ZBTB1;DDX21;RTF1;PMF1;GTF2E2;TAF5L;CYP27B1;MNT;POLR2B;NOCT;HLTF;POLR2D;TAF1A;LEO1;E2F2;POLR2F;E2F3;POLR2G;RPRD1A;POLR2H;RREB1;POLR2K;POLR2L;XBP1;TAF13;ADRM1;EAF2;ELP2;GTF2H1;DEK;GTF2H3…
Reactome	Synthesis Of PC	14/27	0.0495103	2.03182	6.10678	SLC44A3;PCYT1A;CHKA;ABHD3;STARD7;CSNK2A2;STARD10;LPCAT1;PCTP;CSNK2B;PEMT;CHPT1;LPIN1;MFSD2A
GO Biological Process	Chaperone Cofactor-Dependent Protein Refolding	14/27	0.0495103	2.03182	6.10678	ERO1A;HSPA9;HSPA8;SDF2L1;HSPA5;PTGES3;DNAJB12;HSPA14;HSPE1;HSPA13;DNAJB1;DNAJC7;HSPA1B;HSPA1A
GO Biological Process	Peptidyl-Lysine Methylation	14/27	0.0495103	2.03182	6.10678	SETD4;SUV39H2;SETD3;SUV39H1;SETD7;EHMT1;ATPSCKMT;FAM86B1;CSKMT;FAM86B2;EEF2KMT;SMYD2;KMT5A;EEF1AKMT3
GO Biological Process	Positive Regulation Of Mitotic Cell Cycle	14/27	0.0495103	2.03182	6.10678	DUSP3;CCDC57;SPHK1;PRKCA;AURKA;CDC25B;CCNB1;RPS6KB1;HSF1;EIF4EBP1;HES1;EIF4E;NKX3-1;LGMN
GO Biological Process	Glucose Metabolic Process	27/59	0.0507289	1.59257	4.74786	SLC25A1;GPI;PFKFB1;ADPGK;BRAT1;IRS2;ENO1;OMA1;ENO3;HK2;HK1;KHSRP;POLR2D;PGK1;APOD;SLC37A4;G6PD;TPI1;MDH2;DCXR;GAA;PGAM1;SORD;SLC39A14;SLC25A10;GDPGP1;SLC25A13
Reactome	TP53 Regulates Transcription Of Cell Cycle Genes	23/49	0.0508297	1.6695	4.97391	NPM1;PCNA;PRMT1;CNOT10;CDC25C;AURKA;CCNA2;CCNB1;CNOT6;RBL1;CNOT7;CCNE2;CCNE1;CENPJ;CDK2;E2F1;CDK1;TNKS1BP1;E2F4;TP53;CNOT9;E2F7;E2F8
GO Biological Process	Negative Regulation Of Cysteine-Type Endopeptidase Activity Involved In Apoptotic Process	23/49	0.0508297	1.6695	4.97391	IGBP1;DDX3X;GPX1;ARL6IP1;PIH1D1;SIAH2;DHCR24;PARK7;TRIAP1;NOL3;KLF4;THBS1;AQP1;VEGFA;BCL2L12;RPS6KA3;DNAJB6;RPS6KA1;SFN;RAF1;RFFL;MAGEA3;LAMTOR5
GO Biological Process	Regulation Of Mitotic Metaphase/Anaphase Transition	23/49	0.0508297	1.6695	4.97391	SMARCC1;SMARCD2;SMARCB1;ANAPC15;ANAPC7;UBE2C;ACTL6A;NSMCE2;PLK1;CDC6;ANAPC11;SMARCA4;CDC20;CENPE;CCNB1;CDC23;ESPL1;BCL7B;RIOK2;ANAPC5;FBXO5;DLGAP5;CDK5RAP2
GO Biological Process	Endoplasmic Reticulum Organization	25/54	0.0509569	1.62705	4.84336	TRAM1;RETREG3;CCDC47;ATL2;STX18;TOR1AIP2;SEC61A1;SMPD4;BNIP1;DNM1L;GET3;SEC31A;WDR83OS;JAGN1;SEC16A;EIF2AK3;MAPK15;REEP5;VAPA;TMEM33;DOP1B;REEP4;RAB18;REEP6;TMCC1
GO Biological Process	Organelle Disassembly	25/54	0.0509569	1.62705	4.84336	HBS1L;VCP;RETREG3;TEX264;MTIF2;ZFAND1;MTIF3;AURKA;GOLGA2;RRP7A;DDRGK1;DENR;ASCC2;ASCC3;PELO;MCTS1;GBF1;VRK1;KIF9;UFM1;UFC1;ULK3;CDK1;PLIN3;MRRF
GO Biological Process	Protein Complex Oligomerization	43/100	0.0510001	1.42446	4.2391	BLM;STOML2;SHMT2;ATL2;ZBTB1;BCL10;FOXM1;NOL3;ELAVL1;TMEM70;ALAD;WDCP;OPA1;MAT2A;TIFA;G3BP2;BEND3;LRRC8C;LRRC8A;TP53BP1;ECT2;DNM1L;SAMD1;TMEM120B;HGSNAT;POLQ;CPSF7;PNPT1;FKRP;HOMER1;PRMT1;SLC31A1;TMEM120A;TWNK;JMJD6;EHD1;LETM1;OXA1L;UGDH;EHD4;PXDN;YME1L1;CUTC
WikiPathway	Thiamine Metabolic Pathways	6/9	0.0511526	3.77191	11.2137	BCKDK;PDHA1;SLC25A19;OGDH;TKT;SLC19A2
Reactome	RHO GTPases Activate Rhotekin And Rhophilins	6/9	0.0511526	3.77191	11.2137	RTKN;TAX1BP3;RHPN2;LIN7B;RHOA;RHOB
Reactome	Transport Of Nucleotide Sugars	6/9	0.0511526	3.77191	11.2137	SLC35A2;SLC35A1;SLC35B2;SLC35A3;SLC35B4;SLC35C1
GO Biological Process	IMP Metabolic Process	6/9	0.0511526	3.77191	11.2137	PNP;SORD;AMPD2;ADSS2;HPRT1;NT5C2
GO Biological Process	Amino Sugar Metabolic Process	6/9	0.0511526	3.77191	11.2137	CSGALNACT1;EXTL2;ST6GAL1;SLC35A3;GFPT1;GNE
GO Biological Process	Endothelial Tube Morphogenesis	6/9	0.0511526	3.77191	11.2137	STARD13;CSNK2B;CCM2;RBPJ;RHOA;RHOB
GO Biological Process	Error-Prone Translesion Synthesis	6/9	0.0511526	3.77191	11.2137	POLD3;POLE2;POLD2;REV1;TENT4A;PRIMPOL
GO Biological Process	Fructose 6-Phosphate Metabolic Process	6/9	0.0511526	3.77191	11.2137	PFKL;KHSRP;GFPT1;HK2;PFKP;HK1
GO Biological Process	Negative Regulation Of Protein Exit From Endoplasmic Reticulum	6/9	0.0511526	3.77191	11.2137	ERLEC1;DERL3;INSIG1;YOD1;UBE2G2;UBE2J1
GO Biological Process	Peptidyl-Lysine Dimethylation	6/9	0.0511526	3.77191	11.2137	SETD4;SETD3;CSKMT;SETD7;SMYD2;EHMT1
GO Biological Process	Positive Regulation Of rRNA Processing	6/9	0.0511526	3.77191	11.2137	UTP15;TRMT112;WDR75;RIOK2;RIOK1;WDR43
GO Biological Process	Regulation Of PERK-mediated Unfolded Protein Response	6/9	0.0511526	3.77191	11.2137	PPP1R15B;PTPN1;HSPA5;TMEM33;AGR2;NCK1
GO Biological Process	Transferrin Transport	6/9	0.0511526	3.77191	11.2137	STEAP3;TFRC;REP15;CLTC;MCOLN1;DNM2
Reactome	SARS-CoV-2 Activates/Modulates Innate And Adaptive Immune Responses	51/121	0.0520317	1.37594	4.06715	NUP107;HSP90AB1;NUP188;TBK1;NUP62;IKBKG;KPNA2;B2M;IFNAR2;NUP214;NDC1;TOMM70;SEC13;NUP210;CHUK;NUP133;RIPK2;IL17RC;IL17RA;NUP50;PIK3C3;NUP98;UBE2V1;NUP58;IFNAR1;BECN1;NUP205;POM121;SEH1L;SAR1B;NUP160;IRAK1;POM121C;NUP85;G3BP1;G3BP2;NUP88;RANBP2;SEC24B;SEC24A;NUP155;STAT1;CNBP;NUP153;PTPN11;UBE2N;TAB3;NUP35;SEC24D;SEC24C;NUP37
WikiPathway	Creatine Pathway	4/5	0.052155	7.54279	22.2779	GAMT;SLC6A8;OAT;CKB
Reactome	Arachidonate Production From DAG	4/5	0.052155	7.54279	22.2779	ABHD12;DAGLA;DAGLB;MGLL
Reactome	Formation Of Xylulose-5-Phosphate	4/5	0.052155	7.54279	22.2779	DCXR;AKR1A1;SORD;XYLB
Reactome	G2 Phase	4/5	0.052155	7.54279	22.2779	CCNA2;CDK2;E2F1;E2F3
Reactome	G2/M DNA Replication Checkpoint	4/5	0.052155	7.54279	22.2779	CCNB2;CCNB1;CDK1;PKMYT1
Reactome	RUNX1 Regulates Transcription Of Genes Involved In Interleukin Signaling	4/5	0.052155	7.54279	22.2779	ELOF1;CBFB;LIFR;RUNX1
Reactome	Regulation Of HMOX1 Expression And Activity	4/5	0.052155	7.54279	22.2779	BRIP1;HM13;MAFK;NFE2L2
Reactome	Synthesis Of GDP-mannose	4/5	0.052155	7.54279	22.2779	GMPPB;SLPI;GMPPA;PMM2
Reactome	Synthesis Of PIPs At ER Membrane	4/5	0.052155	7.54279	22.2779	PI4K2B;MTMR2;SACM1L;PI4KA
Reactome	TFAP2A Acts As A Transcriptional Repressor During Retinoic Acid Induced Cell Differentiation	4/5	0.052155	7.54279	22.2779	NPM1;NOP2;MYBL2;HSPD1
Reactome	tRNA Processing In Mitochondrion	4/5	0.052155	7.54279	22.2779	TRMT10C;ELAC2;PRORP;HSD17B10
GO Biological Process	7-Methylguanosine RNA Capping	4/5	0.052155	7.54279	22.2779	RAMAC;RNGTT;NCBP1;RNMT
GO Biological Process	DNA Replication-Dependent Chromatin Assembly	4/5	0.052155	7.54279	22.2779	CHAF1A;NASP;RBBP4;ASF1B
GO Biological Process	acetyl-CoA Biosynthetic Process From Pyruvate	4/5	0.052155	7.54279	22.2779	PDHX;PDHA1;PDHB;DLD
GO Biological Process	Centromeric Sister Chromatid Cohesion	4/5	0.052155	7.54279	22.2779	NAA50;SGO1;BUB1B;BUB1
GO Biological Process	Establishment Of Protein Localization To Telomere	4/5	0.052155	7.54279	22.2779	TERT;NABP2;POT1;BRCA2
GO Biological Process	Glycoside Metabolic Process	4/5	0.052155	7.54279	22.2779	FUCA2;NAGA;GBA2;GLA
GO Biological Process	Glycosyl Compound Catabolic Process	4/5	0.052155	7.54279	22.2779	FUCA2;NAGA;GBA2;GLA
GO Biological Process	Histone Arginine Methylation	4/5	0.052155	7.54279	22.2779	COPRS;PRMT5;PRDM4;WDR77
GO Biological Process	Immunoglobulin V(D)J Recombination	4/5	0.052155	7.54279	22.2779	XRCC4;PRKDC;TCF3;NHEJ1
GO Biological Process	Intracellular Oxygen Homeostasis	4/5	0.052155	7.54279	22.2779	WNT7B;SOD2;CIAO3;HIF1A
GO Biological Process	mRNA 3'-End Processing By Stem-Loop Binding And Cleavage	4/5	0.052155	7.54279	22.2779	LSM10;SLBP;ZNF473;CPSF3
GO Biological Process	Medium-Chain Fatty Acid Biosynthetic Process	4/5	0.052155	7.54279	22.2779	ACOT7;ABHD3;ABHD2;OXSM
GO Biological Process	Mitochondrial RNA 3'-End Processing	4/5	0.052155	7.54279	22.2779	SUPV3L1;PNPT1;TRMT10C;HSD17B10
GO Biological Process	Mitochondrial Translational Elongation	4/5	0.052155	7.54279	22.2779	TSFM;GFM1;MRPL44;TUFM
GO Biological Process	Negative Regulation Of Endoplasmic Reticulum Calcium Ion Concentration	4/5	0.052155	7.54279	22.2779	BCAP31;FIS1;THADA;TGM2
GO Biological Process	Negative Regulation Of Gene Expression Via CpG Island Methylation	4/5	0.052155	7.54279	22.2779	HELLS;USP7;UHRF2;UHRF1
GO Biological Process	Negative Regulation Of Protein Polyubiquitination	4/5	0.052155	7.54279	22.2779	GPS2;PLAA;PPIA;TRIM44
GO Biological Process	Pentose-Phosphate Shunt, Non-Oxidative Branch	4/5	0.052155	7.54279	22.2779	RPIA;RPE;SHPK;TALDO1
GO Biological Process	Positive Regulation Of Cholesterol Storage	4/5	0.052155	7.54279	22.2779	EHD1;SCARB1;LCP1;SREBF2
GO Biological Process	Regulation Of Long-Chain Fatty Acid Import Across Plasma Membrane	4/5	0.052155	7.54279	22.2779	AKT2;AKT1;IRS2;THBS1
GO Biological Process	Regulation Of Stress Granule Assembly	4/5	0.052155	7.54279	22.2779	USP10;G3BP1;G3BP2;UBAP2L
GO Biological Process	snoRNA Localization	4/5	0.052155	7.54279	22.2779	NOP58;ZNHIT3;PIH1D1;PRPF31
GO Biological Process	tRNA Pseudouridine Synthesis	4/5	0.052155	7.54279	22.2779	PUS3;RPUSD4;PUS7;PUSL1
GO Biological Process	tRNA Transport	4/5	0.052155	7.54279	22.2779	SSB;XPOT;YBX1;TOMM20
Reactome	Gene Silencing By RNA	46/108	0.0526008	1.40103	4.12606	H2AX;NUP205;POM121;NUP107;SEH1L;NUP188;NUP160;POM121C;NUP85;POLR2B;H2BC21;NUP62;XPO5;POLR2D;POLR2F;NUP88;POLR2G;POLR2H;MYBL1;POLR2K;POLR2L;NUP214;NDC1;H2AZ1;RANBP2;H2AZ2;SEC13;NUP210;NUP155;NUP133;ELAC2;NUP153;TSN;TARBP2;H2BC12;H2AJ;PRKRA;NUP50;AGO2;H2BC11;NUP35;ANG;NUP98;NUP58;RAN;NUP37
GO Biological Process	Positive Regulation Of DNA Metabolic Process	46/108	0.0526008	1.40103	4.12606	OTUD4;BCAR3;H2AX;PRIM2;RTEL1;MRE11;TMEM161A;PCNA;ABRAXAS1;FAF1;BRCA1;HMGB1;GLI1;EGFR;TFPT;SMCHD1;MYC;RUVBL2;RUVBL1;UIMC1;NBN;GINS1;CDT1;GINS2;USP7;ACD;ATAD5;EGF;ACTR5;EYA3;GINS3;ACTL6A;GINS4;BAZ1A;HNRNPAB;UCHL5;GNL3;RNF168;DEPDC1B;RAD50;RAD51;UBE2N;POT1;DNA2;FGFR4;WRAP53
Reactome	Cargo Concentration In ER	16/32	0.0531068	1.8868	5.53861	MCFD2;SEC24B;CFAP73;SEC24A;SAR1B;GOSR2;F5;LMAN1;CNIH1;LMAN2;TMED2;PREB;SEC22B;SEC24D;SEC24C;CTSC
GO Biological Process	Regulation Of Transcription By RNA Polymerase I	16/32	0.0531068	1.8868	5.53861	UTP15;PRR7;EIF2AK3;DDX21;WDR75;DEK;WDR43;PHF8;DHX33;MYBBP1A;BEND3;FLNA;MAF1;LYAR;POLR2K;POLR2L
WikiPathway	MicroRNA For Targeting Cancer Growth And Vascularization In Glioblastoma	5/7	0.0533771	4.71456	13.8154	HEY1;VEGFB;HES1;HIF1A;VEGFA
Reactome	PP2A-mediated Dephosphorylation Of Key Metabolic Factors	5/7	0.0533771	4.71456	13.8154	PPP2CA;PFKFB1;PPP2CB;PPP2R1B;PPP2R5D
Reactome	Phosphate Bond Hydrolysis By NUDT Proteins	5/7	0.0533771	4.71456	13.8154	NUDT9;NUDT1;NUDT16;ADPRM;NUDT15
Reactome	Vitamin C (Ascorbate) Metabolism	5/7	0.0533771	4.71456	13.8154	CYB5A;CYB5R3;GSTO1;SLC2A1;SLC2A3
GO Biological Process	DNA Dealkylation	5/7	0.0533771	4.71456	13.8154	ALKBH2;ASCC1;MPG;ASCC2;ASCC3
GO Biological Process	DNA Dealkylation Involved In DNA Repair	5/7	0.0533771	4.71456	13.8154	ALKBH2;ASCC1;MPG;ASCC2;ASCC3
GO Biological Process	IMP Biosynthetic Process	5/7	0.0533771	4.71456	13.8154	AMPD2;HPRT1;GART;PAICS;PFAS
GO Biological Process	Alditol Metabolic Process	5/7	0.0533771	4.71456	13.8154	GK5;COQ3;COQ2;SHPK;GALK2
GO Biological Process	Benzene-Containing Compound Metabolic Process	5/7	0.0533771	4.71456	13.8154	ACSM1;KYAT3;KYAT1;CYP2E1;ACAA1
GO Biological Process	Cobalamin Metabolic Process	5/7	0.0533771	4.71456	13.8154	MMAA;MMAB;MTR;MMACHC;MMADHC
GO Biological Process	Depyrimidination	5/7	0.0533771	4.71456	13.8154	NEIL2;NTHL1;OGG1;TDG;UNG
GO Biological Process	Establishment Of Golgi Localization	5/7	0.0533771	4.71456	13.8154	CDC42;SLC9A3R1;PDCD10;COPG1;YWHAZ
GO Biological Process	Macromolecule Depalmitoylation	5/7	0.0533771	4.71456	13.8154	LYPLA2;LYPLA1;ABHD17B;ABHD17C;LYPLAL1
GO Biological Process	Mitochondrial tRNA Modification	5/7	0.0533771	4.71456	13.8154	RPUSD4;TRMT10C;PUS1;METTL8;TRIT1
GO Biological Process	Multi-Ciliated Epithelial Cell Differentiation	5/7	0.0533771	4.71456	13.8154	PLK4;CEP152;CEP63;DEUP1;E2F4
GO Biological Process	Phosphatidylserine Acyl-Chain Remodeling	5/7	0.0533771	4.71456	13.8154	OSBPL8;OSBPL5;MBOAT2;OSBPL10;PLA1A
GO Biological Process	Plasma Membrane To Endosome Transport	5/7	0.0533771	4.71456	13.8154	USP6NL;RAB5C;SGSM3;RAB35;RAB11A
GO Biological Process	Post-Translational Protein Targeting To Membrane, Translocation	5/7	0.0533771	4.71456	13.8154	SEC61A1;SEC61G;HYOU1;SEC61B;SEC63
GO Biological Process	Protein Depalmitoylation	5/7	0.0533771	4.71456	13.8154	LYPLA2;LYPLA1;ABHD17B;ABHD17C;LYPLAL1
GO Biological Process	Protein Localization To Ciliary Transition Zone	5/7	0.0533771	4.71456	13.8154	TCTN2;TMEM107;NPHP4;MAPK15;SPATA7
GO Biological Process	Protein Localization To Nucleolus	5/7	0.0533771	4.71456	13.8154	RRP7A;UTP25;RRS1;RPF2;RAN
GO Biological Process	Protein Retention In ER Lumen	5/7	0.0533771	4.71456	13.8154	PDIA2;RER1;GPAA1;KDELR2;KDELR3
GO Biological Process	Regulation Of Cytoplasmic Translational Elongation	5/7	0.0533771	4.71456	13.8154	DPH1;DPH2;DPH3;DPH5;CPEB3
GO Biological Process	Regulation Of Heterochromatin Formation	5/7	0.0533771	4.71456	13.8154	L3MBTL3;KDM1A;SIN3A;CDK2;SAMD1
GO Biological Process	Regulation Of Protein Localization To Nucleolus	5/7	0.0533771	4.71456	13.8154	TERT;NVL;POLR1A;NMD3;GLUL
GO Biological Process	Regulation Of Triglyceride Metabolic Process	5/7	0.0533771	4.71456	13.8154	SREBF1;PANK2;CIDEB;GNB3;FITM2
GO Biological Process	tRNA Aminoacylation For Mitochondrial Protein Translation	5/7	0.0533771	4.71456	13.8154	DARS2;TARS2;YARS2;EARS2;WARS2
GO Biological Process	tRNA Surveillance	5/7	0.0533771	4.71456	13.8154	EXOSC7;EXOSC9;EXOSC8;EXOSC3;EXOSC2
GO Biological Process	tRNA Transcription By RNA Polymerase III	5/7	0.0533771	4.71456	13.8154	GTF3C2;GTF3C4;GTF3C6;POLR2F;POLR2L
GO Biological Process	Translocation Of Molecules Into Host	5/7	0.0533771	4.71456	13.8154	DDX39B;THOC3;THOC5;THOC7;THOC6
GO Biological Process	Viral mRNA Export From Host Cell Nucleus	5/7	0.0533771	4.71456	13.8154	DDX39B;THOC3;THOC5;THOC7;THOC6
WikiPathway	Cholesterol Metabolism	32/72	0.0541117	1.51016	4.40469	SCARB1;IDI1;MVK;SAR1B;HMGCR;LIPA;ACAT2;NSDHL;EBP;PMVK;TSPO;SC5D;MGAT1;LBR;LDLR;FDFT1;FDPS;DGAT1;HMGCS1;OSBPL5;CYP51A1;CIDEB;DHCR24;LSS;SQLE;SOAT1;NPC1;VAPA;VDAC1;MVD;DHCR7;SLC27A4
GO Biological Process	Protein Targeting To Membrane	32/72	0.0541117	1.51016	4.40469	SRP19;TRAM1;ARL6IP1;ARL6;ZDHHC20;ZDHHC23;ZDHHC6;ZDHHC7;SEC61A1;SDCBP;MICALL1;SSR1;GET3;GOLGA7;SIL1;RAB8B;SEC63;UBL4A;PRKCI;ICMT;SSR2;RAB3IP;SGTA;ZDHHC12;VPS37B;YIF1B;MYO1C;ZDHHC9;NACA;PEX5;SRPRA;CHMP4A
Reactome	SARS-CoV Infections	143/369	0.0545115	1.19662	3.48138	NUP107;KDM1A;NUP188;TUSC3;ZDHHC5;COMT;RPS17;TBK1;SNRPD2;FNTA;AKT2;AKT3;AKT1;SNRPD3;KPNA2;B2M;GOLGA7;IL6R;NUP214;IFNAR2;ST6GAL1;NUP210;IL1R1;VPS33A;VPS33B;RBX1;SAP30;TUFM;GEMIN4;SNRPG;GEMIN5;GEMIN6;SNRPE;NUP98;GEMIN7;SNRPF;UBE2V1;FKBP4;GEMIN8;IFNAR1;SNRPB;NUP205;POM121;VCP;SEH1L;RPN2;SAR1B;RPN1;NUP160;POM121C;IRAK1;NUP85;G3BP1;UBC;ST3GAL4;G3BP2;NUP88;SMN1;SUDS3;SRPK2;UBE2I;NUP155;EDEM2;PARP16;NUP1…
Reactome	Ub-specific Processing Proteases	81/201	0.0546008	1.27543	3.70857	USP37;USP33;CCP110;ARRB1;IDE;TOMM20;CDC20;PSMD8;PSMD9;PSMD6;PSMD7;MYC;PSMD2;H2BC21;PSMD3;RUVBL1;UFD1;IKBKG;SKP2;TOMM70;USP8;USP7;USP48;USP5;USP3;AXIN1;CDC25A;TGFBR1;PSMA5;CCNA2;H2BC12;RNF123;PSMA6;KAT2A;PSMA3;PSMA4;PSMA1;PSMA2;PSME3;PTRH2;PSME4;H2BC11;PSME2;VDAC2;VDAC1;TP53;USP13;BECN1;USP14;PSMD12;PSMD11;PSMD14;PSMD13;USP12;MAT2B;HIF1A;USP18;PSMA7;SNX3;PSMB6;PSMB7;PSMB5;PSMB2;PSMB3;PSMB1;UBC;CLS…
WikiPathway	4 Hydroxytamoxifen Dexamethasone And Retinoic Acids Regulation Of P27 Expression	10/18	0.0560133	2.3579	6.79586	MAP2K3;MAP2K1;EIF4EBP1;PBK;AKT1;RAF1;EIF4E;MTOR;MAP3K11;MAP3K5
Reactome	Constitutive Signaling By Ligand-Responsive EGFR Cancer Variants	10/18	0.0560133	2.3579	6.79586	PIGU;NRAS;EGF;SHC1;CDC37;UBC;CBL;RPS27A;HRAS;EGFR
GO Biological Process	Regulation Of Mitochondrial Membrane Permeability	10/18	0.0560133	2.3579	6.79586	ARHGAP11B;HEBP2;BNIP3;PPIF;PMAIP1;THEM4;BAK1;SLC25A5;SLC25A4;BCL2L1
GO Biological Process	Negative Regulation Of Kinase Activity	28/62	0.0560593	1.55439	4.47873	NPRL2;GSKIP;IRS2;PARK7;PPM1E;PPM1F;PRDX3;QARS1;CAMK2N2;DVL1;CHP1;SFN;TRIM27;YWHAG;RTRAF;WWTR1;TSC2;TARBP2;WARS1;DBNDD1;GNAQ;AKT1S1;SMCR8;TRIB3;CEP85;PPIA;TRIB2;CEP43
GO Biological Process	RNA Polyadenylation	13/25	0.0560925	2.04377	5.88761	APP;PNPT1;CPSF1;CPSF3;SSU72;CDC73;PCF11;LEO1;PAPOLA;TUT1;PABPC1;MTPAP;GRSF1
Reactome	Formation Of Incision Complex In GG-NER	20/42	0.0565898	1.71548	4.92672	UBE2I;PARP1;CCNH;PARP2;CETN2;GTF2H1;RAD23A;CHD1L;GTF2H3;PIAS1;RBX1;DDB1;CDK7;POLR1A;POLR1B;RPA3;UBC;UBE2N;UBE2V2;RPS27A
GO Biological Process	Substantia Nigra Development	20/42	0.0565898	1.71548	4.92672	YWHAE;ZNF430;ATP5PF;G6PD;CNP;HSPA5;ATP5PB;MAPKAP1;SEC16A;RHOA;COX6B1;CDC42;GLUD1;YWHAQ;GNB4;POTEE;CALM3;SUDS3;CALM2;YWHAH
Reactome	Cytoprotection By HMOX1	26/57	0.0567379	1.58295	4.54197	COX7B;HDAC3;COX16;COX18;HM13;LIN9;COX6A1;COX5A;BRIP1;SIN3A;COX14;TBL1X;HMOX2;MBD4;ABCC1;STAT3;LRPPRC;COX6B1;COX7A2L;SCO1;TBL1XR1;BLVRB;CYCS;MAFK;BLVRA;NFE2L2
GO Biological Process	Post-Transcriptional Regulation Of Gene Expression	26/57	0.0567379	1.58295	4.54197	CYFIP1;NOLC1;MSI1;FOXO3;SPOUT1;RBM3;ATXN2;ZC3H7A;TCOF1;GCNT2;EIF4E;GCN1;EIF2B4;ELP2;ELP3;ELP5;LARP4;MEX3D;EIF2S1;ELP6;PUM3;PER1;GEMIN5;PKP3;DUS3L;METAP1
Reactome	RHOD GTPase Cycle	24/52	0.0571257	1.61764	4.6305	STEAP3;ACTN1;ARHGAP1;VRK2;ARHGAP26;RHOD;LMNB1;BUB1B-PAK6;AKAP12;SLC4A7;VANGL1;LMAN1;DIAPH1;DEPDC1B;DIAPH3;CAPZB;RACGAP1;EFHD2;ANKFY1;WHAMM;ESYT1;LBR;TMPO;VAMP3
GO Biological Process	Cellular Response To Ionizing Radiation	24/52	0.0571257	1.61764	4.6305	BLM;XRCC6;KDM1A;XRCC5;HUS1;NUCKS1;BRCA1;BRCA2;SPIDR;RHOB;RAD51AP1;DEPDC1B;RAD51;HSF1;SWI5;TMEM109;TNKS1BP1;ECT2;HRAS;CRYAB;TP53;RHNO1;ATR;RAD9A
Reactome	Transport To Golgi And Subsequent Modification	67/164	0.0571858	1.30479	3.73358	B4GALT2;ARF4;B4GALT3;MCFD2;B4GALT1;MOGAT2;GOLGA2;ACTR1A;CAPZB;PPP6R1;PPP6R3;TMED3;TMED2;TMED7;CTSC;ST6GAL1;SEC13;TMED9;COG5;ARFGAP3;ANK1;DYNLL2;SPTB;COPZ1;F5;DYNC1LI1;GORASP1;KDELR2;PREB;KDELR3;SEC22B;SEC22C;DCTN6;COPB2;DCTN5;DYNC1I2;RAB1A;COPA;SAR1B;COPB1;GOSR2;RAB1B;USO1;LMAN1;LMAN2;ST3GAL4;YKT6;SEC31A;SPTBN2;TRAPPC2;TRAPPC3;SEC24B;CFAP73;SEC24A;SEC16A;TRAPPC4;ARCN1;SEC23IP;CNIH1;TMEM115;GOLGB1…
GO Biological Process	Regulation Of Cytokinesis	35/80	0.0572577	1.46828	4.19958	BECN1;CETN2;KIF14;CCP110;PDXP;AURKB;CDC14B;AURKA;CDC42;RACGAP1;CSPP1;ENTR1;ECT2;BBS4;E2F7;MAP9;E2F8;PLK1;KIF23;PRPF40A;CDC6;MYO19;RHOA;RAB11A;CDC25B;CIT;KLHL9;PRC1;GIPC1;PIK3C3;CALM3;KIF20A;KIF20B;CALM2;BCL2L1
Reactome	Meiosis	38/88	0.0597925	1.4348	4.04164	H2AX;BLM;MRE11;BRCA1;BRCA2;SMC3;HID1;LMNB1;PSMC3IP;SYCE2;H2BC21;RAD21;RBBP8;PMEPA1;H2AZ1;SUN2;H2AZ2;ACD;UBE2I;TOP3A;MND1;SMC1A;MLH1;REC8;H2BC12;H2AJ;RAD50;RAD51C;RAD51;POLR1A;CDK4;POLR1B;RPA3;H2BC11;MSH5;CDK2;POT1;SYCP3
GO Biological Process	Nucleic Acid Metabolic Process	15/30	0.0601504	1.88667	5.30326	FEN1;TREX1;TREX2;WDR74;DDX54;ATXN2;RAD50;PDE12;ENPP1;MMS19;TOPBP1;DNA2;KPNA2;RAN;POLG
GO Biological Process	Phospholipid Dephosphorylation	15/30	0.0601504	1.88667	5.30326	MTMR1;MTMR2;SACM1L;OCRL;SGPP2;MTMR6;MTM1;FIG4;PLPP6;PLPP5;PIP4P1;SYNJ1;PMPCA;PLPP3;PLPP1
Reactome	Neddylation	94/237	0.0607003	1.24221	3.48044	LRR1;UBE2D2;CCNF;DCAF8;UBE2D1;DCAF4;DCAF6;DDA1;PSMD8;ANKRD9;PSMD9;PSMD6;PSMD7;PSMD2;PSMD3;WDR5;UFD1;ELOC;SKP2;FBXW5;WSB2;FBXW11;COMMD10;FBXW9;COMMD1;UCHL3;COMMD7;COMMD4;LRRC41;FBXW2;COMMD5;RBX1;DDB1;PSMA5;PSMA6;PSMA3;PSMA4;PSMA1;GAN;PSMA2;PSME3;PSME4;PSME2;BIRC5;DTL;PSMD12;VCP;PSMD11;DCUN1D5;PSMD14;PSMD13;DCUN1D3;CUL2;NEDD8;HIF1A;PSMA7;PSMB6;SOCS2;PSMB7;DCAF16;COMMD8;COMMD9;PSMB5;PSMB2;BTBD1;PSMB…
GO Biological Process	Fatty Acid Biosynthetic Process	29/65	0.0614425	1.52045	4.24153	ABCD3;ASAH2;ACSM3;ABHD3;ACSM1;ABHD2;ALOX15;HACD3;HACD2;ACACA;MLYCD;FADS1;ELOVL1;XBP1;ACOT7;ELOVL5;ELOVL2;OXSM;ELOVL7;MCAT;ACLY;SCD;FASN;NDUFAB1;CYP1A1;ACSBG1;DEGS1;CYP2E1;LCP1
Reactome	Cilium Assembly	75/186	0.0615446	1.27647	3.5588	DYNC2I2;YWHAE;ARF4;TTC26;CETN2;CCP110;HSPB11;ACTR1A;TUBA1A;TCTN3;TCTN2;CNTRL;NUDT19;NEK2;IFT57;BBS4;RAB8A;YWHAG;CDK5RAP2;CCT3;IQCB1;CCT2;MKKS;CEP135;EXOC8;TUBB;HAUS3;KIF24;PRKCA;HAUS6;RPGRIP1L;HAUS5;TUBG1;CKAP5;DYNLL2;WDR35;TUBA4A;HAUS2;HAUS1;TCP1;EXOC6;CEP63;EXOC5;MAPRE1;DYNC1I2;ARL6;SSNA1;IFT74;HAUS8;PRKAR2B;HAUS7;NPHP4;CCT8;CEP76;CCT5;CCT4;PLK4;ODF2;SEPTIN2;CEP152;PLK1;RAB3IP;IFT122;TUBB4B;RAB…
WikiPathway	Nonalcoholic Fatty Liver Disease	63/154	0.0618833	1.30763	3.63847	COX7B;NDUFA12;IRS1;PRKAG1;IRS2;COX6A1;NDUFC2-KCTD14;AKT2;CASP3;AKT3;MLX;AKT1;UQCRFS1;IL6R;MAP3K5;SREBF1;PRKAB2;NDUFC2;NDUFC1;TRAF2;SDHD;SDHB;COX6B1;TNFRSF1A;ERN1;COX7A2L;NDUFS8;NDUFS6;NDUFS5;NDUFS4;UQCRC1;NDUFS2;NDUFS1;UQCRC2;CYP2E1;NDUFB9;NDUFB7;NDUFB10;NDUFB11;NDUFB3;UQCR11;UQCR10;ADIPOR1;ADIPOR2;COX5A;UQCRH;CDC42;NDUFV3;CYC1;BAK1;NDUFV2;NDUFA9;XBP1;NDUFA7;NDUFA6;NDUFA5;NDUFA2;EIF2AK3;EIF2S1;UQ…
GO Biological Process	Positive Regulation Of Telomere Maintenance Via Telomere Lengthening	17/35	0.062556	1.78196	4.93905	CCT3;CCT2;RTEL1;XRCC5;MAPK15;AURKB;CCT6A;HNRNPA2B1;TCP1;POT1;NEK2;CCT8;CCT7;HNRNPA1;CCT5;CCT4;ATR
WikiPathway	2Q21 1 Copy Number Variation Syndrome	9/16	0.0632491	2.42511	6.69493	MZT2A;FAM168B;TUBA3D;PLEKHB2;CCDC74A;STAT3;CDC27;POTEE;RHOA
Reactome	Synthesis Of PIPs At Early Endosome Membrane	9/16	0.0632491	2.42511	6.69493	FIG4;PI4K2B;INPP4B;MTMR2;MTMR12;PIK3C3;MTMR4;PIK3C2A;MTM1
Reactome	mRNA Decay By 3 To 5 Exoribonuclease	9/16	0.0632491	2.42511	6.69493	EXOSC7;HBS1L;EXOSC6;EXOSC5;EXOSC4;EXOSC9;EXOSC8;EXOSC3;EXOSC2
GO Biological Process	acetyl-CoA Metabolic Process	9/16	0.0632491	2.42511	6.69493	ACLY;ACSS2;MVK;HMGCS1;PPCS;PMVK;DIP2A;MVD;MLYCD
GO Biological Process	Cellular Response To Gamma Radiation	9/16	0.0632491	2.42511	6.69493	XRCC6;KDM1A;XRCC5;HSF1;TMEM109;CRYAB;HRAS;TP53;ATR
GO Biological Process	Phosphatidylinositol Dephosphorylation	9/16	0.0632491	2.42511	6.69493	MTMR1;MTMR2;PIP4P1;SYNJ1;SACM1L;OCRL;PMPCA;MTMR6;MTM1
GO Biological Process	Ruffle Organization	9/16	0.0632491	2.42511	6.69493	CARMIL1;CSF1R;CYFIP1;TPM1;ARFIP2;PIP5K1A;CORO1B;AIF1L;ARF6
Reactome	MHC Class II Antigen Presentation	44/104	0.0634147	1.38459	3.81879	DCTN6;DCTN5;DYNC1I2;SAR1B;CLTC;CLTA;AP2A1;CTSV;KIF11;KIF15;ACTR1A;HLA-DMA;RACGAP1;CAPZB;AP1G1;AP1S2;AP2S1;AP1S1;AP1S3;CTSC;AP1M1;SEC31A;SPTBN2;SEC13;SEC24B;SEC24A;AP1B1;KIF23;KIF22;AP2B1;DYNLL2;DNM2;DYNC1LI1;CENPE;KIF18A;KIF4A;CAPZA1;CANX;KIF2C;KIF20A;OSBPL1A;SEC24D;SEC24C;LGMN
GO Biological Process	Purine Ribonucleotide Biosynthetic Process	25/55	0.0634767	1.57269	4.33604	PANK2;GUCY1B1;PANK3;GMPS;NUDT2;ADCY3;PFAS;PAPSS1;NPPC;ATP5F1B;PPCS;ADSL;GUCY1A1;ACOT7;AMPD2;ATP5F1C;PAICS;COASY;SLC25A16;IMPDH1;IMPDH2;ADSS2;ALDOA;GART;SLC25A13
Reactome	Abortive Elongation Of HIV-1 Transcript In Absence Of Tat	12/23	0.0636494	2.05793	5.66828	NCBP1;POLR2B;POLR2D;POLR2F;POLR2G;NELFCD;POLR2H;GTF2F1;GTF2F2;POLR2K;NELFE;POLR2L
Reactome	Post-chaperonin Tubulin Folding Pathway	12/23	0.0636494	2.05793	5.66828	TUBA1C;TUBA3E;TUBA1B;TUBA3D;TUBA1A;TUBB3;TUBB;TBCE;ARL2;TBCA;TUBB4B;TUBA4A
GO Biological Process	Microtubule Nucleation	12/23	0.0636494	2.05793	5.66828	GOLGA2;NEDD1;TPX2;CCDC57;TUBGCP2;SSNA1;CENPJ;TUBGCP5;SLAIN2;TUBGCP3;TUBG1;HAUS2
Reactome	C-type Lectin Receptors (CLRs)	58/141	0.0641488	1.31973	3.62471	UBE2D2;ICAM3;UBE2D1;PSMD8;PSMD9;PSMD6;PSMD7;PSMD2;PSMD3;IKBKG;HRAS;CHUK;FBXW11;PRKCD;PRKCA;PSMA5;PSMA6;PSMA3;PSMA4;PSMA1;PSMA2;PSME3;PSME4;PSME2;UBE2V1;PSMD12;PSMD11;PSMD14;PSMD13;ITPR3;BCL10;MALT1;PSMA7;PSMB6;PSMB7;PPP3R1;NRAS;PSMB5;PSMB2;CLEC7A;PSMB3;UBC;PSMB1;RPS27A;NFATC3;NFKB2;NFKBIA;SEM1;PSMC6;PSMC3;PSMC4;PSMC1;PSMC2;UBE2N;TAB3;PKN1;MUC20;UBE2M
GO Biological Process	Regulation Of Telomerase Activity	21/45	0.064233	1.65113	4.53275	PIF1;CCT2;HSP90AB1;PARM1;NVL;XRCC5;PTGES3;KLF4;GRHL2;MAPK15;AURKB;DKC1;MYC;TCP1;NABP2;POT1;NEK2;TP53;CCT4;MEN1;WRAP53
Reactome	Gene Expression (Transcription)	529/1449	0.0669464	1.09065	2.94897	MDC1;NUP107;MAML2;EHMT1;NOC2L;RBPJ;RRP8;LSM10;PSMD8;PSMD9;PSMD6;PSMD7;AKT2;PSMD2;MYC;AKT3;PSMD3;AKT1;PIP4K2A;MTERF1;GAMT;NUP214;ZNF18;DAXX;PRKAB2;NUP210;CSNK2A2;MED8;HUS1;PRKCA;MED6;DDX39A;DDX39B;SCO1;PSME3;SARNP;DDIT4;PSME4;PSME2;MAML3;NUP98;RHNO1;ZNF28;SLBP;ZNF274;NUP205;POM121;ZNF273;ANAPC15;SEH1L;MEAF6;MAPKAP1;NEDD4L;ANAPC10;ANAPC11;POM121C;NUP85;PRDX1;NUP88;NRBF2;ATRIP;PPARGC1B;ZNF267;NR2C2A…
GO Biological Process	Regulation Of Cellular Response To Stress	45/107	0.0670816	1.37037	3.70253	SF3B5;ENY2;PARG;SF3B3;ABRAXAS1;TAF9;BRCA1;BRCA2;TAF5L;DNAJB1;TFPT;CHCHD2;DNAJB6;RUVBL2;RUVBL1;UIMC1;HSF1;SMYD2;USP1;KMT5A;SLC38A2;SOX4;NPM1;ACTR5;ACTL6A;RPA2;WDR76;UCHL5;MTOR;MANF;DNAJC2;DEPDC1B;KAT2A;RAD51;DNAJC7;RFWD3;TADA3;UBE2V2;UBE2N;UBE2V1;TAF5;MBTPS2;ATR;EIF4G1;NFE2L2
Reactome	Diseases Of Signal Transduction By Growth Factor Receptors And Second Messengers	162/424	0.0678553	1.16934	3.14596	KLB;MAML2;IRS1;ARAF;PEBP1;IRS2;CCNC;RBPJ;PSMD8;PPP1CB;PSMD9;PPP1CC;PSMD6;GOLGA4;PSMD7;PPP2R1B;AKT2;MYC;PSMD2;AKT3;PSMD3;LONP1;TRIM24;AKT1;MAP2K1;TPM4;TPM3;ADAM10;TSC2;GTF2F1;GTF2F2;SND1;RBX1;ADAM17;TBL1XR1;PSME3;CDC37;PSME4;PSME2;MAML3;VCL;PSMD12;VCP;RNASEH2A;PSMD11;CTBP2;PSMD14;SHC1;PSMD13;MAPKAP1;SEL1L;PSEN2;ZC3HAV1;PSEN1;FOXO3;RAP1A;UBC;SEC31A;KL;YES1;EIF2AK3;FZD8;MSN;SEM1;NR4A1;PPFIBP1;GOLGB1…
GO Biological Process	Positive Regulation Of Growth	35/81	0.0681112	1.43625	3.85866	PRR5;DDX3X;DDX49;BRAT1;MAPKAP1;HPN;DERL2;CIB1;EGFR;PPM1F;CDC42;RPS6KA3;SDCBP;EXOSC4;EXOSC9;RPS6KA1;AGR2;AKT1;EXOSC2;MFSD2A;TGFB2;NCBP1;SPHK1;TGFBR1;MTOR;SUPV3L1;ADAM17;ZNF639;ARMC12;FXN;CEP43;SLC25A33;EIF4G2;EIF4G1;ZPR1
Reactome	Synthesis Of Substrates In N-glycan Biosythesis	28/63	0.0684384	1.50986	4.04918	ST6GALNAC1;CMAS;UAP1;GMPPB;GMDS;GMPPA;PGM3;SLC17A5;ST3GAL4;GNPNAT1;GFUS;NANS;NUS1;SLC35A1;ST6GAL1;ALG5;SLC35C1;GFPT1;PMM2;DOLK;DHDDS;DPM1;DPM2;DPM3;SLPI;DOLPP1;MVD;GNE
GO Biological Process	G1/S Transition Of Mitotic Cell Cycle	28/63	0.0684384	1.50986	4.04918	KHDRBS1;USP37;CUL2;BACH1;GSPT1;PHF8;CCND3;MYC;E2F1;EIF4EBP1;RCC1;E2F2;E2F3;PIM2;POLE;EIF4E;CDC7;CDC25A;DBF4;CDK6;CCNE2;RPS6KB1;CCNE1;CDK4;CDK3;CDK2;SPDYA;CDKN3
Reactome	Formation Of Early Elongation Complex	16/33	0.0707984	1.77568	4.70185	NCBP1;CCNH;GTF2H1;GTF2F1;GTF2H3;GTF2F2;CDK7;POLR2B;POLR2D;POLR2F;POLR2G;NELFCD;POLR2H;POLR2K;NELFE;POLR2L
GO Biological Process	Negative Regulation Of Double-Strand Break Repair	16/33	0.0707984	1.77568	4.70185	POLQ;RMI2;PARPBP;OGG1;TWIST1;FANCB;NUDT16L1;SENP3;MAD2L2;SMCHD1;SHLD2;HSF1;AUNIP;KMT5A;TP53BP1;UBQLN4
GO Biological Process	Protein K63-linked Deubiquitination	16/33	0.0707984	1.77568	4.70185	OTUD4;USP13;USP8;PSMD14;SHMT2;USP33;OTUD7B;SPATA2;TNFAIP3;YOD1;BRCA1;DEPDC1B;STAMBPL1;UIMC1;USP50;STAMBP
GO Biological Process	Signal Transduction By P53 Class Mediator	16/33	0.0707984	1.77568	4.70185	PAXIP1;PPP1R13B;USP10;TRIAP1;FHIT;NDRG1;RRP8;HINT1;MYBBP1A;TP53BP2;MAGEA2;PMAIP1;ZNF385B;NBN;TP53;E2F7
GO Biological Process	Regulation Of Cyclin-Dependent Protein Kinase Activity	24/53	0.0710371	1.56174	4.13011	BLM;HSP90AB1;CDKN2C;CCNH;CCNF;BCCIP;GTF2H1;CDC6;CDC25C;PKMYT1;CDC25A;GTPBP4;HERC5;CCNA2;CCNB2;CCND3;CCNB1;CDK7;CCNE2;CCNE1;CDC37;CDK5RAP3;CDK5R1;CDKN3
Reactome	Constitutive Signaling By EGFRvIII	8/14	0.0714389	2.51475	6.63621	PIGU;NRAS;EGF;SHC1;CDC37;CBL;HRAS;EGFR
Reactome	Methylation	8/14	0.0714389	2.51475	6.63621	TRMT112;AHCY;NNMT;MAT2A;GSTO1;MTR;MAT2B;COMT
Reactome	Pentose Phosphate Pathway	8/14	0.0714389	2.51475	6.63621	PRPS2;UBL4A;RPIA;RPE;SHPK;TALDO1;PGM2;TKT
Reactome	TP53 Regulates Transcription Of Genes Involved In G1 Cell Cycle Arrest	8/14	0.0714389	2.51475	6.63621	CCNA2;CCNE2;CCNE1;CDK2;E2F1;TP53;E2F7;E2F8
GO Biological Process	Electron Transport Chain	8/14	0.0714389	2.51475	6.63621	POR;NDOR1;NDUFA5;ETFRF1;UQCRFS1;DHRS2;SDHB;PDIA5
GO Biological Process	Establishment Of Apical/Basal Cell Polarity	8/14	0.0714389	2.51475	6.63621	CDC42;SLC9A3R1;OPHN1;MSN;SCRIB;SYNE4;EZR;RHOA
GO Biological Process	Establishment Of Chromosome Localization	8/14	0.0714389	2.51475	6.63621	CENPF;INCENP;SPICE1;KIF2C;KIF22;FAM83D;CENPQ;NDC80
GO Biological Process	Formation Of Cytoplasmic Translation Initiation Complex	8/14	0.0714389	2.51475	6.63621	EIF3M;EIF3K;EIF3I;EIF3J;EIF3E;EIF3C;EIF3D;EIF3B
GO Biological Process	Maturation Of LSU-rRNA From Tricistronic rRNA Transcript (SSU-rRNA, 5.8S rRNA, LSU-rRNA)	8/14	0.0714389	2.51475	6.63621	NIFK;ZNHIT3;PES1;RPL7L1;URB1;RPF2;WDR12;FTSJ3
GO Biological Process	Medium-Chain Fatty Acid Metabolic Process	8/14	0.0714389	2.51475	6.63621	GLYATL2;ACOT7;ABHD3;ABHD2;OXSM;ACAD9;CROT;ACADM
GO Biological Process	Mitotic Recombination	8/14	0.0714389	2.51475	6.63621	GEN1;RAD50;RAD51D;RAD51;MSH2;NSMCE2;XRCC3;RAD54B
GO Biological Process	Nuclear Pore Organization	8/14	0.0714389	2.51475	6.63621	NDC1;NUP205;NUP107;SEH1L;NUP133;NUP35;NUP153;NUP98
GO Biological Process	Regulation Of Exit From Mitosis	8/14	0.0714389	2.51475	6.63621	CDC23;UBE2C;CDCA5;ZW10;MAD2L1BP;KNTC1;PHB2;CDC14B
GO Biological Process	Post-Translational Protein Modification	22/48	0.07189	1.59669	4.20346	UBE2F;ESCO1;PARP1;PARP2;DSCC1;PRKCD;FN3KRP;PARP16;PRKCA;ZC3HAV1;ESCO2;UCHL3;AURKB;RBX1;DCAF1;RPS6KA4;CCNA2;CDK2;STT3A;PKN1;STT3B;UBE2M
Reactome	Formation Of HIV-1 Elongation Complex Containing HIV-1 Tat	20/43	0.0722776	1.64077	4.31068	SUPT16H;NCBP1;CCNH;GTF2H1;SSRP1;GTF2F1;GTF2H3;GTF2F2;CDK7;POLR2B;POLR2D;ELOA;POLR2F;POLR2G;ELOC;NELFCD;POLR2H;POLR2K;NELFE;POLR2L
GO Biological Process	Negative Regulation Of Double-Strand Break Repair Via Homologous Recombination	11/21	0.0723543	2.07493	5.44915	MAD2L2;POLQ;RMI2;SMCHD1;PARPBP;SHLD2;FANCB;KMT5A;TP53BP1;SENP3;UBQLN4
GO Biological Process	Positive Regulation Of Translational Initiation	11/21	0.0723543	2.07493	5.44915	EIF2B5;KHDRBS1;CDC123;YTHDF1;SH3BGRL;DDX3X;RPS6KB1;RPS6KB2;HABP4;POLR2G;MTOR
GO Biological Process	Peptide Biosynthetic Process	64/158	0.0726095	1.28588	3.37241	RPL4;MRPS17;HBS1L;MRPS15;MRPS16;RPL32;RPL34;MRPS11;MRPS12;MRPL36;MRPL37;MRPL34;YARS2;GGTLC2;MRPL41;MRPL3;MRPL42;RPS17;RPL36AL;RPLP2;MRPL9;GGT1;GGTLC3;PABPC4;MRPS18B;MRPS18A;MRPS21;MRPS7;DARS1;MRPL43;MRPS5;MRPS18C;MRPL51;RPL24;MRRF;MRPL18;MRPS33;SRBD1;MRPL14;RRBP1;MRPL12;MRPL13;GSPT1;MRPL10;MRPL11;MRPL55;RPL14;IGF2BP3;RPS27A;HARS1;MRPL27;RPL35A;MRPL23;HARS2;MRPL24;WARS1;RPS26;AGO2;RPS6KB2;FAU;GGT3…
GO Biological Process	Regulation Of Cysteine-Type Endopeptidase Activity Involved In Apoptotic Process	36/84	0.0728272	1.41572	3.70873	DDX3X;ARL6IP1;PDCD6;PDCD5;HTRA2;HMGB1;TRIAP1;BCL10;THBS1;MALT1;PPM1F;AQP1;RPS6KA3;DNAJB6;CLEC7A;MYC;RPS6KA1;NLRP2;AKT1;PMAIP1;SFN;MAGEA3;MAP3K5;NKX3-1;BCAP31;IGBP1;FIS1;EPHA7;GPX1;SIAH2;DHCR24;KLF4;VEGFA;CYCS;RAF1;LAMTOR5
GO Biological Process	Regulation Of Cyclin-Dependent Protein Serine/Threonine Kinase Activity	34/79	0.0752772	1.42613	3.68879	BLM;CCNH;CCNF;BCCIP;PKMYT1;IPO7;EGFR;IPO5;HERC5;CCNB2;CCND3;CCNB1;AKT1;CDK5RAP3;MEN1;CDKN2C;INCA1;PLK1;GTF2H1;CDC6;CDC25C;CDC25A;GTPBP4;CCNA2;ADAM17;CDK7;PSRC1;TFAP4;CCNE2;CCNE1;CDC37;SPDYA;CDK5R1;CDKN3
Reactome	DNA Double Strand Break Response	27/61	0.0762346	1.49866	3.85746	H2AX;MDC1;MRE11;ABRAXAS1;BRCA1;BRCC3;CHEK2;H2BC21;UIMC1;NSD2;UBC;ABL1;TP53BP1;KPNA2;RPS27A;PIAS4;KDM4B;UBE2I;EYA3;H2BC12;RNF168;PPP5C;RAD50;H2BC11;UBE2V2;UBE2N;TP53
GO Biological Process	Positive Regulation Of Erythrocyte Differentiation	13/26	0.0775256	1.88642	4.82384	MED1;PRKDC;PRMT1;STAT1;STAT3;HMGB2;FOXO3;HIF1A;FAM210B;MAPK11;ANKRD54;HSPA1B;HSPA1A
GO Biological Process	Protein Export From Nucleus	13/26	0.0775256	1.88642	4.82384	NUP214;DESI1;SMURF1;CSE1L;STRADB;STYX;NUTF2;XPO4;XPO6;XPO5;CHP1;CALR;RAN
GO Biological Process	post-Golgi Vesicle-Mediated Transport	25/56	0.077996	1.52184	3.88237	SNAP23;AP2A1;AP4M1;GGA2;GOLGA7;EPS15;VTI1B;ARFGEF2;MON2;EXOC8;OSBPL5;SEC16A;GBF1;AP3D1;COMMD1;SCAMP1;SCAMP3;DNM2;MYO1B;RABIF;RABEP1;RAB14;DOP1B;EXOC6;EXOC5
Reactome	Glyoxylate Metabolism And Glycine Degradation	15/31	0.080235	1.76862	4.46187	PDHX;PDHA1;BCKDHB;GOT2;DLST;PDHB;DHTKD1;GNMT;GCSH;ALDH4A1;GRHPR;DBT;NDUFAB1;OGDH;DLAT
Reactome	Pausing And Recovery Of Tat-mediated HIV Elongation	15/31	0.080235	1.76862	4.46187	SUPT16H;SSRP1;GTF2F1;GTF2F2;POLR2B;POLR2D;ELOA;POLR2F;POLR2G;ELOC;NELFCD;POLR2H;POLR2K;NELFE;POLR2L
GO Biological Process	Regulation Of Centrosome Duplication	15/31	0.080235	1.76862	4.46187	GEN1;NPM1;RAB6C;STIL;FBXW5;CEP295;CCNF;XRCC3;SPICE1;NAT10;CENPJ;CHMP2B;CHMP4A;CEP76;CHMP5
WikiPathway	RalA Downstream Regulated Genes	7/12	0.0806701	2.64031	6.64669	CDC42;RALBP1;NRAS;RALA;EXOC8;YBX3;HRAS
Reactome	Regulation Of Localization Of FOXO Transcription Factors	7/12	0.0806701	2.64031	6.64669	YWHAQ;AKT2;AKT3;AKT1;FOXO3;YWHAZ;YWHAG
GO Biological Process	DNA Conformation Change	7/12	0.0806701	2.64031	6.64669	TOP2A;TOP2B;TOP3A;HMGB2;HMGB3;MTERF1;HMGB1
GO Biological Process	DNA Deamination	7/12	0.0806701	2.64031	6.64669	APOBEC3D;EXOSC6;EXOSC5;EXOSC4;EXOSC3;APOBEC3A;APOBEC3B
GO Biological Process	Nuclear Body Organization	7/12	0.0806701	2.64031	6.64669	SRPK2;SERBP1;HABP4;USP50;HIPK2;WRAP53;ZPR1
GO Biological Process	Positive Regulation Of ERAD Pathway	7/12	0.0806701	2.64031	6.64669	BCAP31;USP13;SGTA;UBQLN1;RNF185;HERPUD1;NFE2L2
GO Biological Process	Positive Regulation Of Fatty Acid Oxidation	7/12	0.0806701	2.64031	6.64669	KLHL25;IRS1;AKT2;TWIST1;IRS2;MLYCD;MTLN
GO Biological Process	Quinone Biosynthetic Process	7/12	0.0806701	2.64031	6.64669	COQ3;UBIAD1;COQ8B;PDSS1;COQ8A;COQ9;COQ6
GO Biological Process	Sphingomyelin Metabolic Process	7/12	0.0806701	2.64031	6.64669	SMPD2;SMPD4;VAPA;SMPD1;OSBP;SGMS2;SMPDL3A
GO Biological Process	tRNA 5'-Leader Removal	7/12	0.0806701	2.64031	6.64669	POP7;SSB;POP4;PRORP;RPP30;RPP40;RPP25L
Reactome	HSF1-dependent Transactivation	17/36	0.0813455	1.68805	4.23539	HSPA8;HSP90AB1;HSBP1;MRPL18;PTGES3;MTOR;DNAJB1;HSPH1;DNAJB6;HSF1;AKT1S1;COL4A6;RLN1;FKBP4;CRYAB;HSPA1B;HSPA1A
Reactome	Mitochondrial Fatty Acid Beta-Oxidation	17/36	0.0813455	1.68805	4.23539	ACBD7;ACOT9;ACADVL;ECHS1;ACOT7;ACSM3;ECI1;DBI;PCTP;MCAT;MCEE;ACADL;PCCA;NDUFAB1;PCCB;THEM4;ACADM
GO Biological Process	Double-Strand Break Repair Via Nonhomologous End Joining	19/41	0.0813885	1.62947	4.08755	DCLRE1B;SMARCAL1;POLQ;XRCC6;DCLRE1C;MRE11;PSMD14;XRCC4;PRKDC;XRCC5;NSMCE2;HMGB2;HMGB1;POLB;RNF168;POLA1;PAXX;TP53BP1;NHEJ1
GO Biological Process	Negative Regulation Of DNA Recombination	19/41	0.0813885	1.62947	4.08755	POLQ;BLM;RTEL1;RMI2;PARPBP;FANCB;H1-0;SENP3;H1-10;H1-2;MAD2L2;MSH6;H1-4;SMCHD1;MSH2;SHLD2;KMT5A;TP53BP1;UBQLN4
Reactome	Signaling By TGFB Family Members	49/119	0.0818997	1.3216	3.30699	ITGB1;BMPR2;AMHR2;ITGB5;UBE2D1;CCNC;YBX1;CHRDL1;PPP1CB;PPP1CC;MYC;ITGB8;PMEPA1;ITGAV;MEN1;PARP1;RHOA;TGFBR1;UCHL5;TGFBR2;PPM1A;ZFYVE16;RBL1;SRFBP1;RNASEH2A;LTBP4;NEDD4L;NEDD8;MTMR4;CBL;FSTL1;UBC;E2F4;E2F5;RPS27A;WWTR1;TGFB2;SMURF2;SMURF1;STAT1;PPP1CA;DRAP1;FKBP1A;SKI;STUB1;BMPR1B;TRIM33;BMPR1A;UBE2M
WikiPathway	Mitochondrial Fatty Acid Oxidation Disorders	10/19	0.0824213	2.09575	5.23081	CPT1A;ACADVL;SLC22A5;ACADL;CPT2;ACSL1;ECI1;ACSL3;ACADM;SLC25A20
Reactome	Regulation Of TP53 Activity Thru Methylation	10/19	0.0824213	2.09575	5.23081	PRMT5;SETD9;TTC5;CHEK2;UBC;SMYD2;EHMT1;KMT5A;RPS27A;TP53
Reactome	Signaling By FGFR2 IIIa TM	10/19	0.0824213	2.09575	5.23081	NCBP1;POLR2B;POLR2D;POLR2F;POLR2G;POLR2H;GTF2F1;GTF2F2;POLR2K;POLR2L
GO Biological Process	Arp2/3 Complex-Mediated Actin Nucleation	10/19	0.0824213	2.09575	5.23081	ACTR3;ARPC2;ARPC3;ARPC1B;ARPC1A;ARPC5L;ARPC4;TRIM27;WHAMM;IQGAP2
GO Biological Process	COPII Vesicle Coating	10/19	0.0824213	2.09575	5.23081	TRAPPC2;TRAPPC3;TMED10;PEF1;PDCD6;TRAPPC4;TRAPPC2B;TMED2;TRAPPC11;PREB
GO Biological Process	Establishment Of Epithelial Cell Polarity	10/19	0.0824213	2.09575	5.23081	CDC42;FERMT1;SLC9A3R1;GOLPH3;OPHN1;MSN;SYNE4;EZR;RHOA;CYTH1
GO Biological Process	Positive Regulation Of Mitochondrial Fission	10/19	0.0824213	2.09575	5.23081	FIS1;RALA;RALBP1;BNIP3;PGAM5;VPS35;DDHD1;MIEF1;DNM1L;MARCHF5
GO Biological Process	Regulation Of Autophagy Of Mitochondrion	10/19	0.0824213	2.09575	5.23081	SREBF1;HAX1;FZD5;CSNK2A2;HTRA2;VDAC1;PARK7;DNM1L;SREBF2;CAMKK2
GO Biological Process	Regulation Of Nuclear Division	10/19	0.0824213	2.09575	5.23081	PRMT5;CDCA2;PDXP;RCC1;NEK2;FBXO5;CDC25C;MKI67;PKMYT1;KIF20B
GO Biological Process	Vesicle Targeting, Rough ER To cis-Golgi	10/19	0.0824213	2.09575	5.23081	TRAPPC2;TRAPPC3;TMED10;PEF1;PDCD6;TRAPPC4;TRAPPC2B;TMED2;TRAPPC11;PREB
Reactome	Toll Like Receptor 9 (TLR9) Cascade	44/106	0.0846674	1.33972	3.30781	APP;USP14;HMGB1;ECSIT;USP18;EEA1;PPP2CA;RPS6KA3;PPP2CB;MAPK7;PPP2R1B;IRAK1;NKIRAS1;RPS6KA2;RPS6KA1;UBC;TIFA;IKBKG;RPS27A;MAP2K3;DUSP4;IKBIP;MAP2K4;MAP2K1;DUSP3;CHUK;FBXW11;RIPK2;NDUFA2;TMED7-TICAM2;PPP2R5D;TICAM1;RBSN;NFKB2;DUSP7;NFKBIA;MAPK11;TNIP2;UBE2N;TAB3;PIK3C3;UBE2V1;TP53;MYD88
WikiPathway	Clear Cell Renal Cell Carcinoma Pathways	36/85	0.0853944	1.38673	3.412	GPI;SHMT2;SHMT1;SLC2A1;PLOD2;ENO1;ENO3;HIF1A;HK2;ACACA;EGFR;HK1;LDHB;LDHA;ME1;PGK1;AKT1;PGM2;TGFB2;TPI1;STAT3;TSC2;MTOR;VEGFA;ACLY;PFKL;PKM;RHEB;FASN;AKT1S1;CDH13;CAMK1;ALDOA;RAPGEF5;GAPDH;PFKP
Reactome	Intra-Golgi And Retrograde Golgi-to-ER Traffic	72/181	0.0857047	1.24755	3.06503	USP6NL;ARF4;SCOC;KIF11;UBE2Z;BICD2;KIF15;RAB43;GOLGA4;ACTR1A;CAPZB;KIF13B;TMED3;ARFIP2;KIF1C;TMED2;TMED7;TMED9;COG5;PLA2G4A;KIF23;KIF22;ARFGAP3;DYNLL2;COPZ1;DYNC1LI1;RINT1;KIF9;RAB36;KIFC1;ZW10;NAA35;PLIN3;KDELR2;KIF2C;NAA38;KDELR3;KIF20A;KIF20B;SEC22B;PAFAH1B3;PAFAH1B2;VAMP3;DCTN6;COPB2;DCTN5;DYNC1I2;RAB1A;COPA;COPB1;GOSR2;RAB1B;STX18;RHOBTB3;RACGAP1;BNIP1;YKT6;CYTH1;GALNT2;GALNT1;SURF4;RAB39A;I…
Reactome	Deubiquitination	108/279	0.0867033	1.19338	2.91814	CCP110;UBE2D1;TOMM20;CDC20;PSMD8;PSMD9;PSMD6;PSMD7;MYC;PSMD2;PSMD3;RUVBL1;POTEF;SKP2;USP8;USP7;USP5;USP3;YOD1;CDC25A;RNF123;PSME3;PSME4;PSME2;VDAC2;VDAC1;STAMBP;TP53;PSMD12;VCP;PSMD11;PSMD14;PSMD13;BRCC3;HIF1A;SNX3;UBC;CLSPN;SUDS3;SMURF2;SIAH2;NFKBIA;SEM1;TADA3;CDK1;USP37;USP33;OTUD7B;TNFAIP3;ARRB1;BRCA1;IDE;H2BC21;UIMC1;UFD1;IKBKG;TOMM70;USP48;RIPK2;ACTR5;ACTL6A;AXIN1;RAD23A;JOSD2;JOSD1;UCHL3;RH…
Reactome	RHOJ GTPase Cycle	24/54	0.0871012	1.50957	3.68438	STEAP3;TRIO;TFRC;DOCK8;SNAP23;ARHGAP1;OCRL;SCRIB;SLC1A5;FNBP1L;ARHGAP26;CDC42BPA;IQGAP3;CDC42;SLC4A7;VANGL1;DEPDC1B;DIAPH3;OPHN1;LAMTOR1;PKN1;TMPO;VAMP3;PAK4
GO Biological Process	Nucleosome Assembly	24/54	0.0871012	1.50957	3.68438	H2AX;BRD2;DAXX;SUPT16H;NPM1;HMGB2;BAZ1A;SSRP1;CABIN1;NAP1L4;HIRA;CHAF1A;CHRAC1;RBBP4;NASP;H2BC21;GRWD1;H2BC11;HAT1;UBN1;POLE3;DNAJC9;SOX9;ASF1B
WikiPathway	Unfolded Protein Response	12/24	0.0882593	1.88629	4.57892	ERN1;XBP1;HSPA5;RTCB;EIF2AK3;TNFRSF10B;PMAIP1;CASP2;EIF2S1;TP53;MBTPS2;NFE2L2
Reactome	Defective Intrinsic Pathway For Apoptosis	12/24	0.0882593	1.88629	4.57892	YWHAE;GOLGA2;APP;C1QBP;PRDX1;CDC25C;FOXO3;TP53;CDC25A;CDC25B;LMNB1;CDK5R1
Reactome	MicroRNA (miRNA) Biogenesis	12/24	0.0882593	1.88629	4.57892	POLR2B;PRKRA;AGO2;POLR2D;XPO5;POLR2F;POLR2G;POLR2H;TARBP2;POLR2K;RAN;POLR2L
GO Biological Process	Fat-Soluble Vitamin Metabolic Process	12/24	0.0882593	1.88629	4.57892	PIAS4;VKORC1;CBR1;NQO1;VKORC1L1;CYP27B1;UBIAD1;GGCX;CYP11A1;CYP1A1;CYP4F12;LGMN
GO Biological Process	Regulation Of Supramolecular Fiber Organization	12/24	0.0882593	1.88629	4.57892	CAMSAP3;HSPA8;AKAP13;GPX1;HAX1;MAP2;ARL2;PARK7;C9ORF72;GBA2;CAMSAP1;CAMSAP2
GO Biological Process	Response To Hexose	12/24	0.0882593	1.88629	4.57892	EIF2B5;EIF2B4;EIF2B3;PFKL;EIF2B2;SELENOS;IRS2;LCP1;SELENOT;EIF2B1;THBS1;ZBED3
WikiPathway	AMP Activated Protein Kinase Signaling	29/67	0.0889315	1.44021	3.48514	PFKFB3;PRKAG1;SLC2A4;HMGCR;ADIPOR1;ELAVL1;ADIPOR2;ACACA;CAMKK1;CAMKK2;GYS1;CCNB1;EEF2K;AKT2;EIF4EBP1;AKT1;PPARGC1B;SREBF1;PRKAB2;CPT1A;STRADB;TSC2;MTOR;CCNA2;RPS6KB1;FASN;RPS6KB2;PIK3C3;TP53
Reactome	Signaling By ERBB2	22/49	0.0890503	1.53743	3.71836	USP8;PTPN18;PIGU;YES1;SHC1;EGF;PRKCD;PRKCA;MEMO1;RHOA;EGFR;RNF41;DIAPH1;NRAS;AKT2;CDC37;AKT3;UBC;AKT1;STUB1;RPS27A;HRAS
Reactome	Signaling By NOTCH3	22/49	0.0890503	1.53743	3.71836	PSENEN;PTCRA;MAML2;EGF;STAT1;WWC1;PSEN2;ADAM10;YBX1;PSEN1;RBPJ;GATD3;EGFR;MIB1;NEURL1B;KAT2A;HEY1;UBC;TACC3;MAML3;RPS27A;DLGAP5
GO Biological Process	Regulation Of Double-Strand Break Repair	37/88	0.0904373	1.36934	3.29066	RTEL1;SMARCD2;SMARCB1;KDM1A;MEAF6;TWIST1;YEATS4;FOXM1;RAD51AP1;PPP4C;PPP4R2;RUVBL2;BCL7B;CHEK1;RUVBL1;BRD8;ATRIP;ACTR2;SMARCC1;SLF1;SLF2;DDX11;ACTL6A;RPA2;DEK;SPIDR;SMARCA4;RAD51;MORF4L2;SHLD2;TIMELESS;UBE2V2;UBE2N;POT1;TRIP12;ATR;WRAP53
WikiPathway	Non Homologous End Joining	6/10	0.090976	2.82871	6.78088	XRCC6;DCLRE1C;XRCC4;PRKDC;XRCC5;NHEJ1
Reactome	AKT Phosphorylates Targets In Nucleus	6/10	0.090976	2.82871	6.78088	NR4A1;AKT2;AKT3;RPS6KB2;AKT1;FOXO3
Reactome	HuR (ELAVL1) Binds And Stabilizes mRNA	6/10	0.090976	2.82871	6.78088	NUP214;SET;ANP32A;PRKCD;PRKCA;ELAVL1
Reactome	MASTL Facilitates Mitotic Progression	6/10	0.090976	2.82871	6.78088	PPP2CA;PPP2CB;CCNB1;PPP2R1B;CDK1;MASTL
Reactome	STAT3 Nuclear Events Downstream Of ALK Signaling	6/10	0.090976	2.82871	6.78088	HDAC2;HDAC3;SIN3A;STAT3;PRDM1;HIF1A
GO Biological Process	UDP-N-acetylglucosamine Metabolic Process	6/10	0.090976	2.82871	6.78088	GNPDA1;SLC35A3;GFPT1;PGM3;GNPNAT1;UAP1
GO Biological Process	Coenzyme A Biosynthetic Process	6/10	0.090976	2.82871	6.78088	SLC25A16;PANK2;ACOT7;PANK3;PPCS;COASY
GO Biological Process	Formation Of Extrachromosomal Circular DNA	6/10	0.090976	2.82871	6.78088	SMARCAL1;EXO1;XRCC3;SLX1A;DNA2;NBN
GO Biological Process	Insulin-Like Growth Factor Receptor Signaling Pathway	6/10	0.090976	2.82871	6.78088	GHR;IRS1;EIF2AK3;TSC2;IGF1;IGF1R
GO Biological Process	Meiotic Sister Chromatid Cohesion	6/10	0.090976	2.82871	6.78088	SGO2;RAD21;BUB1B;SMC1A;SMC3;REC8
GO Biological Process	Mitotic G1/S Transition Checkpoint Signaling	6/10	0.090976	2.82871	6.78088	PRKDC;RFWD3;CDK2;RPA2;TP53;FBXO31
GO Biological Process	Monocyte Differentiation	6/10	0.090976	2.82871	6.78088	CSF1R;PIR;MT1G;MYH9;THOC5;VEGFA
GO Biological Process	Negative Regulation Of Centrosome Duplication	6/10	0.090976	2.82871	6.78088	KAT2A;NPM1;RBM14;CCNF;TRIM37;CDK5RAP2
GO Biological Process	Nucleoside Triphosphate Metabolic Process	6/10	0.090976	2.82871	6.78088	NME2;ENPP1;AK4;DCTPP1;SMPDL3A;ITPA
GO Biological Process	Positive Regulation Of Attachment Of Spindle Microtubules To Kinetochore	6/10	0.090976	2.82871	6.78088	BECN1;CCNB1;INCENP;RCC2;BIRC5;CDCA8
GO Biological Process	Purine Nucleoside Bisphosphate Biosynthetic Process	6/10	0.090976	2.82871	6.78088	SLC25A16;PANK2;ACOT7;PANK3;PPCS;COASY
GO Biological Process	Purine Ribonucleoside Triphosphate Biosynthetic Process	6/10	0.090976	2.82871	6.78088	ATP5F1B;IMPDH1;IMPDH2;NUDT2;ATP5F1C;SLC25A13
GO Biological Process	Regulation Of Mitotic Sister Chromatid Separation	6/10	0.090976	2.82871	6.78088	CCNB1;INCENP;BIRC5;CDCA8;AURKB;CDK5RAP2
GO Biological Process	Regulation Of Nuclear-Transcribed mRNA Catabolic Process, Nonsense-Mediated Decay	6/10	0.090976	2.82871	6.78088	RBM8A;EIF4A3;MAGOH;PABPC1;MAGOHB;HNRNPAB
GO Biological Process	Ribonucleoside Bisphosphate Biosynthetic Process	6/10	0.090976	2.82871	6.78088	SLC25A16;PANK2;ACOT7;PANK3;PPCS;COASY
GO Biological Process	T-Circle Formation	6/10	0.090976	2.82871	6.78088	SMARCAL1;EXO1;XRCC3;SLX1A;DNA2;NBN
GO Biological Process	Telomere Maintenance Via Telomere Trimming	6/10	0.090976	2.82871	6.78088	SMARCAL1;EXO1;XRCC3;SLX1A;DNA2;NBN
WikiPathway	Lipid Metabolism Pathway	14/29	0.0910674	1.76064	4.21877	PRKAB2;ACSS2;PDHA1;HILPDA;PRKAG1;ACACA;ACLY;PRKAR2B;AKT2;PRKAR2A;FASN;AKT3;AKT1;ACSBG1
GO Biological Process	Establishment Of Mitotic Spindle Orientation	14/29	0.0910674	1.76064	4.21877	ITGB1;GPSM2;HDAC3;FBXW11;PLK1;CENPA;NDC80;SAPCD2;ZW10;SPDL1;MAPRE1;CDK5RAP2;ENKD1;MAD2L1
GO Biological Process	Negative Regulation Of Plasma Membrane Bounded Cell Projection Assembly	14/29	0.0910674	1.76064	4.21877	GDI2;PRKCD;TACSTD2;TESK1;CCP110;KIF24;RAP1GAP;UXT;MPHOSPH9;CAPZB;TBC1D30;TBC1D7;PLXNB3;CDK10
GO Biological Process	Regulation Of Spindle Assembly	14/29	0.0910674	1.76064	4.21877	GPSM2;STIL;SPAG5;PLK1;RNF4;EML3;CENPJ;CHMP2B;DRG1;SASS6;CHMP4A;HSPA1B;CHMP5;HSPA1A
WikiPathway	Nucleotide Excision Repair In Xeroderma Pigmentosum	32/75	0.0918755	1.40447	3.35293	PCNA;CCNH;CETN2;BRCA1;POLD3;POLD1;POLD2;POLE;HMGN1;RFC5;USP7;RFC3;RFC4;PARP1;LIG1;RFC1;RFC2;XRCC1;RPA2;LIG3;RAD23A;GTF2H1;CHD1L;GTF2H3;RBX1;DDB1;POLE4;CDK7;RPA3;POLE2;POLE3;RAD18
WikiPathway	JAK STAT Signaling In The Regulation Of Beta Cells	16/34	0.091997	1.6769	4.00108	IFNGR1;STAT1;STAT3;FOXM1;MTOR;SOCS2;GHR;NRAS;CCND3;CDK4;AKT2;AKT3;AKT1S1;AKT1;IL6R;HRAS
Reactome	Transcriptional Regulation By E2F6	16/34	0.091997	1.6769	4.00108	L3MBTL2;CBX5;RRM2;CBX3;EHMT1;CDC7;BRCA1;UXT;RAD51;RBBP4;CHEK1;E2F1;RBBP8;RBBP7;E2F6;EZH2
GO Biological Process	Apoptotic Mitochondrial Changes	16/34	0.091997	1.6769	4.00108	FIS1;BNIP3;FZD9;SOD2;CCAR2;HK2;HSPD1;TIMM50;GGCT;THEM4;SFN;VPS35;NDUFS1;BAK1;DNM1L;BCL2L1
WikiPathway	Mitochondrial Long Chain Fatty Acid Beta Oxidation	9/17	0.0941188	2.1218	5.01424	CPT1A;ACADVL;CPT2;ACADL;ACSL1;ECI1;ACSL3;ACADM;SLC25A20
Reactome	Aberrant Regulation Of Mitotic G1/S Transition In Cancer Due To RB1 Defects	9/17	0.0941188	2.1218	5.01424	CCND3;CDK6;CCNE2;CCNE1;CDK4;CDK2;E2F1;E2F2;E2F3
Reactome	Formation Of Senescence-Associated Heterochromatin Foci (SAHF)	9/17	0.0941188	2.1218	5.01424	H1-4;HIRA;UBN1;HMGA1;H1-0;TP53;CABIN1;H1-2;LMNB1
Reactome	Tristetraprolin (TTP, ZFP36) Binds And Destabilizes mRNA	9/17	0.0941188	2.1218	5.01424	EXOSC7;EXOSC6;EXOSC5;EXOSC4;EXOSC9;EXOSC8;EXOSC3;EXOSC2;DCP2
GO Biological Process	Carbohydrate Derivative Transport	9/17	0.0941188	2.1218	5.01424	SCARB1;SLC10A7;SLC15A2;SLC25A19;CPTP;VLDLR;SLC29A1;MFSD2A;SLC29A2
GO Biological Process	Regulation Of Cellular Respiration	9/17	0.0941188	2.1218	5.01424	PRELID1;VCP;PNPT1;IL10RB;SHMT2;NOA1;ARL2;IDE;IFNAR1
GO Biological Process	Signal Transduction In Response To DNA Damage	25/57	0.0946039	1.47417	3.47619	H2AX;PAXIP1;USP10;DOT1L;MRPL36;TRIAP1;NDRG1;CHEK2;CHEK1;E2F1;NBN;CLSPN;TP53BP1;ATRIP;E2F7;HUS1;USP28;MAD2L2;TIPRL;RAD17;CEP63;TP53;RHNO1;ATR;RAD9A
Reactome	HCMV Late Events	38/91	0.0954609	1.35327	3.17888	TRMU;NUP205;POM121;NUP107;SEH1L;NUP188;CEBPD;IRS1;HSD17B4;NUP160;TXN2;POM121C;NUP85;H2BC21;NUP62;MVB12A;NUP88;VPS36;NDC1;NUP214;RANBP2;SEC13;RRM1;NUP133;NUP210;NUP155;NUP153;VPS37B;H2BC12;NUP50;H2BC11;CHMP2B;NUP35;NUP98;CD46;VPS25;NUP58;NUP37
Reactome	MyD88-independent TLR4 Cascade	44/107	0.0969496	1.31836	3.07647	APP;USP14;UBE2D2;UBE2D1;HMGB1;USP18;PPP2CA;RPS6KA3;PPP2CB;TBK1;MAPK7;PPP2R1B;IRAK1;NKIRAS1;RPS6KA2;RPS6KA1;UBC;TIFA;FADD;IKBKG;RPS27A;MAP2K3;DUSP4;IKBIP;MAP2K4;MAP2K1;DUSP3;CHUK;FBXW11;RIPK2;NDUFA2;TMED7-TICAM2;PPP2R5D;PTPN11;TICAM1;NFKB2;DUSP7;NFKBIA;MAPK11;TNIP2;UBE2N;TAB3;UBE2V1;TP53
GO Biological Process	Cellular Response To Light Stimulus	28/65	0.098609	1.42803	3.30816	PCNA;TMEM161A;KDM1A;ZBTB1;TRIAP1;NOC2L;TENT4A;AURKB;MYC;RUVBL2;SMPD1;POLD1;BAK1;NPM1;PARP1;METTL3;PRKCD;EIF2AK4;USP28;EIF2S1;CDC25A;RBX1;DDB1;OPN1SW;TP53;RHNO1;ATR;COPS9
Reactome	Beta-catenin Independent WNT Signaling	57/142	0.0998436	1.26608	2.91724	CLTC;CLTA;AP2A1;PSMD8;PSMD9;PSMD6;PSMD7;MYC;PSMD2;PSMD3;PRKCA;SCRIB;RHOA;PSMA5;PSMA6;PSMA3;PSMA4;PSMA1;PSMA2;PSME3;PSME4;PSME2;PFN1;PSMD12;PSMD11;PSMD14;PSMD13;ITPR3;PSMA7;PSMB6;PSMB7;PPP3R1;NRAS;PSMB5;GNG5;PSMB2;PSMB3;UBC;PSMB1;AP2S1;RPS27A;FZD1;SMURF2;SMURF1;FZD9;FZD8;AP2B1;SEM1;PSMC6;PSMC3;PSMC4;GNB2;PSMC1;AGO2;PSMC2;GNB4;GNB3
Reactome	Mitochondrial Calcium Ion Transport	11/22	0.100706	1.88616	4.32978	LETM1;STOML2;SMDT1;PMPCB;VDAC2;YME1L1;PMPCA;VDAC1;MAIP1;PHB2;AKAP1
GO Biological Process	Mitochondrial Cytochrome C Oxidase Assembly	11/22	0.100706	1.88616	4.32978	COA3;COX16;PET100;SCO1;COX18;COX17;COX14;TIMM21;COA8;SMIM20;PET117
GO Biological Process	Modulation By Host Of Viral Process	11/22	0.100706	1.88616	4.32978	CDC42;EEA1;ZDHHC9;ZDHHC20;FASN;CFL1;PI4KA;RAB29;NUCKS1;PPIB;IGF2R
GO Biological Process	rRNA Methylation	11/22	0.100706	1.88616	4.32978	FBL;TRMT112;NSUN4;NSUN5;NOP2;METTL5;TFB2M;MRM2;FTSJ3;MRM3;FDXACB1
GO Biological Process	snRNA 3'-End Processing	11/22	0.100706	1.88616	4.32978	TOE1;EXOSC7;EXOSC6;EXOSC5;EXOSC4;EXOSC9;EXOSC8;INTS5;TUT1;USB1;EXOSC3
Reactome	Recruitment And ATM-mediated Phosphorylation Of Repair And Signal Proteins At DNA Double Strand Breaks	26/60	0.102014	1.44294	3.29373	H2AX;MDC1;MRE11;ABRAXAS1;BRCA1;BRCC3;CHEK2;H2BC21;UIMC1;NSD2;UBC;ABL1;TP53BP1;RPS27A;PIAS4;KDM4B;UBE2I;EYA3;H2BC12;RNF168;PPP5C;RAD50;H2BC11;UBE2V2;UBE2N;TP53
WikiPathway	HIF1A And PPARG Regulation Of Glycolysis	5/8	0.102225	3.1428	7.16742	LDHA;TPI1;SLC2A1;GAPDH;HIF1A
WikiPathway	Cytosine Methylation	5/8	0.102225	3.1428	7.16742	MBD3;DNMT1;IDH1;TDG;IDH2
WikiPathway	Caloric Restriction And Aging	5/8	0.102225	3.1428	7.16742	PRKAB2;AKT1;IGF1;TP53;MTOR
WikiPathway	Serine Metabolism	5/8	0.102225	3.1428	7.16742	DHFR;SRR;SHMT2;SHMT1;TYMS
WikiPathway	Ketogenesis And Ketolysis	5/8	0.102225	3.1428	7.16742	SLC16A1;CPT2;BDH1;SLC2A1;SLC25A20
WikiPathway	Hijack Of Ubiquitination By SARS CoV 2	5/8	0.102225	3.1428	7.16742	CBFB;CUL2;NAE1;ELOC;RBX1
WikiPathway	Pentose Phosphate Pathway In Senescent Cells	5/8	0.102225	3.1428	7.16742	RPIA;G6PD;RPE;TALDO1;TP53
WikiPathway	NIPBL Role In DNA Damage Cornelia De Lange Syndrome	5/8	0.102225	3.1428	7.16742	RNF168;H2AX;MDC1;CBX3;ATR
Reactome	2-LTR Circle Formation	5/8	0.102225	3.1428	7.16742	XRCC6;XRCC4;XRCC5;HMGA1;BANF1
Reactome	Coenzyme A Biosynthesis	5/8	0.102225	3.1428	7.16742	SLC25A16;PANK2;PANK3;PPCS;COASY
Reactome	Linoleic Acid (LA) Metabolism	5/8	0.102225	3.1428	7.16742	ELOVL1;FADS2;ACSL1;ELOVL5;ELOVL2
Reactome	Phosphate Bond Hydrolysis By NTPDase Proteins	5/8	0.102225	3.1428	7.16742	ENTPD2;ENTPD4;ENTPD5;ENTPD6;ENTPD7
Reactome	RUNX2 Regulates Genes Involved In Cell Migration	5/8	0.102225	3.1428	7.16742	CBFB;AKT2;AKT3;AKT1;RUNX2
Reactome	Regulation Of Cytoskeletal Remodeling And Cell Spreading By IPP Complex Components	5/8	0.102225	3.1428	7.16742	ACTN1;PXDN;TESK1;PARVA;PARVB
Reactome	SHC-related Events Triggered By IGF1R	5/8	0.102225	3.1428	7.16742	NRAS;SHC1;IGF1;HRAS;IGF1R
Reactome	Synthesis Of diphthamide-EEF2	5/8	0.102225	3.1428	7.16742	DPH1;DPH2;DPH3;DPH5;DNAJC24
Reactome	Ubiquinol Biosynthesis	5/8	0.102225	3.1428	7.16742	COQ3;COQ2;PDSS1;COQ9;COQ6
GO Biological Process	DNA Topological Change	5/8	0.102225	3.1428	7.16742	TOP2A;TOP2B;TOP3A;HMGB2;HMGB1
GO Biological Process	UDP-N-acetylglucosamine Biosynthetic Process	5/8	0.102225	3.1428	7.16742	GNPDA1;GFPT1;PGM3;GNPNAT1;UAP1
GO Biological Process	Cellular Response To Hydroxyurea	5/8	0.102225	3.1428	7.16742	BLM;DDI2;DDX11;TIMELESS;SPIDR
GO Biological Process	Isoprenoid Metabolic Process	5/8	0.102225	3.1428	7.16742	PLPP6;MVK;MVD;PDSS1;HMGCR
GO Biological Process	Mitochondrial Fragmentation Involved In Apoptotic Process	5/8	0.102225	3.1428	7.16742	FIS1;BNIP3;VPS35;DNM1L;CCAR2
GO Biological Process	Negative Regulation Of Membrane Potential	5/8	0.102225	3.1428	7.16742	HEBP2;PRELID1;BNIP3;PIP5KL1;PMAIP1
GO Biological Process	Negative Regulation Of Retrograde Protein Transport, ER To Cytosol	5/8	0.102225	3.1428	7.16742	ERLEC1;DERL3;YOD1;UBE2G2;UBE2J1
GO Biological Process	Negative Regulation Of Transporter Activity	5/8	0.102225	3.1428	7.16742	NDFIP2;PPIF;STK39;TWIST1;OXSR1
GO Biological Process	Nuclear Membrane Disassembly	5/8	0.102225	3.1428	7.16742	CTDNEP1;PLK1;PRKCA;VRK1;LPIN1
GO Biological Process	Nucleoside Diphosphate Metabolic Process	5/8	0.102225	3.1428	7.16742	RRM1;ENTPD2;RRM2;ENTPD5;ENTPD6
GO Biological Process	Positive Regulation Of Centriole Replication	5/8	0.102225	3.1428	7.16742	PLK4;STIL;CEP295;NUP62;SASS6
GO Biological Process	Positive Regulation Of Early Endosome To Late Endosome Transport	5/8	0.102225	3.1428	7.16742	MTMR2;MSN;NF2;PTPN23;EZR
GO Biological Process	Positive Regulation Of Fatty Acid Beta-Oxidation	5/8	0.102225	3.1428	7.16742	IRS1;AKT2;TWIST1;IRS2;MTLN
GO Biological Process	Positive Regulation Of Mitochondrial Membrane Permeability Involved In Apoptotic Process	5/8	0.102225	3.1428	7.16742	BNIP3L;RHOT2;BLOC1S2;BNIP3;VDAC2
GO Biological Process	Positive Regulation Of Ubiquitin Protein Ligase Activity	5/8	0.102225	3.1428	7.16742	CDC20;UBE2C;UBE2S;PLK1;CDC14B
GO Biological Process	Pyrimidine-Containing Compound Metabolic Process	5/8	0.102225	3.1428	7.16742	NT5C3A;SLC25A19;ERH;DCK;SLC19A2
GO Biological Process	Regulation Of ER-associated Ubiquitin-Dependent Protein Catabolic Process	5/8	0.102225	3.1428	7.16742	USP14;SGTA;UBQLN1;HERPUD1;NFE2L2
GO Biological Process	Regulation Of Helicase Activity	5/8	0.102225	3.1428	7.16742	MSH6;MSH2;POT1;SSBP1;TP53
GO Biological Process	Regulation Of Mitotic Centrosome Separation	5/8	0.102225	3.1428	7.16742	RANBP1;CHEK1;NEK2;KIF11;MAP9
GO Biological Process	Regulation Of Sister Chromatid Cohesion	5/8	0.102225	3.1428	7.16742	FEN1;ESPL1;DDX11;RAD21;BUB1
GO Biological Process	tRNA Transcription	5/8	0.102225	3.1428	7.16742	GTF3C2;GTF3C4;GTF3C6;POLR2F;POLR2L
GO Biological Process	Spindle Assembly	34/81	0.103415	1.36523	3.09772	HDAC3;ABRAXAS1;TUBGCP2;BCCIP;KIF11;SMC3;GOLGA2;HAUS8;HAUS7;CHEK2;ZNF207;RCC1;FLNA;NEK2;MAP9;SAC3D1;SPICE1;HAUS3;HAUS6;HAUS5;SMC1A;HAUS2;RHOA;MZT1;RAB11A;HAUS1;TPX2;STAG1;KIFC1;TUBGCP5;TUBGCP3;CEP63;MAPRE1;KPNB1
GO Biological Process	Melanosome Organization	17/37	0.10345	1.60352	3.63785	PMEL;AP1B1;AP3D1;SHROOM2;HPS6;HPS5;RAB32;AP3M1;AP1G1;BLOC1S2;BLOC1S3;AP1S2;RAB29;AP1S1;AP3S2;AP1S3;AP1M1
GO Biological Process	Negative Regulation Of Transferase Activity	17/37	0.10345	1.60352	3.63785	PIF1;NPRL2;LIMK1;BUB1B;XRCC1;IRS2;PARK7;CDC20;PRDX3;BAG5;POT1;BANF1;BUB3;FBXO5;TP53;MEN1;MAD2L1
GO Biological Process	Peptidyl-Proline Modification	13/27	0.10354	1.75154	3.97214	PPIL1;FKBP1A;NTMT1;OGFOD1;FKBP1B;PPIF;FKBP7;PPIH;PPIB;PPIA;PPID;PPIC;PPIL6
GO Biological Process	Positive Regulation Of TORC1 Signaling	13/27	0.10354	1.75154	3.97214	SEC13;SEH1L;MIOS;PIH1D1;CASTOR1;GPR137C;RNF167;PIP4P1;STAMBPL1;LARS1;RRAGD;TELO2;LAMTOR5
GO Biological Process	Regulation Of Microtubule Polymerization Or Depolymerization	13/27	0.10354	1.75154	3.97214	ARL2;SKA3;GBA2;CAMSAP1;SKA1;CAMSAP2;SKA2;CAMSAP3;MAP2;STMN1;GAS2L1;FKBP4;MAPRE1
GO Biological Process	Regulation Of Mitochondrial Fission	13/27	0.10354	1.75154	3.97214	FIS1;RALA;RALBP1;BNIP3;MIEF1;DDHD1;CYRIB;MYO19;INF2;VPS35;PGAM5;DNM1L;MARCHF5
Reactome	Gluconeogenesis	15/32	0.104172	1.66446	3.76453	SLC25A1;SLC37A2;TPI1;MDH2;GOT2;ENO1;ENO3;PCNX4;GNPDA1;PGK1;PGAM4;SLC25A10;SLC37A4;SLC25A11;SLC25A13
GO Biological Process	Gluconeogenesis	15/32	0.104172	1.66446	3.76453	SLC25A1;GPI;PFKFB1;TPI1;MDH2;PGAM1;ENO1;ENO3;SLC39A14;KHSRP;POLR2D;PGK1;SLC25A10;SLC37A4;SLC25A13
GO Biological Process	Positive Regulation Of Telomere Maintenance Via Telomerase	15/32	0.104172	1.66446	3.76453	CCT3;CCT2;XRCC5;MAPK15;AURKB;CCT6A;TCP1;POT1;NEK2;CCT8;CCT7;HNRNPA1;CCT5;CCT4;ATR
GO Biological Process	Membrane Organization	66/167	0.107749	1.23385	2.74896	SNAP23;FNBP1L;PIK3C2A;LMNB2;LMNB1;SERP1;OPA1;TMEM43;CHP1;DNM1L;VPS36;CEP55;PRKCI;ANXA2;EXOC8;VPS33B;OCRL;VPS37B;DNM2;CTDNEP1;RABEP1;NPC1;TMEM33;CPTP;MYADM;PICK1;CHMP4A;EXOC6;KIF20A;EXOC5;TLCD1;NEMP1;VPS25;CHMP5;VAMP3;NAPA;PLEKHA8P1;SAR1A;SAR1B;STX18;USO1;TOR1AIP2;ATP2C1;EGFR;TIMM50;SNX3;SLC9A3R1;SYNGR2;MVB12A;MFN2;CERT1;VTI1B;HSPA8;TOR1A;NUP155;OSBPL2;AP3D1;RABIF;REEP5;SYNJ1;VAPA;REEP4;CHMP2B;TMC…
Reactome	Negative Regulation Of FLT3	8/15	0.107791	2.15534	4.80115	SOCS2;UBC;PTPRJ;CSK;CBL;SLA2;RPS27A;SH2B3
GO Biological Process	Golgi To Endosome Transport	8/15	0.107791	2.15534	4.80115	AP4M1;MON2;RAB14;DOP1B;GBF1;AP2A1;WIPI1;EPS15
GO Biological Process	Epiboly Involved In Wound Healing	8/15	0.107791	2.15534	4.80115	CCNA2;TMEFF2;CD151;TOR1A;PDCD10;FLNA;LCP1;RHOA
GO Biological Process	mRNA Methylation	8/15	0.107791	2.15534	4.80115	TRMT10C;WTAP;NSUN2;METTL3;TRMT6;METTL8;VIRMA;TRMT61A
GO Biological Process	Negative Regulation Of mRNA Processing	8/15	0.107791	2.15534	4.80115	PTBP1;U2AF2;C1QBP;RNPS1;SRSF10;SRSF7;SRSF12;SRSF9
GO Biological Process	Positive Regulation Of Glucose Metabolic Process	8/15	0.107791	2.15534	4.80115	DDB1;NNMT;SLC45A3;IRS1;AKT2;AKT1;PMAIP1;IRS2
GO Biological Process	Regulation Of rRNA Processing	8/15	0.107791	2.15534	4.80115	UTP15;TRMT112;SHQ1;WDR75;RIOK2;NUDT16;RIOK1;WDR43
GO Biological Process	Sphingolipid Catabolic Process	8/15	0.107791	2.15534	4.80115	SMPD2;ASAH1;ASAH2;SMPD4;SPHK1;SMPD1;GLA;SMPDL3A
GO Biological Process	tRNA Wobble Base Modification	8/15	0.107791	2.15534	4.80115	CTU2;MOCS3;URM1;ELP2;ELP3;ELP5;ELP6;GTPBP3
Reactome	Signaling By MET	27/63	0.109318	1.41518	3.13249	ITGB1;PIGU;LAMA1;RNMT;SHC1;DOCK7;HPN;PTPRJ;LAMC1;CBL;LMNB2;CRKL;NRAS;RAP1A;UBC;LRIG1;RPS27A;HRAS;TNS3;EPS15;USP8;PTPN1;RAB4A;STAT3;PTPN11;MUC20;ARF6
WikiPathway	Primary Ovarian Insufficiency	67/170	0.11094	1.22821	2.70055	CNTNAP2;NUP107;BMPR2;AMHR2;MCM8;PRDM1;LAMC1;BRCA1;COMT;BRCA2;PCMT1;EXO1;XPO5;AKT1;NBN;SIL1;POLG;PARP1;MRPS22;ATG9A;BCKDHB;TWNK;TSC2;SPIDR;TGFBR2;LARS2;HAX1;PCCA;CLPP;MSH5;PCCB;C14ORF39;KHDRBS1;BLM;AARS2;HSD17B4;WDR62;FOXO3;PSMC3IP;RECQL4;PGRMC1;COX10;EIF2B5;EIF2B4;MGME1;EIF2B3;XRCC6;EIF2B2;XRCC4;FANCM;XRCC2;CBX2;PMM2;FANCA;FANCC;MND1;ERAL1;EIF2S2;HARS2;FANCG;GDF9;TG;RAD51;POLR3H;TRIM37;BMPR1B;BMP…
GO Biological Process	Positive Regulation Of Transferase Activity	57/143	0.111587	1.25126	2.74396	ALK;MRE11;HSP90AB1;NVL;DSCC1;CHTF18;IGF1R;UBE2L3;MYC;MAGEA2;TSPO;NEK2;NBN;EPHB4;RFC5;CCT2;RFC3;RFC4;RFC2;AXIN1;DKC1;TCP1;TYRO3;POT1;ROR1;TRIB3;CSF1R;PRIM2;PARM1;PCNA;DCUN1D5;DCUN1D3;AURKB;EGFR;ZNF622;CCT4;GINS1;GINS2;UBE2I;XRCC5;GINS3;PTGES3;PLK1;GINS4;KLF4;MERTK;GRHL2;MAPK15;CD4;RAD50;HNRNPA2B1;HNRNPD;UBE2N;FGFR4;FGFR3;SERINC5;WRAP53
WikiPathway	15Q25 Copy Number Variation	20/45	0.111781	1.50927	3.30713	RAMAC;RNMT;EGF;HOMER2;C15ORF40;SLC2A1;AGAP2;AP3D1;AP3M2;SPCS3;SPCS2;BTBD1;SYNJ1;FSD2;ALPK3;WHAMM;RAF1;PDE8A;SEC11A;SHANK1
Reactome	Formation Of HIV Elongation Complex In Absence Of HIV Tat	20/45	0.111781	1.50927	3.30713	SUPT16H;NCBP1;CCNH;GTF2H1;SSRP1;GTF2F1;GTF2H3;GTF2F2;CDK7;POLR2B;POLR2D;ELOA;POLR2F;POLR2G;ELOC;NELFCD;POLR2H;POLR2K;NELFE;POLR2L
WikiPathway	Thyroid Stimulating Hormone TSH Signaling Pathway	25/58	0.113354	1.42939	3.11213	GNAI3;ADCY3;GNAI1;RAP1GAP;IGF1R;MYL12B;CCND3;RAP1A;RPS6KA1;GNA12;AKT1;HRAS;MAP2K3;MAP2K1;STAT1;STAT3;SCRIB;MTOR;RPS6KB1;CCNE1;CDK4;GNAQ;APEX1;CDK2;RAF1
Reactome	Formation Of RNA Pol II Elongation Complex	25/58	0.113354	1.42939	3.11213	CCNH;RTF1;AFF4;CDC73;IWS1;POLR2B;POLR2D;LEO1;ELOA;POLR2F;POLR2G;ELOC;NELFCD;POLR2H;POLR2K;NELFE;POLR2L;SUPT16H;NCBP1;GTF2H1;SSRP1;GTF2F1;GTF2H3;GTF2F2;CDK7
WikiPathway	Linoleic Acid Metabolism Affected By SARS CoV 2	4/6	0.113782	3.77111	8.19639	FADS2;ELOVL5;ELOVL2;FADS1
WikiPathway	Cellular Proteostasis	4/6	0.113782	3.77111	8.19639	PFDN1;PFDN2;PFDN4;PFDN6
Reactome	Cobalamin (Cbl) Metabolism	4/6	0.113782	3.77111	8.19639	MMAB;MTR;MMACHC;MMADHC
Reactome	Methionine Salvage Pathway	4/6	0.113782	3.77111	8.19639	MTAP;ADI1;APIP;ENOPH1
Reactome	Phenylalanine Metabolism	4/6	0.113782	3.77111	8.19639	IL4I1;KYAT1;PCBD1;ASRGL1
Reactome	RUNX1 Regulates Transcription Of Genes Involved In BCR Signaling	4/6	0.113782	3.77111	8.19639	ELF2;ELOF1;CBFB;RUNX1
Reactome	SOS-mediated Signaling	4/6	0.113782	3.77111	8.19639	NRAS;IRS1;IRS2;HRAS
Reactome	Transport And Synthesis Of PAPS	4/6	0.113782	3.77111	8.19639	SLC35B2;SLC26A2;SLC26A1;PAPSS1
Reactome	rRNA Modification In Mitochondrion	4/6	0.113782	3.77111	8.19639	NSUN4;MTERF4;MRM2;MRM3
GO Biological Process	'De Novo' AMP Biosynthetic Process	4/6	0.113782	3.77111	8.19639	ADSS2;GART;PAICS;PFAS
GO Biological Process	IRE1-mediated Unfolded Protein Response	4/6	0.113782	3.77111	8.19639	ERN1;PTPN1;XBP1;PARP16
GO Biological Process	Cardiac Muscle Cell-Cardiac Muscle Cell Adhesion	4/6	0.113782	3.77111	8.19639	CXADR;PKP2;DSG2;DSC2
GO Biological Process	Cellular Response To Laminar Fluid Shear Stress	4/6	0.113782	3.77111	8.19639	MAPK7;KLF4;SREBF2;NFE2L2
GO Biological Process	Clathrin-Coated Vesicle Cargo Loading	4/6	0.113782	3.77111	8.19639	AP3M2;AP3M1;AP3D1;AP3S2
GO Biological Process	Clathrin-Coated Vesicle Cargo Loading, AP-3-mediated	4/6	0.113782	3.77111	8.19639	AP3M2;AP3M1;AP3D1;AP3S2
GO Biological Process	Copper Ion Import	4/6	0.113782	3.77111	8.19639	STEAP3;STEAP4;SLC31A2;SLC31A1
GO Biological Process	Desmosome Organization	4/6	0.113782	3.77111	8.19639	PKP2;SNAI2;PRKCA;PKP3
GO Biological Process	Establishment Of Mitotic Sister Chromatid Cohesion	4/6	0.113782	3.77111	8.19639	STAG1;RAD21;SMC1A;SMC3
GO Biological Process	Glutathione Biosynthetic Process	4/6	0.113782	3.77111	8.19639	MGST2;CHAC2;GCLM;GGT1
GO Biological Process	Membrane Invagination	4/6	0.113782	3.77111	8.19639	SNX3;SMURF1;CHMP4A;FNBP1L
GO Biological Process	Mitotic Nuclear Membrane Disassembly	4/6	0.113782	3.77111	8.19639	PLK1;PRKCA;VRK1;LPIN1
GO Biological Process	Negative Regulation Of Centriole Replication	4/6	0.113782	3.77111	8.19639	KAT2A;RBM14;TRIM37;CDK5RAP2
GO Biological Process	Negative Regulation Of Response To Reactive Oxygen Species	4/6	0.113782	3.77111	8.19639	PYCR1;PARK7;TXN;NFE2L2
GO Biological Process	Negative Regulation Of Stress-Activated Protein Kinase Signaling Cascade	4/6	0.113782	3.77111	8.19639	IGBP1;QARS1;MYC;PPIA
GO Biological Process	Peptidyl-Arginine Modification	4/6	0.113782	3.77111	8.19639	PRMT5;PRMT1;NDUFAF5;PARK7
GO Biological Process	Pharyngeal Arch Artery Morphogenesis	4/6	0.113782	3.77111	8.19639	TGFB2;BMPR2;HES1;BMPR1A
GO Biological Process	Polyamine Biosynthetic Process	4/6	0.113782	3.77111	8.19639	SMS;SAT1;SLC38A2;SRM
GO Biological Process	Positive Regulation Of B Cell Receptor Signaling Pathway	4/6	0.113782	3.77111	8.19639	UXT;PRKCH;SLC39A10;FOXP1
GO Biological Process	Positive Regulation Of ER-associated Ubiquitin-Dependent Protein Catabolic Process	4/6	0.113782	3.77111	8.19639	SGTA;UBQLN1;HERPUD1;NFE2L2
GO Biological Process	Positive Regulation Of Helicase Activity	4/6	0.113782	3.77111	8.19639	MSH6;MSH2;POT1;SSBP1
GO Biological Process	Positive Regulation Of Protein K63-linked Ubiquitination	4/6	0.113782	3.77111	8.19639	DDX3X;UBE2N;UBE2V2;UBE2V1
GO Biological Process	Positive Regulation Of Spindle Assembly	4/6	0.113782	3.77111	8.19639	GPSM2;STIL;SPAG5;SASS6
GO Biological Process	Positive Regulation Of Trophoblast Cell Migration	4/6	0.113782	3.77111	8.19639	SMURF2;C1QBP;AGO2;VEGFA
GO Biological Process	protein-DNA Covalent Cross-Linking Repair	4/6	0.113782	3.77111	8.19639	VCP;TEX264;SPRTN;TRAIP
GO Biological Process	Regulation Of T Cell Mediated Immune Response To Tumor Cell	4/6	0.113782	3.77111	8.19639	IL4I1;FBXO38;HMGB1;HSPD1
GO Biological Process	Regulation Of Glial Cell Apoptotic Process	4/6	0.113782	3.77111	8.19639	PRKCI;PRKCH;PRKCD;PRKCA
GO Biological Process	Regulation Of Histamine Secretion By Mast Cell	4/6	0.113782	3.77111	8.19639	VAMP8;SNX4;VAMP7;VAMP3
GO Biological Process	Response To Lead Ion	4/6	0.113782	3.77111	8.19639	PPP2CA;PPP2CB;PPP5C;PPP1CA
GO Biological Process	Ribosomal Small Subunit Export From Nucleus	4/6	0.113782	3.77111	8.19639	LTV1;NPM1;NUP88;RAN
GO Biological Process	Synaptic Vesicle Budding From Presynaptic Endocytic Zone Membrane	4/6	0.113782	3.77111	8.19639	AP3M2;AP3D1;AP3S2;PICALM
GO Biological Process	Transcription-Dependent Tethering Of RNA Polymerase II Gene DNA At Nuclear Periphery	4/6	0.113782	3.77111	8.19639	NUP107;NUP133;NUP155;NUP98
GO Biological Process	RNA Metabolic Process	45/111	0.114972	1.28692	2.7837	RNASEH2A;DDX3X;NUFIP1;TP53RK;FASTKD1;FASTKD2;DDX20;ADARB2;LAGE3;TBRG4;RBM3;EXOSC7;SYNCRIP;EXOSC6;ATXN2;EXOSC5;RNASEH1;EXOSC10;EXOSC4;EXOSC9;EXOSC8;PPP1R8;PAPOLA;MTREX;EXOSC3;EXOSC2;PNPT1;RNGTT;NCBP1;PABPC4;RNASET2;WDR74;DNTTIP2;DDX54;CTAG2;SUPV3L1;PRPF4;SNRNP40;DDX39B;DKC1;HNRNPF;AGO2;HNRNPD;MPHOSPH10;ANG
GO Biological Process	Endoplasmic Reticulum Calcium Ion Homeostasis	10/20	0.115212	1.88603	4.07568	BCAP31;FIS1;CCDC47;ATP2A2;PSEN1;THADA;BAK1;SELENOK;HERPUD1;TGM2
GO Biological Process	protein-DNA Complex Disassembly	10/20	0.115212	1.88603	4.07568	SMARCC1;SMARCD2;SUPT16H;SET;SMARCB1;GRWD1;MYC;HMGA1;SSRP1;SMARCA4
GO Biological Process	Sulfur Compound Catabolic Process	10/20	0.115212	1.88603	4.07568	MPST;SUCLA2;NAGLU;TST;NUDT19;SUCLG2;FITM2;SUCLG1;HPSE;MLYCD
GO Biological Process	Hexose Biosynthetic Process	16/35	0.116789	1.58852	3.41116	SLC25A1;GPI;PFKFB1;TPI1;MDH2;PGAM1;SORD;ENO1;ENO3;SLC39A14;KHSRP;POLR2D;PGK1;SLC25A10;SLC37A4;SLC25A13
GO Biological Process	Protein Methylation	16/35	0.116789	1.58852	3.41116	PRMT5;SETD3;ICMT;PRMT2;PRMT1;PRMT3;GSPT1;PCMT1;TRMT112;CSKMT;EEF2KMT;ETF1;SNRPD3;FAM98A;EEF1AKMT3;SNRPB
Reactome	Influenza Infection	62/157	0.117371	1.23213	2.63972	RPL4;NUP107;NUP188;RPL32;RPL34;RPL10L;CLTC;CLTA;IPO5;RPS17;RPL36AL;NUP62;RPLP2;KPNA2;KPNA3;KPNA1;NUP214;NDC1;SEC13;NUP210;NUP133;PARP1;GTF2F1;GTF2F2;GNL3;DNAJC3;NUP50;CANX;NUP98;KPNB1;NUP58;NUP205;POM121;SEH1L;MRPL13;NUP160;POM121C;NUP85;POLR2B;POLR2D;RPL14;POLR2F;NUP88;POLR2G;POLR2H;RPS27A;POLR2K;POLR2L;RANBP2;NUP155;RPL35A;NUP153;NUP35;RPL22L1;CALR;FAU;GRSF1;RPS24;RAN;RPL26L1;HSPA1A;NUP37
GO Biological Process	Regulation Of Macromolecule Biosynthetic Process	23/53	0.117409	1.44646	3.09845	CYFIP1;MED1;EIF2B4;MEAF6;NOLC1;ELP2;MSI1;ELP3;FOXO3;ELP5;EIF2S1;ELP6;PUM3;RBM3;ATXN2;TCOF1;ATG101;GEMIN5;PKP3;DUS3L;EIF4E;GCN1;METAP1
WikiPathway	Sphingolipid Metabolism Overview	12/25	0.117952	1.74106	3.72147	UGCG;UGT8;ASAH1;CERS6;SPTLC2;SMPD1;SPHK1;DEGS1;SGMS2;PLPP3;GBA2;SGPP2
Reactome	Deadenylation Of mRNA	12/25	0.117952	1.74106	3.72147	EIF4A1;CNOT6;TUT7;CNOT7;EIF4A3;TNKS1BP1;CNOT10;PABPC1;EIF4E;CNOT9;EIF4B;EIF4G1
Reactome	NOTCH3 Activation And Transmission Of Signal To Nucleus	12/25	0.117952	1.74106	3.72147	PSENEN;NEURL1B;EGF;UBC;PSEN2;TACC3;ADAM10;PSEN1;YBX1;RPS27A;EGFR;MIB1
GO Biological Process	Negative Regulation Of Response To Endoplasmic Reticulum Stress	12/25	0.117952	1.74106	3.72147	PTPN1;CREB3;XBP1;OPA1;SELENOS;SYVN1;TXNDC12;PARK7;MAGEA3;HERPUD1;BCL2L1;HSPA1A
GO Biological Process	Vesicle Cargo Loading	12/25	0.117952	1.74106	3.72147	RAB1A;SEC13;SEC24B;TMED10;SEC24A;SAR1A;TMED2;SEC24D;SEC23B;SEC24C;SEC31A;PICALM
WikiPathway	Sphingolipid Pathway	14/30	0.11812	1.65047	3.5255	ASAH1;ASAH2;CERS6;SPHK1;SGMS2;GBA2;SGPP2;PPP1CA;PPP2CA;UGT8;UGCG;SPTLC2;CERT1;PLPP1
GO Biological Process	Regulation Of Arp2/3 Complex-Mediated Actin Nucleation	14/30	0.11812	1.65047	3.5255	CYFIP1;NCKAP1;CARMIL1;ARF1;GMFB;RNH1;CORO1B;WASHC2A;ARFIP2;PICK1;ARFIP1;CTNNA2;WASF2;WASHC3
Reactome	Positive Epigenetic Regulation Of rRNA Expression	31/74	0.118551	1.36039	2.90091	H2AX;HDAC2;TTF1;TAF1D;RBBP4;H2BC21;TAF1A;POLR2F;POTEF;POLR2H;RBBP7;MTA2;POLR2K;POLR2L;H2AZ1;H2AZ2;CBX3;DDX56;DEK;GATAD2A;H2BC12;MYO1E;H2AJ;KAT2A;MYBBP1A;POLR1A;POLR1B;H2BC11;POLR1E;POLR1F;POLR1G
GO Biological Process	Fatty Acid Metabolic Process	49/122	0.118713	1.267	2.70003	FAAH;ABCD3;ACSM3;ACSM1;CROT;ALKBH7;CPT2;NUDT19;TSPO;MLYCD;ACADM;ACAA1;GGT1;CPT1A;GPX1;ACSL1;OXSM;ACAD9;ACSL3;ACLY;PCCA;NAAA;PCCB;ACSBG1;CYP2E1;LCP1;SLC27A5;SLC27A4;HPGD;ALOX15;ALOX12B;ADIPOR1;ADIPOR2;HSD17B10;ACACA;THEM4;UGT1A8;ACBD7;CYP2J2;XBP1;PNPLA8;CYP4F12;MCAT;FASN;NDUFAB1;CYP1A1;PNPLA3;ECHDC3;LPIN1
Reactome	Transcription Of HIV Genome	29/69	0.12358	1.36799	2.86028	GTF2A1;GTF2A2;CCNH;RNMT;TAF9;GTF2E2;POLR2B;POLR2D;ELOA;POLR2F;POLR2G;ELOC;NELFCD;POLR2H;POLR2K;NELFE;POLR2L;SUPT16H;RNGTT;TAF15;NCBP1;TAF13;GTF2H1;SSRP1;GTF2F1;GTF2H3;GTF2F2;CDK7;TAF5
Reactome	Vesicle-mediated Transport	235/637	0.123724	1.10536	2.30986	USP6NL;APP;SCOC;TFRC;FNBP1L;GOLGA2;GOLGA4;AKT2;AKT3;AP1S2;AKT1;AP1S1;ARFIP2;AP1S3;VPS36;TBC1D10A;AGFG1;PRKAB2;COG5;SYTL1;AP1B1;ANK1;DYNC1LI1;ZW10;KDELR2;PREB;KDELR3;KIF20A;KIF20B;VPS25;SAR1B;GABARAP;HPX;HSPH1;RACGAP1;BLOC1S3;SNX5;SEC31A;SPTBN2;CFAP73;HOMER2;RAB3IP;SURF4;RAB39A;RAB27A;RAB27B;GOLGB1;HYOU1;CALR;MON1B;DENND1C;ARF4;DENND1A;ARPC1A;CLTC;GDI2;PRKAG1;AP4E1;CLTA;AP2A1;KIF11;CLINT1;KIF15;AC…
Reactome	Downregulation Of ERBB2:ERBB3 Signaling	7/13	0.123888	2.20009	4.59462	USP8;AKT2;AKT3;UBC;AKT1;RPS27A;RNF41
Reactome	IRF3-mediated Induction Of Type I IFN	7/13	0.123888	2.20009	4.59462	XRCC6;MRE11;TBK1;PRKDC;XRCC5;TREX1;DDX41
Reactome	Alpha-Linolenic (Omega3) And Linoleic (Omega6) Acid Metabolism	7/13	0.123888	2.20009	4.59462	ELOVL1;FADS2;ACSL1;ELOVL5;ELOVL2;HSD17B4;ACAA1
GO Biological Process	acyl-CoA Biosynthetic Process	7/13	0.123888	2.20009	4.59462	SLC25A1;GCDH;ACLY;ACSS2;PPCS;DIP2A;MLYCD
GO Biological Process	Glutamine Metabolic Process	7/13	0.123888	2.20009	4.59462	GLUD1;GLYATL1B;SLC38A1;GLYATL1;CAD;GLUL;GLS
GO Biological Process	Mitochondrial Fission	7/13	0.123888	2.20009	4.59462	FIS1;MTFP1;OPA1;MTFR1;MIEF1;MTFR2;GDAP1
GO Biological Process	Negative Regulation Of Endoplasmic Reticulum Unfolded Protein Response	7/13	0.123888	2.20009	4.59462	PPP1R15B;PTPN1;HSPA5;DDRGK1;DNAJB9;BFAR;NCK1
GO Biological Process	Response To Chemokine	7/13	0.123888	2.20009	4.59462	RIPOR2;LRCH1;DOCK8;STK39;OXSR1;SH2B3;RHOA
Reactome	Transport Of Vitamins, Nucleosides, And Related Molecules	19/43	0.125305	1.49345	3.1019	SLC35A2;SLC35B2;SLC35A1;SLC35B4;SLC35A3;SLC33A1;SLC35C1;ARL2;SLC5A6;ARL2BP;PDZD11;SLCO4A1;SLCO2A1;APOD;SLC25A5;SLC29A1;SLC25A4;SLC27A4;SLC29A2
Reactome	TRAF6 Mediated Induction Of NFkB And MAP Kinases Upon TLR7/8 Or 9 Activation	41/101	0.12557	1.28963	2.67583	APP;USP14;HMGB1;ECSIT;USP18;PPP2CA;RPS6KA3;PPP2CB;MAPK7;PPP2R1B;IRAK1;NKIRAS1;RPS6KA2;RPS6KA1;UBC;TIFA;IKBKG;RPS27A;MAP2K3;DUSP4;IKBIP;MAP2K4;MAP2K1;DUSP3;CHUK;FBXW11;RIPK2;NDUFA2;TMED7-TICAM2;PPP2R5D;TICAM1;NFKB2;DUSP7;NFKBIA;MAPK11;TNIP2;UBE2N;TAB3;UBE2V1;TP53;MYD88
GO Biological Process	Positive Regulation Of Amide Metabolic Process	35/85	0.125714	1.32095	2.73931	DDX3X;PRKDC;EIF4A3;NAT10;ELAVL1;THBS1;LARP1B;RBM3;FXR2;CASP3;METTL5;SOX4;NPM1;YTHDF1;SSB;IFNGR1;NSUN5;PRMT1;METTL3;PRKCD;PYM1;LARP4B;PASK;LARP4;MTOR;RPS6KB1;AGO2;PRR16;HNRNPD;PLXNB2;EIF3E;CPEB3;EIF3C;EIF3D;PICALM
GO Biological Process	Regulation Of Stem Cell Population Maintenance	24/56	0.125937	1.415	2.93184	SMARCC1;HDAC2;SMARCB1;SF3B3;ACTL6A;PTN;ELAVL1;ING1;WDR43;TAF5L;SAP30;SMARCA4;ING2;KAT2A;BRMS1;RBBP4;ZNF706;SIN3A;MYC;BRMS1L;BCL7B;SINHCAF;RBBP7;SUDS3
GO Biological Process	Import Into Cell	17/38	0.128904	1.52705	3.12844	SLC36A1;LRSAM1;SLC38A1;SLC22A2;SLC11A2;SLC5A3;SLC7A1;SLC39A14;SLC5A6;NEURL1B;SLC6A6;SLC7A8;LRRC8C;LRRC8A;SLC29A1;SLC19A1;SLC29A2
GO Biological Process	Positive Regulation Of Protein Localization To Nucleus	30/72	0.130526	1.34776	2.74428	HDAC3;TFRC;TESK1;NMD3;PARK7;PSEN1;IPO5;TERT;BAG3;HYAL2;FLNA;CCT8;CCT7;ECT2;CDK5RAP3;CCT5;CCT4;CCT3;CCT2;WWTR1;PRKCD;PLK1;EIF2AK3;CCT6A;DKC1;TCP1;CDK1;RAN;LAMTOR5;ZPR1
WikiPathway	Copper Homeostasis	22/51	0.130796	1.43118	2.91119	APP;STEAP3;STEAP4;SLC31A2;SLC31A1;SLC11A2;COX17;ADAM10;MT1X;COMMD1;FOXO3;ATOX1;MT2A;ADAM17;SCO1;CASP3;MTF1;MT1F;AKT1;ADAM9;MT1G;TP53
GO Biological Process	Negative Regulation Of Gene Expression, Epigenetic	22/51	0.130796	1.43118	2.91119	SUV39H2;HELLS;USP7;DNMT1;UHRF2;SMYD5;UHRF1;CBX3;HMGB1;PPHLN1;PPM1D;H1-0;LMNB2;LMNB1;CHEK1;SCMH1;POLE3;TRIM37;TRIM27;MORC2;EZH2;PHF19
GO Biological Process	Regulation Of Telomere Maintenance Via Telomerase	22/51	0.130796	1.43118	2.91119	CCT3;TENM1;CCT2;PIF1;XRCC5;NAT10;MAPK15;SMG5;AURKB;CCT6A;EXOSC10;GNL3L;TCP1;POT1;NEK2;CCT8;CCT7;HNRNPA1;DCP2;CCT5;CCT4;ATR
WikiPathway	Alpha 6 Beta 4 Signaling Pathway	15/33	0.131983	1.57187	3.18316	IRS1;LAMA1;SHC1;LAMA3;PRKCD;IRS2;PTPN11;PRKCA;LAMC1;MTOR;RHOA;EIF4EBP1;AKT1;ITGA6;HRAS
Reactome	HIV Elongation Arrest And Recovery	15/33	0.131983	1.57187	3.18316	SUPT16H;SSRP1;GTF2F1;GTF2F2;POLR2B;POLR2D;ELOA;POLR2F;POLR2G;ELOC;NELFCD;POLR2H;POLR2K;NELFE;POLR2L
GO Biological Process	intra-Golgi Vesicle-Mediated Transport	15/33	0.131983	1.57187	3.18316	NAPA;COPB2;TRAPPC3;COPA;RAB6C;RAB6D;COG5;COPB1;GOSR2;COPZ1;RAB43;GOLGA5;COPG1;COPE;VTI1B
WikiPathway	Estrogen Metabolism	9/18	0.132224	1.8859	3.81567	NQO1;STS;UGT1A1;CYP1A1;UGT1A3;COMT;UGT1A9;ARSD;UGT1A6
Reactome	TP53 Regulates Transcription Of Genes Involved In G2 Cell Cycle Arrest	9/18	0.132224	1.8859	3.81567	CCNB1;PCNA;RBL1;PRMT1;CDK1;E2F4;CDC25C;TP53;AURKA
GO Biological Process	Cellular Response To Inorganic Substance	9/18	0.132224	1.8859	3.81567	BLM;GUCY1B1;DDX11;DDI2;CDK2;TIMELESS;MTR;SPIDR;AQP1
GO Biological Process	fatty-acyl-CoA Metabolic Process	9/18	0.132224	1.8859	3.81567	SLC25A1;GCDH;DGAT1;NUDT19;HSD17B4;FITM2;FAR1;ACSL3;FAR2
GO Biological Process	Mitochondrial Fusion	9/18	0.132224	1.8859	3.81567	FIS1;STOML2;CHCHD3;OPA1;MFN1;MFN2;MIEF1;GDAP1;RCC1L
GO Biological Process	Nucleosome Disassembly	9/18	0.132224	1.8859	3.81567	SMARCC1;SMARCD2;SUPT16H;SET;SMARCB1;GRWD1;HMGA1;SSRP1;SMARCA4
GO Biological Process	Positive Regulation Of DNA Replication	9/18	0.132224	1.8859	3.81567	BCAR3;CDT1;PCNA;EGF;FAF1;BAZ1A;DNA2;GLI1;EGFR
GO Biological Process	Regulation Of Mitochondrial Outer Membrane Permeabilization Involved In Apoptotic Signaling Pathway	9/18	0.132224	1.8859	3.81567	SLC35F6;MPV17L;FZD9;HIP1R;CHCHD10;BAK1;SLC25A5;SLC25A4;HSPA1A
Reactome	Metabolism Of Porphyrins	13/28	0.134142	1.63464	3.28376	ABCC1;FECH;UGT1A1;COX15;CPOX;ALAD;HMBS;FLVCR1;UGT1A4;BLVRB;COX10;HMOX2;BLVRA
Reactome	Recycling Pathway Of L1	13/28	0.134142	1.63464	3.28376	CLTC;CLTA;MSN;AP2A1;AP2B1;DNM2;RPS6KA4;RPS6KA3;RPS6KA2;KIF4A;RPS6KA1;AP2S1;EZR
GO Biological Process	RNA Phosphodiester Bond Hydrolysis	13/28	0.134142	1.63464	3.28376	TRIR;TOE1;POP7;POP1;RPP30;CPSF3;ERN1;RNASEH1;PCF11;LACTB2;PDE12;NHP2;NUDT16
GO Biological Process	Vesicle Coating	13/28	0.134142	1.63464	3.28376	TRAPPC2;TRAPPC3;TMED10;PEF1;PDCD6;TRAPPC4;AP3D1;TRAPPC2B;AP3M2;TMED2;TRAPPC11;AP3S2;PREB
GO Biological Process	protein-DNA Complex Assembly	25/59	0.134259	1.38724	2.78557	H2AX;HMGB2;CABIN1;HIRA;CHAF1A;CHRAC1;RBBP4;H2BC21;UBN1;SOX9;BRD2;DAXX;SUPT16H;NPM1;BAZ1A;SSRP1;NAP1L4;RAD51;NASP;GRWD1;H2BC11;HAT1;POLE3;DNAJC9;ASF1B
Reactome	BBSome-mediated Cargo-Targeting To Cilium	11/23	0.134674	1.72885	3.46616	CCT3;CCT2;MKKS;TTC8;ARL6;RAB3IP;TCP1;CCT8;BBS4;CCT5;CCT4
Reactome	IKK Complex Recruitment Mediated By RIP1	11/23	0.134674	1.72885	3.46616	CHUK;UBE2D2;NDUFA2;TMED7-TICAM2;UBC;UBE2N;UBE2D1;IKBKG;UBE2V1;TICAM1;RPS27A
GO Biological Process	Long-Chain fatty-acyl-CoA Metabolic Process	11/23	0.134674	1.72885	3.46616	ELOVL1;DGAT1;ACSL1;ELOVL5;ELOVL2;ACSBG1;FAR1;ACSL3;ELOVL7;FAR2;HACD2
GO Biological Process	Negative Regulation Of Oxidative Stress-Induced Cell Death	11/23	0.134674	1.72885	3.46616	BAG5;MAPK7;HTRA2;PYCR1;NME5;PARK7;TXN;NOL3;SOD2;PPIA;NFE2L2
GO Biological Process	Protein Alkylation	11/23	0.134674	1.72885	3.46616	PCMT1;PRMT2;PRMT1;CSKMT;PRMT3;EEF2KMT;ETF1;FAM98A;SNRPD3;GSPT1;SNRPB
GO Biological Process	Regulation Of Centrosome Cycle	11/23	0.134674	1.72885	3.46616	GEN1;NPM1;RAB6C;FBXW5;XRCC3;CHMP2B;NAT10;CHMP4A;AURKA;CHMP5;MCM2
Reactome	HIV Transcription Initiation	20/46	0.135686	1.45111	2.89847	GTF2A1;GTF2A2;TAF15;CCNH;TAF13;TAF9;GTF2H1;GTF2F1;GTF2H3;GTF2F2;GTF2E2;CDK7;POLR2B;POLR2D;POLR2F;POLR2G;POLR2H;TAF5;POLR2K;POLR2L
GO Biological Process	Regulation Of mRNA Catabolic Process	20/46	0.135686	1.45111	2.89847	YTHDF1;PNPT1;RBM8A;EIF4A3;PRKCD;PRKCA;ZC3HAV1;MAGOHB;GTPBP1;CARHSP1;FXR2;CNOT7;TTC5;KHSRP;APEX1;MAGOH;SERBP1;PKP1;PKP3;DCP2
Reactome	Phase II - Conjugation Of Compounds	43/107	0.135705	1.26798	2.5325	SLC35B2;UGT1A10;SLC26A2;NNMT;SLC26A1;AHCY;PODXL2;ACSM1;MGST3;MGST1;GSTT2;MGST2;UGT2B28;MTR;MAT2B;COMT;CNDP2;PAPSS1;TRMT112;MAT2A;UGT1A5;BPNT2;UGT1A4;CHAC2;UGT1A3;GGT1;UGT1A9;GSTT2B;UGT1A8;UGT1A7;UGT1A6;UGT2B10;SLC38A1;GLYATL2;UGT2B11;GLYATL1;UGT1A1;GSTO1;AKR1A1;GGCT;UGDH;UGT2B4;GCLM
GO Biological Process	Negative Regulation Of Protein Ubiquitination	23/54	0.139896	1.39969	2.75299	IVNS1ABP;PRMT3;LIMK1;BUB1B;TNFAIP3;ARRB1;PARK7;HDAC8;GTPBP4;CDC20;DNAJA1;BAG5;GNL3L;BAG2;U2AF2;AKT1;CHP1;FBXO5;BUB3;SOX4;HSPA1B;HSPA1A;MAD2L1
Reactome	MyD88 Dependent Cascade Initiated On Endosome	41/102	0.142024	1.26839	2.47559	APP;USP14;HMGB1;ECSIT;USP18;PPP2CA;RPS6KA3;PPP2CB;MAPK7;PPP2R1B;IRAK1;NKIRAS1;RPS6KA2;RPS6KA1;UBC;TIFA;IKBKG;RPS27A;MAP2K3;DUSP4;IKBIP;MAP2K4;MAP2K1;DUSP3;CHUK;FBXW11;RIPK2;NDUFA2;TMED7-TICAM2;PPP2R5D;TICAM1;NFKB2;DUSP7;NFKBIA;MAPK11;TNIP2;UBE2N;TAB3;UBE2V1;TP53;MYD88
Reactome	MAP Kinase Activation	26/62	0.142372	1.36257	2.65607	PPP2CA;RPS6KA3;PPP2CB;MAPK7;PPP2R1B;IRAK1;RPS6KA2;RPS6KA1;UBC;IKBKG;RPS27A;DUSP4;MAP2K3;MAP2K4;MAP2K1;DUSP3;CHUK;FBXW11;RIPK2;PPP2R5D;DUSP7;MAPK11;TNIP2;UBE2N;TAB3;UBE2V1
GO Biological Process	Protein Lipidation	26/62	0.142372	1.36257	2.65607	PGAP2;PIGO;WDR45B;ZDHHC20;ZDHHC5;ZDHHC23;ZDHHC6;ZDHHC7;PIGW;SELENOK;PIGY;UGCG;GLUL;SLC30A5;ZDHHC12;WIPI1;WIPI2;ZDHHC16;DPM1;DPM2;DPM3;ZDHHC9;PIGA;PIGM;PIK3C3;PIGH
WikiPathway	Arsenic Metabolism And Reactive Oxygen Species Generation	6/11	0.143023	2.2628	4.40057	COA3;GSTO1;UQCRFS1;VDAC1;ATP1A1;SOD2
Reactome	Biotin Transport And Metabolism	6/11	0.143023	2.2628	4.40057	MCCC2;SLC5A6;PCCA;PDZD11;PCCB;ACACA
Reactome	Phenylalanine And Tyrosine Metabolism	6/11	0.143023	2.2628	4.40057	IL4I1;HGD;KYAT1;PCBD1;FAH;ASRGL1
Reactome	Regulation Of BACH1 Activity	6/11	0.143023	2.2628	4.40057	BRIP1;UBC;MAFK;RPS27A;SKP2;RBX1
GO Biological Process	Actin Crosslink Formation	6/11	0.143023	2.2628	4.40057	GAS2L3;BAIAP2L1;FLNA;LCP1;BAIAP2;GAS2L1
GO Biological Process	Dosage Compensation By Inactivation Of X Chromosome	6/11	0.143023	2.2628	4.40057	RBM15B;SMCHD1;METTL3;PCGF3;RLIM;CDYL
GO Biological Process	Glutamine Family Amino Acid Biosynthetic Process	6/11	0.143023	2.2628	4.40057	GLUD1;GLUD2;PYCR1;ALDH18A1;GLUL;GLS
GO Biological Process	Isotype Switching	6/11	0.143023	2.2628	4.40057	MSH6;RNF168;EXOSC6;MSH2;EXOSC3;HSPD1
GO Biological Process	Negative Regulation Of RNA Metabolic Process	6/11	0.143023	2.2628	4.40057	RPS26;PTBP1;SHQ1;NUDT16;NRDE2;PTBP3
GO Biological Process	Negative Regulation Of Amyloid Fibril Formation	6/11	0.143023	2.2628	4.40057	PFDN1;PFDN2;PFDN4;CRYAB;LDLR;PFDN6
GO Biological Process	Negative Regulation Of Nuclear-Transcribed mRNA Catabolic Process, Deadenylation-Dependent Decay	6/11	0.143023	2.2628	4.40057	SYNCRIP;HNRNPD;PABPC1;YBX1;TENT4A;TOB1
GO Biological Process	Negative Regulation Of Release Of Sequestered Calcium Ion Into Cytosol	6/11	0.143023	2.2628	4.40057	FKBP1A;GSTO1;FKBP1B;CALM3;SRI;CALM2
GO Biological Process	Negative Regulation Of Ryanodine-Sensitive Calcium-Release Channel Activity	6/11	0.143023	2.2628	4.40057	FKBP1A;GSTO1;FKBP1B;CALM3;SRI;CALM2
GO Biological Process	Pentose-Phosphate Shunt	6/11	0.143023	2.2628	4.40057	RPIA;G6PD;RPE;SHPK;TALDO1;PGD
GO Biological Process	Positive Regulation Of Cytoplasmic Transport	6/11	0.143023	2.2628	4.40057	MTMR2;EIPR1;MSN;NF2;PTPN23;EZR
GO Biological Process	Regulation Of Cilium Movement	6/11	0.143023	2.2628	4.40057	CFAP298;DNAH11;CCDC65;CFAP206;CCDC40;CYB5D1
GO Biological Process	Response To X-ray	6/11	0.143023	2.2628	4.40057	IKBIP;BLM;DEPDC1B;MSH2;XRCC4;NUCKS1
GO Biological Process	Sulfate Transport	6/11	0.143023	2.2628	4.40057	SLC26A2;SLC26A1;SLC25A10;SLC26A4;SLC25A11;SLC26A6
GO Biological Process	Vitamin D Metabolic Process	6/11	0.143023	2.2628	4.40057	PIAS4;CYP27B1;CYP1A1;UGT1A4;LGMN;UGT1A6
Reactome	Post-translational Protein Modification	498/1383	0.144861	1.06526	2.05806	MDC1;NUP107;DCAF8;SMC3;DCAF4;DCAF6;FAM110A;PSMD8;PSMD9;PSMD6;PSMD7;PSMD2;MYC;PSMD3;NUP214;DAXX;NUP210;WSB2;DYNC1LI1;RNF123;PSME3;PSME4;PSME2;SPARCL1;NUP98;GNE;NUP205;POM121;SEH1L;RPN2;SAR1B;PRKDC;RPN1;B3GLCT;CDCA8;BCL10;HIF1A;POM121C;NUP85;RAD21;ST3GAL4;NUP88;EDEM3;CFAP73;ICMT;EDEM1;EDEM2;FUCA2;PMM2;RNF103;RAD18;ARF4;PIGU;PIGO;PIGW;PIGY;DDA1;TUBA1C;TUBA1B;TUBA1A;IKBKG;ELOC;NDC1;RIPK2;ACTL6A;FN3KR…
WikiPathway	Zinc Homeostasis	16/36	0.145145	1.50898	2.91236	SLC30A7;SLC30A6;SLC30A5;SLC39A10;MT1X;SLC30A1;SLC39A14;MT2A;MTF1;SLC39A6;MT1F;MT1G;SLC39A7;SLC39A1;SLC39A4;SLC39A3
Reactome	RHOH GTPase Cycle	16/36	0.145145	1.50898	2.91236	VCP;TFRC;MTR;SLC1A5;FAM91A1;BUB1B-PAK6;SLC4A7;VANGL1;TUBA1B;ARHGDIA;DBT;CSK;LAMTOR1;PKN1;PAK4;VAMP3
GO Biological Process	Histone Deacetylation	16/36	0.145145	1.50898	2.91236	MBD3;HDAC2;HDAC3;MBD2;HDAC8;GATAD2A;ELK4;RBBP4;MSL3P1;TBL1XR1;BRMS1L;MORF4L2;RBBP7;SUDS3;TBL1X;MTA2
GO Biological Process	Regulation Of Erythrocyte Differentiation	16/36	0.145145	1.50898	2.91236	HSPA9;MED1;PRKDC;PRMT1;STAT1;STAT3;HMGB2;FOXO3;HIF1A;FAM210B;MAPK11;CDK6;MAFB;ANKRD54;HSPA1B;HSPA1A
Reactome	Signaling By EGFR	21/49	0.145705	1.41482	2.72519	PIGU;SHC1;EGF;ADAM10;PTPN11;EPS15L1;CBL;EPN1;EGFR;CDC42;ADAM17;NRAS;PXDN;UBC;LRIG1;CSK;SPRY1;RPS27A;HRAS;AAMP;EPS15
GO Biological Process	Intrinsic Apoptotic Signaling Pathway	42/105	0.147279	1.25807	2.40974	ERO1A;DDX3X;PPP1R13B;DIABLO;PRKDC;CUL2;GSKIP;HTRA2;BRCA1;SELENOK;FHIT;RRP8;PPM1F;HINT1;AIFM1;CHEK2;CASP3;TP53BP2;E2F1;PMAIP1;CASP2;ZNF385B;SFN;BAK1;ZNF622;FNIP2;MAP3K5;PDK1;BNIP3;PRKCD;CIDEB;TNFRSF10B;TRAF2;HIPK2;ERN1;MSH6;MYBBP1A;DNAJC10;CYCS;TRIB3;TP53;BCL2L1
WikiPathway	Ethanol Effects On Histone Modifications	14/31	0.149319	1.55327	2.9538	HDAC2;AHCY;ACSS2;HDAC3;ADH1C;MTR;ELP3;TYMS;HDAC8;DHFR;ALDH1A3;HAT1;CYP2E1;SLC19A1
Reactome	Pyruvate Metabolism	14/31	0.149319	1.55327	2.9538	PDHX;PDHA1;SLC16A1;GLO1;PDHB;LDHB;PLPP6;LDHA;PDP2;MPC2;BSG;VDAC1;DLAT;SLC16A3
GO Biological Process	Regulation Of Protein Autophosphorylation	14/31	0.149319	1.55327	2.9538	ERRFI1;EPHA7;DDX3X;MRE11;TESK1;VEGFA;RAD50;NEK10;CHP1;ENPP1;TNKS1BP1;CALM3;NBN;CALM2
WikiPathway	TNF Alpha Signaling Pathway	36/89	0.149857	1.28167	2.43271	DIABLO;TRADD;OTUD7B;TNFAIP3;TXN;PPP2CA;SMPD2;NRAS;TBK1;CASP3;PSMD2;RFK;AKT1;IKBKG;FADD;RFFL;HRAS;GLUL;MAP3K5;MAP2K3;MAP2K4;TRAP1;CHUK;FBXW11;PLK1;TRAF2;TNFRSF1A;NFKB2;NFKBIA;CDC37;TAB3;PTPRCAP;RAF1;NFKBIE;NSMAF;BCL2L1
GO Biological Process	Positive Regulation Of Cell Cycle	27/65	0.15028	1.34049	2.54058	ANKRD17;APP;EGFR;AURKA;CCND3;CCNB1;CHEK1;HSF1;EIF4EBP1;AKT1;NUDT16;EIF4E;NKX3-1;SRPK2;TGFB2;DUSP3;CCDC57;SPHK1;PRKCA;RAD23A;CDC25B;PSRC1;RPS6KB1;SPDYA;CALR;LGMN;ZPR1
Reactome	Cellular Senescence	64/165	0.150364	1.19611	2.26627	H2AX;MRE11;EHMT1;UBE2D1;ETS2;TXN2;CABIN1;LMNB1;RPS6KA3;CDC23;RPS6KA2;H2BC21;CDC27;RPS6KA1;SCMH1;MAP3K5;MAP2K3;MAP2K4;ANAPC7;MINK1;UBE2E1;CCNA2;H2BC12;H2AJ;CCNE2;CCNE1;H2BC11;POT1;ANAPC5;ETF1;TP53;ANAPC1;ANAPC15;ANAPC10;ANAPC11;HIRA;MAPK7;RBBP4;UBC;UBN1;E2F1;E2F2;IGFBP7;E2F3;RBBP7;RPS27A;H2AZ1;H2AZ2;ACD;CDKN2C;UBE2C;CBX2;STAT3;HMGA1;H1-0;H1-2;H1-4;MAPK11;RAD50;CDK6;CDK4;UBE2S;CDK2;EZH2
Reactome	Epigenetic Regulation Of Gene Expression	46/116	0.150492	1.24015	2.34865	H2AX;DNMT1;HDAC2;CCNH;UHRF1;SUV39H1;TTF1;RRP8;TAF1D;RBBP4;SIN3A;H2BC21;TDG;SAP130;TAF1A;POLR2F;POTEF;SUDS3;POLR2H;RBBP7;MTA2;POLR2K;POLR2L;H2AZ1;H2AZ2;CBX3;DDX56;GTF2H1;DEK;GTF2H3;SAP30;GATAD2A;H2BC12;MYO1E;CDK7;H2AJ;KAT2A;MYBBP1A;POLR1A;POLR1B;H2BC11;POLR1E;POLR1F;POLR1G;EZH2;PHF19
GO Biological Process	Non-Membrane-Bounded Organelle Assembly	53/135	0.1505	1.21988	2.31019	DDX3X;AUP1;LIMD1;EDC3;GOLGA2;OGFOD1;NUP62;SH3PXD2B;RCC1;NEK2;UBAP2L;DLGAP5;RBM14;HAUS3;HAUS6;HAUS5;HAUS2;PATL1;HAUS1;BSCL2;NPC1;CSDE1;CEP63;MAPRE1;HDAC3;TUBGCP2;FLII;MIS12;FITM2;C9ORF72;CENPA;ATXN2;HAUS8;HAUS7;G3BP1;DHX37;G3BP2;E2F4;SAC3D1;FARP2;NPM1;YTHDF1;CENPW;EIF2S1;LSM4;LSM3;MRPL22;SQLE;CENPE;CENPF;TUBGCP5;TUBGCP3;DHX29
Reactome	Senescence-Associated Secretory Phenotype (SASP)	33/81	0.150601	1.29718	2.45572	H2AX;ANAPC15;EHMT1;UBE2D1;ANAPC10;ANAPC11;RPS6KA3;CDC23;MAPK7;H2BC21;RPS6KA2;CDC27;RPS6KA1;UBC;IGFBP7;RPS27A;H2AZ1;H2AZ2;CDKN2C;ANAPC7;UBE2C;STAT3;UBE2E1;CCNA2;H2BC12;H2AJ;CDK6;CDK4;UBE2S;H2BC11;CDK2;ANAPC5;ANAPC1
GO Biological Process	Response To Unfolded Protein	19/44	0.151644	1.4336	2.70409	HSPA8;PTPN1;TRAM1;DAXX;HSP90AB1;HSPA4;DERL1;HSPE1;HERPUD1;HSPD1;DNAJA1;ERN1;DNAJB1;ERP44;HSPH1;HSF1;BAK1;STT3B;HSPA1A
GO Biological Process	Protein-Containing Complex Assembly	123/328	0.151722	1.13322	2.13691	SRP19;PDCD6;CHCHD4;LONP1;TRAPPC11;KNTC1;SOX9;KPNA3;DNAAF2;PIH1D1;DNAJB12;TRAPPC2B;CD2AP;COX7A2L;EID2;SHQ1;ZW10;CSNK2B;GEMIN5;PREB;CHMP4A;PPIH;TP53;PPID;BLM;PSMD11;TMED10;ARL6;PEF1;TUBGCP2;OMA1;HIGD1A;HIGD1B;SLC9A3R2;SLC9A3R1;LPXN;FADD;TRAPPC2;TRAPPC3;HSPA4;TRAPPC4;FANCA;CHCHD10;FANCC;TBCA;HOPX;ANLN;TBCE;PSMG3;SRPRA;SRPRB;PSMG1;PSMG2;PALS2;PICALM;HSP90AB1;GPAA1;CLTC;SRP54;SLC2A1;CLTA;LAMC1;PIK3C2A…
WikiPathway	SREBF And miR33 In Cholesterol And Lipid Homeostasis	8/16	0.152332	1.88578	3.54845	SREBF1;HMGCS1;SCD;FASN;HMGCR;LDLR;MTOR;SREBF2
Reactome	Caspase Activation Via Death Receptors In Presence Of Ligand	8/16	0.152332	1.88578	3.54845	TRADD;FASN;NDUFA2;TMED7-TICAM2;TNFRSF10B;TNFRSF10A;FADD;TICAM1
Reactome	MAP3K8 (TPL2)-dependent MAPK1/3 Activation	8/16	0.152332	1.88578	3.54845	MAP2K4;MAP2K1;CHUK;FBXW11;TNIP2;UBC;IKBKG;RPS27A
Reactome	VLDLR Internalisation And Degradation	8/16	0.152332	1.88578	3.54845	CLTC;UBC;AP2S1;CLTA;AP2A1;AP2B1;VLDLR;RPS27A
GO Biological Process	Activation Of Cysteine-Type Endopeptidase Activity	8/16	0.152332	1.88578	3.54845	RIPK2;PERP;CIDEB;CYCS;BAK1;FADD;TBC1D10A;LGMN
GO Biological Process	Cellular Response To Nitrogen Compound	8/16	0.152332	1.88578	3.54845	BLM;DAXX;PDE12;DDX11;DDI2;HSF1;TIMELESS;SPIDR
GO Biological Process	Negative Regulation Of Phosphatase Activity	8/16	0.152332	1.88578	3.54845	FKBP1A;TGFB2;URI1;PPP1R11;FKBP1B;TIPRL;CHP1;MASTL
GO Biological Process	Protein O-linked Mannosylation	8/16	0.152332	1.88578	3.54845	POMT2;DPM1;DPM2;DPM3;FKRP;TMTC2;RXYLT1;TMTC4
GO Biological Process	Protein Localization To Endoplasmic Reticulum	8/16	0.152332	1.88578	3.54845	BCAP31;HSPA5;VAPA;DDRGK1;SEC16A;GBF1;BCAP29;KDELR2
GO Biological Process	Protein Localization To Mitochondrion	8/16	0.152332	1.88578	3.54845	DNAJA1;MTCH2;RALA;COX18;MAIP1;HK2;HK1;MARCHF5
GO Biological Process	Regulation Of Autophagosome Maturation	8/16	0.152332	1.88578	3.54845	RUBCN;FYCO1;PHF23;TBC1D25;SMCR8;TMEM39A;UBQLN4;TECPR1
WikiPathway	Sphingolipid Metabolism Integrated Pathway	12/26	0.152603	1.61657	3.03902	UGCG;UGT8;ASAH1;CERS6;SPTLC2;SMPD1;SPHK1;DEGS1;SGMS2;PLPP3;SGPP2;PLPP1
WikiPathway	Growth Factors And Hormones In Beta Cell Proliferation	12/26	0.152603	1.61657	3.03902	RAB43;RASSF1;CDK4;MYC;AKT2;AKT3;CDK2;AKT1;IGF1;FOXM1;TGFBR1;IGF1R
Reactome	Constitutive Signaling By AKT1 E17K In Cancer	12/26	0.152603	1.61657	3.03902	PRR5;NR4A1;CHUK;MAPKAP1;AKT2;AKT3;AKT1S1;RPS6KB2;AKT1;TSC2;FOXO3;MTOR
Reactome	Sulfur Amino Acid Metabolism	12/26	0.152603	1.61657	3.03902	MPST;MTAP;AHCY;ADI1;GOT2;APIP;MTR;SLC25A10;ADO;SUOX;ENOPH1;TXN2
WikiPathway	7Q11 23 Distal Copy Number Variation	10/21	0.154173	1.71444	3.20546	TMEM120B;POR;MDH2;TMEM120A;EPB41L3;G3BP1;KIF1C;SFN;RAF1;YWHAG
Reactome	Deregulated CDK5 Triggers Neurodegenerative Pathways In Alzheimers Disease Models	10/21	0.154173	1.71444	3.20546	YWHAE;GOLGA2;APP;PRDX1;CDC25C;FOXO3;CDC25A;CDC25B;LMNB1;CDK5R1
Reactome	RHO GTPases Activate PAKs	10/21	0.154173	1.71444	3.20546	CDC42;PPP1CB;CTTN;LIMK1;FLNA;MYH9;NF2;PKN1;PPP1R12B;MYL12B
GO Biological Process	Purine Nucleotide Biosynthetic Process	10/21	0.154173	1.71444	3.20546	PRPS2;SLC4A7;PRPS1;ADSL;MTHFD1;PPAT;HPRT1;PFAS;GART;NADK
GO Biological Process	Regulation Of Steroid Metabolic Process	10/21	0.154173	1.71444	3.20546	UGT1A10;ACADVL;ASAH1;PANK2;ACADL;DGKQ;GNB3;STUB1;FMO5;UGT1A8
Reactome	TNFR2 Non-Canonical NF-kB Pathway	40/100	0.154259	1.25799	2.35134	PSMD12;PSMD11;PSMD14;PSMD13;PSMA7;PSMD8;PSMB6;PSMD9;PSMB7;PSMD6;PSMD7;PSMB5;PSMB2;PSMB3;PSMD2;PSMD3;UBC;PSMB1;RPS27A;CHUK;FBXW11;NFKB2;TNFRSF1A;SEM1;PSMA5;PSMA6;PSMA3;PSMA4;PSMC6;PSMA1;PSMC3;PSMA2;PSMC4;PSME3;PSMC1;PSME4;PSMC2;PSME2;LTBR;UBE2M
GO Biological Process	Positive Regulation Of Transcription Initiation By RNA Polymerase II	22/52	0.155371	1.38337	2.57575	MDC1;MED1;GTF2A1;GTF2A2;PAXIP1;TAF13;SRF;TAF9;MED8;MED19;MED9;MED6;MED11;ZNHIT1;PSMC6;MED30;MED10;MED20;MED31;TAF4B;TAF5;TP53
GO Biological Process	Nuclear-Transcribed mRNA Catabolic Process, Deadenylation-Dependent Decay	17/39	0.157637	1.45752	2.69271	TUT7;LSM1;CNOT10;PATL1;RC3H2;EXOSC7;EXOSC5;CNOT6;CNOT7;PDE12;EXOSC9;EXOSC8;TNKS1BP1;EXOSC3;EXOSC2;CNOT9;DCP2
GO Biological Process	Regulation Of Mitochondrial Membrane Potential	17/39	0.157637	1.45752	2.69271	VCP;PRELID1;TUSC2;PYCR1;PARK7;MTLN;PRDX3;HEBP2;AKT2;PIP5KL1;ABL1;AKT1;PMAIP1;NDUFS1;BAK1;SLC25A33;BCL2L1
GO Biological Process	Organelle Organization	155/418	0.159326	1.11332	2.04495	USP6NL;PI4K2B;PITPNB;AUP1;PARK7;FNBP1L;GABPB1;PHB2;RAB43;GOLGA2;CHCHD2;GOLGA5;FAM174B;MYC;CFL1;LONP1;TRAPPC11;RAB2A;PRKCI;CXADR;AGTPBP1;COG5;TPM1;ZFP69B;BCS1L;ATAD3B;CFAP410;ANK1;ATAD3A;ATAD3C;BSCL2;RAB32;ZFYVE16;ZW10;HAT1;YME1L1;CHMP4A;PPIA;BLZF1;PPID;TMED10;SAR1A;SAR1B;MAPKAP1;PEX11A;ARL1;CDCA8;TOR1AIP2;CAMSAP1;PRDX3;CNN2;SLC9A3R1;RHOT2;STRIP2;BAG5;TERT;MICAL1;PACSIN2;DYM;SEC31A;TOR1A;ATP8B2;AT…
Reactome	Toll Like Receptor 3 (TLR3) Cascade	41/103	0.159718	1.24784	2.28896	APP;USP14;UBE2D2;UBE2D1;HMGB1;USP18;PPP2CA;RPS6KA3;PPP2CB;TBK1;MAPK7;PPP2R1B;IRAK1;NKIRAS1;RPS6KA2;RPS6KA1;UBC;TIFA;FADD;IKBKG;RPS27A;MAP2K3;DUSP4;IKBIP;MAP2K4;MAP2K1;DUSP3;CHUK;FBXW11;RIPK2;PPP2R5D;TICAM1;NFKB2;DUSP7;NFKBIA;MAPK11;TNIP2;UBE2N;TAB3;UBE2V1;TP53
Reactome	Toll Like Receptor 7/8 (TLR7/8) Cascade	41/103	0.159718	1.24784	2.28896	APP;USP14;HMGB1;ECSIT;USP18;PPP2CA;RPS6KA3;PPP2CB;MAPK7;PPP2R1B;IRAK1;NKIRAS1;RPS6KA2;RPS6KA1;UBC;TIFA;IKBKG;RPS27A;MAP2K3;DUSP4;IKBIP;MAP2K4;MAP2K1;DUSP3;CHUK;FBXW11;RIPK2;NDUFA2;TMED7-TICAM2;PPP2R5D;TICAM1;NFKB2;DUSP7;NFKBIA;MAPK11;TNIP2;UBE2N;TAB3;UBE2V1;TP53;MYD88
Reactome	Metabolism Of Water-Soluble Vitamins And Cofactors	48/122	0.160064	1.22409	2.24276	PANK2;PANK3;NNMT;MOCS3;NAXE;SHMT2;SHMT1;SLC2A1;MTR;SLC2A3;ACACA;CYB5R3;MTHFD1L;FLAD1;PPCS;PDZD11;RFK;FPGS;PNPO;ENPP1;NADK;SLC19A1;AASDHPPT;SLC19A2;MCCC2;CYB5A;ABCC1;GSTO1;MMAB;SLC52A2;MOCOS;PARP16;COASY;SLC5A6;DHFR;SLC25A16;MTHFD1;PCCA;MTHFD2;SLC25A19;FASN;MTHFD2L;PCCB;ST20-MTHFS;SLC25A32;MMACHC;MMADHC;CD320
WikiPathway	Fatty Acid Beta Oxidation	15/34	0.16355	1.48902	2.69607	GCDH;ACADVL;CPT1A;ECHS1;ACSS2;TPI1;ACSL1;ECI1;ACSL3;CPT2;ACADL;GPD2;ACADM;SLC25A20;DLD
Reactome	COPI-independent Golgi-to-ER Retrograde Traffic	15/34	0.16355	1.48902	2.69607	DCTN6;DCTN5;DYNC1I2;GALNT2;GALNT1;PLA2G4A;DYNLL2;BICD2;DYNC1LI1;ACTR1A;CAPZB;CAPZA1;RAB18;PAFAH1B3;PAFAH1B2
GO Biological Process	Organophosphate Biosynthetic Process	15/34	0.16355	1.48902	2.69607	AGPAT5;IPPK;G6PD;PCYT2;TPI1;MOCOS;LPCAT1;FITM2;DCK;GK5;ITPKC;PNPO;PIP5K1A;FADS1;GALK2
GO Biological Process	Cellular Response To UV	32/79	0.164672	1.28455	2.31707	PCNA;TMEM161A;KDM1A;ZBTB1;TRIAP1;NOC2L;TENT4A;AURKB;AQP1;HYAL2;MYC;RUVBL2;SMPD1;POLD1;BAK1;NPM1;PARP1;METTL3;PRKCD;EIF2AK4;USP28;EIF2S1;CDC25A;RBX1;DDB1;MAPK11;OPN1SW;TP53;PPID;RHNO1;ATR;COPS9
Reactome	Diseases Of Programmed Cell Death	29/71	0.16549	1.30264	2.34326	H2AX;YWHAE;APP;PRIM2;DNMT1;TRADD;PRIM1;FOXO3;LMNB1;GOLGA2;RBBP4;C1QBP;H2BC21;PRDX1;FADD;RBBP7;H2AZ1;H2AZ2;CDC25C;CDC25A;CDC25B;H2BC12;POLA1;H2AJ;POLA2;H2BC11;TP53;CDK5R1;EZH2
WikiPathway	15Q11 2 Copy Number Variation Syndrome	5/9	0.166065	2.35692	4.23157	CYFIP1;TUBGCP2;TUBGCP5;TUBGCP3;NIPA2
WikiPathway	Biotin Metabolism Including IMDs	5/9	0.166065	2.35692	4.23157	MCCC2;PC;PCCA;PCCB;ACACA
WikiPathway	Mitochondrial Beta Oxidation	5/9	0.166065	2.35692	4.23157	ECHS1;ACADL;ECI1;ACSL3;HSD17B10
Reactome	MET Activates RAS Signaling	5/9	0.166065	2.35692	4.23157	NRAS;RNMT;SHC1;HRAS;MUC20
Reactome	MET Receptor Recycling	5/9	0.166065	2.35692	4.23157	PIGU;RAB4A;RNMT;ARF6;CRKL
Reactome	Multifunctional Anion Exchangers	5/9	0.166065	2.35692	4.23157	SLC26A2;SLC26A1;SLC26A4;SLC26A3;SLC26A6
GO Biological Process	Golgi Inheritance	5/9	0.166065	2.35692	4.23157	GOLGA2;PDCD10;GBF1;VRK1;YWHAZ
GO Biological Process	[2Fe-2S] Cluster Assembly	5/9	0.166065	2.35692	4.23157	GLRX3;LYRM4;GLRX5;NDUFAB1;FXN
GO Biological Process	Alpha-Linolenic Acid Metabolic Process	5/9	0.166065	2.35692	4.23157	ELOVL1;ELOVL5;ELOVL2;ACAA1;FADS1
GO Biological Process	Amino Sugar Biosynthetic Process	5/9	0.166065	2.35692	4.23157	GNPDA1;GFPT1;PGM3;GNPNAT1;UAP1
GO Biological Process	Camera-Type Eye Morphogenesis	5/9	0.166065	2.35692	4.23157	SKI;KDM2B;SHROOM2;IFT122;VEGFA
GO Biological Process	Chondroitin Sulfate Proteoglycan Metabolic Process	5/9	0.166065	2.35692	4.23157	CSGALNACT1;B3GAT3;B3GAT2;CSGALNACT2;DSE
GO Biological Process	Dicarboxylic Acid Biosynthetic Process	5/9	0.166065	2.35692	4.23157	GLUD1;GLUD2;GOT1;MTHFD1;MTHFD1L
GO Biological Process	Dopamine Transport	5/9	0.166065	2.35692	4.23157	SLC22A2;SLC22A1;MAPK15;SLC6A3;TGM2
GO Biological Process	Glycerolipid Metabolic Process	5/9	0.166065	2.35692	4.23157	DGKB;DGKQ;PNPLA3;PIP5K1A;DGKZ
GO Biological Process	Histone Methylation	5/9	0.166065	2.35692	4.23157	FBL;PRMT5;SUV39H2;SUV39H1;SMYD2
GO Biological Process	Iron Ion Transmembrane Transport	5/9	0.166065	2.35692	4.23157	SLC25A37;SLC25A28;ABCB7;SLC11A2;SLC39A14
GO Biological Process	Long-Chain Fatty Acid Import Into Cell	5/9	0.166065	2.35692	4.23157	RPS6KB1;SLC2A1;ACSL3;SLC27A5;SLC27A4
GO Biological Process	Mitochondrion Morphogenesis	5/9	0.166065	2.35692	4.23157	SUPV3L1;FIS1;PNPT1;NUBPL;MTM1
GO Biological Process	Protein K6-linked Ubiquitination	5/9	0.166065	2.35692	4.23157	RNF25;UBE2S;UBE2T;BRCA1;RNF4
GO Biological Process	Response To Hydroxyurea	5/9	0.166065	2.35692	4.23157	BLM;DDI2;DDX11;TIMELESS;SPIDR
GO Biological Process	Somatic Recombination Of Immunoglobulin Genes Involved In Immune Response	5/9	0.166065	2.35692	4.23157	MSH6;RNF168;EXOSC6;MSH2;EXOSC3
GO Biological Process	Telomere Maintenance Via Recombination	5/9	0.166065	2.35692	4.23157	RAD50;RAD51D;RAD51;NSMCE2;XRCC3
GO Biological Process	Telomeric Loop Disassembly	5/9	0.166065	2.35692	4.23157	RECQL4;RTEL1;XRCC3;POT1;SLX1A
GO Biological Process	Tetrapyrrole Metabolic Process	5/9	0.166065	2.35692	4.23157	MMAA;MMAB;MTR;MMACHC;MMADHC
Reactome	Metabolism Of Carbohydrates	107/285	0.166931	1.13505	2.03194	SLC35B2;NUP107;CHPF;NUP188;ENO1;ENO3;HS6ST1;NDST1;PPP2R1B;NAGLU;GYG1;XYLB;NUP214;CSGALNACT1;NUP210;CSGALNACT2;TALDO1;PRKCA;SHPK;PGP;NUP98;PFKFB2;PFKFB1;NUP205;POM121;PFKFB4;SLC26A2;SEH1L;PFKFB3;SLC26A1;FUT11;HMMR;FUT4;NUP160;PCNX4;CHST11;POM121C;NUP85;UBC;ST3GAL4;PGK1;NUP88;SLC37A2;NUP155;GOT2;B3GALT6;NUP153;HOOK2;HPSE;B4GALT2;SLC25A1;PYGB;B4GALT3;B4GALT1;ADPGK;GBE1;SLC2A1;GYS1;HYAL2;HYAL3;DSE;NU…
GO Biological Process	Protein Glycosylation	57/147	0.167322	1.19528	2.13697	DPAGT1;GALNT12;ST6GALNAC1;POGLUT1;B4GALT1;TUSC3;PDCD6;PLOD3;PLOD2;PLOD1;MAGT1;GOLGA2;GMPPB;KRTCAP2;SERP1;POFUT1;PSMD2;PGM3;ALG8;ALG9;ENTPD5;ALG5;ALG3;ALG12;ALG1;ALG10;POMGNT1;DDOST;DPM1;DPM3;B3GNT9;TMEM258;NPC1;DAD1;B3GNT4;B3GNT2;RPN2;FUT4;TMEM165;ST3GAL4;GCNT2;MLEC;MGAT1;MGAT2;GALNT7;OST4;GALNT2;GALNT1;GFPT1;PMM2;B3GALT6;B3GALT9;OSTC;DOLPP1;STT3A;POMK;STT3B
GO Biological Process	Cellular Response To Glucose Starvation	18/42	0.1695	1.41464	2.51085	BECN1;XBP1;HSPA5;SUV39H1;EIF2AK3;BHLHA15;FOXO3;ITFG2;RRP8;TBL2;MYBBP1A;PMAIP1;PICK1;PLIN3;PIK3C3;HNRNPA1;TP53;TSSK2
WikiPathway	Prolactin Signaling Pathway	30/74	0.172802	1.2863	2.25824	ITGB1;IRS1;SHC1;AGAP2;IRS2;CBL;ELK1;SOCS2;CASP3;MYC;RPS6KA2;EIF4EBP1;AKT1;FLNA;NEK3;HRAS;YWHAG;PTPN1;MAP2K1;STAT1;STAT3;PTPN11;YWHAZ;MTOR;VAV2;NFKBIA;RPS6KB1;PPIB;RAF1;PPIA
Reactome	RNA Polymerase II Transcribes snRNA Genes	30/74	0.172802	1.2863	2.25824	GTF2A1;INTS13;GTF2A2;ICE2;INTS10;TAF9;GTF2E2;SNAPC5;SNAPC1;PCF11;SNAPC2;POLR2B;POLR2D;POLR2F;POLR2G;POLR2H;RPRD1A;POLR2K;POLR2L;NCBP1;TAF13;SSU72;GTF2F1;GTF2F2;ELL2;ELL3;CDK7;INTS5;NABP2;TAF5
Reactome	mRNA Activation Upon Binding Of Cap-Binding Complex And eIFs, Subsequent Binding To 43S	24/58	0.173694	1.33156	2.33085	EIF4A1;EIF1AX;EIF2S2;EIF2S1;RPS17;EIF3M;EIF2S3;EIF3K;EIF3I;EIF3J;EIF4EBP1;EIF4H;EIF3E;PABPC1;FAU;RPS27A;EIF3C;EIF4E;EIF3D;EIF4B;EIF3A;RPS24;EIF3B;EIF4G1
GO Biological Process	Positive Regulation Of Mitochondrion Organization	24/58	0.173694	1.33156	2.33085	FIS1;RALBP1;RALA;BNIP3;PDCD5;HIP1R;ZDHHC6;HTRA2;CHCHD10;CIDEB;PARK7;MIEF1;DDHD1;AURKA;CAMKK2;FAM162A;PPIF;PMAIP1;VPS35;PGAM5;BAK1;DNM1L;TP53;MARCHF5
WikiPathway	Follicle Stimulating Hormone FSH Signaling Pathway	11/24	0.173948	1.59574	2.79094	RPS6KB1;RHEB;GRK6;RPS6KB2;EIF4EBP1;TSC2;AKT1;PRKCA;RAF1;SGK1;MTOR
GO Biological Process	ERK1 And ERK2 Cascade	11/24	0.173948	1.59574	2.79094	PTGER4;MAP2K1;EGF;KARS1;MYC;CDK1;ITGAV;IGF1;SOX9;DUSP9;DUSP7
Reactome	Metabolism Of Steroids	59/153	0.175488	1.18455	2.06135	NSDHL;OSBP;TSPO;LBR;PIAS4;SREBF1;STARD4;GGPS1;HMGCS1;STARD3NL;SREBF2;PLPP6;TBL1XR1;MVD;KPNB1;SLC27A5;IDI1;MVK;CD163L1;SAR1B;INSIG1;AKR1D1;HSD17B4;HMGCR;LIN9;PKMYT1;HSD17B11;ACACA;CYP27B1;HSD11B2;CYP11A1;PMVK;SCAP;SC5D;TBL1X;FDFT1;OSBPL9;FDPS;MBD4;SEC24B;UBE2I;SEC24A;SRD5A1;VDR;OSBPL2;CYP51A1;HSD3B1;DHCR24;SQLE;AMACR;SCD;FASN;DHCR7;OSBPL1A;SEC24D;SEC24C;MBTPS2;RAN;LGMN
Reactome	APC Truncation Mutants Have Impaired AXIN Binding	7/14	0.176337	1.88565	3.27227	AMER1;PPP2CA;PPP2CB;PPP2R1B;CSNK1A1;AXIN1;PPP2R5D
Reactome	Heme Biosynthesis	7/14	0.176337	1.88565	3.27227	ALAD;FECH;COX15;HMBS;FLVCR1;CPOX;COX10
Reactome	Regulation Of TP53 Activity Thru Association With Co-factors	7/14	0.176337	1.88565	3.27227	PPP1R13B;PPP1R13L;AKT2;AKT3;TP53BP2;AKT1;TP53
Reactome	TP53 Regulates Transcription Of Additional Cell Death Genes With Uncertain Roles In P53-Dependent Apoptosis	7/14	0.176337	1.88565	3.27227	PPP1R13B;PERP;TP53BP2;BIRC5;RABGGTB;NDRG1;TP53
GO Biological Process	RNA Phosphodiester Bond Hydrolysis, Endonucleolytic	7/14	0.176337	1.88565	3.27227	POP7;RNASEH1;POP1;LACTB2;RPP30;RPP40;NUDT16
GO Biological Process	Negative Regulation Of Cilium Assembly	7/14	0.176337	1.88565	3.27227	MPHOSPH9;GDI2;TBC1D30;TBC1D7;TESK1;KIF24;CDK10
GO Biological Process	Negative Regulation Of mRNA Splicing, Via Spliceosome	7/14	0.176337	1.88565	3.27227	PTBP1;U2AF2;RNPS1;SRSF10;SRSF7;SRSF12;SRSF9
GO Biological Process	Positive Regulation Of Cytoplasmic Translation	7/14	0.176337	1.88565	3.27227	SYNCRIP;PKM;CSDE1;HNRNPD;YBX1;PABPC1;YBX3
GO Biological Process	Positive Regulation Of Transcription From RNA Polymerase II Promoter Involved In Cellular Response To Chemical Stimulus	7/14	0.176337	1.88565	3.27227	CREB3;XBP1;RBPJ;HIF1A;RUNX2;VEGFA;NFE2L2
GO Biological Process	Resolution Of Meiotic Recombination Intermediates	7/14	0.176337	1.88565	3.27227	TOP2A;TOP2B;CENPX;FANCM;EME1;RMI1;CENPS
GO Biological Process	Respiratory Electron Transport Chain	7/14	0.176337	1.88565	3.27227	NDUFA5;ETFRF1;MTCO2P12;UQCRFS1;SDHB;SLC25A22;SLC25A13
GO Biological Process	Telomere Capping	7/14	0.176337	1.88565	3.27227	DCLRE1B;TENM1;RAD50;MRE11;PRKDC;POT1;NBN
GO Biological Process	Negative Regulation Of Stress-Activated MAPK Cascade	16/37	0.176912	1.43701	2.48905	IGBP1;HDAC3;DUSP3;PRMT1;GPS2;FOXM1;PER1;QARS1;TAOK3;MYC;MARVELD3;F2RL1;EZR;PPIA;ZNF675;MEN1
GO Biological Process	Regulation Of Ossification	16/37	0.176912	1.43701	2.48905	BMPR2;ZBTB16;LRP4;TWIST1;TXLNG;PTPN11;PTN;SGMS2;TMEM53;KREMEN2;RBPJ;CYP27B1;ANKH;CHSY1;ENPP1;SOX9
GO Biological Process	Regulation Of Phosphoprotein Phosphatase Activity	16/37	0.176912	1.43701	2.48905	PPP1R15B;HSP90AB1;PPP1R11;BOD1;MASTL;MTOR;HSP90B1;FKBP1A;PPP6R1;GNA12;PPP6R3;CSNK2B;FKBP1B;TIPRL;CALM3;CALM2
WikiPathway	Glutathione Metabolism	9/19	0.177047	1.69718	2.9384	GPX2;G6PD;GPX1;GSS;IDH1;GSR;GSTT2;GGT1;GCLM
WikiPathway	Mitochondrial Gene Expression	9/19	0.177047	1.69718	2.9384	ESRRA;MTERF3;TFAM;MTERF1;TFB2M;PPRC1;GABPB1;GABPA;PPARGC1B
Reactome	Metabolism Of Cofactors	9/19	0.177047	1.69718	2.9384	DHFR;COQ3;COQ2;IDH1;AKT1;PDSS1;COQ9;COQ6;PTS
Reactome	RHO GTPases Activate CIT	9/19	0.177047	1.69718	2.9384	PPP1CB;PRC1;KIF14;MYH9;PPP1R12B;RHOA;DHDDS;MYL12B;RHOB
Reactome	TICAM1, RIP1-mediated IKK Complex Recruitment	9/19	0.177047	1.69718	2.9384	CHUK;UBE2D2;UBC;UBE2N;UBE2D1;IKBKG;UBE2V1;TICAM1;RPS27A
GO Biological Process	Negative Regulation Of RNA Splicing	9/19	0.177047	1.69718	2.9384	RPS26;PTBP1;U2AF2;RNPS1;SRSF10;SRSF7;PTBP3;SRSF12;SRSF9
GO Biological Process	Negative Regulation Of Protein Dephosphorylation	9/19	0.177047	1.69718	2.9384	YWHAE;FKBP1A;MFHAS1;PPP1R11;BOD1;FKBP1B;PPP1R8;TIPRL;MASTL
GO Biological Process	Release Of Cytochrome C From Mitochondria	9/19	0.177047	1.69718	2.9384	GGCT;FIS1;FZD9;SFN;BAK1;SOD2;DNM1L;TIMM50;BCL2L1
GO Biological Process	Sphingosine Metabolic Process	9/19	0.177047	1.69718	2.9384	ASAH1;ASAH2;SPTLC2;SPHK1;NAAA;SPTSSA;PLPP3;SGPP2;PLPP1
Reactome	Regulation Of Expression Of SLITs And ROBOs	64/167	0.179501	1.1727	2.0142	RPL4;RPL32;RPL34;USP33;EIF4A3;RPL10L;MSI1;PSMD8;PSMD9;PSMD6;RPS17;PSMD7;RPL36AL;PSMD2;MAGOH;PSMD3;RPLP2;ELOC;NCBP1;RBX1;PSMA5;PSMA6;PSMA3;PSMA4;PSMA1;PSMA2;PSME3;PSME4;COL4A5;PSME2;ETF1;PABPC1;PSMD12;PSMD11;PSMD14;RBM8A;PSMD13;CUL2;MRPL13;GSPT1;PSMA7;PSMB6;PSMB7;PSMB5;PSMB2;PSMB3;UBC;PSMB1;RPL14;RPS27A;RPL35A;MAGOHB;SEM1;PSMC6;PSMC3;PSMC4;PSMC1;PSMC2;RNPS1;RPL22L1;FAU;RPS24;RPL26L1;EIF4G1
Reactome	Negative Epigenetic Regulation Of rRNA Expression	31/77	0.179926	1.27137	2.18067	H2AX;DNMT1;HDAC2;CCNH;SUV39H1;TTF1;RRP8;TAF1D;SIN3A;H2BC21;SAP130;TAF1A;POLR2F;POLR2H;SUDS3;POLR2K;POLR2L;H2AZ1;H2AZ2;GTF2H1;GTF2H3;SAP30;H2BC12;H2AJ;CDK7;POLR1A;POLR1B;H2BC11;POLR1E;POLR1F;POLR1G
Reactome	TAK1-dependent IKK And NF-kappa-B Activation	19/45	0.180775	1.37836	2.35769	IKBIP;APP;USP14;CHUK;RIPK2;HMGB1;USP18;NFKB2;NFKBIA;IRAK1;NKIRAS1;TIFA;UBC;UBE2N;TAB3;IKBKG;UBE2V1;RPS27A;TP53
GO Biological Process	Chromosome Organization	19/45	0.180775	1.37836	2.35769	TOP2A;TOP2B;CENPW;NAA10;NUP133;NUP155;DOT1L;CDCA8;H1-0;H1-10;H1-2;MSH6;H1-4;AIFM1;CENPH;MSH2;MYC;NUF2;HAT1
GO Biological Process	Hexose Metabolic Process	19/45	0.180775	1.37836	2.35769	SLC35A2;G6PD;ADPGK;BRAT1;DCXR;GAA;FUCA2;PMM2;SORD;IRS2;OMA1;HK2;HK1;KHSRP;APOD;SLC37A4;ALDOA;GALK2;GDPGP1
Reactome	Interleukin-17 Signaling	28/69	0.18148	1.28831	2.19865	PPP2CA;RPS6KA3;PPP2CB;MAPK7;PPP2R1B;IRAK1;RPS6KA2;RPS6KA1;UBC;IKBKG;RPS27A;DUSP4;MAP2K3;MAP2K4;MAP2K1;DUSP3;CHUK;FBXW11;RIPK2;PPP2R5D;IL17RC;DUSP7;IL17RA;MAPK11;TNIP2;UBE2N;TAB3;UBE2V1
Reactome	MyD88 Cascade Initiated On Plasma Membrane	38/96	0.181552	1.23613	2.10911	APP;USP14;HMGB1;ECSIT;USP18;PPP2CA;RPS6KA3;PPP2CB;MAPK7;PPP2R1B;IRAK1;NKIRAS1;RPS6KA2;RPS6KA1;TIFA;UBC;IKBKG;RPS27A;DUSP4;IKBIP;MAP2K3;MAP2K4;MAP2K1;DUSP3;CHUK;FBXW11;RIPK2;PPP2R5D;DUSP7;NFKB2;NFKBIA;MAPK11;TNIP2;UBE2N;TAB3;UBE2V1;TP53;MYD88
GO Biological Process	Regulation Of Proteasomal Protein Catabolic Process	22/53	0.182312	1.33864	2.27842	USP14;HSP90AB1;GPX1;DESI1;PSMD14;ARAF;RAD23A;COMMD1;DNAAF4;UCHL5;PSMC6;OPHN1;BAG2;PSMC3;DDRGK1;PSME3;GNA12;PSMC2;PSME2;NUDT15;UBQLN4;PSME3IP1
GO Biological Process	Fatty Acid Catabolic Process	25/61	0.182379	1.30997	2.22914	FAAH;ABCD3;ECHS1;ABHD3;ECI1;ABHD2;ECI2;HSD17B4;CROT;HSD17B10;MTLN;ACAT2;MCEE;ACADL;CPT2;NUDT19;ACADM;ACAA1;GLYATL2;MCAT;PCCA;ILVBL;PCCB;LPIN1;SLC27A4
GO Biological Process	Negative Regulation Of Proteasomal Ubiquitin-Dependent Protein Catabolic Process	14/32	0.184433	1.46686	2.47968	USP14;USP7;HSP90AB1;TAF9;SGTA;STYX;PARK7;FHIT;CCAR2;UCHL5;SDCBP;DDRGK1;GIPC1;PANO1
GO Biological Process	Neural Tube Closure	14/32	0.184433	1.46686	2.47968	STIL;TGFB2;KDM2B;IFT122;TSC2;SCRIB;BCL10;GRHL2;SKI;MTHFD1L;MTHFD1;DVL1;PLXNB2;PHACTR4
Reactome	RNA Polymerase II Pre-transcription Events	32/80	0.186868	1.25769	2.10959	GTF2A1;GTF2A2;CCNH;TAF9;RTF1;AFF4;CDC73;GTF2E2;IWS1;POLR2B;POLR2D;LEO1;ELOA;POLR2F;POLR2G;ELOC;NELFCD;POLR2H;POLR2K;NELFE;POLR2L;SUPT16H;TAF15;NCBP1;TAF13;GTF2H1;SSRP1;GTF2F1;GTF2H3;GTF2F2;CDK7;TAF5
Reactome	Signaling By ROBO Receptors	79/209	0.187919	1.14703	1.91753	RPL4;NRP1;RPL32;RPL34;USP33;EIF4A3;RPL10L;MSI1;PSMD8;PSMD9;PSMD6;RPS17;PSMD7;RPL36AL;PSMD2;MAGOH;PSMD3;RPLP2;ELOC;NCK1;CAP1;NCBP1;PRKCA;RHOA;RBX1;PSMA5;PSMA6;PSMA3;PSMA4;PSMA1;PSMA2;PSME3;PSME4;PSME2;COL4A5;ETF1;PABPC1;PFN1;PSMD12;PSMD11;PSMD14;RBM8A;PSMD13;CUL2;CXCR4;AKAP5;MRPL13;GSPT1;PSMA7;PSMB6;CDC42;PSMB7;PSMB5;PSMB2;PSMB3;PRKAR2A;PSMB1;UBC;RPL14;ABL1;RPS27A;PAK4;RPL35A;MYO9B;MAGOHB;BUB1B-PA…
WikiPathway	Non Small Cell Lung Cancer	29/72	0.18907	1.27225	2.11911	ALK;ARAF;STK4;FOXO3;FHIT;EGFR;RASSF1;NRAS;AKT2;CASP3;AKT3;E2F1;AKT1;E2F2;E2F3;BAK1;HRAS;PDK1;MAP2K1;EGF;STAT3;PRKCA;GADD45G;CDK6;CDK4;RARB;CYCS;RAF1;TP53
WikiPathway	PDGF Pathway	17/40	0.189478	1.39405	2.31897	MAP2K4;MAP2K1;CHUK;SHC1;STAT1;SRF;STAT3;PLA2G4A;PTPN11;ELK1;RHOA;VAV2;CDC42;NFKBIA;ARFIP2;RAF1;HRAS
GO Biological Process	Cellular Response To Heat	17/40	0.189478	1.39405	2.31897	YWHAE;VCP;DAXX;HSP90AB1;CLPB;HSBP1;PDCD6;HTRA2;ZFAND1;THBS1;DNAJB1;BAG3;HSF1;STUB1;RBBP7;HSPA1B;HSPA1A
GO Biological Process	Establishment Or Maintenance Of Epithelial Cell Apical/Basal Polarity	17/40	0.189478	1.39405	2.31897	PRKCI;WDR1;MTCL1;MSN;SCRIB;SYNE4;LIN7B;RHOA;CDC42;CAMSAP3;SLC9A3R1;DLG2;OPHN1;PDZD11;DLG5;EZR;CRB3
GO Biological Process	Positive Regulation Of Catalytic Activity	17/40	0.189478	1.39405	2.31897	PSENEN;CHTOP;XRCC4;B3GAT3;XRCC5;PSEN2;CIB1;PSEN1;SLC5A3;MSH6;MSH2;POT1;SSBP1;FGFR4;FXN;NHEJ1;PHACTR4
GO Biological Process	Positive Regulation Of Stem Cell Population Maintenance	17/40	0.189478	1.39405	2.31897	HDAC2;SMARCC1;SF3B3;SMARCB1;ACTL6A;ING1;SAP30;SMARCA4;ING2;BRMS1;RBBP4;SIN3A;BRMS1L;BCL7B;RBBP7;SUDS3;SINHCAF
WikiPathway	Ferroptosis	26/64	0.190767	1.29066	2.13824	STEAP3;TFRC;IREB2;ALOX15;HMGCR;SLC1A5;BACH1;SAT1;PCBP1;PHKG2;FDFT1;SLC38A1;ACSL1;TXNRD1;GSS;NCOA4;SLC11A2;ACSL3;SLC39A14;POR;COQ2;VDAC3;VDAC2;GCLM;TP53;CHMP5
GO Biological Process	Regulation Of Intrinsic Apoptotic Signaling Pathway	20/48	0.191502	1.34725	2.22682	BCAP31;BECN1;FIS1;URI1;DDX3X;PLEKHF1;RTKN2;EIF2AK3;NOC2L;NOL3;HERPUD1;SLC9A3R1;UBQLN1;PPIF;PMAIP1;P4HB;DNM1L;TP53;NKX3-1;BCL2L1
WikiPathway	Intracellular Trafficking Proteins Involved In CMT Neuropathy	12/27	0.191853	1.50868	2.49088	RAB3B;FIG4;FGD4;MTMR2;LRSAM1;RAB4A;MFN2;NDRG1;LITAF;GDAP1;RAB11A;DNM2
Reactome	ATF4 Activates Genes In Response To Endoplasmic Reticulum Stress	12/27	0.191853	1.50868	2.49088	EXOSC7;EXOSC6;EXOSC5;EXOSC4;EXOSC9;KHSRP;EXOSC8;EXOSC3;EXOSC2;ATF3;DCP2;HERPUD1
Reactome	Role Of Nef In HIV-1 Replication And Disease Pathogenesis	12/27	0.191853	1.50868	2.49088	CD4;AP1G1;PACS1;AP1S2;AP2S1;AP1B1;AP1S1;AP2A1;AP1S3;AP2B1;B2M;AP1M1
GO Biological Process	Positive Regulation Of Ubiquitin-Protein Transferase Activity	12/27	0.191853	1.50868	2.49088	CDC20;DCUN1D5;UBE2C;UBE2S;DCUN1D3;PLK1;AXIN1;UBE2N;MAGEA2;TRIB3;CDC14B;UBE2L3
WikiPathway	Prader Willi And Angelman Syndrome	40/102	0.1931	1.21722	2.00178	GABRB3;CYFIP1;NUP205;POM121;AHCTF1;NUP107;SEH1L;NUP188;TUBGCP2;ATP10A;NUP160;NUP85;NUP62;E2F1;NDN;NUP88;EIF4E;BBS4;NUP214;NDC1;RANBP2;SEC13;CDKN2C;NUP210;NUP155;NUP133;NUP153;CDC6;NIPA2;CDK6;CDK4;NUP50;UBE2N;TUBGCP5;NUP35;TUBGCP3;NUP98;TP53;NUP58;NUP37
GO Biological Process	Regulation Of Cell Division	33/83	0.193635	1.2451	2.04419	BECN1;BLM;SMYD5;CETN2;PRDM15;CCP110;PDXP;CIB1;AURKB;AURKA;CSPP1;MYC;WDR5;SFN;ENTR1;BBS4;NKX3-1;RFPL1;PLK1;PRPF40A;MYO19;RAB11A;KLHL9;KAT2A;KIF18B;PRC1;TADA3;CDK2AP2;PIK3C3;CALM3;KIF20A;CALM2;BCL2L1
WikiPathway	LDLRAD4 And What We Know About It	4/7	0.194322	2.51388	4.11833	PMEPA1;LDLRAD4;TGFBR1;TGFBR2
WikiPathway	Acetylcholine Synthesis	4/7	0.194322	2.51388	4.11833	PCYT1A;PDHA1;CHKA;PEMT
Reactome	Activation Of NIMA Kinases NEK9, NEK6, NEK7	4/7	0.194322	2.51388	4.11833	CCNB2;CCNB1;PLK1;CDK1
Reactome	Defective HLCS Causes Multiple Carboxylase Deficiency	4/7	0.194322	2.51388	4.11833	MCCC2;PCCA;PCCB;ACACA
Reactome	IkBA Variant Leads To EDA-ID	4/7	0.194322	2.51388	4.11833	NFKBIA;CHUK;IKBKG;NFKB2
Reactome	Loss Of MECP2 Binding Ability To NCoR/SMRT Complex	4/7	0.194322	2.51388	4.11833	HDAC3;TBL1XR1;GPS2;TBL1X
Reactome	Nectin/Necl Trans Heterodimerization	4/7	0.194322	2.51388	4.11833	NECTIN3;PVR;NECTIN2;NECTIN1
Reactome	RHOT2 GTPase Cycle	4/7	0.194322	2.51388	4.11833	RHOT2;MFN1;MFN2;MYO19
Reactome	Reversal Of Alkylation Damage By DNA Dioxygenases	4/7	0.194322	2.51388	4.11833	ALKBH2;ASCC1;ASCC2;ASCC3
Reactome	Synthesis Of 12-Eicosatetraenoic Acid Derivatives	4/7	0.194322	2.51388	4.11833	GPX2;GPX1;ALOX15;ALOX12B
Reactome	Vitamin B2 (Riboflavin) Metabolism	4/7	0.194322	2.51388	4.11833	FLAD1;RFK;SLC52A2;ENPP1
Reactome	Zinc Efflux And Compartmentalization By SLC30 Family	4/7	0.194322	2.51388	4.11833	SLC30A7;SLC30A6;SLC30A5;SLC30A1
GO Biological Process	ATP Synthesis Coupled Electron Transport	4/7	0.194322	2.51388	4.11833	NDUFA12;MTCO2P12;NDUFS2;NDUFV3
GO Biological Process	DNA Ligation	4/7	0.194322	2.51388	4.11833	TOP2A;XRCC6;XRCC4;NHEJ1
GO Biological Process	N-terminal Peptidyl-Methionine Acetylation	4/7	0.194322	2.51388	4.11833	NAA20;NAA25;NAA35;NAA15
GO Biological Process	SREBP Signaling Pathway	4/7	0.194322	2.51388	4.11833	SREBF1;INSIG1;ERLIN1;SREBF2
GO Biological Process	Aspartate Family Amino Acid Biosynthetic Process	4/7	0.194322	2.51388	4.11833	GOT1;MTHFD1;MTR;PLOD2
GO Biological Process	Cyclic Nucleotide Transport	4/7	0.194322	2.51388	4.11833	ABCC4;LRRC8C;LRRC8A;SLC19A1
GO Biological Process	Glycoside Catabolic Process	4/7	0.194322	2.51388	4.11833	FUCA2;NAGA;GBA2;GLA
GO Biological Process	Lipoxygenase Pathway	4/7	0.194322	2.51388	4.11833	GPX1;HPGD;ALOX15;ALOX12B
GO Biological Process	Mitochondrial Outer Membrane Permeabilization	4/7	0.194322	2.51388	4.11833	BNIP3L;RHOT2;BNIP3;VDAC2
GO Biological Process	Mitochondrial Proton-Transporting ATP Synthase Complex Assembly	4/7	0.194322	2.51388	4.11833	OXA1L;FMC1;ATP5F1D;TMEM70
GO Biological Process	Negative Regulation Of B Cell Apoptotic Process	4/7	0.194322	2.51388	4.11833	IRS2;BCL10;NOC2L;FOXP1
GO Biological Process	Negative Regulation Of RNA Catabolic Process	4/7	0.194322	2.51388	4.11833	PKP1;PKP3;NRDE2;ZCCHC17
GO Biological Process	Negative Regulation Of Actin Nucleation	4/7	0.194322	2.51388	4.11833	GMFB;PICK1;CTNNA2;CORO1B
GO Biological Process	Negative Regulation Of Fatty Acid Oxidation	4/7	0.194322	2.51388	4.11833	ACADVL;AKT1;SOX9;MFSD2A
GO Biological Process	Negative Regulation Of Glial Cell Apoptotic Process	4/7	0.194322	2.51388	4.11833	PRKCI;PRKCH;PRKCD;PRKCA
GO Biological Process	Negative Regulation Of Mitochondrial Membrane Potential	4/7	0.194322	2.51388	4.11833	HEBP2;PRELID1;PIP5KL1;PMAIP1
GO Biological Process	Negative Regulation Of Peptidyl-Lysine Acetylation	4/7	0.194322	2.51388	4.11833	SET;TWIST1;NOC2L;KLF15
GO Biological Process	Nonribosomal Peptide Biosynthetic Process	4/7	0.194322	2.51388	4.11833	MGST2;CHAC2;GCLM;GGT1
GO Biological Process	Nucleobase-Containing Small Molecule Interconversion	4/7	0.194322	2.51388	4.11833	AK2;CMPK1;AK4;GLRX
GO Biological Process	Nucleolar Chromatin Organization	4/7	0.194322	2.51388	4.11833	DDX11;SUV39H1;BEND3;RRP8
GO Biological Process	Peptidyl-Lysine Hydroxylation	4/7	0.194322	2.51388	4.11833	VPS33B;PLOD3;PLOD2;PLOD1
GO Biological Process	Positive Regulation By Host Of Viral Genome Replication	4/7	0.194322	2.51388	4.11833	VAPA;NUCKS1;PIK3C3;PPIB
GO Biological Process	Positive Regulation Of Attachment Of Mitotic Spindle Microtubules To Kinetochore	4/7	0.194322	2.51388	4.11833	BECN1;INCENP;BIRC5;CDCA8
GO Biological Process	Positive Regulation Of Cardiac Epithelial To Mesenchymal Transition	4/7	0.194322	2.51388	4.11833	TGFB2;EMP2;TGFBR1;TGFBR2
GO Biological Process	Positive Regulation Of Endocytic Recycling	4/7	0.194322	2.51388	4.11833	EHD1;EIPR1;PLA2G4E;AKAP5
GO Biological Process	Positive Regulation Of Membrane Potential	4/7	0.194322	2.51388	4.11833	VCP;AKT2;GLRX;MTLN
GO Biological Process	Proton-Transporting ATP Synthase Complex Assembly	4/7	0.194322	2.51388	4.11833	OXA1L;FMC1;ATP5F1D;TMEM70
GO Biological Process	Purine Ribonucleoside Monophosphate Catabolic Process	4/7	0.194322	2.51388	4.11833	PNP;SORD;HPRT1;NT5C2
GO Biological Process	Regulation Of Attachment Of Mitotic Spindle Microtubules To Kinetochore	4/7	0.194322	2.51388	4.11833	BECN1;INCENP;BIRC5;CDCA8
GO Biological Process	Regulation Of Cilium Beat Frequency	4/7	0.194322	2.51388	4.11833	DNAH11;CFAP206;CCDC40;CYB5D1
GO Biological Process	Regulation Of Cyclic-Nucleotide Phosphodiesterase Activity	4/7	0.194322	2.51388	4.11833	MAPK7;CALM3;CALM2;SLC39A14
GO Biological Process	Regulation Of Endodeoxyribonuclease Activity	4/7	0.194322	2.51388	4.11833	NPM1;DDX11;PRKCD;HMGB1
GO Biological Process	Regulation Of Hydrogen Peroxide-Induced Cell Death	4/7	0.194322	2.51388	4.11833	PYCR1;PARK7;TXN;NFE2L2
GO Biological Process	Regulation Of Protein Localization To Cell Cortex	4/7	0.194322	2.51388	4.11833	GPSM2;SAPCD2;PLK1;GNAI1
GO Biological Process	Regulation Of Transcription From RNA Polymerase II Promoter In Response To Hypoxia	4/7	0.194322	2.51388	4.11833	RBPJ;HIF1A;NFE2L2;VEGFA
GO Biological Process	Regulation Of Wound Healing, Spreading Of Epidermal Cells	4/7	0.194322	2.51388	4.11833	FERMT1;PHLDB2;RREB1;MTOR
GO Biological Process	siRNA Processing	4/7	0.194322	2.51388	4.11833	TERT;PRKRA;TARBP2;TSN
GO Biological Process	Nucleosome Organization	30/75	0.196439	1.25762	2.04665	H2AX;SMARCD2;SMARCB1;SET;HMGB2;CABIN1;HIRA;CHAF1A;CHRAC1;RBBP4;H2BC21;UBN1;SOX9;BRD2;DAXX;SMARCC1;SUPT16H;NPM1;HMGA1;BAZ1A;SSRP1;NAP1L4;SMARCA4;NASP;GRWD1;H2BC11;HAT1;POLE3;DNAJC9;ASF1B
GO Biological Process	Regulation Of mRNA Splicing, Via Spliceosome	37/94	0.19671	1.22464	1.99129	SF3B4;KHDRBS1;DAZAP1;RBM47;RBM8A;RBM3;PTBP1;RBM15B;FXR2;PUF60;U2AF2;TRA2B;CWC22;MAGOH;TRA2A;HNRNPA1;SRSF10;HNRNPA0;SRSF12;SRPK2;PRMT5;NCBP1;WTAP;PRDX6;JMJD6;WDR77;SRPK1;SMU1;RBMXL1;THRAP3;CLNS1A;NCL;SRSF3;RNPS1;NUP98;SRSF7;SRSF9
WikiPathway	P38 MAPK Signaling Pathway	15/35	0.198621	1.41446	2.28628	MAP2K4;TGFB2;DAXX;SHC1;STAT1;TRADD;PLA2G4A;TRAF2;ELK1;TGFBR1;CDC42;MYC;HRAS;MAP3K5;HMGN1
GO Biological Process	Regulation Of Cellular Senescence	15/35	0.198621	1.41446	2.28628	ARG2;PNPT1;NEK4;TWIST1;YBX1;RSL1D1;ING2;CDK6;RBL1;TERT;AKT3;FBXO5;EEF1E1;B2M;TP53
WikiPathway	Fatty Acid Biosynthesis	10/22	0.19873	1.57145	2.53917	ACLY;ECHS1;ACSS2;PC;ACSL1;SCD;FASN;ECHDC3;ACSL3;ACACA
WikiPathway	Glycerolipids And Glycerophospholipids	10/22	0.19873	1.57145	2.53917	PTDSS1;PCYT2;PCYT1A;DGAT1;GPAT4;PNPLA3;PEMT;CHPT1;CRLS1;DGKZ
WikiPathway	NAD Metabolism In Oncogene Induced Senescence And Mitochondrial Dysfunction Associated Senescence	10/22	0.19873	1.57145	2.53917	G6PD;GOT1;PARP1;MDH2;GOT2;HMGA1;SLC2A1;SLC2A4;ELAVL1;TP53
WikiPathway	Progeria Associated Lipodystrophy	10/22	0.19873	1.57145	2.53917	ICMT;PARP1;FNTA;POLD1;RECQL;SPRTN;BANF1;LMNB2;LMNB1;FBN1
Reactome	Insertion Of Tail-Anchored Proteins Into Endoplasmic Reticulum Membrane	10/22	0.19873	1.57145	2.53917	UBL4A;APP;CYB5A;SERP1;VAPA;SEC61G;SGTA;SEC61B;UBE2J2;GET3
GO Biological Process	Cellular Response To Low-Density Lipoprotein Particle Stimulus	10/22	0.19873	1.57145	2.53917	ITGB1;AKT1;CD9;CDH13;LCP1;TICAM1;CD68;LDLR;SREBF2;MYD88
GO Biological Process	Organelle Fission	10/22	0.19873	1.57145	2.53917	FIS1;MTFP1;OPA1;PEX11A;MTFR1;MIEF1;MTFR2;TMCC1;DNM1L;GDAP1
GO Biological Process	Protein Neddylation	10/22	0.19873	1.57145	2.53917	UBE2F;COPS3;DCUN1D5;DCUN1D3;COPS2;COPS7B;NEDD8;NAE1;RBX1;UBE2M
GO Biological Process	Cholesterol Metabolic Process	27/67	0.198871	1.27327	2.05646	MVK;INSIG1;AKR1D1;HMGCR;CLN8;GBA2;TSKU;CLN6;NSDHL;PIP4P1;CYP11A1;PMVK;LBR;FDFT1;G6PD;HMGCS1;OSBPL5;CYP51A1;DHCR24;LSS;ACLY;PLPP6;SQLE;SOAT1;MVD;DHCR7;OSBPL1A
WikiPathway	Insulin Signaling	61/160	0.199794	1.16275	1.87256	ARF1;IRS1;SNAP23;SLC2A1;IRS2;SLC2A4;PIK3C2A;ELK1;IGF1R;RPS6KA4;RPS6KA3;GYS1;AKT2;RPS6KA2;RPS6KA1;AKT1;ENPP1;MAP3K6;GYG1;HRAS;MAP3K5;MAP2K3;CAP1;MAP2K4;PRKCI;MAP2K1;PRKCH;PRKCD;MINK1;TSC2;PRKCA;TBC1D4;TRIB3;PIK3C3;SGK3;RAF1;SGK1;ARF6;SHC1;SRF;STXBP2;FOXO3;CBL;MAPK7;EIF4EBP1;MAPK6;EIF4E;SH2B2;PTPN1;RAB4A;XBP1;PTPN11;MTOR;EHD1;MAPK11;PFKL;MYO1C;RPS6KB1;RHEB;RPS6KB2;MAP3K11
GO Biological Process	Regulation Of Mitotic Cell Cycle Phase Transition	34/86	0.200232	1.23348	1.98379	SMARCD2;SMARCB1;CCNH;KIF14;CDC14B;AURKA;PPP2CA;CDC23;BCL7B;E2F1;KNTC1;RIOK2;TMEM14B;SMARCC1;CDKN2C;UBE2C;ACTL6A;PLK1;MAD2L1BP;CDC6;SMARCA4;DDB1;ANLN;CENPE;CDK7;CENPF;CDK6;TFAP4;CDK4;PSME3;ZW10;CDK3;CDK2;PSME2
Reactome	B-WICH Complex Positively Regulates rRNA Expression	24/59	0.200735	1.29342	2.07693	H2AX;H2AZ1;H2AZ2;DDX56;DEK;H2BC12;MYO1E;H2AJ;KAT2A;TAF1D;MYBBP1A;POLR1A;H2BC21;POLR1B;H2BC11;TAF1A;POLR1E;POLR2F;POTEF;POLR1F;POLR1G;POLR2H;POLR2K;POLR2L
Reactome	RNA Polymerase I Promoter Escape	24/59	0.200735	1.29342	2.07693	H2AX;H2AZ1;H2AZ2;RRN3;CCNH;CBX3;GTF2H1;GTF2H3;H2BC12;H2AJ;TAF1D;CDK7;POLR1A;H2BC21;POLR1B;H2BC11;TAF1A;POLR1E;POLR2F;POLR1F;POLR1G;POLR2H;POLR2K;POLR2L
Reactome	Condensation Of Prophase Chromosomes	18/43	0.20132	1.35795	2.1766	H2AX;H2AZ1;H2AZ2;SET;NCAPH2;NCAPG2;PLK1;SMC4;PHF8;H2BC12;CCNB1;H2AJ;H2BC21;H2BC11;CDK1;KMT5A;NCAPD3;MCPH1
Reactome	RNA Polymerase I Promoter Clearance	31/78	0.203597	1.24423	1.98033	H2AX;HDAC2;RRN3;CCNH;TTF1;TAF1D;RBBP4;H2BC21;TAF1A;POLR2F;POLR2H;RBBP7;MTA2;POLR2K;POLR2L;H2AZ1;H2AZ2;CBX3;GTF2H1;GTF2H3;GATAD2A;H2BC12;H2AJ;KAT2A;CDK7;POLR1A;POLR1B;H2BC11;POLR1E;POLR1F;POLR1G
GO Biological Process	Long-Chain Fatty Acid Metabolic Process	31/78	0.203597	1.24423	1.98033	FAAH;ABCD3;DAGLA;ASAH2;ALOX15;ALOX12B;ABHD12;ACADL;CPT2;ACAA1;FADS1;CYP2J2;ELOVL1;CPT1A;GLYATL2;GPX1;ACSL1;ELOVL5;PNPLA8;ELOVL2;ACAD9;PLA2G4A;ACSL3;CYP4F12;CYP1A1;PNPLA3;ACSBG1;CYP2E1;DAGLB;MGLL;SLC27A4
Reactome	Gastrin-CREB Signaling Pathway Via PKC And MAPK	8/17	0.204077	1.67612	2.66378	RPS6KA3;NRAS;MAPK7;RPS6KA2;RPS6KA1;PRKCA;HRAS;EGFR
Reactome	Purine Catabolism	8/17	0.204077	1.67612	2.66378	NT5C;NUDT9;NUDT1;NUDT16;NT5C2;ADPRM;NUDT15;ITPA
GO Biological Process	Cellular Response To Unfolded Protein	8/17	0.204077	1.67612	2.66378	ERN1;PTPN1;DAXX;BAG3;HSF1;BAK1;HSPD1;HSPA1A
GO Biological Process	Microtubule Depolymerization	8/17	0.204077	1.67612	2.66378	KIF18A;KIF18B;STMN1;KIF14;KATNB1;KIF24;KIF2C;CKAP5
GO Biological Process	Positive Regulation By Host Of Viral Process	8/17	0.204077	1.67612	2.66378	VAPA;ZDHHC9;ZDHHC20;CFL1;NUCKS1;PIK3C3;PPIB;IGF2R
GO Biological Process	Positive Regulation Of Cell Cycle Phase Transition	8/17	0.204077	1.67612	2.66378	PAGR1;NPM1;DDRGK1;GLI1;FAM83D;PHB2;CDC73;EZH2
GO Biological Process	Positive Regulation Of Transcription From RNA Polymerase II Promoter In Response To Stress	8/17	0.204077	1.67612	2.66378	MAPK7;HSPA5;RBPJ;HIF1A;TP53;MBTPS2;VEGFA;NFE2L2
GO Biological Process	rRNA Transcription	8/17	0.204077	1.67612	2.66378	GTF3C2;GTF3C4;NIFK;TCOF1;GTF3C6;GTF3A;POLR1E;POLR1G
GO Biological Process	Regulation Of Aerobic Respiration	8/17	0.204077	1.67612	2.66378	VCP;COX7A2L;SHMT2;UQCC2;ARL2;AK4;IDE;SLC25A33
GO Biological Process	Regulation Of Oxidative Phosphorylation	8/17	0.204077	1.67612	2.66378	VCP;COX7A2L;SHMT2;UQCC2;PDE12;PPIF;AK4;SLC25A33
GO Biological Process	Regulation Of Protein Sumoylation	8/17	0.204077	1.67612	2.66378	PIAS4;GNL3L;MAGEA2;UBA2;PARK7;SAE1;GNL3;PIAS1
GO Biological Process	Regulation Of Ubiquitin Protein Ligase Activity	8/17	0.204077	1.67612	2.66378	CDC20;MAD2L2;UBE2C;UBE2S;PLK1;FBXO5;CDC14B;MAD2L1
GO Biological Process	Ribosomal Small Subunit Assembly	8/17	0.204077	1.67612	2.66378	RRP7A;RRP7BP;PRKDC;XRCC5;MRPS11;ERAL1;MRPS7;PWP2
GO Biological Process	Golgi Organization	50/130	0.205236	1.17926	1.86748	USP6NL;PI4K2B;GOLGA2;RAB43;GOLGA5;FAM174B;TMED3;TRAPPC11;TMED2;TMED1;TMED7;RAB8A;TMED5;RAB2A;PRMT5;TMED9;COG5;ZFP69B;VRK1;YWHAZ;GORASP2;ZW10;GORASP1;SEC22B;BLZF1;RAB1A;TMED10;RAB1B;ATL2;ARL1;CDC42;LMAN1;BAG5;PDCD10;RAB29;DYM;VTI1B;ATP8B2;ATP8B1;CSNK1A1;SEC16A;SURF4;GBF1;FHDC1;VMP1;GOLPH3;SEC23IP;GOLGB1;CDK1;BET1
WikiPathway	Bone Morphogenic Protein Signaling And Regulation	6/12	0.205377	1.88552	2.98461	BMPR2;SMURF1;BMPR1B;TOB1;RUNX2;BMPR1A
Reactome	Disorders Of Developmental Biology	6/12	0.205377	1.88552	2.98461	HDAC3;SIN3A;TBL1XR1;GPS2;PRKCA;TBL1X
Reactome	Josephin Domain DUBs	6/12	0.205377	1.88552	2.98461	VCP;UBC;RAD23A;JOSD2;JOSD1;RPS27A
Reactome	Lysine Catabolism	6/12	0.205377	1.88552	2.98461	GCDH;AADAT;OGDH;DLST;CRYM;AASS
Reactome	TP53 Regulates Transcription Of Death Receptors And Ligands	6/12	0.205377	1.88552	2.98461	PPP1R13B;FASN;TP53BP2;TNFRSF10B;TNFRSF10A;TP53
Reactome	Telomere C-strand Synthesis Initiation	6/12	0.205377	1.88552	2.98461	POLA1;PRIM2;ACD;POLA2;PRIM1;POT1
Reactome	Transport Of Nucleosides And Free Purine And Pyrimidine Bases Across Plasma Membrane	6/12	0.205377	1.88552	2.98461	ARL2BP;ARL2;SLC25A5;SLC29A1;SLC25A4;SLC29A2
GO Biological Process	NADPH Regeneration	6/12	0.205377	1.88552	2.98461	RPIA;G6PD;NNT;RPE;SHPK;PGD
GO Biological Process	Cellular Response To Leucine Starvation	6/12	0.205377	1.88552	2.98461	RNF167;LARS1;RRAGD;EIF2AK4;GCN1;MTOR
GO Biological Process	Fatty Acid Elongation	6/12	0.205377	1.88552	2.98461	ELOVL1;ELOVL5;ELOVL2;ELOVL7;HACD3;HACD2
GO Biological Process	Fatty Acid Transmembrane Transport	6/12	0.205377	1.88552	2.98461	CPT1A;ABCD3;CPT2;SLC2A1;SLC25A20;SLC27A5
GO Biological Process	Glucose Import	6/12	0.205377	1.88552	2.98461	SLC2A14;SLC2A1;SLC2A3;ZDHHC7;SLC2A4;SLC27A4
GO Biological Process	mRNA Cleavage Involved In mRNA Processing	6/12	0.205377	1.88552	2.98461	ERN1;CPSF7;NCBP1;CSTF2;CSTF2T;TUT1
GO Biological Process	Positive Regulation Of mRNA Metabolic Process	6/12	0.205377	1.88552	2.98461	CNOT7;PNPT1;TTC5;KHSRP;ZC3HAV1;GTPBP1
GO Biological Process	Regulation Of Chemokine (C-X-C Motif) Ligand 2 Production	6/12	0.205377	1.88552	2.98461	OAS3;F2RL1;HMGB1;LCP1;KLF4;FOXP1
GO Biological Process	Cellular Response To Chemical Stress	35/89	0.206665	1.22272	1.92781	VKORC1L1;DDX3X;TMEM161A;SRXN1;PYROXD1;NUDT2;HTRA2;PARK7;ZFAND1;FOXO3;PRDX3;CHCHD2;LONP1;ABL1;STX2;NQO1;G6PD;GPX1;PNPT1;PARP1;GSR;PYCR1;FANCC;VRK2;SOD2;DHRS2;EIF2S1;MTOR;RBX1;SERPINB6;SELENOS;PPIA;HSPA1B;HSPA1A;NFE2L2
GO Biological Process	Positive Regulation Of DNA Repair	35/89	0.206665	1.22272	1.92781	H2AX;SMARCD2;SMARCB1;PCNA;TMEM161A;BRCA1;HMGB1;FOXM1;ACTB;EGFR;TFPT;SMCHD1;RUVBL2;BCL7B;RUVBL1;UIMC1;USP1;SMARCC1;SLF1;SLF2;PARP1;ACTR5;DDX11;EYA3;ACTL6A;XRCC1;SPIDR;UCHL5;SMARCA4;RNF168;DEPDC1B;TIMELESS;UBE2V2;UBE2N;WRAP53
GO Biological Process	Protein K48-linked Ubiquitination	28/70	0.206707	1.25754	1.98246	UBE3C;UBE2D2;MYCBP2;TNFAIP3;UBE2D1;NEDD4L;NT5C2;RNF4;RNF5;ZNRF2;ARIH2;SKP2;RFFL;TRIM65;UBE2B;UBE2C;FBXO38;UBE2E1;SYVN1;UBE2E2;BFAR;UBE2G1;UBE2G2;RBX1;RNF126;UBE2R2;UBE2T;UBE2K
GO Biological Process	GPI Anchor Biosynthetic Process	13/30	0.208156	1.44211	2.26335	PGAP2;PIGO;GPAA1;SLC30A5;PIGW;PIGY;DPM1;DPM2;DPM3;PIGA;PIGK;PIGM;PIGH
GO Biological Process	Extrinsic Apoptotic Signaling Pathway Via Death Domain Receptors	13/30	0.208156	1.44211	2.26335	CASP8AP2;DAXX;DDX3X;DDX47;DIABLO;TRADD;TNFRSF10B;TNFRSF10A;GABARAP;TNFRSF1A;CASP10;BLOC1S2;FADD
GO Biological Process	Lamellipodium Organization	13/30	0.208156	1.44211	2.26335	ITGB1;CYFIP1;CARMIL1;MYO9B;PARVB;RHOD;GOLPH3;CTTN;SPATA13;ARFIP2;CDH13;WHAMM;VCL
Reactome	RAB Geranylgeranylation	25/62	0.209411	1.27447	1.99258	RAB3B;RAB1A;RAB5C;RAB3D;RAB1B;RAB22A;RAB43;RAB20;RAB23;RAB29;RAB8A;RAB8B;RAB2A;RAB4A;RAB39A;RAB27A;RAB27B;RABGGTB;RAB11A;RAB32;RAB36;RAB14;RAB12;RAB35;RAB18
GO Biological Process	Macromolecule Modification	32/81	0.210553	1.23193	1.91937	ERO1A;RPN2;PRKDC;UBE2D2;ARAF;NTAQ1;PLOD2;NEDD8;NAGPA;UBE2L3;SERP1;PPP4R2;AKT2;ST3GAL4;PRMT6;UBL4A;CSNK1G3;SLC35A1;ST6GAL1;ICMT;UBE2I;YES1;PARP1;RABGGTB;FBXW2;GNMT;LOX;GGCX;MMP15;UBE2S;PIGH;UBE2M
WikiPathway	Interferon Type I Signaling Pathways	22/54	0.211472	1.29671	2.01465	IFNAR2;MAP2K3;EIF4A1;IRS1;PRMT1;STAT1;MAPKAP1;STAT3;IRS2;PTPN11;CBL;MTOR;CRKL;PIAS1;RPS6KA4;RAP1A;RPS6KB1;EIF4EBP1;PDCD4;EIF4E;EIF4B;IFNAR1
GO Biological Process	Protein K63-linked Ubiquitination	22/54	0.211472	1.29671	2.01465	UBE2B;UBE2E2;ZFP91;TRAF2;BFAR;UBE2G1;RNF4;RNF5;RNF168;RNF167;RNF126;TRIM5;UBE2S;UBE2T;TRIM3;UBE2V2;UBE2N;STUB1;TRIM27;UBE2V1;TRIM65;ZNF598
WikiPathway	G13 Signaling Pathway	16/38	0.211827	1.37159	2.12869	CYFIP1;RTKN;TNK2;LIMK1;IQGAP2;RHOA;CIT;PPP1CB;CDC42;DIAPH1;RPS6KB1;CFL1;PIP4K2A;RHPN2;PKN1;PFN1
GO Biological Process	Regulation Of Telomere Maintenance	16/38	0.211827	1.37159	2.12869	PIF1;RTEL1;SLF1;USP7;MRE11;SLF2;XRCC5;NSMCE2;HDAC8;SMG5;GNL3;RAD50;MYC;HNRNPD;POT1;NBN
GO Biological Process	Cellular Response To Decreased Oxygen Levels	29/73	0.214288	1.24324	1.91513	SUV39H2;SUV39H1;HILPDA;TWIST1;AK4;ADO;HIF1A;NDRG1;AQP1;TERT;FAM162A;MYC;PGK1;UBQLN1;PMAIP1;NKX3-1;BNIP3L;EGLN2;KCND2;BNIP3;MTOR;HIPK2;VEGFA;TBL2;PICK1;HYOU1;STUB1;P4HB;TP53
GO Biological Process	Protein Tetramerization	29/73	0.214288	1.24324	1.91513	SHMT2;SHMT1;APIP;CBY1;AQP4;HSD17B10;GLS;GOLGA2;ME1;TK1;B2M;TRPM4;CPSF7;FKRP;HOMER1;OSBPL2;KRT10;MCOLN1;SOD2;GNMT;ALDH1A3;OXA1L;TRPV5;HPRT1;SSBP1;ALDOA;FARSA;CUTC;FARSB
Reactome	Macroautophagy	44/114	0.214892	1.18588	1.82344	BECN1;DYNC1I2;VCP;TOMM40;WDR45B;MTMR14;PRKAG1;PARK7;TOMM20;GABARAP;TOMM22;ATG101;UBC;HSF1;MFN1;MFN2;RPS27A;TOMM70;HSPA8;PRKAB2;MTERF3;ATG9A;CSNK2A2;TSC2;WIPI1;WIPI2;DYNLL2;MTOR;DYNC1LI1;RHEB;CSNK2B;RRAGD;CHMP2B;PEX5;UBE2N;PLIN3;VDAC1;PGAM5;PIK3C3;UBE2V1;LAMTOR1;TOMM5;LAMTOR5;TOMM6
WikiPathway	S1P Receptor Signal Transduction	11/25	0.217945	1.48164	2.2573	SMPD2;ASAH1;MAPK7;RACGAP1;AKT2;SPHK1;AKT3;GNAI3;AKT1;MAPK6;GNAI1
GO Biological Process	Lamellipodium Assembly	11/25	0.217945	1.48164	2.2573	ITGB1;CYFIP1;CARMIL1;GOLPH3;SPATA13;ARFIP2;CDH13;WHAMM;PARVB;RHOD;VCL
GO Biological Process	Negative Regulation Of Smoothened Signaling Pathway	11/25	0.217945	1.48164	2.2573	HERC4;MOSMO;VCP;MGRN1;KCTD21;ULK3;TULP3;ENPP1;IFT122;GLI1;KIF7
GO Biological Process	Wound Healing, Spreading Of Cells	11/25	0.217945	1.48164	2.2573	ITGB1;CCNA2;ADAM17;TMEFF2;CD151;TOR1A;LRG1;PDCD10;FLNA;LCP1;RHOA
GO Biological Process	Regulation Of G1/S Transition Of Mitotic Cell Cycle	41/106	0.219909	1.18997	1.80226	ANKRD17;KANK2;SMARCD2;SMARCB1;DDX3X;CCNH;DCUN1D3;FAM107A;KIF14;CDC73;EGFR;LSM10;PPP2CA;ADAMTS1;BCL7B;E2F1;AKT1;TMEM14B;E2F7;SMARCC1;STIL;RRM1;ANXA1;CDKN2C;RRM2;PRMT2;CPSF3;ACTL6A;UBE2E2;KLF4;SMARCA4;ADAM17;CDK7;RBL1;PSME3;CENPJ;SASS6;CDK2AP2;PSME2;CRLF3;EIF4G1
Reactome	Translation Initiation Complex Formation	23/57	0.220787	1.2759	1.92731	EIF4A1;EIF1AX;EIF2S2;EIF2S1;RPS17;EIF3M;EIF2S3;EIF3K;EIF3I;EIF3J;EIF4H;EIF3E;PABPC1;FAU;RPS27A;EIF3C;EIF4E;EIF3D;EIF4B;EIF3A;RPS24;EIF3B;EIF4G1
GO Biological Process	Actin Filament Bundle Assembly	14/33	0.223081	1.38955	2.08463	FAM107A;SHROOM2;PDXP;SHROOM1;BAIAP2;RHOD;CORO1B;HSP90B1;AIF1L;MYO1B;BAIAP2L1;MICAL1;LCP1;EZR
GO Biological Process	ncRNA Catabolic Process	14/33	0.223081	1.38955	2.08463	TRIR;POP1;ELAC2;NUDT16L1;SND1;EXOSC6;EXOSC5;EXOSC10;EXOSC4;WDR82;MTREX;NUDT16;EXOSC3;EXOSC2
GO Biological Process	Positive Regulation Of Protein Dephosphorylation	14/33	0.223081	1.38955	2.08463	PPP1R15B;ANKLE2;CDCA2;HSP90AB1;PRKCD;MTOR;PTBP1;PPP1R7;SMPD1;GNA12;CAMTA1;CALM3;CALM2;PPIA
GO Biological Process	Positive Regulation Of Small Molecule Metabolic Process	14/33	0.223081	1.38955	2.08463	APP;STARD4;SLC45A3;IRS1;IRS2;PSEN1;IGF1;HIF1A;SLC4A4;MTOR;AKT2;PRXL2C;AKT1;PMAIP1
GO Biological Process	Carbohydrate Catabolic Process	17/41	0.224159	1.33586	1.99764	PFKFB2;GPI;PFKFB1;TPI1;PGAM1;NAGA;ENO1;ENO3;HK2;HK1;LDHA;PFKL;PKM;ENOSF1;PGK1;PGAM4;GAPDH
GO Biological Process	Positive Regulation Of Viral Process	17/41	0.224159	1.33586	1.99764	SRPK2;DDX3X;RAD23A;HACD3;TMEM250;TARBP2;SRPK1;DDB1;CNOT7;PDE12;TYRO3;PPIH;TMEM39A;PABPC1;KPNA2;PPIA;PPID
GO Biological Process	Regulation Of Release Of Cytochrome C From Mitochondria	17/41	0.224159	1.33586	1.99764	PRELID1;GPX1;BNIP3;PDCD5;CIDEB;TRIAP1;IGF1;NOL3;OPA1;FAM162A;PPIF;PMAIP1;BAK1;DNM1L;FXN;TP53;BCL2L1
GO Biological Process	Negative Regulation Of Macromolecule Biosynthetic Process	38/98	0.225046	1.19474	1.7819	HDAC2;BMPR2;DDX3X;SHMT1;EIF4A3;CLTC;AP2A1;YBX1;MALSU1;TYMS;MRPL13;TOB1;SYNCRIP;FXR2;RNF139;TRIM3;ENPP1;TSPO;IGF2BP3;PAIP2;NIBAN2;IGFBP5;IFRD2;EIF2AK3;CNOT10;PASK;PUS7;DHFR;ILF3;TMEFF2;SELENOS;NCL;SERBP1;CALR;CPEB3;EIF4E2;CNOT9;GAPDH
GO Biological Process	Regulation Of Proteasomal Ubiquitin-Dependent Protein Catabolic Process	42/109	0.225405	1.18259	1.76189	VCP;HSP90AB1;RNF14;TAF9;ARAF;PARK7;RCHY1;FHIT;HSPBP1;CCAR2;GABARAP;DDA1;HERPUD1;SDCBP;BAG5;BAG2;DDRGK1;DVL1;GNA12;ARIH2;ARIH1;UBQLN4;USP7;USP5;DESI1;RFPL1;CSNK1A1;PLK1;AXIN1;RAD23A;COMMD1;UCHL5;PIAS1;RBX1;GIPC1;CDK2;PANO1;TRIB3;STUB1;TRIB2;HSPA1B;HSPA1A
WikiPathway	Imatinib And Chronic Myeloid Leukemia	9/20	0.22764	1.54278	2.2833	CSF1R;SPRED2;MYC;NOP2;ABL1;PIM1;PIM2;FOXO3;SKP2
WikiPathway	Pyrimidine Metabolism And Related Diseases	9/20	0.22764	1.54278	2.2833	NT5C3A;NT5C;RRM1;ALDH6A1;RRM2;CAD;TYMS;UMPS;DHODH
Reactome	Processing Of Intronless Pre-mRNAs	9/20	0.22764	1.54278	2.2833	CPSF7;CPSF1;NCBP1;PCF11;CPSF3;CSTF2;CSTF1;PAPOLA;CSTF2T
Reactome	Signal Transduction By L1	9/20	0.22764	1.54278	2.2833	ITGB1;NRP1;MAP2K1;CSNK2A2;CSNK2B;ITGAV;PKN1;EGFR;VAV2
GO Biological Process	Transport Along Microtubule	9/20	0.22764	1.54278	2.2833	CAMSAP3;CDC42;APP;DYNC1I2;BAG3;BLOC1S2;KXD1;COPG1;BORCS8
Reactome	RNA Polymerase I Transcription	31/79	0.228737	1.21821	1.79709	H2AX;HDAC2;RRN3;CCNH;TTF1;TAF1D;RBBP4;H2BC21;TAF1A;POLR2F;POLR2H;RBBP7;MTA2;POLR2K;POLR2L;H2AZ1;H2AZ2;CBX3;GTF2H1;GTF2H3;GATAD2A;H2BC12;H2AJ;KAT2A;CDK7;POLR1A;POLR1B;H2BC11;POLR1E;POLR1F;POLR1G
WikiPathway	Sebaleic Acid Formation And Metabolism	3/5	0.229967	2.82792	4.15654	FADS2;ACSL1;FADS1
Reactome	Activation Of NOXA And Translocation To Mitochondria	3/5	0.229967	2.82792	4.15654	E2F1;PMAIP1;TP53
Reactome	Diseases Of Base Excision Repair	3/5	0.229967	2.82792	4.15654	NEIL3;NTHL1;OGG1
Reactome	Diseases Of Mismatch Repair (MMR)	3/5	0.229967	2.82792	4.15654	MSH6;MSH2;MLH1
Reactome	Drug-mediated Inhibition Of CDK4/CDK6 Activity	3/5	0.229967	2.82792	4.15654	CCND3;CDK6;CDK4
Reactome	FasL/ CD95L Signaling	3/5	0.229967	2.82792	4.15654	CASP10;FASN;FADD
Reactome	MET Activates PTPN11	3/5	0.229967	2.82792	4.15654	PIGU;RNMT;PTPN11
Reactome	MET Interacts With TNS Proteins	3/5	0.229967	2.82792	4.15654	ITGB1;RNMT;TNS3
Reactome	Maturation Of Spike Protein	3/5	0.229967	2.82792	4.15654	GANAB;PRKCSH;CANX
Reactome	RUNX1 Regulates Expression Of Components Of Tight Junctions	3/5	0.229967	2.82792	4.15654	TJP1;CBFB;RUNX1
GO Biological Process	5S Class rRNA Transcription By RNA Polymerase III	3/5	0.229967	2.82792	4.15654	GTF3C2;GTF3C4;GTF3C6
GO Biological Process	DNA Double-Strand Break Processing Involved In Repair Via Single-Strand Annealing	3/5	0.229967	2.82792	4.15654	RNF138;RBBP8;SLX1A
GO Biological Process	GDP-mannose Metabolic Process	3/5	0.229967	2.82792	4.15654	GMPPB;GMDS;PMM2
GO Biological Process	Golgi Disassembly	3/5	0.229967	2.82792	4.15654	GOLGA2;GBF1;VRK1
GO Biological Process	PERK-mediated Unfolded Protein Response	3/5	0.229967	2.82792	4.15654	EIF2AK3;EIF2S1;NFE2L2
GO Biological Process	PML Body Organization	3/5	0.229967	2.82792	4.15654	SERBP1;HABP4;HIPK2
GO Biological Process	R-loop Processing	3/5	0.229967	2.82792	4.15654	SRPK2;DDX23;PRIMPOL
GO Biological Process	Axonemal Central Apparatus Assembly	3/5	0.229967	2.82792	4.15654	SPAG17;HYDIN;RSPH9
GO Biological Process	Bundle Of His cell-Purkinje Myocyte Adhesion Involved In Cell Communication	3/5	0.229967	2.82792	4.15654	PKP2;DSG2;DSC2
GO Biological Process	Cap-Dependent Translational Initiation	3/5	0.229967	2.82792	4.15654	SLBP;NCBP1;EIF4G1
GO Biological Process	Cellular Heat Acclimation	3/5	0.229967	2.82792	4.15654	RBBP7;HSPA1B;HSPA1A
GO Biological Process	Cellular Response To Cold	3/5	0.229967	2.82792	4.15654	NFKBIA;EIF2AK3;EIF2AK4
GO Biological Process	Chemokine (C-X-C Motif) Ligand 12 Signaling Pathway	3/5	0.229967	2.82792	4.15654	STK39;CXCR4;OXSR1
GO Biological Process	Cholesterol Import	3/5	0.229967	2.82792	4.15654	SCARB1;STARD4;LDLR
GO Biological Process	Chondrocyte Development	3/5	0.229967	2.82792	4.15654	BMPR2;EIF2AK3;SOX9
GO Biological Process	Dermatan Sulfate Proteoglycan Metabolic Process	3/5	0.229967	2.82792	4.15654	CSGALNACT1;CSGALNACT2;DSE
GO Biological Process	Double-Strand Break Repair Via Single-Strand Annealing	3/5	0.229967	2.82792	4.15654	RNF138;RBBP8;SLX1A
GO Biological Process	Double-Strand Break Repair Via Synthesis-Dependent Strand Annealing	3/5	0.229967	2.82792	4.15654	RAD51;FANCM;XRCC3
GO Biological Process	fatty-acyl-CoA Catabolic Process	3/5	0.229967	2.82792	4.15654	ACOT7;NUDT19;FITM2
GO Biological Process	Glutamate Catabolic Process	3/5	0.229967	2.82792	4.15654	GLUD1;GLUD2;GLUL
GO Biological Process	Heat Acclimation	3/5	0.229967	2.82792	4.15654	RBBP7;HSPA1B;HSPA1A
GO Biological Process	Kidney Morphogenesis	3/5	0.229967	2.82792	4.15654	WNT7B;PRKX;SOX4
GO Biological Process	Maintenance Of DNA Repeat Elements	3/5	0.229967	2.82792	4.15654	MSH6;RMI2;MSH2
GO Biological Process	Mitochondrial Protein Catabolic Process	3/5	0.229967	2.82792	4.15654	BNIP3L;BNIP3;YME1L1
GO Biological Process	Morphogenesis Of An Endothelium	3/5	0.229967	2.82792	4.15654	CSNK2B;CCM2;RHOB
GO Biological Process	Negative Regulation Of Arp2/3 Complex-Mediated Actin Nucleation	3/5	0.229967	2.82792	4.15654	GMFB;PICK1;CTNNA2
GO Biological Process	Negative Regulation Of PERK-mediated Unfolded Protein Response	3/5	0.229967	2.82792	4.15654	PPP1R15B;PTPN1;NCK1
GO Biological Process	Negative Regulation Of Cellular Response To Hypoxia	3/5	0.229967	2.82792	4.15654	HYOU1;ENO1;NOL3
GO Biological Process	Negative Regulation Of Glial Cell Proliferation	3/5	0.229967	2.82792	4.15654	SKI;RNF10;HES1
GO Biological Process	Negative Regulation Of Histone Acetylation	3/5	0.229967	2.82792	4.15654	SET;TWIST1;NOC2L
GO Biological Process	Negative Regulation Of Protein Kinase Activity By Regulation Of Protein Phosphorylation	3/5	0.229967	2.82792	4.15654	NPM1;CDK5RAP3;PPM1F
GO Biological Process	Negative Regulation Of Protein Localization To Chromatin	3/5	0.229967	2.82792	4.15654	PIAS4;VCP;RNF4
GO Biological Process	Neuroblast Proliferation	3/5	0.229967	2.82792	4.15654	RACGAP1;PLXNB2;EML1
GO Biological Process	Neutrophil Degranulation	3/5	0.229967	2.82792	4.15654	VAMP8;VAMP7;STXBP2
GO Biological Process	Peptidyl-Diphthamide Biosynthetic Process From Peptidyl-Histidine	3/5	0.229967	2.82792	4.15654	DPH2;DPH3;DPH5
GO Biological Process	Peptidyl-Diphthamide Metabolic Process	3/5	0.229967	2.82792	4.15654	DPH2;DPH3;DPH5
GO Biological Process	Positive Regulation Of Hemoglobin Biosynthetic Process	3/5	0.229967	2.82792	4.15654	SLC25A37;PRMT1;KLF4
GO Biological Process	Positive Regulation Of Mitochondrial Membrane Potential	3/5	0.229967	2.82792	4.15654	VCP;AKT2;MTLN
GO Biological Process	Positive Regulation Of Nuclear Cell Cycle DNA Replication	3/5	0.229967	2.82792	4.15654	DBF4;CDC7;DBF4B
GO Biological Process	Positive Regulation Of Translation In Response To Stress	3/5	0.229967	2.82792	4.15654	EIF2AK4;EIF4G1;NCK1
GO Biological Process	Protein Localization To Site Of Double-Strand Break	3/5	0.229967	2.82792	4.15654	SLF1;SLF2;XRCC4
GO Biological Process	Protein Ufmylation	3/5	0.229967	2.82792	4.15654	UFM1;DDRGK1;UFC1
GO Biological Process	Proton-Transporting V-type ATPase Complex Assembly	3/5	0.229967	2.82792	4.15654	PIP4P1;VMA21;TM9SF4
GO Biological Process	Purine Deoxyribonucleotide Catabolic Process	3/5	0.229967	2.82792	4.15654	PNP;NUDT16;NUDT15
GO Biological Process	Radial Glial Cell Differentiation	3/5	0.229967	2.82792	4.15654	METTL3;STAT3;HES1
GO Biological Process	Regulation Of Hepatocyte Proliferation	3/5	0.229967	2.82792	4.15654	XBP1;HPN;PTN
GO Biological Process	Regulation Of Interleukin-1-Mediated Signaling Pathway	3/5	0.229967	2.82792	4.15654	OTUD4;VRK2;ZNF675
GO Biological Process	Regulation Of Nitric Oxide Mediated Signal Transduction	3/5	0.229967	2.82792	4.15654	THBS1;EGFR;VEGFA
GO Biological Process	Regulation Of Pentose-Phosphate Shunt	3/5	0.229967	2.82792	4.15654	PGAM1;TP53;MTOR
GO Biological Process	Regulation Of T-Circle Formation	3/5	0.229967	2.82792	4.15654	RTEL1;XRCC5;SLX1A
GO Biological Process	Regulation Of Translation In Response To Endoplasmic Reticulum Stress	3/5	0.229967	2.82792	4.15654	EIF2S1;EIF4G1;NCK1
GO Biological Process	Response To Testosterone	3/5	0.229967	2.82792	4.15654	NCOA4;MSN;NKX3-1
GO Biological Process	Ruffle Assembly	3/5	0.229967	2.82792	4.15654	PIP5K1A;AIF1L;ARF6
GO Biological Process	Short-Chain Fatty Acid Catabolic Process	3/5	0.229967	2.82792	4.15654	MCEE;PCCA;PCCB
GO Biological Process	Sphingomyelin Biosynthetic Process	3/5	0.229967	2.82792	4.15654	VAPA;OSBP;SGMS2
GO Biological Process	Succinate Transport	3/5	0.229967	2.82792	4.15654	SLC16A1;SLC25A10;SLC25A11
GO Biological Process	succinyl-CoA Catabolic Process	3/5	0.229967	2.82792	4.15654	SUCLA2;SUCLG2;SUCLG1
GO Biological Process	Thiamine Transmembrane Transport	3/5	0.229967	2.82792	4.15654	SLC25A19;SLC22A2;SLC22A1
GO Biological Process	Toll-Like Receptor 9 Signaling Pathway	3/5	0.229967	2.82792	4.15654	IRAK1;TNIP2;PIK3AP1
GO Biological Process	Valine Metabolic Process	3/5	0.229967	2.82792	4.15654	ILVBL;HIBCH;BCAT2
GO Biological Process	Vascular Endothelial Growth Factor Receptor-2 Signaling Pathway	3/5	0.229967	2.82792	4.15654	SLC31A1;PDCD6;VEGFA
GO Biological Process	Xenobiotic Transport Across Blood-Brain Barrier	3/5	0.229967	2.82792	4.15654	ABCC1;SLC22A2;SLC22A1
GO Biological Process	Regulation Of Protein Serine/Threonine Kinase Activity	43/112	0.230788	1.17565	1.7238	CSF1R;BLM;DDX3X;CCNH;CCNF;SYAP1;BCCIP;TESK1;CIB1;PKMYT1;ACTB;HERC5;PPP2CA;CCNB2;CCND3;CCNB1;PDCD10;AKT1;HRAS;CDK5RAP3;MAP2K1;CDKN2C;PIH1D1;GTF2H1;CDC6;CDC25C;CDC25A;GTPBP4;RHOA;CCNA2;CDK7;CCNE2;CCNE1;CDC37;TRIB3;CALM3;CAMK1;TRIB2;CALM2;TELO2;EZH2;CDK5R1;CDKN3
Reactome	Formation Of TC-NER Pre-Incision Complex	21/52	0.233122	1.27761	1.86045	ISY1-RAB43;AQR;USP7;CCNH;GTF2H1;GTF2H3;RBX1;DDB1;COPS3;CDK7;POLR2B;COPS2;POLR2D;UBC;POLR2F;POLR2G;POLR2H;RPS27A;POLR2K;HMGN1;POLR2L
GO Biological Process	Rho Protein Signal Transduction	21/52	0.233122	1.27761	1.86045	RTKN;LIMK1;ARHGAP1;RHOG;MYO9B;RHOD;ADRA2A;RHOA;ARHGAP4;RHOB;RHOBTB2;CDC42;RACGAP1;ARHGDIA;CFL1;GNA12;CDH13;EPS8L1;RHOU;TAX1BP3;PHACTR4
Reactome	Influenza Viral RNA Transcription And Replication	52/137	0.233808	1.15418	1.67732	RPL4;NUP107;NUP188;RPL32;RPL34;RPL10L;IPO5;RPS17;RPL36AL;NUP62;RPLP2;NUP214;NDC1;SEC13;NUP210;NUP133;PARP1;GTF2F1;GTF2F2;GNL3;DNAJC3;NUP50;NUP98;NUP58;NUP205;POM121;SEH1L;MRPL13;NUP160;POM121C;NUP85;POLR2B;POLR2D;RPL14;POLR2F;NUP88;POLR2G;POLR2H;RPS27A;POLR2K;POLR2L;RANBP2;NUP155;RPL35A;NUP153;NUP35;RPL22L1;FAU;GRSF1;RPS24;RPL26L1;NUP37
GO Biological Process	Primary Neural Tube Formation	12/28	0.235136	1.41428	2.0473	SKI;STIL;TGFB2;MTHFD1L;MTHFD1;IFT122;TSC2;PLXNB2;SCRIB;BCL10;GRHL2;PHACTR4
GO Biological Process	Protein Depolymerization	12/28	0.235136	1.41428	2.0473	KIF18A;KIF18B;WDR1;MICAL1;STMN1;KIF14;KATNB1;DSTN;KIF24;MICAL2;KIF2C;CKAP5
WikiPathway	Glioblastoma Signaling Pathways	32/82	0.235629	1.2072	1.745	ERRFI1;IRS1;ARAF;BRCA1;PIK3C2A;BRCA2;FOXO3;CBL;EGFR;IGF1R;NRAS;AKT2;AKT3;E2F1;AKT1;HRAS;MAP2K3;MAP2K4;MAP2K1;PRKCI;PRKCH;CDKN2C;PRKCD;TSC2;PRKCA;MSH6;CDK6;CCNE1;CDK4;CDK2;RAF1;TP53
Reactome	Aspirin ADME	18/44	0.235712	1.30562	1.88682	UGT2B10;GLYATL2;GLYATL1;SLC16A1;UGT2B11;UGT1A1;UGT2B28;BSG;UGT1A5;UGT1A4;UGT2B4;UGT1A3;CYP2E1;UGT1A9;UGT1A8;UGT1A7;CES2;UGT1A6
WikiPathway	Pro Survival Signaling Of Neuroprotectin D1	7/15	0.236316	1.64982	2.38	PPP2CB;TRADD;CASP3;CYCS;TRAF2;FADD;TNFRSF1A
Reactome	CTNNB1 S33 Mutants Not Phosphorylated	7/15	0.236316	1.64982	2.38	AMER1;PPP2CA;PPP2CB;PPP2R1B;CSNK1A1;AXIN1;PPP2R5D
Reactome	Depolymerisation Of Nuclear Lamina	7/15	0.236316	1.64982	2.38	CTDNEP1;CCNB1;CDK1;PRKCA;LPIN1;LMNB1;TMPO
Reactome	Glycogen Storage Diseases	7/15	0.236316	1.64982	2.38	GYS1;GAA;GBE1;UBC;RPS27A;SLC37A4;GYG1
Reactome	Signaling By ERBB2 ECD Mutants	7/15	0.236316	1.64982	2.38	PIGU;NRAS;EGF;SHC1;CDC37;HRAS;EGFR
GO Biological Process	N-terminal Protein Amino Acid Acetylation	7/15	0.236316	1.64982	2.38	NAA50;LSM8;NAA10;NAA20;NAA25;NAA35;NAA15
GO Biological Process	Anterograde Synaptic Vesicle Transport	7/15	0.236316	1.64982	2.38	AP3M2;AP3M1;BLOC1S2;BLOC1S3;AP3D1;TRIM46;AP3S2
GO Biological Process	Glutamine Family Amino Acid Catabolic Process	7/15	0.236316	1.64982	2.38	ARHGAP11B;GLUD1;GLUD2;DDAH1;ARG1;GLUL;GLS
GO Biological Process	Peptidyl-Lysine Trimethylation	7/15	0.236316	1.64982	2.38	SETD4;SETD3;CSKMT;FAM86B2;EEF2KMT;ATPSCKMT;FAM86B1
GO Biological Process	Phagosome Maturation	7/15	0.236316	1.64982	2.38	RAB32;RAB43;SLC4A7;RAB20;RAB14;RAB39A;MCOLN1
GO Biological Process	Regulation Of Carbohydrate Metabolic Process	7/15	0.236316	1.64982	2.38	SCARB2;BCKDK;FOXK2;GNB3;MLYCD;ADIPOR1;PDK1
GO Biological Process	Regulation Of Cellular Response To Heat	7/15	0.236316	1.64982	2.38	DNAJB1;DNAJC2;DNAJB6;DNAJC7;HSF1;MTOR;ATR
GO Biological Process	Regulation Of mRNA Metabolic Process	7/15	0.236316	1.64982	2.38	SRPK2;NCBP1;RBM8A;MAGOH;MAGOHB;IWS1;SRPK1
GO Biological Process	Synaptic Vesicle Transport Along Microtubule	7/15	0.236316	1.64982	2.38	AP3M2;AP3M1;BLOC1S2;BLOC1S3;AP3D1;TRIM46;AP3S2
Reactome	RHO GTPases Activate WASPs And WAVEs	15/36	0.236818	1.347	1.94031	ACTR3;CYFIP1;NCKAP1;ACTR2;ARPC1B;ARPC1A;BAIAP2;CDC42;ARPC2;ARPC3;ABI1;ABL1;POTEF;WASF2;NCK1
GO Biological Process	Positive Regulation Of Double-Strand Break Repair Via Homologous Recombination	15/36	0.236818	1.347	1.94031	PIAS4;ACTR2;MEAF6;PARP1;ACTL6A;YEATS4;FANCB;RAD51AP1;RUVBL2;MORF4L2;RUVBL1;TIMELESS;MMS19;BRD8;WRAP53
GO Biological Process	Positive Regulation Of Myeloid Cell Differentiation	15/36	0.236818	1.347	1.94031	MED1;PRKDC;PRMT1;STAT1;FAXDC2;STAT3;HMGB2;FOXO3;HIF1A;FAM210B;MAPK11;PITHD1;ANKRD54;HSPA1B;HSPA1A
GO Biological Process	tRNA Methylation	15/36	0.236818	1.347	1.94031	METTL2B;TRMT10C;METTL1;NSUN2;WDR4;TRMT1;THADA;HSD17B10;FTSJ1;GTPBP3;TRMT112;TRMT6;LCMT2;METTL8;TRMT61A
WikiPathway	IL 24 Signaling Pathway	86/232	0.239499	1.11158	1.58868	TOP2A;H2AX;EIF4A1;TRADD;PRDM1;PARK7;MKI67;BRCA2;PSMD9;AIFM1;MYC;CHEK2;CASP3;BSG;CHEK1;AKT1;CASP2;IKBKG;CDK5RAP3;EIF2A;PDIA3;EIF5A;ABCC1;GPX1;PARP1;CHUK;ANXA5;SIGMAR1;TRAF2;CDC25C;CDC25A;TNFRSF1A;ERN1;CCNE1;BIRC5;MVD;EEF1E1;TP53;BECN1;PCNA;ODC1;TWIST1;CXCR4;TXN;CENPA;NDRG1;EGFR;HSP90B1;PPP2CB;CCNB1;EIF4EBP1;MFN2;PMAIP1;FADD;BAK1;YKT6;EIF4E;FZD1;XBP1;SPRYD4;HSPA5;NAA10;STAT1;GSS;TXNRD1;STAT3;EIF2AK…
Reactome	NoRC Negatively Regulates rRNA Expression	29/74	0.241023	1.21552	1.72952	H2AX;DNMT1;HDAC2;CCNH;TTF1;TAF1D;SIN3A;H2BC21;SAP130;TAF1A;POLR2F;POLR2H;SUDS3;POLR2K;POLR2L;H2AZ1;H2AZ2;GTF2H1;GTF2H3;SAP30;H2BC12;H2AJ;CDK7;POLR1A;POLR1B;H2BC11;POLR1E;POLR1F;POLR1G
WikiPathway	Leptin And Adiponectin	5/10	0.241153	1.88539	2.68164	CPT1A;PRKAG1;ADIPOR1;ADIPOR2;ACACA
Reactome	Cohesin Loading Onto Chromatin	5/10	0.241153	1.88539	2.68164	RAD21;PMEPA1;PDS5B;SMC1A;SMC3
Reactome	IRAK1 Recruits IKK Complex	5/10	0.241153	1.88539	2.68164	CHUK;IRAK1;UBE2N;IKBKG;UBE2V1
Reactome	Organic Cation Transport	5/10	0.241153	1.88539	2.68164	RSC1A1;SLC22A5;SLC22A2;SLC22A1;RUNX1
GO Biological Process	CRD-mediated mRNA Stabilization	5/10	0.241153	1.88539	2.68164	SYNCRIP;HNRNPD;IGF2BP3;PABPC1;YBX1
GO Biological Process	Cellular Response To Increased Oxygen Levels	5/10	0.241153	1.88539	2.68164	TMEM199;ATP6V1G1;CCDC115;ATP6V0A2;ATP6V0D1
GO Biological Process	Diol Metabolic Process	5/10	0.241153	1.88539	2.68164	SPHK1;NAAA;PLPP3;SGPP2;PLPP1
GO Biological Process	Fatty Acid Beta-Oxidation Using acyl-CoA Dehydrogenase	5/10	0.241153	1.88539	2.68164	GCDH;ACADVL;ACADL;IVD;ACADM
GO Biological Process	Lipoprotein Catabolic Process	5/10	0.241153	1.88539	2.68164	LYPLA2;LYPLA1;ABHD17B;ABHD17C;LYPLAL1
GO Biological Process	Negative Regulation Of Autophagosome Assembly	5/10	0.241153	1.88539	2.68164	PHF23;SMCR8;TMEM39A;SEC22B;MTM1
GO Biological Process	Negative Regulation Of Inclusion Body Assembly	5/10	0.241153	1.88539	2.68164	DNAJB1;DNAJB6;SACS;HSPA1B;HSPA1A
GO Biological Process	Negative Regulation Of Transmembrane Transport	5/10	0.241153	1.88539	2.68164	RSC1A1;AKT2;IRS2;THBS1;OAZ3
GO Biological Process	Negative Regulation Of Vascular Endothelial Growth Factor Receptor Signaling Pathway	5/10	0.241153	1.88539	2.68164	PTPN1;NIBAN2;PDCD6;MMRN2;EPN2
GO Biological Process	Nuclear Pore Complex Assembly	5/10	0.241153	1.88539	2.68164	NDC1;NUP205;NUP107;NUP153;NUP98
GO Biological Process	Phosphate Ion Transmembrane Transport	5/10	0.241153	1.88539	2.68164	SLC25A3;SLC37A2;SLC25A10;SLC37A4;SLC25A11
GO Biological Process	Protein Localization To Endosome	5/10	0.241153	1.88539	2.68164	MICALL1;RAB35;PACSIN2;VPS35;WASHC2A
GO Biological Process	Regulation Of Inclusion Body Assembly	5/10	0.241153	1.88539	2.68164	DNAJB1;DNAJB6;SACS;HSPA1B;HSPA1A
GO Biological Process	Regulation Of mRNA Polyadenylation	5/10	0.241153	1.88539	2.68164	CPSF7;NCBP1;HSF1;CPEB3;VIRMA
GO Biological Process	Serine Family Amino Acid Biosynthetic Process	5/10	0.241153	1.88539	2.68164	SRR;MTHFD1;GGT1;SEPHS2;SERINC5
GO Biological Process	snRNA Transcription By RNA Polymerase II	5/10	0.241153	1.88539	2.68164	SNAPC5;SNAPC1;ICE2;ELL2;ELL3
GO Biological Process	Synaptic Vesicle Transport	5/10	0.241153	1.88539	2.68164	TOR1A;SYNJ1;RAB27A;TMEM230;DNM2
GO Biological Process	Regulation Of Protein Metabolic Process	37/96	0.242593	1.18294	1.67548	APP;CYFIP1;HSP90AB1;UHRF1;FAF1;ODC1;RHOBTB3;NOLC1;MSI1;NEDD8;FOXO3;RBM3;ATXN2;MAPK7;TCOF1;CHEK2;AKT1;VPS35;FAM83D;EIF4E;LDLR;GCN1;EIF2B4;ELP2;ELP3;ELP5;KLF4;EIF2S1;ELP6;PUM3;FKBP1A;NFKBIA;GEMIN5;PKP3;DUS3L;METAP1;EIF4G1
GO Biological Process	Positive Regulation Of Protein Metabolic Process	73/196	0.244737	1.11986	1.57628	APP;DDX3X;FAF1;EIF4A3;NAT10;TNFAIP3;IDE;ELAVL1;LARP1B;DCAF1;RBM3;AKT1;VPS35;SOX4;TBC1D10A;USP8;NSUN5;PRMT1;FBXW11;METTL3;AXIN1;LARP4B;PASK;RBX1;RNF41;DDB1;PRR16;AURKAIP1;EZR;SEC22B;AMER1;RAB1A;VCP;HDAC2;PRKDC;UHRF1;RAB1B;BCL10;PSEN1;THBS1;CLN6;OAZ3;FXR2;MAPK7;PERP;METTL5;FADD;BAK1;NPM1;YTHDF1;EGLN2;SSB;TIPARP;PLK1;PYM1;MSN;LARP4;KLF4;MTOR;NFKBIA;SLC25A37;ABCB10;RPS6KB1;AGO2;HNRNPD;PLXNB2;EIF3E;ST…
Reactome	Miscellaneous Transport And Binding Events	10/23	0.248003	1.45046	2.0224	AZGP1;ANKH;SLC66A1;TUSC3;LRRC8C;CTNS;LRRC8A;MAGT1;NIPA2;LRRC8B
Reactome	Nucleotide Salvage	10/23	0.248003	1.45046	2.0224	DGUOK;UCK2;UCK1;PUDP;ADK;AMPD2;HPRT1;TK1;DCK;APRT
Reactome	RHOBTB2 GTPase Cycle	10/23	0.248003	1.45046	2.0224	CCT6A;CCT2;HSP90AB1;DDX39B;ACTN1;CDC37;TRA2B;TXNL1;CCT7;RHOBTB2
GO Biological Process	Actin Nucleation	10/23	0.248003	1.45046	2.0224	ACTR3;ARPC2;ARPC3;ARPC1B;ARPC1A;ARPC5L;ARPC4;TRIM27;WHAMM;IQGAP2
GO Biological Process	Zinc Ion Transport	10/23	0.248003	1.45046	2.0224	SLC30A6;SLC30A5;SLC39A6;SLC39A10;SLC30A1;SLC39A7;SLC39A14;SLC39A1;SLC39A4;SLC39A3
GO Biological Process	Positive Regulation Of Cytokinesis	16/39	0.249523	1.31185	1.82112	KIF14;CDCA8;KIF23;CDC6;RHOA;CDC14B;CDC25B;CIT;CDC42;RACGAP1;INCENP;CSPP1;GIPC1;BIRC5;ECT2;KIF20B
GO Biological Process	acyl-CoA Metabolic Process	13/31	0.250649	1.36189	1.88445	ACOT9;ACOT7;ACSM3;HMGCS1;ACSM1;OXSM;DLST;MCEE;SUCLA2;GPAT4;OGDH;SUCLG2;MLYCD
GO Biological Process	Negative Regulation Of Protein Phosphorylation	56/149	0.251503	1.136	1.56803	ERRFI1;TESK1;CIB1;LDLRAD4;PARK7;CRKL;SPRED2;QARS1;PIP5KL1;AKT1;CHP1;ENPP1;PMEPA1;TRIM27;CDK5RAP3;YWHAG;MEN1;NCK1;PRKCD;SORD;TSC2;DNAJC3;DGKQ;AKT1S1;MYADM;TRIB3;SMCR8;PLPP3;PPIA;TRIB2;PPP1R15B;PRKDC;GSKIP;C9ORF72;PPM1E;PPM1F;CAMK2N2;SNX25;DVL1;SFN;ZBED3;RTRAF;WWTR1;TARBP2;WARS1;DBNDD1;IBTK;GNAQ;DNAJC10;CALM3;CEP85;GPD1L;TARDBP;CALM2;CEP43;EIF4G1
Reactome	Constitutive Signaling By NOTCH1 HD+PEST Domain Mutants	23/58	0.251734	1.23935	1.70953	PSENEN;HDAC2;HDAC3;MAML2;PSEN2;ADAM10;CCNC;PSEN1;RBPJ;HDAC8;GATD3;RBX1;MIB1;NEURL1B;ADAM17;KAT2A;HEY1;TBL1XR1;MYC;UBC;MAML3;TBL1X;RPS27A
GO Biological Process	Protein Localization	128/351	0.253887	1.08337	1.48516	PDCD6;ACTB;CEP128;RAB43;ARFIP2;ARFIP1;VPS35;SIL1;VPS33A;ATG9A;PAM16;VPS33B;TSC2;FAM91A1;RAB32;BIN3;RRAGD;RAB35;TP53;VCL;COPB2;COPA;RAB5C;TMED10;SAR1A;SAR1B;ARL6;STXBP2;VPS26C;ARL1;VPS26A;VPS26B;CORO1B;TIMM50;GRPEL1;SCFD2;GRPEL2;SNX8;SEC31A;CNTLN;HSPA9;ACD;ATP8B1;SMURF1;NBEAL2;HPS6;TIMM44;DNAJC15;AP4B1;EHD1;IFT22;HOOK2;HOOK1;ARF4;ARF1;CLTC;AP4E1;CBY1;SNX13;AP2A1;RAB22A;AP4M1;AKAP10;ARL5B;ODR4;SH3P…
GO Biological Process	Regulation Of TORC1 Signaling	20/50	0.256799	1.25724	1.70918	SEC13;SEH1L;MIOS;PIH1D1;NPRL2;CASTOR1;ITFG2;C9ORF72;GPR137C;RNF167;PIP4P1;NPC1;STAMBPL1;DGKQ;LARS1;BMT2;RRAGD;SMCR8;TELO2;LAMTOR5
Reactome	DNA Damage/Telomere Stress Induced Senescence	24/61	0.260391	1.22332	1.64606	H2AX;H2AZ1;H2AZ2;ACD;MRE11;HMGA1;H1-0;CABIN1;LMNB1;H1-2;CCNA2;H2BC12;HIRA;H1-4;H2AJ;RAD50;CCNE2;CCNE1;H2BC21;H2BC11;UBN1;CDK2;POT1;TP53
GO Biological Process	Vesicle Organization	36/94	0.261235	1.17073	1.57152	PI4K2B;PLEKHF1;SAR1A;SAR1B;GOSR2;SNX11;FNBP1L;RAB22A;EEA1;USP50;EPS15;PLEKHJ1;TRAPPC2;USP8;ARFGEF2;SYT4;TRAPPC3;ANXA2;EXOC8;RNF26;TRAPPC4;VPS33B;TRAPPC2B;PHETA1;SYT7;VAMP8;VAMP7;ZFYVE16;HOOK2;HOOK1;CHMP2B;CHMP4A;LAMTOR1;CHMP5;VAMP3;PICALM
WikiPathway	Interactions Between LOXL4 And Oxidative Stress Pathway	8/18	0.26156	1.50839	2.02289	NQO1;SUV39H1;CDC37;ANXA5;EXOC6;IGFBP7;ECSIT;NFE2L2
WikiPathway	Transcription Co Factors SKI And SKIL Protein Partners	8/18	0.26156	1.50839	2.02289	TEAD4;SKI;PRMT5;ING2;HDAC3;SIN3A;MERTK;TEAD3
WikiPathway	Proteoglycan Biosynthesis	8/18	0.26156	1.50839	2.02289	CSGALNACT1;SLC35B2;SLC26A2;CANT1;CHSY1;B3GAT3;BPNT2;B3GALT6
Reactome	LDL Clearance	8/18	0.26156	1.50839	2.02289	SOAT1;CLTC;AP2S1;CLTA;AP2A1;LSR;AP2B1;LDLR
Reactome	Regulation Of NF-kappa B Signaling	8/18	0.26156	1.50839	2.02289	IKBIP;USP14;CHUK;UBC;IKBKG;RPS27A;USP18;TP53
GO Biological Process	Establishment Of Vesicle Localization	8/18	0.26156	1.50839	2.02289	TOR1A;SYNJ1;TESK1;RAB27A;IKBKG;RAB11A;TMEM230;DNM2
GO Biological Process	Glucose 6-Phosphate Metabolic Process	8/18	0.26156	1.50839	2.02289	RPIA;GPI;G6PD;RPE;SHPK;PGD;HK2;HK1
GO Biological Process	Glycerolipid Catabolic Process	8/18	0.26156	1.50839	2.02289	LYPLA2;PLA2G4F;SMPD4;PLA2G4E;ABHD2;PLA2G4A;PRDX6;MGLL
GO Biological Process	Maintenance Of Protein Localization In Organelle	8/18	0.26156	1.50839	2.02289	HSPA5;ARL2BP;ARL2;CHCHD10;KDELR2;HK2;BBS4;HK1
GO Biological Process	Melanosome Localization	8/18	0.26156	1.50839	2.02289	MKKS;MLPH;VPS33A;VPS33B;BLOC1S3;SHROOM2;RAB27A;RAB11A
GO Biological Process	Negative Regulation Of ERBB Signaling Pathway	8/18	0.26156	1.50839	2.02289	ERRFI1;PTPN18;RNF126;DUSP3;PTPRJ;CBL;EGFR;LGMN
GO Biological Process	Response To Organophosphorus	8/18	0.26156	1.50839	2.02289	RFC3;CITED1;VGF;STAT1;DGKQ;NDUFS4;ENPP1;TYMS
GO Biological Process	Cellular Response To Hypoxia	28/72	0.26185	1.2002	1.60825	SUV39H2;SUV39H1;HILPDA;TWIST1;AK4;ADO;HIF1A;NDRG1;AQP1;TERT;FAM162A;MYC;PGK1;UBQLN1;PMAIP1;NKX3-1;BNIP3L;EGLN2;KCND2;BNIP3;MTOR;HIPK2;VEGFA;TBL2;HYOU1;STUB1;P4HB;TP53
Reactome	EPHB-mediated Forward Signaling	14/34	0.264753	1.31997	1.75419	ACTR3;ACTR2;YES1;ARPC1B;ARPC1A;LIMK1;RHOA;CDC42;ARPC2;ARPC3;GPRIN1;POTEF;PKN1;HRAS
GO Biological Process	Microtubule Polymerization	14/34	0.264753	1.31997	1.75419	TUBGCP2;CCDC57;SSNA1;SLAIN2;TUBG1;CKAP5;HAUS2;GOLGA2;NEDD1;TPX2;CENPJ;ZNF207;TUBGCP5;TUBGCP3
GO Biological Process	Positive Regulation Of Organelle Organization	14/34	0.264753	1.31997	1.75419	TMED9;ANXA1;ANXA2;STX18;SURF4;HTRA2;PLA2G5;FYCO1;LMAN1;SYNJ1;KATNBL1;AKT2;PFDN2;SMCR8
Reactome	Signaling By ALK	11/26	0.265863	1.38276	1.83185	ALK;HDAC2;HDAC3;IRS1;SHC1;SIN3A;MYC;STAT3;PRDM1;PTN;HIF1A
GO Biological Process	DNA-templated Transcription Elongation	11/26	0.265863	1.38276	1.83185	SUPT16H;ELOF1;LEO1;EAF2;ELP2;POLR1E;RTF1;GTF2F1;GTF2F2;CDC73;ELL3
GO Biological Process	Negative Regulation Of Receptor-Mediated Endocytosis	11/26	0.265863	1.38276	1.83185	ANKRD13B;APP;SDCBP;MTMR2;ATXN2;ANXA2;ITGAV;PSEN1;WDR54;ARF6;PICALM
GO Biological Process	Endosome Organization	21/53	0.266466	1.23759	1.63672	PI4K2B;USP8;ARFGEF2;ATP6V0B;PLEKHF1;EXOC8;RNF26;VPS33B;RAB27A;PHETA1;RAB22A;EEA1;SNX3;HOOK2;HOOK1;CHMP2B;USP50;LAMTOR1;TMCC1;ATP6V1D;PLEKHJ1
GO Biological Process	Protein Homotetramerization	21/53	0.266466	1.23759	1.63672	SHMT2;SHMT1;OSBPL2;APIP;CBY1;AQP4;MCOLN1;SOD2;HSD17B10;GLS;GNMT;GOLGA2;ALDH1A3;TRPV5;ME1;TK1;HPRT1;SSBP1;ALDOA;B2M;TRPM4
GO Biological Process	Monocarboxylic Acid Metabolic Process	37/97	0.267194	1.16314	1.53509	PANK2;ACSM1;CROT;ALKBH7;GBA2;HSD17B10;LDHB;LDHA;DSE;ME1;THEM4;TSPO;ACAA1;GGT1;UGT1A8;AASDHPPT;GAMT;ACBD7;CYP2J2;CPT1A;PNPLA8;ACSL3;IGF1;CYP4F12;GRHPR;AMACR;SLC6A8;NPC1;PCCA;FASN;NAAA;PCCB;CYP1A1;VDAC1;ECHDC3;LCP1;SLC27A4
GO Biological Process	Positive Regulation Of Cysteine-Type Endopeptidase Activity	25/64	0.268662	1.20893	1.5889	DDX3X;PDCD6;PDCD5;HTRA2;HMGB1;BCL10;MALT1;PPM1F;CLEC7A;MYC;PERP;NLRP2;PMAIP1;USP50;BAK1;FADD;TBC1D10A;MAP3K5;NKX3-1;BCAP31;FIS1;RIPK2;CIDEB;CYCS;LGMN
WikiPathway	Nephrotic Syndrome	18/45	0.272337	1.25717	1.63522	SCARB2;SMARCAL1;CD151;PMM2;EMP2;ALG1;YARS1;COQ6;CD2AP;MYO1E;ANLN;COQ2;INF2;ARHGDIA;COL4A5;MYH9;E2F3;COQ8B
Reactome	TBC/RABGAPs	18/45	0.272337	1.25717	1.63522	RAB4A;RAB5C;SYTL1;TSC2;GABARAP;RAB11A;GGA2;RAB43;RABEP1;RAB35;TBC1D7;TBC1D25;RAB8A;TBC1D10A;TBC1D15;RAB8B;TBC1D16;ARF6
WikiPathway	Vitamin B12 Disorders	6/13	0.275224	1.61604	2.08496	MMAA;MMAB;MTR;MMACHC;MMADHC;CD320
WikiPathway	Nitric Oxide Metabolism In Cystic Fibrosis	6/13	0.275224	1.61604	2.08496	PRMT6;PRMT5;PRMT2;DDAH1;PRMT1;PRMT3
WikiPathway	Female Steroid Hormones In Cardiomyocyte Energy Metabolism	6/13	0.275224	1.61604	2.08496	ESRRA;ACLY;AKT2;SLC2A4;ACADM;PPARGC1B
Reactome	Degradation Of Cysteine And Homocysteine	6/13	0.275224	1.61604	2.08496	MPST;GOT2;SLC25A10;ADO;SUOX;TXN2
Reactome	Mitochondrial Iron-Sulfur Cluster Biogenesis	6/13	0.275224	1.61604	2.08496	SLC25A37;ISCA1;SLC25A28;LYRM4;GLRX5;FXN
Reactome	Purine Salvage	6/13	0.275224	1.61604	2.08496	DGUOK;ADK;AMPD2;HPRT1;DCK;APRT
Reactome	p75NTR Recruits Signaling Complexes	6/13	0.275224	1.61604	2.08496	PRKCI;IRAK1;RIPK2;UBC;RPS27A;MYD88
GO Biological Process	Clathrin Coat Assembly	6/13	0.275224	1.61604	2.08496	CLTC;HIP1R;CLTA;PIK3C2A;EPS15;PICALM
GO Biological Process	Lipid Oxidation	6/13	0.275224	1.61604	2.08496	ACSM1;ALOX15;ALOX12B;ADIPOR1;SAMD1;ADIPOR2
GO Biological Process	Negative Regulation Of Cell Migration Involved In Sprouting Angiogenesis	6/13	0.275224	1.61604	2.08496	STARD13;PDCD10;MMRN2;KLF4;THBS1;RHOA
GO Biological Process	Negative Regulation Of Receptor Internalization	6/13	0.275224	1.61604	2.08496	ANKRD13B;SDCBP;MTMR2;ATXN2;ANXA2;WDR54
GO Biological Process	Plasma Membrane Tubulation	6/13	0.275224	1.61604	2.08496	BIN3;MICALL1;PACSIN2;CHMP4A;WHAMM;FNBP1L
GO Biological Process	Positive Regulation Of Protein Deacetylation	6/13	0.275224	1.61604	2.08496	ING2;NNMT;BRMS1;FNTA;SUV39H1;RRP8
GO Biological Process	Regulation Of ERBB Signaling Pathway	6/13	0.275224	1.61604	2.08496	PTPN18;RHBDF2;MVB12A;RBPJ;WDR54;LGMN
GO Biological Process	Regulation Of Cell Fate Commitment	6/13	0.275224	1.61604	2.08496	MBD3;HDAC2;RBBP4;RBBP7;MTA2;GATAD2A
GO Biological Process	Signal Peptide Processing	6/13	0.275224	1.61604	2.08496	IMMP1L;SPCS3;SPCS2;HM13;SEC11A;SEC11C
GO Biological Process	Nucleotide-Excision Repair	22/56	0.275623	1.22025	1.57256	USP7;CETN2;OGG1;HUS1;RPA2;MRPL36;RAD23A;FANCC;COMMD1;BRCA2;TENT4A;GTF2H3;POLB;DDB1;POLD3;POLA1;NTHL1;POLD1;RPA3;MMS19;POLE;TP53
[truncated: 5,710 more rows]

## Sheet: Hormone repressed
Table S9: Functional enrichment analysis of genes significantly downregulated in the RNA-seq analyses of LNCaP cells treated with androgen compared with control cells in the absence of hormone.
[truncated: 7,994 more rows]

[truncated: 1 more sheets: Knockdown recovered]
