# Supplementary material for: PVT1 lincRNA signals an androgen‐dependent transcriptional activation program of oncogenes in prostate cancer cells
Source: Int J Cancer. 2026 Mar 6;159(1):144–58. doi: 10.1002/ijc.70417 (PMC13139993; doi:10.1002/ijc.70417)
Supplement: Supplementary file 7 — TABLE S10. Genes in WGCNA co‐expression modules for RNA‐seq data from LNCaP cells. [file IJC-159-144-s001.xlsx]

## Sheet: Sheet1
Table S10: Genes in WGCNA co-expression modules for RNA-seq data from LNCaP cells
Gene_Ensembl_ID	Gene_Name	Module_name
ENSG00000148584.15	A1CF	M01
ENSG00000143322.21	ABL2	M01
ENSG00000173210.20	ABLIM3	M01
ENSG00000227782.2	AC002553.1	M01
ENSG00000269533.5	AC003002.3	M01
ENSG00000263280.3	AC003965.1	M01
ENSG00000279541.1	AC005261.5	M01
ENSG00000267549.6	AC006116.8	M01
ENSG00000260101.1	AC008074.3	M01
ENSG00000247049.2	AC008443.2	M01
ENSG00000250900.6	AC008443.6	M01
ENSG00000269711.1	AC008763.3	M01
ENSG00000247121.7	AC009126.1	M01
ENSG00000271537.1	AC009220.3	M01
ENSG00000242628.6	AC009228.1	M01
ENSG00000273297.3	AC009275.1	M01
ENSG00000277453.1	AC010271.2	M01
ENSG00000273008.1	AC010864.1	M01
ENSG00000268677.1	AC011495.3	M01
ENSG00000260493.1	AC011773.4	M01
ENSG00000275441.1	AC020765.2	M01
ENSG00000267254.7	AC020928.1	M01
ENSG00000248898.3	AC022126.1	M01
ENSG00000231104.8	AC022395.1	M01
ENSG00000280161.1	AC022413.1	M01
ENSG00000253704.3	AC023632.2	M01
ENSG00000268129.1	AC026304.1	M01
ENSG00000228801.7	AC064807.1	M01
ENSG00000254859.1	AC067930.4	M01
ENSG00000284724.1	AC068587.7	M01
ENSG00000223559.1	AC073136.1	M01
ENSG00000250131.2	AC078881.1	M01
ENSG00000284707.2	AC079781.5	M01
ENSG00000255201.1	AC087623.2	M01
ENSG00000259438.1	AC090970.2	M01
ENSG00000274528.1	AC090970.3	M01
ENSG00000213939.4	AC091153.1	M01
ENSG00000272275.1	AC092687.3	M01
ENSG00000271949.1	AC093423.3	M01
ENSG00000224818.1	AC096677.2	M01
ENSG00000272525.1	AC099522.2	M01
ENSG00000280173.1	AC104447.1	M01
ENSG00000274653.1	AC106782.6	M01
ENSG00000264273.1	AC107982.2	M01
ENSG00000279943.1	AC110771.1	M01
ENSG00000236120.7	AC110995.1	M01
ENSG00000260369.2	AC120024.1	M01
ENSG00000280193.1	AC132219.2	M01
ENSG00000233221.7	AC133785.1	M01
ENSG00000264956.2	AC138761.4	M01
ENSG00000262049.1	AC139530.1	M01
ENSG00000233586.1	AC246785.2	M01
ENSG00000224292.1	AF196972.1	M01
ENSG00000106546.14	AHR	M01
ENSG00000261420.1	AL022069.1	M01
ENSG00000262528.2	AL022341.2	M01
ENSG00000272582.1	AL031587.3	M01
ENSG00000272277.1	AL031963.3	M01
ENSG00000260708.1	AL118516.1	M01
ENSG00000258940.2	AL132639.2	M01
ENSG00000258446.1	AL133153.1	M01
ENSG00000204055.5	AL158151.1	M01
ENSG00000213073.5	AL353625.1	M01
ENSG00000279049.1	AL353898.2	M01
ENSG00000236643.1	AL354928.1	M01
ENSG00000216906.2	AL355312.1	M01
ENSG00000282432.1	AL356095.3	M01
ENSG00000260088.1	AL445483.1	M01
ENSG00000234614.1	AL450992.2	M01
ENSG00000226251.7	AL451060.1	M01
ENSG00000281091.3	AL606763.1	M01
ENSG00000249007.1	AL691482.3	M01
ENSG00000091542.9	ALKBH5	M01
ENSG00000110497.15	AMBRA1	M01
ENSG00000144233.11	AMMECR1L	M01
ENSG00000272733.1	AP000345.2	M01
ENSG00000255517.7	AP002748.3	M01
ENSG00000278952.1	AP003068.4	M01
ENSG00000226645.1	AP006216.1	M01
ENSG00000011132.12	APBA3	M01
ENSG00000149182.15	ARFGAP2	M01
ENSG00000203993.7	ARRDC1-AS1	M01
ENSG00000141505.12	ASGR1	M01
ENSG00000070669.17	ASNS	M01
ENSG00000119778.15	ATAD2B	M01
ENSG00000258099.1	ATXN2-AS	M01
ENSG00000105146.14	AURKC	M01
ENSG00000182240.16	BACE2	M01
ENSG00000258057.6	BCDIN3D-AS1	M01
ENSG00000184100.6	BRD7P2	M01
ENSG00000166352.18	C11orf74	M01
ENSG00000111412.6	C12orf49	M01
ENSG00000152242.11	C18orf25	M01
ENSG00000225556.2	C2CD4D	M01
ENSG00000131379.10	C3orf20	M01
ENSG00000151893.15	CACUL1	M01
ENSG00000270419.1	CAHM	M01
ENSG00000108349.17	CASC3	M01
ENSG00000114423.23	CBLB	M01
ENSG00000117477.13	CCDC181	M01
ENSG00000186409.19	CCDC30	M01
ENSG00000142039.4	CCDC97	M01
ENSG00000110274.16	CEP164	M01
ENSG00000197748.13	CFAP43	M01
ENSG00000243649.9	CFB	M01
ENSG00000164695.5	CHMP4C	M01
ENSG00000175416.16	CLTB	M01
ENSG00000164309.15	CMYA5	M01
ENSG00000105219.10	CNTD2	M01
ENSG00000213380.16	COG8	M01
ENSG00000114744.9	COMMD2	M01
ENSG00000135047.16	CTSL	M01
ENSG00000185753.13	CXorf38	M01
ENSG00000184735.7	DDX53	M01
ENSG00000160570.14	DEDD2	M01
ENSG00000140995.17	DEF8	M01
ENSG00000109016.18	DHRS7B	M01
ENSG00000204560.10	DHX16	M01
ENSG00000197406.7	DIO3	M01
ENSG00000179532.13	DNHD1	M01
ENSG00000205683.12	DPF3	M01
ENSG00000143507.18	DUSP10	M01
ENSG00000138166.6	DUSP5	M01
ENSG00000139318.8	DUSP6	M01
ENSG00000161202.20	DVL3	M01
ENSG00000169242.12	EFNA1	M01
ENSG00000163435.16	ELF3	M01
ENSG00000121053.6	EPX	M01
ENSG00000175832.13	ETV4	M01
ENSG00000139083.11	ETV6	M01
ENSG00000051009.11	FAM160A2	M01
ENSG00000214447.5	FAM187A	M01
ENSG00000279516.2	FAM230C	M01
ENSG00000244026.7	FAM86DP	M01
ENSG00000164845.16	FAM86FP	M01
ENSG00000156860.16	FBRS	M01
ENSG00000147912.13	FBXO10	M01
ENSG00000204923.4	FBXO48	M01
ENSG00000170345.10	FOS	M01
ENSG00000054598.9	FOXC1	M01
ENSG00000247993.2	FOXD1-AS1	M01
ENSG00000280441.3	FP236383.1	M01
ENSG00000278996.1	FP671120.1	M01
ENSG00000187730.9	GABRD	M01
ENSG00000178950.18	GAK	M01
ENSG00000164949.8	GEM	M01
ENSG00000131095.14	GFAP	M01
ENSG00000278311.5	GGNBP2	M01
ENSG00000108587.16	GOSR1	M01
ENSG00000136235.17	GPNMB	M01
ENSG00000119714.11	GPR68	M01
ENSG00000131149.19	GSE1	M01
ENSG00000189369.9	GSPT2	M01
ENSG00000125812.16	GZF1	M01
ENSG00000224189.8	HAGLR	M01
ENSG00000172273.13	HINFP	M01
ENSG00000261701.9	HPR	M01
ENSG00000229348.1	HYI-AS1	M01
ENSG00000188483.8	IER5L	M01
ENSG00000095574.12	IKZF5	M01
ENSG00000134470.21	IL15RA	M01
ENSG00000225235.1	INTS6L-AS1	M01
ENSG00000176095.12	IP6K1	M01
ENSG00000170561.13	IRX2	M01
ENSG00000113430.10	IRX4	M01
ENSG00000182149.21	IST1	M01
ENSG00000198399.16	ITSN2	M01
ENSG00000234616.9	JRK	M01
ENSG00000151364.17	KCTD14	M01
ENSG00000132510.11	KDM6B	M01
ENSG00000231880.2	KF459542.1	M01
ENSG00000066735.15	KIF26A	M01
ENSG00000049130.16	KITLG	M01
ENSG00000155090.15	KLF10	M01
ENSG00000127528.6	KLF2	M01
ENSG00000129437.11	KLK14	M01
ENSG00000164344.16	KLKB1	M01
ENSG00000235674.2	LDHAP2	M01
ENSG00000161904.12	LEMD2	M01
ENSG00000246526.3	LINC002481	M01
ENSG00000226519.3	LINC00390	M01
ENSG00000264575.1	LINC00526	M01
ENSG00000263753.9	LINC00667	M01
ENSG00000204054.14	LINC00963	M01
ENSG00000232065.2	LINC01063	M01
ENSG00000265692.1	LINC01970	M01
ENSG00000258819.2	LINC02289	M01
ENSG00000251580.3	LINC02482	M01
ENSG00000204173.11	LRRC37A5P	M01
ENSG00000230445.4	LRRC37A6P	M01
ENSG00000122477.13	LRRC39	M01
ENSG00000158113.13	LRRC43	M01
ENSG00000171492.14	LRRC8D	M01
ENSG00000181016.9	LSMEM1	M01
ENSG00000144214.10	LYG1	M01
ENSG00000185674.10	LYG2	M01
ENSG00000185022.12	MAFF	M01
ENSG00000130479.11	MAP1S	M01
ENSG00000086015.23	MAST2	M01
ENSG00000180611.7	MB21D2	M01
ENSG00000198625.14	MDM4	M01
ENSG00000103313.13	MEFV	M01
ENSG00000157890.19	MEGF11	M01
ENSG00000232442.2	MHENCR	M01
ENSG00000268654.2	MIMT1	M01
ENSG00000107789.16	MINPP1	M01
ENSG00000221410.1	MIR1238	M01
ENSG00000283920.1	MIR6743	M01
ENSG00000278449.1	MIR6892	M01
ENSG00000178988.11	MRFAP1L1	M01
ENSG00000161010.16	MRNIP	M01
ENSG00000048544.6	MRPS10	M01
ENSG00000145113.22	MUC4	M01
ENSG00000243477.6	NAT6	M01
ENSG00000176771.18	NCKAP5	M01
ENSG00000163121.10	NEURL3	M01
ENSG00000147548.17	NSD3	M01
ENSG00000143552.9	NUP210L	M01
ENSG00000235823.4	OLMALINC	M01
ENSG00000119547.6	ONECUT2	M01
ENSG00000124657.1	OR2B6	M01
ENSG00000132823.11	OSER1	M01
ENSG00000101104.13	PABPC1L	M01
ENSG00000157881.16	PANK4	M01
ENSG00000241570.8	PAQR9-AS1	M01
ENSG00000102981.10	PARD6A	M01
ENSG00000229474.8	PATL2	M01
ENSG00000083535.16	PIBF1	M01
ENSG00000224294.1	PINCR	M01
ENSG00000160199.15	PKNOX1	M01
ENSG00000149527.18	PLCH2	M01
ENSG00000116786.13	PLEKHM2	M01
ENSG00000235044.1	PPIAP3	M01
ENSG00000142611.17	PRDM16	M01
ENSG00000117360.13	PRPF3	M01
ENSG00000178226.11	PRSS36	M01
ENSG00000167994.13	RAB3IL1	M01
ENSG00000172575.13	RASGRP1	M01
ENSG00000227354.7	RBM26-AS1	M01
ENSG00000177963.15	RIC8A	M01
ENSG00000240877.3	RN7SL521P	M01
ENSG00000157450.16	RNF111	M01
ENSG00000168159.15	RNF187	M01
ENSG00000207205.1	RNVU1-15	M01
ENSG00000145491.12	ROPN1L	M01
ENSG00000116954.8	RRAGC	M01
ENSG00000105784.16	RUNDC3B	M01
ENSG00000245556.4	SCAMP1-AS1	M01
ENSG00000198053.12	SIRPA	M01
ENSG00000174326.15	SLC16A11	M01
ENSG00000168679.18	SLC16A4	M01
ENSG00000162241.13	SLC25A45	M01
ENSG00000160326.14	SLC2A6	M01
ENSG00000103042.9	SLC38A7	M01
ENSG00000139540.12	SLC39A5	M01
ENSG00000168003.18	SLC3A2	M01
ENSG00000163798.14	SLC4A1AP	M01
ENSG00000137776.17	SLTM	M01
ENSG00000261556.10	SMG1P7	M01
ENSG00000201302.1	SNORA65	M01
ENSG00000265185.6	SNORD3B-1	M01
ENSG00000161011.20	SQSTM1	M01
ENSG00000147465.12	STAR	M01
ENSG00000113739.11	STC2	M01
ENSG00000196235.14	SUPT5H	M01
ENSG00000173705.9	SUSD5	M01
ENSG00000165632.9	TAF3	M01
ENSG00000106290.16	TAF6	M01
ENSG00000203705.11	TATDN3	M01
ENSG00000065491.8	TBC1D22B	M01
ENSG00000267104.2	TBC1D3P1-DHX40P1	M01
ENSG00000230513.3	THAP7-AS1	M01
ENSG00000196407.12	THEM5	M01
ENSG00000206573.10	THUMPD3-AS1	M01
ENSG00000078237.7	TIGAR	M01
ENSG00000221944.9	TIGD1	M01
ENSG00000169989.3	TIGD4	M01
ENSG00000140993.11	TIGD7	M01
ENSG00000223573.7	TINCR	M01
ENSG00000119139.21	TJP2	M01
ENSG00000181284.3	TMEM102	M01
ENSG00000170417.16	TMEM182	M01
ENSG00000176058.13	TPRN	M01
ENSG00000235890.2	TSPEAR-AS1	M01
ENSG00000235217.6	TSPY26P	M01
ENSG00000168026.19	TTC21A	M01
ENSG00000174521.8	TTC9B	M01
ENSG00000185019.17	UBOX5	M01
ENSG00000125351.13	UPF3B	M01
ENSG00000183696.14	UPP1	M01
ENSG00000172046.20	USP19	M01
ENSG00000112290.13	WASF1	M01
ENSG00000132471.12	WBP2	M01
ENSG00000171044.11	XKR6	M01
ENSG00000160685.14	ZBTB7B	M01
ENSG00000104427.12	ZC2HC1A	M01
ENSG00000119703.15	ZC2HC1C	M01
ENSG00000179588.9	ZFPM1	M01
ENSG00000220201.7	ZGLP1	M01
ENSG00000170631.15	ZNF16	M01
ENSG00000162702.8	ZNF281	M01
ENSG00000131845.15	ZNF304	M01
ENSG00000133250.14	ZNF414	M01
ENSG00000083817.9	ZNF416	M01
ENSG00000130818.12	ZNF426	M01
ENSG00000197714.9	ZNF460	M01
ENSG00000172006.12	ZNF554	M01
ENSG00000167395.10	ZNF646	M01
ENSG00000070476.15	ZXDC	M01
ENSG00000285528.1		M01
ENSG00000285771.1		M01
ENSG00000285901.2		M01
ENSG00000286024.2		M01
ENSG00000286078.1		M01
ENSG00000286388.1		M01
ENSG00000287222.1		M01
ENSG00000287559.1		M01
ENSG00000287576.1		M01
ENSG00000287733.1		M01
ENSG00000288764.1		M01
ENSG00000288818.1		M01
ENSG00000288904.1		M01
ENSG00000288953.1		M01
ENSG00000288973.1		M01
ENSG00000289041.1		M01
ENSG00000289046.1		M01
ENSG00000289135.1		M01
ENSG00000289255.1		M01
ENSG00000289285.1		M01
ENSG00000289313.1		M01
ENSG00000289324.1		M01
ENSG00000289331.1		M01
ENSG00000289506.1		M01
ENSG00000114779.20	ABHD14B	M02
ENSG00000204758.8	AC008429.1	M02
ENSG00000256664.1	AC025423.2	M02
ENSG00000268279.4	AC090004.1	M02
ENSG00000226965.2	AC092167.1	M02
ENSG00000251095.8	AC097478.1	M02
ENSG00000093072.19	ADA2	M02
ENSG00000235652.10	AL356599.1	M02
ENSG00000255135.5	AP002360.1	M02
ENSG00000101246.20	ARFRP1	M02
ENSG00000146476.11	ARMT1	M02
ENSG00000198513.14	ATL1	M02
ENSG00000118276.12	B4GALT6	M02
ENSG00000104957.14	CCDC130	M02
ENSG00000130783.14	CCDC62	M02
ENSG00000185267.10	CDNF	M02
ENSG00000100532.13	CGRRF1	M02
ENSG00000135678.12	CPM	M02
ENSG00000109670.16	FBXW7	M02
ENSG00000161513.12	FDXR	M02
ENSG00000213362.3	FTH1P12	M02
ENSG00000240288.8	GHRLOS	M02
ENSG00000158445.10	KCNB1	M02
ENSG00000149243.17	KLHL35	M02
ENSG00000128342.5	LIF	M02
ENSG00000234183.1	LINC01952	M02
ENSG00000114738.11	MAPKAPK3	M02
ENSG00000135679.27	MDM2	M02
ENSG00000134440.12	NARS	M02
ENSG00000174307.7	PHLDA3	M02
ENSG00000173261.9	PLAC8L1	M02
ENSG00000112183.15	RBM24	M02
ENSG00000170365.10	SMAD1	M02
ENSG00000089225.20	TBX5	M02
ENSG00000078487.18	ZCWPW1	M02
ENSG00000285813.1		M02
ENSG00000101986.12	ABCD1	M03
ENSG00000166016.6	ABTB2	M03
ENSG00000285314.1	AC002470.2	M03
ENSG00000255104.9	AC005324.4	M03
ENSG00000259146.4	AC005476.2	M03
ENSG00000261575.3	AC005829.1	M03
ENSG00000267213.4	AC007773.1	M03
ENSG00000279044.1	AC007787.2	M03
ENSG00000240440.1	AC007879.4	M03
ENSG00000277639.2	AC007906.2	M03
ENSG00000268614.1	AC008878.2	M03
ENSG00000259933.6	AC009065.2	M03
ENSG00000269481.1	AC010319.4	M03
ENSG00000267729.1	AC010761.6	M03
ENSG00000267510.1	AC011451.1	M03
ENSG00000267007.1	AC012615.2	M03
ENSG00000267244.5	AC012615.6	M03
ENSG00000280063.1	AC012676.5	M03
ENSG00000279792.1	AC015909.5	M03
ENSG00000232767.2	AC016825.1	M03
ENSG00000283321.1	AC019117.3	M03
ENSG00000278725.1	AC020765.4	M03
ENSG00000257379.1	AC023509.1	M03
ENSG00000276408.1	AC025287.2	M03
ENSG00000261474.1	AC026471.4	M03
ENSG00000204584.1	AC027801.1	M03
ENSG00000262691.1	AC040160.1	M03
ENSG00000263624.1	AC055811.1	M03
ENSG00000282278.1	AC058822.1	M03
ENSG00000266962.2	AC067852.2	M03
ENSG00000284746.1	AC068587.8	M03
ENSG00000279199.1	AC068669.1	M03
ENSG00000259661.1	AC068831.4	M03
ENSG00000255046.1	AC069185.1	M03
ENSG00000274629.1	AC073052.2	M03
ENSG00000237753.2	AC079922.2	M03
ENSG00000257202.1	AC084398.2	M03
ENSG00000277299.1	AC084876.1	M03
ENSG00000259422.1	AC091100.1	M03
ENSG00000267309.1	AC092295.2	M03
ENSG00000278766.2	AC092683.2	M03
ENSG00000275764.1	AC092747.4	M03
ENSG00000279673.1	AC092919.2	M03
ENSG00000269425.1	AC104521.1	M03
ENSG00000253741.3	AC108002.1	M03
ENSG00000231305.4	AC112484.1	M03
ENSG00000250796.1	AC112484.2	M03
ENSG00000261159.1	AC112484.3	M03
ENSG00000231982.1	AC112907.2	M03
ENSG00000260466.1	AC126696.2	M03
ENSG00000274859.1	AC131238.1	M03
ENSG00000261766.1	AC133550.2	M03
ENSG00000262587.3	AC133552.2	M03
ENSG00000267681.1	AC135721.1	M03
ENSG00000255026.1	AC136475.3	M03
ENSG00000278000.1	AC139100.2	M03
ENSG00000277501.1	AC243571.2	M03
ENSG00000196839.14	ADA	M03
ENSG00000151651.16	ADAM8	M03
ENSG00000140470.15	ADAMTS17	M03
ENSG00000272991.1	AF129408.1	M03
ENSG00000272566.1	AF250324.1	M03
ENSG00000260051.1	AL031600.1	M03
ENSG00000261641.2	AL031600.3	M03
ENSG00000279594.1	AL049780.3	M03
ENSG00000273154.3	AL121845.3	M03
ENSG00000226578.1	AL132657.1	M03
ENSG00000282218.1	AL132671.2	M03
ENSG00000257285.6	AL132780.1	M03
ENSG00000259132.1	AL132780.3	M03
ENSG00000272248.1	AL138831.2	M03
ENSG00000225850.4	AL355490.1	M03
ENSG00000272904.1	AL390726.3	M03
ENSG00000272934.1	AL390726.4	M03
ENSG00000273036.3	AL390726.5	M03
ENSG00000283162.2	AL390726.6	M03
ENSG00000279212.1	AL390961.3	M03
ENSG00000259002.2	AL445363.1	M03
ENSG00000260698.1	AL591848.3	M03
ENSG00000231702.2	AL645608.4	M03
ENSG00000227896.2	AL731569.1	M03
ENSG00000189045.15	ANKDD1B	M03
ENSG00000272031.3	ANKRD34A	M03
ENSG00000246889.3	AP000487.1	M03
ENSG00000255404.1	AP001266.1	M03
ENSG00000254740.2	AP003396.3	M03
ENSG00000130203.10	APOE	M03
ENSG00000236699.9	ARHGEF38	M03
ENSG00000054267.22	ARID4B	M03
ENSG00000175906.5	ARL4D	M03
ENSG00000129691.16	ASH2L	M03
ENSG00000126775.9	ATG14	M03
ENSG00000105393.16	BABAM1	M03
ENSG00000128298.18	BAIAP2L2	M03
ENSG00000095739.11	BAMBI	M03
ENSG00000087088.21	BAX	M03
ENSG00000060982.15	BCAT1	M03
ENSG00000168283.14	BMI1	M03
ENSG00000182993.5	C12orf60	M03
ENSG00000174206.13	C12orf66	M03
ENSG00000214226.9	C17orf67	M03
ENSG00000184163.3	C1QTNF12	M03
ENSG00000128254.16	C22orf24	M03
ENSG00000273045.7	C2orf15	M03
ENSG00000204387.14	C6orf48	M03
ENSG00000169885.10	CALML6	M03
ENSG00000159588.15	CCDC17	M03
ENSG00000213927.4	CCL27	M03
ENSG00000184451.5	CCR10	M03
ENSG00000140326.13	CDAN1	M03
ENSG00000111276.12	CDKN1B	M03
ENSG00000099954.19	CECR2	M03
ENSG00000177946.7	CENPBD1	M03
ENSG00000258890.8	CEP95	M03
ENSG00000172361.6	CFAP53	M03
ENSG00000109220.11	CHIC2	M03
ENSG00000103249.18	CLCN7	M03
ENSG00000164237.9	CMBL	M03
ENSG00000273265.1	CNNM3-DT	M03
ENSG00000108797.12	CNTNAP1	M03
ENSG00000204248.12	COL11A2	M03
ENSG00000196167.10	COLCA1	M03
ENSG00000110871.15	COQ5	M03
ENSG00000145244.12	CORIN	M03
ENSG00000241563.4	CORT	M03
ENSG00000138161.14	CUZD1	M03
ENSG00000168329.14	CX3CR1	M03
ENSG00000154832.16	CXXC1	M03
ENSG00000100197.23	CYP2D6	M03
ENSG00000105516.11	DBP	M03
ENSG00000110063.10	DCPS	M03
ENSG00000134574.12	DDB2	M03
ENSG00000236397.3	DDX11L2	M03
ENSG00000167968.13	DNASE1L2	M03
ENSG00000133884.10	DPF2	M03
ENSG00000189269.12	DRICH1	M03
ENSG00000230366.9	DSCR9	M03
ENSG00000122547.11	EEPD1	M03
ENSG00000120738.8	EGR1	M03
ENSG00000204371.11	EHMT2	M03
ENSG00000237080.3	EHMT2-AS1	M03
ENSG00000143486.16	EIF2D	M03
ENSG00000197774.14	EME2	M03
ENSG00000136628.18	EPRS	M03
ENSG00000110723.12	EXPH5	M03
ENSG00000115042.10	FAHD2A	M03
ENSG00000231841.1	FAM192BP	M03
ENSG00000204930.10	FAM221B	M03
ENSG00000174749.6	FAM241A	M03
ENSG00000189319.14	FAM53B	M03
ENSG00000235214.1	FAM83C-AS1	M03
ENSG00000254229.2	FAM90A12P	M03
ENSG00000283486.2	FAM95C	M03
ENSG00000146267.12	FAXC	M03
ENSG00000118496.5	FBXO30	M03
ENSG00000178974.11	FBXO34	M03
ENSG00000182511.12	FES	M03
ENSG00000145216.16	FIP1L1	M03
ENSG00000279064.1	FP236315.1	M03
ENSG00000162645.13	GBP2	M03
ENSG00000101216.11	GMEB2	M03
ENSG00000204590.13	GNL1	M03
ENSG00000173905.9	GOLIM4	M03
ENSG00000047932.14	GOPC	M03
ENSG00000186281.13	GPAT2	M03
ENSG00000092978.11	GPATCH2	M03
ENSG00000277399.6	GPR179	M03
ENSG00000105737.10	GRIK5	M03
ENSG00000244067.3	GSTA2	M03
ENSG00000153767.10	GTF2E1	M03
ENSG00000105793.16	GTPBP10	M03
ENSG00000173805.16	HAP1	M03
ENSG00000173706.14	HEG1	M03
ENSG00000235527.7	HIPK1-AS1	M03
ENSG00000198502.6	HLA-DRB5	M03
ENSG00000257017.10	HP	M03
ENSG00000100099.21	HPS4	M03
ENSG00000108786.11	HSD17B1	M03
ENSG00000102241.12	HTATSF1	M03
ENSG00000162783.11	IER5	M03
ENSG00000138002.16	IFT172	M03
ENSG00000211643.2	IGLV5-52	M03
ENSG00000283154.3	IQCJ-SCHIP1	M03
ENSG00000135424.19	ITGA7	M03
ENSG00000172977.13	KAT5	M03
ENSG00000170852.12	KBTBD2	M03
ENSG00000132680.11	KHDC4	M03
ENSG00000198920.11	KIAA0753	M03
ENSG00000130294.18	KIF1A	M03
ENSG00000186615.12	KTN1-AS1	M03
ENSG00000188186.11	LAMTOR4	M03
ENSG00000171747.9	LGALS4	M03
ENSG00000225329.3	LHFPL3-AS2	M03
ENSG00000189308.11	LIN54	M03
ENSG00000231535.8	LINC00278	M03
ENSG00000280798.1	LINC00294	M03
ENSG00000232931.6	LINC00342	M03
ENSG00000258701.1	LINC00638	M03
ENSG00000258441.1	LINC00641	M03
ENSG00000236383.9	LINC00854	M03
ENSG00000264247.2	LINC00909	M03
ENSG00000226686.9	LINC01535	M03
ENSG00000237638.3	LINC02245	M03
ENSG00000215241.4	LINC02449	M03
ENSG00000206535.8	LNP1	M03
ENSG00000072201.14	LNX1	M03
ENSG00000204913.7	LRRC3C	M03
ENSG00000099949.21	LZTR1	M03
ENSG00000002822.16	MAD1L1	M03
ENSG00000186056.10	MATN1-AS1	M03
ENSG00000129933.21	MAU2	M03
ENSG00000105085.11	MED26	M03
ENSG00000125457.15	MIF4GD	M03
ENSG00000266325.1	MIR3665	M03
ENSG00000284498.1	MIR564	M03
ENSG00000228340.7	MIR646HG	M03
ENSG00000284535.1	MIR6748	M03
ENSG00000283969.1	MIR6838	M03
ENSG00000099875.16	MKNK2	M03
ENSG00000109063.15	MYH3	M03
ENSG00000176182.6	MYPOP	M03
ENSG00000099326.9	MZF1	M03
ENSG00000274180.1	NATD1	M03
ENSG00000067798.16	NAV3	M03
ENSG00000124160.12	NCOA5	M03
ENSG00000204498.11	NFKBIL1	M03
ENSG00000148400.13	NOTCH1	M03
ENSG00000196796.5	NPIPB10P	M03
ENSG00000169203.17	NPIPB12	M03
ENSG00000196436.9	NPIPB15	M03
ENSG00000126368.6	NR1D1	M03
ENSG00000163545.11	NUAK2	M03
ENSG00000089723.10	OTUB2	M03
ENSG00000178685.14	PARP10	M03
ENSG00000197111.16	PCBP2	M03
ENSG00000081154.12	PCNP	M03
ENSG00000135749.19	PCNX2	M03
ENSG00000139200.14	PIANP	M03
ENSG00000213713.3	PIGCP1	M03
ENSG00000127445.14	PIN1	M03
ENSG00000197181.12	PIWIL2	M03
ENSG00000154822.18	PLCL2	M03
ENSG00000147471.12	PLPBP	M03
ENSG00000100979.15	PLTP	M03
ENSG00000122678.17	POLM	M03
ENSG00000125503.13	PPP1R12C	M03
ENSG00000126231.15	PROZ	M03
ENSG00000156858.12	PRR14	M03
ENSG00000117425.14	PTCH2	M03
ENSG00000105538.10	RASIP1	M03
ENSG00000274420.1	RF02271	M03
ENSG00000167550.11	RHEBL1	M03
ENSG00000117000.9	RLF	M03
ENSG00000158286.13	RNF207	M03
ENSG00000164610.10	RP9	M03
ENSG00000239257.1	RPL23AP1	M03
ENSG00000240356.6	RPL23AP7	M03
ENSG00000155026.16	RSPH10B	M03
ENSG00000151967.18	SCHIP1	M03
ENSG00000100445.18	SDR39U1	M03
ENSG00000113504.21	SLC12A7	M03
ENSG00000050438.17	SLC4A8	M03
ENSG00000231587.1	SNORD62B	M03
ENSG00000227536.1	SOCS5P4	M03
ENSG00000005513.10	SOX8	M03
ENSG00000065526.12	SPEN	M03
ENSG00000167978.17	SRRM2	M03
ENSG00000125046.16	SSUH2	M03
ENSG00000136840.19	ST6GALNAC4	M03
ENSG00000105705.16	SUGP1	M03
ENSG00000147642.17	SYBU	M03
ENSG00000102125.16	TAZ	M03
ENSG00000176148.16	TCP11L1	M03
ENSG00000142910.16	TINAGL1	M03
ENSG00000134291.12	TMEM106C	M03
ENSG00000166575.17	TMEM135	M03
ENSG00000169964.8	TMEM42	M03
ENSG00000167874.7	TMEM88	M03
ENSG00000166682.13	TMPRSS5	M03
ENSG00000163870.16	TPRA1	M03
ENSG00000168852.13	TPTE2P5	M03
ENSG00000171206.15	TRIM8	M03
ENSG00000161265.15	U2AF1L4	M03
ENSG00000131019.11	ULBP3	M03
ENSG00000137411.19	VARS2	M03
ENSG00000176834.14	VSIG10	M03
ENSG00000015285.11	WAS	M03
ENSG00000148225.16	WDR31	M03
ENSG00000166435.16	XRRA1	M03
ENSG00000260803.1	Z84723.1	M03
ENSG00000066422.6	ZBTB11	M03
ENSG00000179456.11	ZBTB18	M03
ENSG00000033030.15	ZCCHC8	M03
ENSG00000197114.12	ZGPAT	M03
ENSG00000155592.16	ZKSCAN2	M03
ENSG00000170265.12	ZNF282	M03
ENSG00000249459.11	ZNF286B	M03
ENSG00000188994.13	ZNF292	M03
ENSG00000215421.10	ZNF407	M03
ENSG00000147124.13	ZNF41	M03
ENSG00000168813.17	ZNF507	M03
ENSG00000181220.18	ZNF746	M03
ENSG00000285644.1		M03
ENSG00000285765.1		M03
ENSG00000286207.1		M03
ENSG00000286689.1		M03
ENSG00000286733.1		M03
ENSG00000286760.2		M03
ENSG00000286952.1		M03
ENSG00000287574.1		M03
ENSG00000287721.1		M03
ENSG00000287896.1		M03
ENSG00000288568.1		M03
ENSG00000288663.1		M03
ENSG00000288751.1		M03
ENSG00000288760.1		M03
ENSG00000289050.1		M03
ENSG00000289151.1		M03
ENSG00000289453.1		M03
ENSG00000256069.7	A2MP1	M04
ENSG00000172350.10	ABCG4	M04
ENSG00000185065.6	AC000068.1	M04
ENSG00000280347.1	AC000123.3	M04
ENSG00000284060.1	AC002472.2	M04
ENSG00000272079.2	AC004233.3	M04
ENSG00000268812.3	AC004264.1	M04
ENSG00000274114.2	AC004706.3	M04
ENSG00000254610.3	AC004923.1	M04
ENSG00000263707.1	AC005277.1	M04
ENSG00000224903.2	AC005534.1	M04
ENSG00000255966.1	AC006064.3	M04
ENSG00000260743.1	AC007823.1	M04
ENSG00000269069.1	AC007842.1	M04
ENSG00000280007.1	AC008079.2	M04
ENSG00000254295.1	AC008429.3	M04
ENSG00000267580.1	AC008738.3	M04
ENSG00000267727.1	AC008738.5	M04
ENSG00000268083.5	AC008982.1	M04
ENSG00000261240.1	AC009065.6	M04
ENSG00000236255.2	AC009404.1	M04
ENSG00000231794.5	AC009542.1	M04
ENSG00000260742.1	AC009962.1	M04
ENSG00000258101.2	AC010173.1	M04
ENSG00000260500.1	AC010336.2	M04
ENSG00000269815.1	AC010463.3	M04
ENSG00000261611.6	AC010547.4	M04
ENSG00000269374.1	AC011497.2	M04
ENSG00000266495.1	AC011731.1	M04
ENSG00000265008.1	AC011825.4	M04
ENSG00000258461.5	AC012651.1	M04
ENSG00000262712.1	AC012676.1	M04
ENSG00000268518.1	AC020909.2	M04
ENSG00000259709.1	AC023906.4	M04
ENSG00000263063.1	AC024361.2	M04
ENSG00000272899.4	AC025594.2	M04
ENSG00000248223.1	AC026785.2	M04
ENSG00000267898.1	AC026803.2	M04
ENSG00000272375.1	AC026979.3	M04
ENSG00000253671.3	AC027117.1	M04
ENSG00000259514.1	AC027243.1	M04
ENSG00000260005.6	AC027601.1	M04
ENSG00000264187.1	AC055811.2	M04
ENSG00000260773.1	AC055855.1	M04
ENSG00000261318.1	AC055855.2	M04
ENSG00000254812.2	AC067930.3	M04
ENSG00000269921.1	AC068620.1	M04
ENSG00000261687.1	AC068724.1	M04
ENSG00000240063.1	AC069431.1	M04
ENSG00000273142.1	AC073335.2	M04
ENSG00000261731.2	AC074050.3	M04
ENSG00000259605.3	AC074212.1	M04
ENSG00000269984.1	AC078795.1	M04
ENSG00000227210.2	AC079145.1	M04
ENSG00000278918.1	AC080112.3	M04
ENSG00000257511.1	AC084824.1	M04
ENSG00000254744.3	AC084855.1	M04
ENSG00000257410.1	AC089984.1	M04
ENSG00000264968.1	AC090844.2	M04
ENSG00000273702.1	AC091271.1	M04
ENSG00000272953.1	AC092171.4	M04
ENSG00000233757.6	AC092835.1	M04
ENSG00000240859.3	AC093627.4	M04
ENSG00000232533.2	AC093673.1	M04
ENSG00000251569.1	AC093899.2	M04
ENSG00000264860.1	AC097641.1	M04
ENSG00000277728.1	AC097641.2	M04
ENSG00000267765.1	AC100793.3	M04
ENSG00000272010.1	AC100814.1	M04
ENSG00000261220.2	AC103706.1	M04
ENSG00000236209.1	AC104135.1	M04
ENSG00000249679.3	AC106897.1	M04
ENSG00000254518.1	AC109635.2	M04
ENSG00000248240.1	AC114956.1	M04
ENSG00000278385.1	AC121338.2	M04
ENSG00000228061.7	AC131571.1	M04
ENSG00000260563.3	AC132872.1	M04
ENSG00000274175.1	AC133551.1	M04
ENSG00000256982.3	AC135782.1	M04
ENSG00000254912.2	AC135983.3	M04
ENSG00000250999.2	AC136604.3	M04
ENSG00000267288.2	AC138150.2	M04
ENSG00000260419.1	AC138869.2	M04
ENSG00000260974.1	AC138907.3	M04
ENSG00000260735.2	AC139256.1	M04
ENSG00000226210.3	AC215219.1	M04
ENSG00000271662.1	AC233280.2	M04
ENSG00000276509.1	AC239799.2	M04
ENSG00000279278.1	AC245060.6	M04
ENSG00000237343.1	AC246785.3	M04
ENSG00000280194.1	AD000864.1	M04
ENSG00000197140.15	ADAM32	M04
ENSG00000105963.15	ADAP1	M04
ENSG00000170425.4	ADORA2B	M04
ENSG00000255310.2	AF131215.5	M04
ENSG00000146856.14	AGBL3	M04
ENSG00000063438.20	AHRR	M04
ENSG00000270726.6	AJ271736.1	M04
ENSG00000129474.16	AJUBA	M04
ENSG00000106992.19	AK1	M04
ENSG00000111254.8	AKAP3	M04
ENSG00000235052.1	AL021154.1	M04
ENSG00000234869.1	AL021392.1	M04
ENSG00000234084.1	AL049552.1	M04
ENSG00000260464.1	AL049796.1	M04
ENSG00000258526.8	AL049875.1	M04
ENSG00000272356.1	AL080317.3	M04
ENSG00000231881.2	AL109615.2	M04
ENSG00000260711.2	AL121839.2	M04
ENSG00000280129.1	AL132780.5	M04
ENSG00000271888.1	AL136162.1	M04
ENSG00000259088.1	AL137779.2	M04
ENSG00000282143.1	AL137798.2	M04
ENSG00000261135.1	AL137802.2	M04
ENSG00000258553.5	AL157911.1	M04
ENSG00000258634.3	AL160006.1	M04
ENSG00000230729.1	AL160270.1	M04
ENSG00000262412.1	AL160291.1	M04
ENSG00000258458.8	AL160314.2	M04
ENSG00000275297.1	AL162731.1	M04
ENSG00000225489.8	AL354707.1	M04
ENSG00000276832.2	AL354718.3	M04
ENSG00000273132.1	AL355312.3	M04
ENSG00000256407.2	AL357673.1	M04
ENSG00000284738.2	AL358472.5	M04
ENSG00000272933.1	AL391121.1	M04
ENSG00000224358.1	AL451074.2	M04
ENSG00000278831.1	AL513190.1	M04
ENSG00000228506.3	AL513550.1	M04
ENSG00000231073.1	AL590133.1	M04
ENSG00000233765.1	AL591479.1	M04
ENSG00000232995.7	AL592435.1	M04
ENSG00000232197.3	AL596442.1	M04
ENSG00000280128.1	AL662795.1	M04
ENSG00000213514.2	AL731556.1	M04
ENSG00000136010.14	ALDH1L2	M04
ENSG00000215067.11	ALOX12-AS1	M04
ENSG00000156150.9	ALX3	M04
ENSG00000052850.8	ALX4	M04
ENSG00000167772.12	ANGPTL4	M04
ENSG00000089847.13	ANKRD24	M04
ENSG00000145700.10	ANKRD31	M04
ENSG00000272973.1	AP000350.5	M04
ENSG00000250073.4	AP000866.2	M04
ENSG00000257069.6	AP001453.3	M04
ENSG00000241170.3	AP001992.1	M04
ENSG00000255539.1	AP002336.3	M04
ENSG00000228463.10	AP006222.1	M04
ENSG00000250397.2	AP006623.1	M04
ENSG00000254470.3	AP5B1	M04
ENSG00000100298.16	APOBEC3H	M04
ENSG00000184730.12	APOBR	M04
ENSG00000123329.20	ARHGAP9	M04
ENSG00000116584.22	ARHGEF2	M04
ENSG00000136002.20	ARHGEF4	M04
ENSG00000235919.5	ASH1L-AS1	M04
ENSG00000148219.18	ASTN2	M04
ENSG00000250565.7	ATP6V1E2	M04
ENSG00000213760.11	ATP6V1G2	M04
ENSG00000163635.20	ATXN7	M04
ENSG00000135407.11	AVIL	M04
ENSG00000156735.11	BAG4	M04
ENSG00000105327.18	BBC3	M04
ENSG00000163093.12	BBS5	M04
ENSG00000110987.9	BCL7A	M04
ENSG00000186174.13	BCL9L	M04
ENSG00000063169.12	BICRA	M04
ENSG00000023445.16	BIRC3	M04
ENSG00000038219.13	BOD1L1	M04
ENSG00000159388.6	BTG2	M04
ENSG00000124549.15	BTN2A3P	M04
ENSG00000260996.1	BX255925.1	M04
ENSG00000273145.1	BX537318.1	M04
ENSG00000273473.1	BX649601.1	M04
ENSG00000273249.1	BX649632.1	M04
ENSG00000175573.7	C11orf68	M04
ENSG00000214212.9	C19orf38	M04
ENSG00000230804.2	C2orf27AP3	M04
ENSG00000179021.10	C3orf38	M04
ENSG00000244731.9	C4A	M04
ENSG00000224389.9	C4B	M04
ENSG00000224462.2	C4BPAP1	M04
ENSG00000186493.14	C5orf38	M04
ENSG00000146540.15	C7orf50	M04
ENSG00000253773.4	C8orf37-AS1	M04
ENSG00000230185.6	C9orf147	M04
ENSG00000134508.13	CABLES1	M04
ENSG00000092529.25	CAPN3	M04
ENSG00000131375.10	CAPN7	M04
ENSG00000219435.6	CATSPERZ	M04
ENSG00000132024.18	CC2D1A	M04
ENSG00000177875.5	CCDC184	M04
ENSG00000230561.6	CCDC192	M04
ENSG00000180376.17	CCDC66	M04
ENSG00000182791.5	CCDC87	M04
ENSG00000152669.9	CCNO	M04
ENSG00000134256.13	CD101	M04
ENSG00000214725.9	CDIPT-AS1	M04
ENSG00000006837.12	CDKL3	M04
ENSG00000109089.7	CDR2L	M04
ENSG00000079385.23	CEACAM1	M04
ENSG00000245848.3	CEBPA	M04
ENSG00000174007.9	CEP19	M04
ENSG00000128656.15	CHN1	M04
ENSG00000138615.6	CILP	M04
ENSG00000138433.16	CIR1	M04
ENSG00000148337.22	CIZ1	M04
ENSG00000213937.4	CLDN9	M04
ENSG00000140839.13	CLEC18B	M04
ENSG00000104853.16	CLPTM1	M04
ENSG00000168763.16	CNNM3	M04
ENSG00000162852.14	CNST	M04
ENSG00000084636.18	COL16A1	M04
ENSG00000108821.14	COL1A1	M04
ENSG00000064601.21	CTSA	M04
ENSG00000163131.12	CTSS	M04
ENSG00000077063.11	CTTNBP2	M04
ENSG00000279303.1	CU634019.3	M04
ENSG00000160683.5	CXCR5	M04
ENSG00000215883.11	CYB5RL	M04
ENSG00000176268.5	CYCSP34	M04
ENSG00000140505.7	CYP1A2	M04
ENSG00000145476.16	CYP4V2	M04
ENSG00000122741.16	DCAF10	M04
ENSG00000151065.14	DCP1B	M04
ENSG00000132912.13	DCTN4	M04
ENSG00000198837.10	DENND4B	M04
ENSG00000285244.1	DINOL	M04
ENSG00000166938.13	DIS3L	M04
ENSG00000150764.14	DIXDC1	M04
ENSG00000128917.8	DLL4	M04
ENSG00000187775.17	DNAH17	M04
ENSG00000162616.9	DNAJB4	M04
ENSG00000264070.1	DND1P1	M04
ENSG00000088538.13	DOCK3	M04
ENSG00000134769.23	DTNA	M04
ENSG00000047579.20	DTNBP1	M04
ENSG00000184545.11	DUSP8	M04
ENSG00000282911.1	DUX4L35	M04
ENSG00000140598.16	EFL1	M04
ENSG00000135766.9	EGLN1	M04
ENSG00000013016.16	EHD3	M04
ENSG00000234882.1	EIF3EP1	M04
ENSG00000109911.19	ELP4	M04
ENSG00000168913.7	ENHO	M04
ENSG00000233056.4	ERVH48-1	M04
ENSG00000149564.12	ESAM	M04
ENSG00000112685.14	EXOC2	M04
ENSG00000182197.13	EXT1	M04
ENSG00000228126.1	FALEC	M04
ENSG00000196227.11	FAM217B	M04
ENSG00000178397.13	FAM220A	M04
ENSG00000173065.14	FAM222B	M04
ENSG00000119979.18	FAM45A	M04
ENSG00000135248.16	FAM71F1	M04
ENSG00000215354.9	FAM90A24P	M04
ENSG00000130244.13	FAM98C	M04
ENSG00000275395.7	FCGBP	M04
ENSG00000183386.10	FHL3	M04
ENSG00000154803.13	FLCN	M04
ENSG00000059122.17	FLYWCH1	M04
ENSG00000102081.16	FMR1	M04
ENSG00000049768.17	FOXP3	M04
ENSG00000279186.1	FP236315.2	M04
ENSG00000279967.1	FP671120.2	M04
ENSG00000070601.10	FRMPD1	M04
ENSG00000223361.5	FTH1P10	M04
ENSG00000226564.1	FTH1P20	M04
ENSG00000242960.1	FTH1P23	M04
ENSG00000010810.17	FYN	M04
ENSG00000143458.12	GABPB2	M04
ENSG00000165219.23	GAPVD1	M04
ENSG00000143614.10	GATAD2B	M04
ENSG00000124091.10	GCNT7	M04
ENSG00000153982.11	GDPD1	M04
ENSG00000237766.2	GGTA2P	M04
ENSG00000281189.1	GHET1	M04
ENSG00000165678.22	GHITM	M04
ENSG00000135423.13	GLS2	M04
ENSG00000076650.7	GPATCH1	M04
ENSG00000077585.14	GPR137B	M04
ENSG00000198873.12	GRK5	M04
ENSG00000065621.15	GSTO2	M04
ENSG00000272556.3	GTF2IP13	M04
ENSG00000112599.9	GUCA1B	M04
ENSG00000099284.15	H2AFY2	M04
ENSG00000237669.1	HCG4P3	M04
ENSG00000206337.12	HCP5	M04
ENSG00000198265.12	HELZ	M04
ENSG00000234705.3	HMGA1P4	M04
ENSG00000233680.4	HNRNPA1P27	M04
ENSG00000233101.10	HOXB-AS3	M04
ENSG00000108511.10	HOXB6	M04
ENSG00000108785.7	HSD17B1P1	M04
ENSG00000130948.10	HSD17B3	M04
ENSG00000178922.18	HYI	M04
ENSG00000203684.5	IBA57-AS1	M04
ENSG00000115267.9	IFIH1	M04
ENSG00000132740.10	IGHMBP2	M04
ENSG00000108506.13	INTS2	M04
ENSG00000164669.13	INTS4P1	M04
ENSG00000159556.10	ISL2	M04
ENSG00000156886.12	ITGAD	M04
ENSG00000139626.16	ITGB7	M04
ENSG00000162267.13	ITIH3	M04
ENSG00000077684.16	JADE1	M04
ENSG00000152409.9	JMY	M04
ENSG00000186994.12	KANK3	M04
ENSG00000131398.15	KCNC3	M04
ENSG00000099337.5	KCNK6	M04
ENSG00000178202.13	KDELC2	M04
ENSG00000117139.18	KDM5B	M04
ENSG00000109265.15	KIAA1211	M04
ENSG00000135835.12	KIAA1614	M04
ENSG00000232586.1	KIAA1614-AS1	M04
ENSG00000169926.11	KLF13	M04
ENSG00000227268.5	KLLN	M04
ENSG00000171798.19	KNDC1	M04
ENSG00000248971.2	KRT8P46	M04
ENSG00000205867.3	KRTAP5-2	M04
ENSG00000233930.4	KRTAP5-AS1	M04
ENSG00000135338.14	LCA5	M04
ENSG00000229214.2	LINC00242	M04
ENSG00000231690.4	LINC00574	M04
ENSG00000225873.4	LINC00694	M04
ENSG00000231177.4	LINC00852	M04
ENSG00000228393.5	LINC01004	M04
ENSG00000231689.3	LINC01090	M04
ENSG00000233791.6	LINC01136	M04
ENSG00000232903.2	LINC01166	M04
ENSG00000245937.9	LINC01184	M04
ENSG00000231742.6	LINC01273	M04
ENSG00000236204.6	LINC01376	M04
ENSG00000213888.3	LINC01521	M04
ENSG00000225975.8	LINC01534	M04
ENSG00000246548.3	LINC02288	M04
ENSG00000164715.6	LMTK2	M04
ENSG00000136944.19	LMX1B	M04
ENSG00000170500.13	LONRF2	M04
ENSG00000134013.16	LOXL2	M04
ENSG00000213071.11	LPAL2	M04
ENSG00000120256.11	LRP11	M04
ENSG00000230069.3	LRRC37A15P	M04
ENSG00000137821.12	LRRC49	M04
ENSG00000012223.13	LTF	M04
ENSG00000143669.15	LYST	M04
ENSG00000099866.16	MADCAM1	M04
ENSG00000161021.13	MAML1	M04
ENSG00000196547.15	MAN2A2	M04
ENSG00000130758.8	MAP3K10	M04
ENSG00000139625.13	MAP3K12	M04
ENSG00000176845.13	METRNL	M04
ENSG00000273776.1	MIR6126	M04
ENSG00000196588.21	MKL1	M04
ENSG00000133606.11	MKRN1	M04
ENSG00000008516.18	MMP25	M04
ENSG00000231154.1	MORF4L2-AS1	M04
ENSG00000130150.12	MOSPD2	M04
ENSG00000120458.13	MSANTD2	M04
ENSG00000174099.12	MSRB3	M04
ENSG00000120149.9	MSX2	M04
ENSG00000103248.19	MTHFSD	M04
ENSG00000136449.15	MYCBPAP	M04
ENSG00000133392.18	MYH11	M04
ENSG00000085274.16	MYNN	M04
ENSG00000196535.19	MYO18A	M04
ENSG00000101605.14	MYOM1	M04
ENSG00000272150.5	NBPF25P	M04
ENSG00000141027.22	NCOR1	M04
ENSG00000131196.18	NFATC1	M04
ENSG00000165030.4	NFIL3	M04
ENSG00000167604.15	NFKBID	M04
ENSG00000164190.19	NIPBL	M04
ENSG00000145506.14	NKD2	M04
ENSG00000130751.10	NPAS1	M04
ENSG00000198156.11	NPIPB6	M04
ENSG00000233232.7	NPIPB7	M04
ENSG00000255524.8	NPIPB8	M04
ENSG00000196993.8	NPIPB9	M04
ENSG00000174738.13	NR1D2	M04
ENSG00000106459.15	NRF1	M04
ENSG00000225377.6	NRSN2-AS1	M04
ENSG00000110076.20	NRXN2	M04
ENSG00000165671.22	NSD1	M04
ENSG00000223482.9	NUTM2A-AS1	M04
ENSG00000188199.11	NUTM2B	M04
ENSG00000225484.7	NUTM2B-AS1	M04
ENSG00000111325.16	OGFOD2	M04
ENSG00000170356.9	OR2A20P	M04
ENSG00000180658.4	OR2A4	M04
ENSG00000243896.4	OR2A7	M04
ENSG00000172818.10	OVOL1	M04
ENSG00000180914.11	OXTR	M04
ENSG00000007168.14	PAFAH1B1	M04
ENSG00000124374.9	PAIP2B	M04
ENSG00000121274.14	PAPD5	M04
ENSG00000137817.17	PARP6	M04
ENSG00000125813.14	PAX1	M04
ENSG00000186642.16	PDE2A	M04
ENSG00000197461.13	PDGFA	M04
ENSG00000139515.6	PDX1	M04
ENSG00000242265.6	PEG10	M04
ENSG00000087157.19	PGS1	M04
ENSG00000092621.13	PHGDH	M04
ENSG00000108474.17	PIGL	M04
ENSG00000236618.3	PITPNA-AS1	M04
ENSG00000090975.14	PITPNM2	M04
ENSG00000008710.20	PKD1	M04
ENSG00000205038.12	PKHD1L1	M04
ENSG00000197943.11	PLCG2	M04
ENSG00000179598.6	PLD6	M04
ENSG00000187583.11	PLEKHN1	M04
ENSG00000120756.13	PLS1	M04
ENSG00000139323.14	POC1B	M04
ENSG00000186141.9	POLR3C	M04
ENSG00000109819.9	PPARGC1A	M04
ENSG00000086717.19	PPEF1	M04
ENSG00000113593.12	PPWD1	M04
ENSG00000141391.14	PRELID3A	M04
ENSG00000132356.12	PRKAA1	M04
ENSG00000259205.2	PRKXP1	M04
ENSG00000204314.12	PRRT1	M04
ENSG00000240065.8	PSMB9	M04
ENSG00000129646.16	QRICH2	M04
ENSG00000075785.14	RAB7A	M04
ENSG00000141084.12	RANBP10	M04
ENSG00000010017.13	RANBP9	M04
ENSG00000131759.18	RARA	M04
ENSG00000146587.18	RBAK	M04
ENSG00000100461.18	RBM23	M04
ENSG00000173933.21	RBM4	M04
ENSG00000076067.13	RBMS2	M04
ENSG00000108469.15	RECQL5	M04
ENSG00000104856.14	RELB	M04
ENSG00000009413.16	REV3L	M04
ENSG00000201134.1	RF00019	M04
ENSG00000274072.1	RF01684	M04
ENSG00000143248.13	RGS5	M04
ENSG00000275558.1	RN7SKP175	M04
ENSG00000219200.12	RNASEK	M04
ENSG00000167257.11	RNF214	M04
ENSG00000105982.17	RNF32	M04
ENSG00000267355.2	RPL9P29	M04
ENSG00000163125.16	RPRD2	M04
ENSG00000187257.16	RSBN1L	M04
ENSG00000048649.14	RSF1	M04
ENSG00000040608.14	RTN4R	M04
ENSG00000018189.13	RUFY3	M04
ENSG00000204231.11	RXRB	M04
ENSG00000020577.14	SAMD4A	M04
ENSG00000119042.17	SATB2	M04
ENSG00000225953.4	SATB2-AS1	M04
ENSG00000261678.3	SCRT1	M04
ENSG00000234684.8	SDCBP2-AS1	M04
ENSG00000183921.8	SDR42E2	M04
ENSG00000135094.11	SDS	M04
ENSG00000138623.10	SEMA7A	M04
ENSG00000184640.20	SEPT9	M04
ENSG00000139718.12	SETD1B	M04
ENSG00000163935.14	SFMBT1	M04
ENSG00000185437.15	SH3BGR	M04
ENSG00000224660.2	SH3BP5-AS1	M04
ENSG00000107338.10	SHB	M04
ENSG00000072858.11	SIDT1	M04
ENSG00000160584.17	SIK3	M04
ENSG00000146409.12	SLC18B1	M04
ENSG00000258708.1	SLC25A21-AS1	M04
ENSG00000125434.11	SLC25A35	M04
ENSG00000250902.1	SMAD1-AS1	M04
ENSG00000168273.8	SMIM4	M04
ENSG00000260260.2	SNHG19	M04
ENSG00000165698.16	SPACA9	M04
ENSG00000104450.13	SPAG1	M04
ENSG00000204991.11	SPIRE2	M04
ENSG00000107742.14	SPOCK2	M04
ENSG00000188766.13	SPRED3	M04
ENSG00000260233.3	SSSCA1-AS1	M04
ENSG00000008513.16	ST3GAL1	M04
ENSG00000140022.14	STON2	M04
ENSG00000117614.10	SYF2	M04
ENSG00000212124.2	TAS2R19	M04
ENSG00000256436.1	TAS2R31	M04
ENSG00000127366.5	TAS2R5	M04
ENSG00000270923.1	TAS2R6P	M04
ENSG00000274658.1	TBC1D3J	M04
ENSG00000143178.13	TBX19	M04
ENSG00000116205.14	TCEANC2	M04
ENSG00000213123.11	TCTEX1D2	M04
ENSG00000203288.5	TDRKH-AS1	M04
ENSG00000109927.11	TECTA	M04
ENSG00000167302.11	TEPSIN	M04
ENSG00000132604.11	TERF2	M04
ENSG00000229950.1	TFAP2A-AS1	M04
ENSG00000146426.19	TIAM2	M04
ENSG00000140332.18	TLE3	M04
ENSG00000241697.5	TMEFF1	M04
ENSG00000198270.13	TMEM116	M04
ENSG00000240849.11	TMEM189	M04
ENSG00000230091.6	TMEM254-AS1	M04
ENSG00000175147.13	TMEM51-AS1	M04
ENSG00000146072.6	TNFRSF21	M04
ENSG00000181634.8	TNFSF15	M04
ENSG00000173273.16	TNKS	M04
ENSG00000114854.8	TNNC1	M04
ENSG00000090905.19	TNRC6A	M04
ENSG00000183632.14	TP53TG3	M04
ENSG00000261509.6	TP53TG3B	M04
ENSG00000205457.11	TP53TG3C	M04
ENSG00000275034.2	TP53TG3E	M04
ENSG00000278848.2	TP53TG3F	M04
ENSG00000121486.12	TRMT1L	M04
ENSG00000230061.2	TRPM2-AS	M04
ENSG00000165699.15	TSC1	M04
ENSG00000135951.16	TSGA10	M04
ENSG00000214063.12	TSPAN4	M04
ENSG00000168785.8	TSPAN5	M04
ENSG00000175894.18	TSPEAR	M04
ENSG00000178093.14	TSSK6	M04
ENSG00000204815.10	TTC25	M04
ENSG00000155158.20	TTC39B	M04
ENSG00000213471.10	TTLL13P	M04
ENSG00000183785.16	TUBA8	M04
ENSG00000261812.6	TUBB8P7	M04
ENSG00000162971.11	TYW5	M04
ENSG00000197627.3	UBE2Q2P12	M04
ENSG00000235958.5	UBOX5-AS1	M04
ENSG00000111981.5	ULBP1	M04
ENSG00000124602.10	UNC5CL	M04
ENSG00000240520.7	UOX	M04
ENSG00000110375.3	UPK2	M04
ENSG00000105698.16	USF2	M04
ENSG00000036672.16	USP2	M04
ENSG00000106346.12	USP42	M04
ENSG00000160695.16	VPS11	M04
ENSG00000110799.14	VWF	M04
ENSG00000085433.17	WDR47	M04
ENSG00000196151.11	WDSUB1	M04
ENSG00000127578.7	WFIKKN1	M04
ENSG00000060237.19	WNK1	M04
ENSG00000179314.16	WSCD1	M04
ENSG00000173950.16	XXYLT1	M04
ENSG00000234405.2	Z69733.1	M04
ENSG00000213279.2	Z97192.2	M04
ENSG00000272374.1	Z97832.2	M04
ENSG00000185670.9	ZBTB3	M04
ENSG00000011590.14	ZBTB32	M04
ENSG00000168826.16	ZBTB49	M04
ENSG00000130749.10	ZC3H4	M04
ENSG00000140948.13	ZCCHC14	M04
ENSG00000188818.13	ZDHHC11	M04
ENSG00000178764.8	ZHX2	M04
ENSG00000187626.9	ZKSCAN4	M04
ENSG00000172667.11	ZMAT3	M04
ENSG00000275111.5	ZNF2	M04
ENSG00000122386.11	ZNF205	M04
ENSG00000263072.9	ZNF213-AS1	M04
ENSG00000167377.19	ZNF23	M04
ENSG00000083844.10	ZNF264	M04
ENSG00000237232.9	ZNF295-AS1	M04
ENSG00000197083.12	ZNF300P1	M04
ENSG00000166188.3	ZNF319	M04
ENSG00000124613.9	ZNF391	M04
ENSG00000204947.9	ZNF425	M04
ENSG00000219665.8	ZNF433-AS1	M04
ENSG00000197808.13	ZNF461	M04
ENSG00000186020.13	ZNF529	M04
ENSG00000121406.9	ZNF549	M04
ENSG00000180479.14	ZNF571	M04
ENSG00000267470.6	ZNF571-AS1	M04
ENSG00000196458.11	ZNF605	M04
ENSG00000182903.16	ZNF721	M04
ENSG00000197362.15	ZNF786	M04
ENSG00000188227.14	ZNF793	M04
ENSG00000204623.10	ZNRD1ASP	M04
ENSG00000196812.6	ZSCAN16	M04
ENSG00000270726.6_PAR_Y		M04
ENSG00000285669.1		M04
ENSG00000285853.1		M04
ENSG00000285928.1		M04
ENSG00000285991.1		M04
ENSG00000286118.1		M04
ENSG00000286373.1		M04
ENSG00000286703.1		M04
ENSG00000286830.1		M04
ENSG00000287045.2		M04
ENSG00000287077.1		M04
ENSG00000287265.1		M04
ENSG00000287337.1		M04
ENSG00000287817.1		M04
ENSG00000287856.1		M04
ENSG00000287894.1		M04
ENSG00000287910.1		M04
ENSG00000287915.1		M04
ENSG00000288573.2		M04
ENSG00000288885.1		M04
ENSG00000288930.1		M04
ENSG00000289029.1		M04
ENSG00000289031.1		M04
ENSG00000289074.1		M04
ENSG00000289374.1		M04
ENSG00000289410.1		M04
ENSG00000289537.1		M04
ENSG00000289691.1		M04
ENSG00000256661.1	A2ML1-AS1	M05
ENSG00000115977.21	AAK1	M05
ENSG00000087884.15	AAMDC	M05
ENSG00000167972.14	ABCA3	M05
ENSG00000154265.16	ABCA5	M05
ENSG00000124574.15	ABCC10	M05
ENSG00000091262.17	ABCC6	M05
ENSG00000255277.3	ABCC6P2	M05
ENSG00000006071.16	ABCC8	M05
ENSG00000183260.7	ABHD16B	M05
ENSG00000198658.4	ABHD17AP1	M05
ENSG00000226981.2	ABHD17AP6	M05
ENSG00000108798.9	ABI3	M05
ENSG00000232926.1	AC000078.1	M05
ENSG00000284874.1	AC000093.1	M05
ENSG00000225498.1	AC002064.1	M05
ENSG00000234459.1	AC002064.2	M05
ENSG00000248636.7	AC002070.1	M05
ENSG00000251154.2	AC002456.2	M05
ENSG00000233247.3	AC002524.1	M05
ENSG00000269026.2	AC003006.1	M05
ENSG00000268163.1	AC004076.1	M05
ENSG00000262362.1	AC004233.1	M05
ENSG00000223461.1	AC004471.1	M05
ENSG00000266341.1	AC004477.2	M05
ENSG00000272072.1	AC004492.1	M05
ENSG00000214870.10	AC004540.1	M05
ENSG00000267394.2	AC004596.1	M05
ENSG00000266076.1	AC004805.1	M05
ENSG00000228204.2	AC004830.1	M05
ENSG00000239636.2	AC004865.2	M05
ENSG00000280149.1	AC004877.2	M05
ENSG00000244198.7	AC004889.1	M05
ENSG00000270157.1	AC004918.3	M05
ENSG00000273432.1	AC004951.4	M05
ENSG00000231198.1	AC004987.1	M05
ENSG00000233225.3	AC004987.2	M05
ENSG00000233073.2	AC005009.2	M05
ENSG00000272918.1	AC005070.3	M05
ENSG00000229893.2	AC005091.1	M05
ENSG00000225521.1	AC005237.1	M05
ENSG00000267421.6	AC005498.2	M05
ENSG00000258653.3	AC005520.1	M05
ENSG00000273711.2	AC005520.5	M05
ENSG00000269749.1	AC005614.2	M05
ENSG00000272070.2	AC005618.1	M05
ENSG00000266202.1	AC005697.1	M05
ENSG00000266527.1	AC005697.2	M05
ENSG00000279203.1	AC005785.2	M05
ENSG00000267469.1	AC005944.1	M05
ENSG00000226824.8	AC006001.2	M05
ENSG00000230084.7	AC006059.1	M05
ENSG00000278847.1	AC006157.1	M05
ENSG00000206129.4	AC006305.1	M05
ENSG00000280388.1	AC006330.1	M05
ENSG00000275532.2	AC006449.2	M05
ENSG00000277969.1	AC006449.6	M05
ENSG00000283196.2	AC006453.2	M05
ENSG00000263004.3	AC007114.1	M05
ENSG00000234431.2	AC007283.1	M05
ENSG00000278817.1	AC007325.4	M05
ENSG00000283809.1	AC007326.5	M05
ENSG00000279344.1	AC007342.6	M05
ENSG00000279722.1	AC007342.7	M05
ENSG00000279519.1	AC007382.1	M05
ENSG00000227946.2	AC007383.2	M05
ENSG00000260329.1	AC007541.1	M05
ENSG00000273343.1	AC007663.4	M05
ENSG00000261644.3	AC007728.2	M05
ENSG00000267009.6	AC007780.1	M05
ENSG00000281195.1	AC007878.1	M05
ENSG00000257261.7	AC008014.1	M05
ENSG00000272369.1	AC008035.1	M05
ENSG00000233483.3	AC008105.2	M05
ENSG00000223642.7	AC008277.1	M05
ENSG00000272156.1	AC008280.3	M05
ENSG00000249476.2	AC008467.1	M05
ENSG00000269843.1	AC008537.2	M05
ENSG00000271109.2	AC008555.5	M05
ENSG00000280106.1	AC008555.8	M05
ENSG00000253978.2	AC008637.1	M05
ENSG00000245688.1	AC008659.1	M05
ENSG00000283251.1	AC008687.7	M05
ENSG00000268087.1	AC008764.2	M05
ENSG00000279748.1	AC008764.9	M05
ENSG00000257355.1	AC008770.1	M05
ENSG00000267952.1	AC008878.1	M05
ENSG00000269371.1	AC008878.4	M05
ENSG00000248734.2	AC008906.1	M05
ENSG00000272109.2	AC008906.2	M05
ENSG00000262211.1	AC008914.1	M05
ENSG00000237705.1	AC008937.2	M05
ENSG00000176593.8	AC008969.1	M05
ENSG00000270049.4	AC009061.2	M05
ENSG00000280152.1	AC009078.3	M05
ENSG00000279583.1	AC009086.3	M05
ENSG00000261385.1	AC009088.3	M05
ENSG00000267327.2	AC009271.1	M05
ENSG00000232320.6	AC009299.2	M05
ENSG00000224152.2	AC009506.1	M05
ENSG00000256512.1	AC009511.1	M05
ENSG00000250608.2	AC010210.1	M05
ENSG00000248881.1	AC010245.1	M05
ENSG00000268366.1	AC010271.1	M05
ENSG00000268416.1	AC010329.1	M05
ENSG00000277977.1	AC010332.1	M05
ENSG00000226432.3	AC010342.1	M05
ENSG00000268191.1	AC010503.1	M05
ENSG00000268203.1	AC010503.2	M05
ENSG00000260851.7	AC010542.3	M05
ENSG00000267345.1	AC010632.1	M05
ENSG00000268686.2	AC010643.1	M05
ENSG00000254693.1	AC010768.1	M05
ENSG00000259287.2	AC010809.1	M05
ENSG00000235522.6	AC010978.1	M05
ENSG00000273248.1	AC010997.5	M05
ENSG00000285331.2	AC010999.3	M05
ENSG00000275601.1	AC011330.2	M05
ENSG00000283108.2	AC011451.3	M05
ENSG00000269050.1	AC011455.1	M05
ENSG00000277744.1	AC011462.4	M05
ENSG00000267827.5	AC011468.2	M05
ENSG00000267419.3	AC011477.1	M05
ENSG00000267481.1	AC011477.2	M05
ENSG00000267581.1	AC011477.4	M05
ENSG00000267769.1	AC011498.6	M05
ENSG00000268573.1	AC011815.1	M05
ENSG00000275638.1	AC011939.3	M05
ENSG00000260115.1	AC012174.1	M05
ENSG00000228873.1	AC012307.1	M05
ENSG00000268049.1	AC012313.2	M05
ENSG00000268230.5	AC012313.3	M05
ENSG00000273901.1	AC012313.9	M05
ENSG00000258420.1	AC012414.1	M05
ENSG00000259383.1	AC012414.3	M05
ENSG00000259443.1	AC012414.4	M05
ENSG00000260409.1	AC012414.5	M05
ENSG00000261048.1	AC012414.6	M05
ENSG00000273046.1	AC012531.2	M05
ENSG00000261526.2	AC012615.1	M05
ENSG00000267232.1	AC012615.5	M05
ENSG00000259793.1	AC013726.1	M05
ENSG00000259351.1	AC015914.1	M05
ENSG00000265519.1	AC015922.3	M05
ENSG00000276855.1	AC015922.4	M05
ENSG00000234418.3	AC015983.2	M05
ENSG00000235635.1	AC016644.1	M05
ENSG00000230140.7	AC016738.2	M05
ENSG00000274769.1	AC016747.4	M05
ENSG00000234149.1	AC018511.2	M05
ENSG00000283689.1	AC018553.2	M05
ENSG00000279382.1	AC018665.1	M05
ENSG00000270184.1	AC018695.4	M05
ENSG00000261173.1	AC018845.3	M05
ENSG00000249474.1	AC020651.1	M05
ENSG00000268201.1	AC020915.2	M05
ENSG00000267735.1	AC020934.2	M05
ENSG00000186019.12	AC021092.1	M05
ENSG00000271966.1	AC021321.1	M05
ENSG00000273674.6	AC021752.1	M05
ENSG00000267284.2	AC022031.2	M05
ENSG00000249435.1	AC022137.2	M05
ENSG00000267892.1	AC022144.1	M05
ENSG00000180458.2	AC022148.1	M05
ENSG00000269349.1	AC022150.3	M05
ENSG00000247934.4	AC022364.1	M05
ENSG00000269886.1	AC022382.1	M05
ENSG00000254271.1	AC022390.1	M05
ENSG00000224195.1	AC022400.1	M05
ENSG00000272916.5	AC022400.6	M05
ENSG00000254340.2	AC022784.7	M05
ENSG00000266947.2	AC022916.1	M05
ENSG00000276900.1	AC023157.3	M05
ENSG00000269044.2	AC024075.2	M05
ENSG00000265845.2	AC024267.4	M05
ENSG00000266642.2	AC024267.6	M05
ENSG00000260608.1	AC024270.4	M05
ENSG00000231464.1	AC024937.2	M05
ENSG00000285329.1	AC025283.3	M05
ENSG00000276523.1	AC025287.3	M05
ENSG00000253744.1	AC025442.1	M05
ENSG00000255817.1	AC025576.2	M05
ENSG00000256028.2	AC026362.1	M05
ENSG00000257769.1	AC026401.1	M05
ENSG00000188002.11	AC026412.1	M05
ENSG00000260625.3	AC026471.2	M05
ENSG00000260740.2	AC026471.3	M05
ENSG00000256825.4	AC026786.1	M05
ENSG00000263171.1	AC026954.3	M05
ENSG00000267317.2	AC027307.2	M05
ENSG00000276101.1	AC027601.4	M05
ENSG00000257809.1	AC034102.5	M05
ENSG00000271918.1	AC034236.2	M05
ENSG00000261616.1	AC036108.3	M05
ENSG00000258415.2	AC060814.1	M05
ENSG00000280703.1	AC060814.4	M05
ENSG00000280881.1	AC060814.5	M05
ENSG00000222020.4	AC062017.1	M05
ENSG00000224431.1	AC063976.2	M05
ENSG00000278017.1	AC064801.1	M05
ENSG00000267632.1	AC067852.3	M05
ENSG00000267022.1	AC067968.1	M05
ENSG00000262879.6	AC068152.1	M05
ENSG00000238171.1	AC068196.1	M05
ENSG00000237161.4	AC068446.1	M05
ENSG00000247765.2	AC068446.2	M05
ENSG00000235027.1	AC068580.3	M05
ENSG00000250644.3	AC068580.4	M05
ENSG00000270061.1	AC068790.5	M05
ENSG00000274874.2	AC068790.8	M05
ENSG00000275389.1	AC068790.9	M05
ENSG00000223711.2	AC069213.1	M05
ENSG00000255856.2	AC069503.1	M05
ENSG00000273455.1	AC072039.2	M05
ENSG00000231359.3	AC072052.1	M05
ENSG00000268584.1	AC073389.1	M05
ENSG00000237655.1	AC073834.1	M05
ENSG00000257607.1	AC073957.2	M05
ENSG00000276071.1	AC074138.1	M05
ENSG00000248206.2	AC074194.1	M05
ENSG00000258086.1	AC079313.1	M05
ENSG00000280227.1	AC079416.3	M05
ENSG00000249207.2	AC079921.1	M05
ENSG00000254719.1	AC080023.2	M05
ENSG00000263893.2	AC080037.1	M05
ENSG00000272990.1	AC084036.1	M05
ENSG00000254578.1	AC084125.1	M05
ENSG00000226377.2	AC084809.1	M05
ENSG00000255452.1	AC084851.2	M05
ENSG00000280198.1	AC087163.3	M05
ENSG00000246250.3	AC087521.2	M05
ENSG00000275479.1	AC087741.2	M05
ENSG00000273270.1	AC090114.2	M05
ENSG00000260170.1	AC090527.2	M05
ENSG00000228661.1	AC090587.1	M05
ENSG00000229368.1	AC090587.2	M05
ENSG00000259185.1	AC090971.1	M05
ENSG00000267246.1	AC091132.6	M05
ENSG00000242407.1	AC091179.1	M05
ENSG00000267699.2	AC091551.1	M05
ENSG00000255680.1	AC091564.6	M05
ENSG00000285338.1	AC091564.7	M05
ENSG00000280047.1	AC091825.1	M05
ENSG00000253921.1	AC091982.1	M05
ENSG00000275765.6	AC091982.3	M05
ENSG00000273291.5	AC092042.3	M05
ENSG00000269001.3	AC092070.2	M05
ENSG00000198211.8	AC092143.1	M05
ENSG00000230733.2	AC092171.2	M05
ENSG00000284428.1	AC092329.4	M05
ENSG00000241772.2	AC092620.2	M05
ENSG00000245059.2	AC092718.1	M05
ENSG00000243176.7	AC092944.1	M05
ENSG00000267552.6	AC093227.2	M05
ENSG00000280402.1	AC093525.10	M05
ENSG00000279520.1	AC093525.8	M05
ENSG00000250602.6	AC093535.1	M05
ENSG00000229996.1	AC093585.1	M05
ENSG00000272760.1	AC093726.1	M05
ENSG00000250950.1	AC093752.2	M05
ENSG00000284968.1	AC093827.4	M05
ENSG00000285458.1	AC093827.5	M05
ENSG00000229750.1	AC096649.1	M05
ENSG00000224536.2	AC096677.1	M05
ENSG00000248932.7	AC097103.2	M05
ENSG00000228452.1	AC098484.1	M05
ENSG00000266302.6	AC098850.3	M05
ENSG00000260798.1	AC099314.1	M05
ENSG00000273328.5	AC099329.2	M05
ENSG00000283973.2	AC099795.1	M05
ENSG00000253982.3	AC100810.1	M05
ENSG00000253667.2	AC100821.1	M05
ENSG00000254231.3	AC103760.1	M05
ENSG00000272220.1	AC103810.8	M05
ENSG00000236153.1	AC104076.1	M05
ENSG00000270177.1	AC104109.2	M05
ENSG00000283189.2	AC104452.1	M05
ENSG00000268756.1	AC104534.1	M05
ENSG00000227107.1	AC104667.1	M05
ENSG00000270265.1	AC104819.3	M05
ENSG00000253948.3	AC104986.2	M05
ENSG00000232453.7	AC105277.1	M05
ENSG00000248783.1	AC106771.1	M05
ENSG00000268799.4	AC106774.4	M05
ENSG00000258130.8	AC106782.1	M05
ENSG00000260219.3	AC106782.2	M05
ENSG00000250101.1	AC106795.3	M05
ENSG00000232648.4	AC107214.1	M05
ENSG00000284948.1	AC107959.4	M05
ENSG00000284956.1	AC107959.5	M05
ENSG00000250111.3	AC107982.1	M05
ENSG00000273018.7	AC107983.2	M05
ENSG00000205890.3	AC108134.1	M05
ENSG00000259366.2	AC108449.2	M05
ENSG00000242659.1	AC108693.2	M05
ENSG00000274695.1	AC108704.1	M05
ENSG00000279500.1	AC108704.2	M05
ENSG00000253645.1	AC108863.1	M05
ENSG00000244513.7	AC109587.1	M05
ENSG00000255042.4	AC109635.4	M05
ENSG00000279692.1	AC110285.7	M05
ENSG00000271643.2	AC112220.4	M05
ENSG00000250410.1	AC112722.1	M05
ENSG00000246323.2	AC113382.1	M05
ENSG00000251408.1	AC113615.1	M05
ENSG00000271741.1	AC114490.2	M05
ENSG00000249413.2	AC116049.2	M05
ENSG00000277511.1	AC116407.2	M05
ENSG00000283023.1	AC116618.1	M05
ENSG00000231937.1	AC116666.1	M05
ENSG00000278713.1	AC120114.3	M05
ENSG00000197815.4	AC122129.1	M05
ENSG00000250461.1	AC122718.1	M05
ENSG00000261441.1	AC124068.2	M05
ENSG00000263069.6	AC124319.2	M05
ENSG00000276863.1	AC124319.3	M05
ENSG00000280248.1	AC124319.4	M05
ENSG00000257951.2	AC126177.6	M05
ENSG00000258072.1	AC126177.7	M05
ENSG00000250790.4	AC127070.2	M05
ENSG00000262920.5	AC129507.4	M05
ENSG00000277186.1	AC131212.1	M05
ENSG00000264970.2	AC131274.3	M05
ENSG00000250906.1	AC131953.1	M05
ENSG00000274840.4	AC132807.2	M05
ENSG00000258150.6	AC133555.3	M05
ENSG00000261487.1	AC135048.1	M05
ENSG00000279196.1	AC135048.4	M05
ENSG00000278673.1	AC136352.4	M05
ENSG00000262848.1	AC136624.2	M05
ENSG00000224888.4	AC138028.2	M05
ENSG00000183154.1	AC138356.1	M05
ENSG00000278467.1	AC138393.3	M05
ENSG00000261093.1	AC141586.3	M05
ENSG00000279057.1	AC141586.4	M05
ENSG00000255495.1	AC145124.1	M05
ENSG00000249981.1	AC145141.1	M05
ENSG00000277400.1	AC145212.1	M05
ENSG00000251417.2	AC145285.2	M05
ENSG00000196302.5	AC146944.1	M05
ENSG00000253333.1	AC146944.3	M05
ENSG00000235558.3	AC146949.1	M05
ENSG00000256546.3	AC156455.1	M05
ENSG00000262075.3	AC174065.1	M05
ENSG00000275121.1	AC211486.4	M05
ENSG00000250386.1	AC233724.10	M05
ENSG00000250782.1	AC233724.12	M05
ENSG00000283740.1	AC233724.15	M05
ENSG00000283776.1	AC233724.16	M05
ENSG00000249156.2	AC233724.6	M05
ENSG00000285184.4	AC244033.2	M05
ENSG00000197180.3	AC244090.1	M05
ENSG00000285402.1	AC244230.2	M05
ENSG00000233029.3	AC244453.2	M05
ENSG00000279983.1	AC244517.10	M05
ENSG00000280029.4	AC244517.11	M05
ENSG00000272154.5	AC244517.2	M05
ENSG00000278936.1	AC244517.4	M05
ENSG00000122971.9	ACADS	M05
ENSG00000177076.6	ACER2	M05
ENSG00000144648.16	ACKR2	M05
ENSG00000153086.14	ACMSD	M05
ENSG00000122729.19	ACO1	M05
ENSG00000119673.16	ACOT2	M05
ENSG00000101473.17	ACOT8	M05
ENSG00000168306.13	ACOX2	M05
ENSG00000167107.13	ACSF2	M05
ENSG00000130402.13	ACTN4	M05
ENSG00000131966.14	ACTR10	M05
ENSG00000135503.13	ACVR1B	M05
ENSG00000154736.6	ADAMTS5	M05
ENSG00000121753.13	ADGRB2	M05
ENSG00000153294.12	ADGRF4	M05
ENSG00000173698.18	ADGRG2	M05
ENSG00000117114.21	ADGRL2	M05
ENSG00000106624.11	AEBP1	M05
ENSG00000104964.15	AES	M05
ENSG00000232855.7	AF165147.1	M05
ENSG00000223697.3	AF230666.1	M05
ENSG00000255164.1	AF235103.1	M05
ENSG00000260081.2	AF274858.1	M05
ENSG00000157510.14	AFAP1L1	M05
ENSG00000172493.23	AFF1	M05
ENSG00000119844.17	AFTPH	M05
ENSG00000038002.9	AGA	M05
ENSG00000092847.13	AGO1	M05
ENSG00000126070.20	AGO3	M05
ENSG00000134698.11	AGO4	M05
ENSG00000158467.17	AHCYL2	M05
ENSG00000242529.1	AHCYP8	M05
ENSG00000126705.15	AHDC1	M05
ENSG00000042286.15	AIFM2	M05
ENSG00000146416.19	AIG1	M05
ENSG00000154027.19	AK5	M05
ENSG00000127914.19	AKAP9	M05
ENSG00000166971.17	AKTIP	M05
ENSG00000235246.1	AL020993.1	M05
ENSG00000255054.3	AL020996.2	M05
ENSG00000269985.2	AL021328.1	M05
ENSG00000272316.1	AL021368.2	M05
ENSG00000276302.1	AL021997.3	M05
ENSG00000273253.2	AL022328.4	M05
ENSG00000230319.1	AL022476.1	M05
ENSG00000227192.1	AL023581.2	M05
ENSG00000261431.1	AL023803.1	M05
ENSG00000272097.2	AL024498.1	M05
ENSG00000261211.2	AL031123.2	M05
ENSG00000226239.2	AL031658.1	M05
ENSG00000231119.2	AL031666.1	M05
ENSG00000279930.1	AL032819.2	M05
ENSG00000284395.2	AL032819.3	M05
ENSG00000249379.2	AL033397.2	M05
ENSG00000236772.1	AL034550.1	M05
ENSG00000271913.8	AL035530.2	M05
ENSG00000274173.1	AL035661.1	M05
ENSG00000246350.1	AL049543.1	M05
ENSG00000284969.1	AL049629.2	M05
ENSG00000259138.1	AL049780.2	M05
ENSG00000246451.2	AL049840.1	M05
ENSG00000259943.1	AL050341.2	M05
ENSG00000270792.6	AL050403.2	M05
ENSG00000281021.1	AL078581.3	M05
ENSG00000234241.1	AL109618.1	M05
ENSG00000285091.1	AL109840.2	M05
ENSG00000231050.2	AL109917.1	M05
ENSG00000277287.1	AL109976.1	M05
ENSG00000273759.1	AL117379.1	M05
ENSG00000225945.1	AL121574.1	M05
ENSG00000232412.1	AL121601.1	M05
ENSG00000273047.1	AL121845.2	M05
ENSG00000275223.1	AL121906.2	M05
ENSG00000278396.1	AL122023.1	M05
ENSG00000258682.1	AL132989.1	M05
ENSG00000260461.1	AL133355.1	M05
ENSG00000235426.2	AL133481.1	M05
ENSG00000272447.1	AL135925.1	M05
ENSG00000232470.1	AL136368.1	M05
ENSG00000257831.1	AL136418.1	M05
ENSG00000227006.2	AL136988.2	M05
ENSG00000229931.2	AL137003.1	M05
ENSG00000272341.1	AL137003.2	M05
ENSG00000283078.1	AL137077.2	M05
ENSG00000229109.2	AL137847.1	M05
ENSG00000271554.1	AL138787.2	M05
ENSG00000277368.1	AL138966.2	M05
ENSG00000257869.1	AL139023.1	M05
ENSG00000228436.4	AL139260.1	M05
ENSG00000230490.4	AL139383.1	M05
ENSG00000274922.2	AL139384.1	M05
ENSG00000275880.1	AL139385.1	M05
ENSG00000277687.1	AL139407.1	M05
ENSG00000272078.1	AL139423.1	M05
ENSG00000260917.1	AL158212.3	M05
ENSG00000227253.3	AL158834.2	M05
ENSG00000272871.1	AL159169.2	M05
ENSG00000285269.2	AL160269.1	M05
ENSG00000258672.1	AL160313.2	M05
ENSG00000271384.1	AL161729.3	M05
ENSG00000237595.6	AL161937.2	M05
ENSG00000230074.4	AL162231.2	M05
ENSG00000277959.1	AL162274.2	M05
ENSG00000273628.1	AL354798.1	M05
ENSG00000285287.1	AL354855.1	M05
ENSG00000259723.1	AL354993.2	M05
ENSG00000275964.1	AL355001.2	M05
ENSG00000270761.1	AL355353.1	M05
ENSG00000259143.1	AL356017.1	M05
ENSG00000236230.2	AL356108.1	M05
ENSG00000279511.1	AL356274.2	M05
ENSG00000273382.1	AL356488.3	M05
ENSG00000272195.1	AL356512.1	M05
ENSG00000267868.1	AL356740.1	M05
ENSG00000276317.1	AL357033.3	M05
ENSG00000277496.1	AL357033.4	M05
ENSG00000282772.1	AL358790.1	M05
ENSG00000260879.1	AL359258.2	M05
ENSG00000280186.1	AL359258.3	M05
ENSG00000236366.3	AL359313.1	M05
ENSG00000233967.7	AL359715.1	M05
ENSG00000258932.5	AL390334.1	M05
ENSG00000217801.11	AL390719.1	M05
ENSG00000271040.1	AL390955.2	M05
ENSG00000276248.1	AL442125.1	M05
ENSG00000258813.2	AL442663.3	M05
ENSG00000179743.4	AL450998.2	M05
ENSG00000284989.1	AL451062.3	M05
ENSG00000272288.7	AL451165.2	M05
ENSG00000229422.2	AL512625.2	M05
ENSG00000254706.3	AL512785.2	M05
ENSG00000259357.2	AL590133.2	M05
ENSG00000231995.2	AL590399.4	M05
ENSG00000242375.1	AL590705.3	M05
ENSG00000271806.1	AL590822.2	M05
ENSG00000242861.1	AL591895.1	M05
ENSG00000261065.1	AL592146.1	M05
ENSG00000273748.1	AL592183.1	M05
ENSG00000230896.1	AL604028.1	M05
ENSG00000239945.1	AL627309.3	M05
ENSG00000223764.2	AL645608.1	M05
ENSG00000273443.1	AL645608.9	M05
ENSG00000271821.1	AL662844.3	M05
ENSG00000278997.1	AL662907.1	M05
ENSG00000279179.1	AL662907.2	M05
ENSG00000237491.10	AL669831.5	M05
ENSG00000271581.1	AL671883.2	M05
ENSG00000251246.1	AL691442.1	M05
ENSG00000249456.1	AL731577.2	M05
ENSG00000284116.1	AL772307.1	M05
ENSG00000237846.1	AL773545.3	M05
ENSG00000279561.3	AL845472.2	M05
ENSG00000170017.12	ALCAM	M05
ENSG00000072210.19	ALDH3A2	M05
ENSG00000178038.17	ALS2CL	M05
ENSG00000159461.15	AMFR	M05
ENSG00000181754.7	AMIGO1	M05
ENSG00000013523.11	ANGEL1	M05
ENSG00000001629.10	ANKIB1	M05
ENSG00000101745.17	ANKRD12	M05
ENSG00000217165.1	ANKRD18EP	M05
ENSG00000186106.11	ANKRD46	M05
ENSG00000168876.9	ANKRD49	M05
ENSG00000151458.12	ANKRD50	M05
ENSG00000135299.17	ANKRD6	M05
ENSG00000168096.15	ANKS3	M05
ENSG00000163297.18	ANTXR2	M05
ENSG00000143412.10	ANXA9	M05
ENSG00000234509.1	AP000253.1	M05
ENSG00000207751.3	AP000553.1	M05
ENSG00000254477.2	AP000640.1	M05
ENSG00000228107.1	AP000692.1	M05
ENSG00000273199.1	AP000692.2	M05
ENSG00000245552.8	AP000787.1	M05
ENSG00000204241.9	AP000911.1	M05
ENSG00000254422.1	AP000942.2	M05
ENSG00000273284.1	AP001033.2	M05
ENSG00000232969.1	AP001062.2	M05
ENSG00000255435.7	AP001267.3	M05
ENSG00000274584.1	AP001282.2	M05
ENSG00000273210.1	AP001437.1	M05
ENSG00000265188.1	AP001496.3	M05
ENSG00000235023.1	AP001626.1	M05
ENSG00000266373.1	AP002472.1	M05
ENSG00000251143.1	AP002490.1	M05
ENSG00000256349.1	AP002748.4	M05
ENSG00000250230.3	AP002754.1	M05
ENSG00000257038.1	AP002761.3	M05
ENSG00000256034.1	AP002770.1	M05
ENSG00000254459.1	AP002812.2	M05
ENSG00000255449.1	AP002812.5	M05
ENSG00000279878.1	AP003108.5	M05
ENSG00000253395.1	AP003469.2	M05
ENSG00000256443.1	AP003559.1	M05
ENSG00000255545.8	AP004608.1	M05
ENSG00000053770.12	AP5M1	M05
ENSG00000107282.8	APBA1	M05
ENSG00000163697.17	APBB2	M05
ENSG00000154856.13	APCDD1	M05
ENSG00000138613.14	APH1B	M05
ENSG00000105290.13	APLP1	M05
ENSG00000128394.17	APOBEC3F	M05
ENSG00000239713.9	APOBEC3G	M05
ENSG00000175336.10	APOF	M05
ENSG00000245148.2	ARAP1-AS2	M05
ENSG00000066777.9	ARFGEF1	M05
ENSG00000165322.18	ARHGAP12	M05
ENSG00000146376.11	ARHGAP18	M05
ENSG00000031081.11	ARHGAP31	M05
ENSG00000134909.19	ARHGAP32	M05
ENSG00000160007.19	ARHGAP35	M05
ENSG00000100852.14	ARHGAP5	M05
ENSG00000074964.17	ARHGEF10L	M05
ENSG00000163947.12	ARHGEF3	M05
ENSG00000213214.6	ARHGEF35	M05
ENSG00000131089.17	ARHGEF9	M05
ENSG00000143862.8	ARL8A	M05
ENSG00000126947.13	ARMCX1	M05
ENSG00000271147.8	ARMCX5-GPRASP2	M05
ENSG00000198960.11	ARMCX6	M05
ENSG00000204072.3	ARMCX7P	M05
ENSG00000172379.22	ARNT2	M05
ENSG00000140450.9	ARRDC4	M05
ENSG00000100299.18	ARSA	M05
ENSG00000164291.17	ARSK	M05
ENSG00000099889.14	ARVCF	M05
ENSG00000004848.8	ARX	M05
ENSG00000088280.20	ASAP3	M05
ENSG00000115239.24	ASB3	M05
ENSG00000177981.11	ASB8	M05
ENSG00000232237.5	ASCL5	M05
ENSG00000116539.14	ASH1L	M05
ENSG00000226864.3	ATE1-AS1	M05
ENSG00000110046.13	ATG2A	M05
ENSG00000075673.12	ATP12A	M05
ENSG00000074370.18	ATP2A3	M05
ENSG00000058668.15	ATP2B4	M05
ENSG00000130770.18	ATP5IF1	M05
ENSG00000033627.17	ATP6V0A1	M05
ENSG00000131100.13	ATP6V1E1	M05
ENSG00000165240.22	ATP7A	M05
ENSG00000132932.19	ATP8A2	M05
ENSG00000054793.14	ATP9A	M05
ENSG00000138085.18	ATRAID	M05
ENSG00000124788.19	ATXN1	M05
ENSG00000066427.25	ATXN3	M05
ENSG00000148090.12	AUH	M05
ENSG00000168646.14	AXIN2	M05
ENSG00000253320.7	AZIN1-AS1	M05
ENSG00000235863.4	B3GALT4	M05
ENSG00000139044.12	B4GALNT3	M05
ENSG00000158019.21	BABAM2	M05
ENSG00000002330.14	BAD	M05
ENSG00000131668.14	BARX1	M05
ENSG00000123636.19	BAZ2B	M05
ENSG00000214413.9	BBIP1	M05
ENSG00000174483.20	BBS1	M05
ENSG00000179941.9	BBS10	M05
ENSG00000141376.23	BCAS3	M05
ENSG00000116128.12	BCL9	M05
ENSG00000173681.17	BCLAF3	M05
ENSG00000215580.12	BCORP1	M05
ENSG00000186716.21	BCR	M05
ENSG00000164039.15	BDH2	M05
ENSG00000166546.14	BEAN1	M05
ENSG00000261656.6	BEAN1-AS1	M05
ENSG00000151917.18	BEND6	M05
ENSG00000166681.14	BEX3	M05
ENSG00000162069.16	BICDL2	M05
ENSG00000112624.13	BICRAL	M05
ENSG00000110330.10	BIRC2	M05
ENSG00000115760.15	BIRC6	M05
ENSG00000204177.11	BMS1P1	M05
ENSG00000225439.4	BOLA3-AS1	M05
ENSG00000166275.16	BORCS7	M05
ENSG00000270316.1	BORCS7-ASMT	M05
ENSG00000162670.11	BRINP3	M05
ENSG00000254999.4	BRK1	M05
ENSG00000096070.19	BRPF3	M05
ENSG00000160469.17	BRSK1	M05
ENSG00000255568.3	BRWD1-AS2	M05
ENSG00000189195.15	BTBD8	M05
ENSG00000174808.12	BTC	M05
ENSG00000112276.14	BVES	M05
ENSG00000283378.1	BX088645.1	M05
ENSG00000120029.13	C10orf76	M05
ENSG00000149179.14	C11orf49	M05
ENSG00000149300.10	C11orf52	M05
ENSG00000283199.3	C13orf46	M05
ENSG00000139971.15	C14orf37	M05
ENSG00000205363.7	C15orf59	M05
ENSG00000188277.10	C15orf62	M05
ENSG00000205832.8	C16orf96	M05
ENSG00000256806.6	C17orf100	M05
ENSG00000205710.4	C17orf107	M05
ENSG00000177576.12	C18orf32	M05
ENSG00000106392.11	C1GALT1	M05
ENSG00000162384.14	C1orf123	M05
ENSG00000162888.4	C1orf147	M05
ENSG00000142686.8	C1orf216	M05
ENSG00000213057.5	C1orf220	M05
ENSG00000164008.17	C1orf50	M05
ENSG00000118292.9	C1orf54	M05
ENSG00000139178.12	C1RL	M05
ENSG00000205885.8	C1RL-AS1	M05
ENSG00000088854.13	C20orf194	M05
ENSG00000221843.5	C2orf16	M05
ENSG00000237651.8	C2orf74	M05
ENSG00000088543.15	C3orf18	M05
ENSG00000163689.21	C3orf67	M05
ENSG00000151470.13	C4orf33	M05
ENSG00000164241.14	C5orf63	M05
ENSG00000176919.13	C8G	M05
ENSG00000241852.11	C8orf58	M05
ENSG00000171159.5	C9orf16	M05
ENSG00000135932.12	CAB39	M05
ENSG00000175544.14	CABP4	M05
ENSG00000160325.15	CACFD1	M05
ENSG00000151067.23	CACNA1C	M05
ENSG00000167535.8	CACNB3	M05
ENSG00000012822.16	CALCOCO1	M05
ENSG00000148660.21	CAMK2G	M05
ENSG00000112186.13	CAP2	M05
ENSG00000110888.19	CAPRIN2	M05
ENSG00000105483.18	CARD8	M05
ENSG00000118307.20	CASC1	M05
ENSG00000204682.8	CASC10	M05
ENSG00000132906.18	CASP9	M05
ENSG00000274070.2	CASTOR2	M05
ENSG00000239521.10	CASTOR3	M05
ENSG00000130940.15	CASZ1	M05
ENSG00000158428.4	CATIP	M05
ENSG00000177469.13	CAVIN1	M05
ENSG00000139899.11	CBLN3	M05
ENSG00000236830.8	CBR3-AS1	M05
ENSG00000048342.18	CC2D2A	M05
ENSG00000135736.6	CCDC102A	M05
ENSG00000173581.8	CCDC106	M05
ENSG00000105479.16	CCDC114	M05
ENSG00000176714.10	CCDC121	M05
ENSG00000151773.13	CCDC122	M05
ENSG00000128596.17	CCDC136	M05
ENSG00000170160.18	CCDC144A	M05
ENSG00000154874.16	CCDC144B	M05
ENSG00000154898.15	CCDC144CP	M05
ENSG00000197599.13	CCDC154	M05
ENSG00000183401.12	CCDC159	M05
ENSG00000165813.20	CCDC186	M05
ENSG00000159214.13	CCDC24	M05
[truncated: 20,881 more rows]
