# Supplementary material for: PVT1 lincRNA signals an androgen‐dependent transcriptional activation program of oncogenes in prostate cancer cells
Source: Int J Cancer. 2026 Mar 6;159(1):144–58. doi: 10.1002/ijc.70417 (PMC13139993; doi:10.1002/ijc.70417)
Supplement: Supplementary file 8 — TABLE S11. Peaks from CUT&RUN experiments regarding AR, EZH2, H3K4me3, H3K27ac, H3K27me3 and H3K4me1 genome‐wide occupancy. [file IJC-159-144-s004.xlsx]

## Sheet: Planilha1
Table S11: Peaks from CUT&RUN experiments regarding AR, EZH2, H3K4me3, H3K27ac, H3K27me3 and H3K4me1 genome-wide occupancy.
Please access Table_S11 full data at zenodo https://doi.org/10.5281/zenodo.17137240
