# Supplementary material for: PVT1 lincRNA signals an androgen‐dependent transcriptional activation program of oncogenes in prostate cancer cells
Source: Int J Cancer. 2026 Mar 6;159(1):144–58. doi: 10.1002/ijc.70417 (PMC13139993; doi:10.1002/ijc.70417)
Supplement: Supplementary file 9 — TABLE S12. Genes differentially occupied by EZH2, H3K27me3, H3K27ac, AR, H3K4me3, and H3K4me1. [file IJC-159-144-s012.xlsx]

## Sheet: Sheet1
Table S12 - Epigenetic marks significantly differentially occupied (DO) and non-differentially occupied (nonDO) at the locus of the indicated gene in LNCaP cells upon PVT1 knockdown (KD) in the presence of androgen hormone, compared with control cells (no PVT1 KD).
Gene_Ensembl_ID	Gene_Name	EZH2 peaks	H3K27me3 peaks	H3K27ac peaks	H3K4me3 peaks	H3K4me1 peaks	AR peaks
ENSG00000000003	TSPAN6	nonDO	no peaks detected	nonDO	DO (decrease signal)	nonDO	no peaks detected
ENSG00000121410	A1BG	nonDO	nonDO	nonDO	DO (decrease signal)	nonDO	nonDO
ENSG00000148584	A1CF	nonDO	nonDO	nonDO	no peaks detected	nonDO	nonDO
ENSG00000166535	A2ML1	nonDO	no peaks detected	nonDO	no peaks detected	nonDO	nonDO
ENSG00000184389	A3GALT2	nonDO	no peaks detected	nonDO	nonDO	no peaks detected	nonDO
ENSG00000128274	A4GALT	nonDO	no peaks detected	no peaks detected	no peaks detected	no peaks detected	no peaks detected
ENSG00000094914	AAAS	nonDO	no peaks detected	DO (decrease signal)	DO (decrease signal)	nonDO	nonDO
ENSG00000081760	AACS	nonDO	nonDO	DO (decrease signal)	DO (decrease signal)	DO (decrease signal)	nonDO
ENSG00000250420	AACSP1	nonDO	nonDO	nonDO	DO (decrease signal)	nonDO	nonDO
ENSG00000188984	AADACL3	nonDO	nonDO	nonDO	no peaks detected	no peaks detected	nonDO
ENSG00000204518	AADACL4	nonDO	no peaks detected	no peaks detected	no peaks detected	nonDO	nonDO
ENSG00000109576	AADAT	nonDO	no peaks detected	nonDO	DO (decrease signal)	nonDO	nonDO
ENSG00000103591	AAGAB	nonDO	no peaks detected	nonDO	DO (decrease signal)	nonDO	nonDO
ENSG00000115977	AAK1	nonDO	nonDO	DO (decrease signal)	DO (decrease signal)	nonDO	nonDO
ENSG00000087884	AAMDC	nonDO	nonDO	DO (decrease signal)	no peaks detected	nonDO	nonDO
ENSG00000127837	AAMP	nonDO	no peaks detected	DO (decrease signal)	DO (decrease signal)	nonDO	nonDO
ENSG00000129673	AANAT	nonDO	no peaks detected	nonDO	DO (decrease signal)	nonDO	nonDO
ENSG00000131043	AAR2	nonDO	no peaks detected	DO (decrease signal)	DO (decrease signal)	nonDO	nonDO
ENSG00000205002	AARD	nonDO	nonDO	no peaks detected	no peaks detected	nonDO	nonDO
ENSG00000090861	AARS1	nonDO	no peaks detected	DO (decrease signal)	DO (decrease signal)	nonDO	nonDO
ENSG00000266967	AARSD1	nonDO	no peaks detected	DO (decrease signal)	DO (decrease signal)	nonDO	nonDO
ENSG00000157426	AASDH	nonDO	no peaks detected	DO (decrease signal)	DO (decrease signal)	nonDO	nonDO
ENSG00000149313	AASDHPPT	nonDO	no peaks detected	no peaks detected	DO (decrease signal)	nonDO	no peaks detected
ENSG00000008311	AASS	nonDO	nonDO	nonDO	DO (decrease signal)	nonDO	nonDO
ENSG00000215458	AATBC	nonDO	nonDO	nonDO	nonDO	nonDO	nonDO
ENSG00000275700	AATF	nonDO	nonDO	DO (decrease signal)	DO (decrease signal)	nonDO	nonDO
ENSG00000181409	AATK	nonDO	DO (decrease signal)	DO (decrease signal)	DO (decrease signal)	nonDO	nonDO
ENSG00000183044	ABAT	nonDO	no peaks detected	nonDO	DO (decrease signal)	DO (decrease signal)	nonDO
ENSG00000165029	ABCA1	nonDO	nonDO	DO (decrease signal)	nonDO	nonDO	nonDO
ENSG00000154263	ABCA10	nonDO	DO (decrease signal)	nonDO	nonDO	nonDO	nonDO
ENSG00000251595	ABCA11P	nonDO	no peaks detected	no peaks detected	no peaks detected	no peaks detected	nonDO
ENSG00000144452	ABCA12	nonDO	no peaks detected	nonDO	no peaks detected	nonDO	nonDO
ENSG00000179869	ABCA13	nonDO	DO (decrease signal)	nonDO	nonDO	nonDO	nonDO
ENSG00000238098	ABCA17P	nonDO	no peaks detected	nonDO	nonDO	nonDO	nonDO
ENSG00000107331	ABCA2	nonDO	nonDO	nonDO	DO (decrease signal)	nonDO	DO (decrease signal)
ENSG00000167972	ABCA3	nonDO	no peaks detected	nonDO	DO (decrease signal)	nonDO	nonDO
ENSG00000198691	ABCA4	nonDO	no peaks detected	DO (decrease signal)	nonDO	nonDO	nonDO
ENSG00000154265	ABCA5	nonDO	nonDO	nonDO	DO (decrease signal)	DO (decrease signal)	nonDO
ENSG00000154262	ABCA6	nonDO	nonDO	no peaks detected	no peaks detected	no peaks detected	no peaks detected
ENSG00000064687	ABCA7	nonDO	no peaks detected	DO (decrease signal)	DO (decrease signal)	nonDO	nonDO
ENSG00000231749	ABCA9-AS1	nonDO	nonDO	nonDO	nonDO	nonDO	nonDO
ENSG00000085563	ABCB1	nonDO	DO (decrease signal)	nonDO	nonDO	nonDO	nonDO
ENSG00000135776	ABCB10	DO (decrease signal)	nonDO	DO (decrease signal)	DO (decrease signal)	nonDO	nonDO
ENSG00000261524	ABCB10P3	nonDO	no peaks detected	nonDO	no peaks detected	no peaks detected	nonDO
ENSG00000260053	ABCB10P4	nonDO	no peaks detected	no peaks detected	no peaks detected	no peaks detected	nonDO
ENSG00000073734	ABCB11	nonDO	nonDO	no peaks detected	no peaks detected	nonDO	no peaks detected
ENSG00000005471	ABCB4	nonDO	nonDO	nonDO	nonDO	nonDO	nonDO
ENSG00000004846	ABCB5	nonDO	no peaks detected	nonDO	nonDO	nonDO	nonDO
ENSG00000115657	ABCB6	nonDO	no peaks detected	DO (decrease signal)	DO (decrease signal)	nonDO	nonDO
ENSG00000197150	ABCB8	nonDO	nonDO	DO (decrease signal)	DO (decrease signal)	nonDO	nonDO
ENSG00000150967	ABCB9	nonDO	nonDO	DO (decrease signal)	DO (decrease signal)	nonDO	nonDO
ENSG00000103222	ABCC1	nonDO	no peaks detected	DO (decrease signal)	DO (decrease signal)	DO (decrease signal)	nonDO
ENSG00000124574	ABCC10	nonDO	no peaks detected	DO (decrease signal)	DO (decrease signal)	nonDO	nonDO
ENSG00000121270	ABCC11	nonDO	nonDO	nonDO	nonDO	nonDO	nonDO
ENSG00000140798	ABCC12	nonDO	nonDO	nonDO	nonDO	nonDO	nonDO
ENSG00000243064	ABCC13	nonDO	nonDO	no peaks detected	nonDO	nonDO	nonDO
ENSG00000023839	ABCC2	nonDO	nonDO	DO (decrease signal)	nonDO	nonDO	nonDO
ENSG00000108846	ABCC3	nonDO	no peaks detected	DO (decrease signal)	nonDO	nonDO	nonDO
ENSG00000125257	ABCC4	nonDO	no peaks detected	DO (decrease signal)	DO (decrease signal)	nonDO	nonDO
ENSG00000114770	ABCC5	nonDO	no peaks detected	DO (decrease signal)	DO (decrease signal)	DO (decrease signal)	nonDO
ENSG00000091262	ABCC6	nonDO	no peaks detected	nonDO	DO (decrease signal)	nonDO	nonDO
ENSG00000256340	ABCC6P1	nonDO	no peaks detected	nonDO	nonDO	nonDO	nonDO
ENSG00000006071	ABCC8	nonDO	nonDO	DO (decrease signal)	DO (decrease signal)	DO (decrease signal)	nonDO
ENSG00000069431	ABCC9	nonDO	no peaks detected	no peaks detected	no peaks detected	nonDO	nonDO
ENSG00000101986	ABCD1	nonDO	no peaks detected	DO (decrease signal)	DO (decrease signal)	DO (decrease signal)	nonDO
ENSG00000215151	ABCD1P2	nonDO	DO (decrease signal)	nonDO	no peaks detected	no peaks detected	nonDO
ENSG00000173208	ABCD2	nonDO	no peaks detected	nonDO	nonDO	nonDO	no peaks detected
ENSG00000117528	ABCD3	nonDO	nonDO	nonDO	DO (decrease signal)	nonDO	nonDO
ENSG00000119688	ABCD4	nonDO	nonDO	DO (decrease signal)	DO (decrease signal)	nonDO	nonDO
ENSG00000204574	ABCF1	nonDO	no peaks detected	nonDO	DO (decrease signal)	nonDO	nonDO
ENSG00000285292	ABCF2-H2BE1	nonDO	no peaks detected	nonDO	no peaks detected	nonDO	nonDO
ENSG00000242159	ABCF2P1	nonDO	no peaks detected	no peaks detected	no peaks detected	nonDO	nonDO
ENSG00000161204	ABCF3	DO (decrease signal)	nonDO	DO (decrease signal)	DO (decrease signal)	nonDO	nonDO
ENSG00000160179	ABCG1	nonDO	no peaks detected	DO (decrease signal)	DO (decrease signal)	DO (decrease signal)	nonDO
ENSG00000118777	ABCG2	nonDO	no peaks detected	nonDO	nonDO	nonDO	nonDO
ENSG00000172350	ABCG4	nonDO	no peaks detected	nonDO	DO (decrease signal)	nonDO	nonDO
ENSG00000143921	ABCG8	nonDO	nonDO	nonDO	no peaks detected	nonDO	nonDO
ENSG00000143994	ABHD1	nonDO	no peaks detected	nonDO	nonDO	nonDO	nonDO
ENSG00000144827	ABHD10	nonDO	no peaks detected	DO (decrease signal)	DO (decrease signal)	nonDO	no peaks detected
ENSG00000106077	ABHD11	nonDO	nonDO	DO (decrease signal)	DO (decrease signal)	DO (decrease signal)	nonDO
ENSG00000100997	ABHD12	nonDO	nonDO	DO (decrease signal)	DO (decrease signal)	DO (decrease signal)	nonDO
ENSG00000248487	ABHD14A	nonDO	no peaks detected	DO (decrease signal)	no peaks detected	nonDO	no peaks detected
ENSG00000114786	ABHD14A-ACY1	nonDO	no peaks detected	DO (decrease signal)	nonDO	nonDO	nonDO
ENSG00000114779	ABHD14B	nonDO	no peaks detected	nonDO	DO (decrease signal)	nonDO	nonDO
ENSG00000204427	ABHD16A	nonDO	no peaks detected	DO (decrease signal)	DO (decrease signal)	nonDO	nonDO
ENSG00000183260	ABHD16B	nonDO	nonDO	nonDO	nonDO	nonDO	nonDO
ENSG00000129968	ABHD17A	nonDO	nonDO	DO (decrease signal)	DO (decrease signal)	nonDO	nonDO
ENSG00000107362	ABHD17B	nonDO	nonDO	DO (decrease signal)	DO (decrease signal)	nonDO	nonDO
ENSG00000136379	ABHD17C	nonDO	no peaks detected	DO (decrease signal)	DO (decrease signal)	nonDO	nonDO
ENSG00000164074	ABHD18	nonDO	no peaks detected	nonDO	no peaks detected	nonDO	nonDO
ENSG00000140526	ABHD2	nonDO	no peaks detected	DO (decrease signal)	DO (decrease signal)	DO (decrease signal)	nonDO
ENSG00000158201	ABHD3	nonDO	no peaks detected	nonDO	no peaks detected	nonDO	nonDO
ENSG00000100439	ABHD4	nonDO	no peaks detected	DO (decrease signal)	DO (decrease signal)	nonDO	nonDO
ENSG00000011198	ABHD5	nonDO	no peaks detected	nonDO	DO (decrease signal)	nonDO	no peaks detected
ENSG00000163686	ABHD6	nonDO	nonDO	nonDO	DO (decrease signal)	nonDO	nonDO
ENSG00000127220	ABHD8	nonDO	nonDO	DO (decrease signal)	DO (decrease signal)	nonDO	nonDO
ENSG00000136754	ABI1	nonDO	nonDO	DO (decrease signal)	DO (decrease signal)	nonDO	nonDO
ENSG00000138443	ABI2	nonDO	no peaks detected	nonDO	DO (decrease signal)	nonDO	nonDO
ENSG00000108798	ABI3	nonDO	nonDO	nonDO	no peaks detected	nonDO	nonDO
ENSG00000154175	ABI3BP	nonDO	nonDO	nonDO	no peaks detected	nonDO	nonDO
ENSG00000097007	ABL1	nonDO	nonDO	DO (decrease signal)	DO (decrease signal)	DO (decrease signal)	nonDO
ENSG00000143322	ABL2	nonDO	nonDO	DO (decrease signal)	DO (decrease signal)	nonDO	nonDO
ENSG00000099204	ABLIM1	nonDO	nonDO	DO (decrease signal)	DO (decrease signal)	nonDO	nonDO
ENSG00000163995	ABLIM2	nonDO	DO (decrease signal)	nonDO	DO (decrease signal)	nonDO	nonDO
ENSG00000173210	ABLIM3	nonDO	nonDO	DO (decrease signal)	nonDO	DO (decrease signal)	nonDO
ENSG00000175164	ABO	nonDO	nonDO	nonDO	nonDO	nonDO	nonDO
ENSG00000159842	ABR	nonDO	nonDO	DO (decrease signal)	DO (decrease signal)	DO (decrease signal)	nonDO
ENSG00000146386	ABRACL	nonDO	nonDO	nonDO	DO (decrease signal)	nonDO	nonDO
ENSG00000163322	ABRAXAS1	nonDO	nonDO	nonDO	DO (decrease signal)	nonDO	nonDO
ENSG00000165660	ABRAXAS2	nonDO	no peaks detected	DO (decrease signal)	DO (decrease signal)	nonDO	nonDO
ENSG00000146109	ABT1	nonDO	no peaks detected	nonDO	DO (decrease signal)	nonDO	no peaks detected
ENSG00000114626	ABTB1	nonDO	nonDO	DO (decrease signal)	DO (decrease signal)	nonDO	nonDO
ENSG00000166016	ABTB2	nonDO	no peaks detected	DO (decrease signal)	DO (decrease signal)	DO (decrease signal)	nonDO
ENSG00000060971	ACAA1	nonDO	no peaks detected	DO (decrease signal)	DO (decrease signal)	DO (decrease signal)	nonDO
ENSG00000167315	ACAA2	nonDO	nonDO	nonDO	DO (decrease signal)	nonDO	nonDO
ENSG00000278540	ACACA	nonDO	no peaks detected	DO (decrease signal)	DO (decrease signal)	nonDO	DO (decrease signal)
ENSG00000076555	ACACB	nonDO	nonDO	DO (increase signal)	DO (decrease signal)	nonDO	nonDO
ENSG00000111271	ACAD10	nonDO	nonDO	DO (decrease signal)	nonDO	DO (decrease signal)	nonDO
ENSG00000151498	ACAD8	nonDO	no peaks detected	DO (decrease signal)	DO (decrease signal)	DO (decrease signal)	nonDO
ENSG00000177646	ACAD9	nonDO	nonDO	nonDO	DO (decrease signal)	nonDO	nonDO
ENSG00000117054	ACADM	nonDO	nonDO	nonDO	DO (decrease signal)	nonDO	nonDO
ENSG00000122971	ACADS	nonDO	no peaks detected	DO (decrease signal)	DO (decrease signal)	nonDO	nonDO
ENSG00000196177	ACADSB	nonDO	no peaks detected	DO (decrease signal)	nonDO	nonDO	nonDO
ENSG00000072778	ACADVL	nonDO	nonDO	no peaks detected	DO (decrease signal)	DO (decrease signal)	nonDO
ENSG00000157766	ACAN	nonDO	DO (decrease signal)	nonDO	nonDO	nonDO	nonDO
ENSG00000072818	ACAP1	nonDO	no peaks detected	nonDO	DO (decrease signal)	nonDO	nonDO
ENSG00000114331	ACAP2	nonDO	no peaks detected	DO (decrease signal)	DO (decrease signal)	nonDO	nonDO
ENSG00000131584	ACAP3	nonDO	nonDO	DO (decrease signal)	DO (decrease signal)	nonDO	nonDO
ENSG00000075239	ACAT1	nonDO	no peaks detected	DO (decrease signal)	DO (decrease signal)	nonDO	nonDO
ENSG00000120437	ACAT2	nonDO	no peaks detected	DO (decrease signal)	nonDO	nonDO	nonDO
ENSG00000182827	ACBD3	nonDO	nonDO	nonDO	DO (decrease signal)	nonDO	nonDO
ENSG00000181513	ACBD4	nonDO	no peaks detected	DO (decrease signal)	DO (decrease signal)	nonDO	nonDO
ENSG00000107897	ACBD5	nonDO	nonDO	DO (decrease signal)	DO (decrease signal)	nonDO	nonDO
ENSG00000230124	ACBD6	nonDO	nonDO	DO (decrease signal)	DO (decrease signal)	nonDO	nonDO
ENSG00000176244	ACBD7	nonDO	no peaks detected	nonDO	DO (decrease signal)	nonDO	nonDO
ENSG00000102977	ACD	nonDO	nonDO	nonDO	DO (decrease signal)	nonDO	nonDO
ENSG00000159640	ACE	nonDO	nonDO	nonDO	nonDO	nonDO	nonDO
ENSG00000167769	ACER1	nonDO	no peaks detected	nonDO	no peaks detected	nonDO	nonDO
ENSG00000177076	ACER2	nonDO	nonDO	DO (decrease signal)	DO (decrease signal)	nonDO	nonDO
ENSG00000078124	ACER3	nonDO	nonDO	DO (decrease signal)	DO (decrease signal)	DO (decrease signal)	nonDO
ENSG00000087085	ACHE	nonDO	nonDO	nonDO	nonDO	nonDO	nonDO
ENSG00000100813	ACIN1	nonDO	no peaks detected	DO (decrease signal)	DO (decrease signal)	nonDO	nonDO
ENSG00000144476	ACKR3	nonDO	nonDO	DO (decrease signal)	DO (decrease signal)	DO (decrease signal)	nonDO
ENSG00000131473	ACLY	nonDO	nonDO	DO (decrease signal)	DO (decrease signal)	nonDO	nonDO
ENSG00000227411	ACNATP	nonDO	no peaks detected	nonDO	no peaks detected	nonDO	no peaks detected
ENSG00000122729	ACO1	nonDO	nonDO	nonDO	DO (decrease signal)	nonDO	nonDO
ENSG00000100412	ACO2	nonDO	nonDO	DO (decrease signal)	DO (decrease signal)	DO (decrease signal)	nonDO
ENSG00000162390	ACOT11	nonDO	no peaks detected	DO (decrease signal)	DO (decrease signal)	DO (decrease signal)	nonDO
ENSG00000172497	ACOT12	nonDO	no peaks detected	DO (decrease signal)	no peaks detected	DO (decrease signal)	nonDO
ENSG00000097021	ACOT7	DO (decrease signal)	nonDO	DO (decrease signal)	DO (decrease signal)	DO (decrease signal)	nonDO
ENSG00000101473	ACOT8	nonDO	no peaks detected	DO (decrease signal)	DO (decrease signal)	nonDO	nonDO
ENSG00000123130	ACOT9	nonDO	no peaks detected	DO (decrease signal)	DO (decrease signal)	nonDO	nonDO
ENSG00000161533	ACOX1	nonDO	no peaks detected	DO (decrease signal)	DO (decrease signal)	DO (decrease signal)	nonDO
ENSG00000168306	ACOX2	nonDO	nonDO	nonDO	nonDO	nonDO	nonDO
ENSG00000087008	ACOX3	nonDO	nonDO	DO (decrease signal)	DO (decrease signal)	DO (decrease signal)	nonDO
ENSG00000153093	ACOXL	nonDO	no peaks detected	DO (decrease signal)	DO (decrease signal)	nonDO	nonDO
ENSG00000134575	ACP2	nonDO	nonDO	DO (decrease signal)	nonDO	nonDO	nonDO
ENSG00000014257	ACP3	nonDO	no peaks detected	DO (decrease signal)	DO (decrease signal)	nonDO	nonDO
ENSG00000142513	ACP4	nonDO	no peaks detected	DO (decrease signal)	no peaks detected	nonDO	nonDO
ENSG00000162836	ACP6	nonDO	no peaks detected	DO (decrease signal)	DO (decrease signal)	nonDO	nonDO
ENSG00000183760	ACP7	nonDO	DO (decrease signal)	nonDO	nonDO	nonDO	nonDO
ENSG00000100312	ACR	nonDO	no peaks detected	no peaks detected	no peaks detected	no peaks detected	nonDO
ENSG00000111644	ACRBP	nonDO	no peaks detected	nonDO	no peaks detected	nonDO	nonDO
ENSG00000103740	ACSBG1	nonDO	no peaks detected	DO (decrease signal)	nonDO	DO (decrease signal)	nonDO
ENSG00000167107	ACSF2	nonDO	nonDO	DO (decrease signal)	DO (decrease signal)	nonDO	nonDO
ENSG00000176715	ACSF3	nonDO	nonDO	nonDO	DO (decrease signal)	DO (decrease signal)	nonDO
ENSG00000151726	ACSL1	nonDO	no peaks detected	DO (decrease signal)	DO (decrease signal)	DO (decrease signal)	nonDO
ENSG00000123983	ACSL3	nonDO	nonDO	DO (decrease signal)	DO (decrease signal)	nonDO	nonDO
ENSG00000068366	ACSL4	nonDO	no peaks detected	no peaks detected	DO (decrease signal)	nonDO	nonDO
ENSG00000197142	ACSL5	nonDO	nonDO	DO (decrease signal)	no peaks detected	nonDO	nonDO
ENSG00000164398	ACSL6	nonDO	nonDO	no peaks detected	DO (decrease signal)	nonDO	nonDO
ENSG00000005187	ACSM3	nonDO	nonDO	DO (decrease signal)	nonDO	nonDO	nonDO
ENSG00000183549	ACSM5	nonDO	no peaks detected	DO (decrease signal)	no peaks detected	nonDO	nonDO
ENSG00000173124	ACSM6	nonDO	nonDO	nonDO	no peaks detected	nonDO	nonDO
ENSG00000154930	ACSS1	nonDO	no peaks detected	DO (decrease signal)	nonDO	DO (decrease signal)	nonDO
ENSG00000131069	ACSS2	nonDO	nonDO	DO (decrease signal)	DO (decrease signal)	nonDO	nonDO
ENSG00000111058	ACSS3	nonDO	no peaks detected	DO (decrease signal)	no peaks detected	nonDO	nonDO
ENSG00000143632	ACTA1	nonDO	nonDO	nonDO	nonDO	nonDO	nonDO
ENSG00000075624	ACTB	nonDO	nonDO	DO (decrease signal)	DO (decrease signal)	nonDO	nonDO
ENSG00000159251	ACTC1	nonDO	DO (decrease signal)	no peaks detected	no peaks detected	no peaks detected	no peaks detected
ENSG00000172900	ACTE1P	nonDO	DO (decrease signal)	nonDO	no peaks detected	nonDO	nonDO
ENSG00000184009	ACTG1	nonDO	no peaks detected	DO (decrease signal)	DO (decrease signal)	nonDO	nonDO
ENSG00000259315	ACTG1P17	nonDO	no peaks detected	DO (decrease signal)	nonDO	nonDO	nonDO
ENSG00000230362	ACTG1P23	nonDO	no peaks detected	no peaks detected	no peaks detected	no peaks detected	no peaks detected
ENSG00000226359	ACTG1P24	nonDO	no peaks detected	nonDO	no peaks detected	no peaks detected	no peaks detected
ENSG00000234996	ACTG1P25	nonDO	no peaks detected	nonDO	nonDO	nonDO	nonDO
ENSG00000163017	ACTG2	nonDO	no peaks detected	no peaks detected	no peaks detected	no peaks detected	no peaks detected
ENSG00000288649	ACTL10	nonDO	no peaks detected	no peaks detected	no peaks detected	no peaks detected	nonDO
ENSG00000234667	ACTL11P	nonDO	no peaks detected	no peaks detected	no peaks detected	no peaks detected	nonDO
ENSG00000136518	ACTL6A	nonDO	no peaks detected	DO (decrease signal)	DO (decrease signal)	nonDO	nonDO
ENSG00000077080	ACTL6B	nonDO	nonDO	nonDO	nonDO	nonDO	nonDO
ENSG00000187003	ACTL7A	nonDO	no peaks detected	no peaks detected	no peaks detected	no peaks detected	nonDO
ENSG00000148156	ACTL7B	nonDO	no peaks detected	nonDO	no peaks detected	no peaks detected	nonDO
ENSG00000117148	ACTL8	nonDO	DO (decrease signal)	nonDO	no peaks detected	no peaks detected	nonDO
ENSG00000181786	ACTL9	nonDO	DO (decrease signal)	no peaks detected	no peaks detected	no peaks detected	nonDO
ENSG00000072110	ACTN1	nonDO	nonDO	DO (decrease signal)	DO (decrease signal)	DO (decrease signal)	nonDO
ENSG00000077522	ACTN2	nonDO	DO (decrease signal)	nonDO	no peaks detected	nonDO	nonDO
ENSG00000248746	ACTN3	nonDO	no peaks detected	nonDO	nonDO	nonDO	nonDO
ENSG00000130402	ACTN4	nonDO	nonDO	DO (decrease signal)	DO (decrease signal)	DO (decrease signal)	nonDO
ENSG00000213493	ACTN4P1	nonDO	no peaks detected	no peaks detected	nonDO	no peaks detected	nonDO
ENSG00000138107	ACTR1A	nonDO	no peaks detected	DO (decrease signal)	nonDO	nonDO	nonDO
ENSG00000115073	ACTR1B	nonDO	nonDO	DO (decrease signal)	DO (decrease signal)	nonDO	nonDO
ENSG00000115091	ACTR3	nonDO	no peaks detected	DO (decrease signal)	DO (decrease signal)	nonDO	nonDO
ENSG00000133627	ACTR3B	nonDO	nonDO	nonDO	DO (decrease signal)	nonDO	nonDO
ENSG00000106526	ACTR3C	nonDO	nonDO	nonDO	DO (decrease signal)	DO (decrease signal)	nonDO
ENSG00000101442	ACTR5	DO (decrease signal)	nonDO	DO (decrease signal)	DO (decrease signal)	nonDO	nonDO
ENSG00000075089	ACTR6	nonDO	no peaks detected	nonDO	DO (decrease signal)	nonDO	nonDO
ENSG00000113812	ACTR8	nonDO	nonDO	DO (decrease signal)	DO (decrease signal)	nonDO	nonDO
ENSG00000169717	ACTRT2	nonDO	DO (decrease signal)	nonDO	nonDO	nonDO	nonDO
ENSG00000115170	ACVR1	nonDO	no peaks detected	DO (decrease signal)	nonDO	DO (decrease signal)	nonDO
ENSG00000135503	ACVR1B	nonDO	nonDO	DO (decrease signal)	DO (decrease signal)	nonDO	nonDO
ENSG00000123612	ACVR1C	nonDO	nonDO	no peaks detected	DO (decrease signal)	nonDO	no peaks detected
ENSG00000121989	ACVR2A	nonDO	no peaks detected	nonDO	DO (decrease signal)	nonDO	nonDO
ENSG00000114739	ACVR2B	nonDO	nonDO	nonDO	DO (decrease signal)	nonDO	nonDO
ENSG00000229589	ACVR2B-AS1	nonDO	no peaks detected	no peaks detected	no peaks detected	no peaks detected	nonDO
ENSG00000139567	ACVRL1	nonDO	nonDO	nonDO	nonDO	nonDO	nonDO
ENSG00000243989	ACY1	nonDO	nonDO	DO (decrease signal)	nonDO	nonDO	nonDO
ENSG00000132744	ACY3	nonDO	no peaks detected	nonDO	no peaks detected	nonDO	nonDO
ENSG00000119640	ACYP1	nonDO	no peaks detected	nonDO	DO (decrease signal)	nonDO	no peaks detected
ENSG00000170634	ACYP2	nonDO	no peaks detected	DO (decrease signal)	DO (decrease signal)	nonDO	nonDO
ENSG00000196839	ADA	nonDO	no peaks detected	nonDO	DO (decrease signal)	nonDO	nonDO
ENSG00000093072	ADA2	nonDO	no peaks detected	nonDO	nonDO	nonDO	nonDO
ENSG00000140955	ADAD2	nonDO	no peaks detected	nonDO	nonDO	no peaks detected	nonDO
ENSG00000137845	ADAM10	nonDO	nonDO	DO (decrease signal)	DO (decrease signal)	nonDO	nonDO
ENSG00000073670	ADAM11	nonDO	nonDO	DO (decrease signal)	DO (decrease signal)	nonDO	nonDO
ENSG00000148848	ADAM12	nonDO	DO (decrease signal)	nonDO	nonDO	nonDO	nonDO
ENSG00000143537	ADAM15	nonDO	nonDO	DO (decrease signal)	DO (decrease signal)	nonDO	nonDO
ENSG00000151694	ADAM17	nonDO	no peaks detected	DO (decrease signal)	DO (decrease signal)	nonDO	nonDO
ENSG00000135074	ADAM19	nonDO	DO (decrease signal)	nonDO	nonDO	nonDO	nonDO
ENSG00000139985	ADAM21	nonDO	nonDO	no peaks detected	no peaks detected	nonDO	no peaks detected
ENSG00000235812	ADAM21P1	nonDO	no peaks detected	no peaks detected	no peaks detected	no peaks detected	no peaks detected
ENSG00000008277	ADAM22	nonDO	no peaks detected	DO (decrease signal)	DO (decrease signal)	nonDO	nonDO
ENSG00000114948	ADAM23	nonDO	nonDO	nonDO	DO (decrease signal)	nonDO	nonDO
ENSG00000214607	ADAM24P	nonDO	no peaks detected	nonDO	no peaks detected	nonDO	nonDO
ENSG00000042980	ADAM28	nonDO	no peaks detected	nonDO	no peaks detected	nonDO	no peaks detected
ENSG00000168594	ADAM29	nonDO	no peaks detected	no peaks detected	no peaks detected	nonDO	nonDO
ENSG00000197140	ADAM32	nonDO	nonDO	nonDO	no peaks detected	nonDO	nonDO
ENSG00000149451	ADAM33	nonDO	DO (decrease signal)	nonDO	nonDO	nonDO	nonDO
ENSG00000196115	ADAM5	nonDO	no peaks detected	nonDO	nonDO	no peaks detected	no peaks detected
ENSG00000271968	ADAM6	nonDO	DO (decrease signal)	nonDO	nonDO	no peaks detected	nonDO
ENSG00000151651	ADAM8	nonDO	nonDO	nonDO	DO (decrease signal)	DO (decrease signal)	nonDO
ENSG00000168615	ADAM9	nonDO	nonDO	DO (decrease signal)	DO (decrease signal)	nonDO	nonDO
ENSG00000154734	ADAMTS1	nonDO	no peaks detected	DO (decrease signal)	DO (decrease signal)	nonDO	nonDO
ENSG00000142303	ADAMTS10	nonDO	DO (decrease signal)	nonDO	no peaks detected	nonDO	nonDO
ENSG00000151388	ADAMTS12	nonDO	nonDO	DO (decrease signal)	nonDO	DO (decrease signal)	nonDO
ENSG00000160323	ADAMTS13	nonDO	no peaks detected	DO (decrease signal)	nonDO	nonDO	nonDO
ENSG00000138316	ADAMTS14	nonDO	DO (decrease signal)	nonDO	nonDO	nonDO	nonDO
ENSG00000166106	ADAMTS15	nonDO	nonDO	nonDO	DO (decrease signal)	nonDO	nonDO
ENSG00000145536	ADAMTS16	nonDO	DO (decrease signal)	nonDO	nonDO	nonDO	nonDO
ENSG00000250579	ADAMTS16-DT	nonDO	no peaks detected	nonDO	no peaks detected	nonDO	nonDO
ENSG00000140470	ADAMTS17	nonDO	nonDO	DO (decrease signal)	DO (decrease signal)	nonDO	nonDO
ENSG00000140873	ADAMTS18	nonDO	DO (decrease signal)	nonDO	nonDO	nonDO	nonDO
ENSG00000145808	ADAMTS19	nonDO	DO (decrease signal)	nonDO	no peaks detected	nonDO	no peaks detected
ENSG00000249421	ADAMTS19-AS1	nonDO	nonDO	nonDO	no peaks detected	no peaks detected	nonDO
ENSG00000087116	ADAMTS2	nonDO	DO (decrease signal)	nonDO	nonDO	nonDO	nonDO
ENSG00000173157	ADAMTS20	nonDO	DO (decrease signal)	nonDO	DO (decrease signal)	nonDO	nonDO
ENSG00000156140	ADAMTS3	nonDO	no peaks detected	nonDO	DO (decrease signal)	DO (decrease signal)	nonDO
ENSG00000158859	ADAMTS4	nonDO	no peaks detected	nonDO	no peaks detected	nonDO	nonDO
ENSG00000154736	ADAMTS5	nonDO	nonDO	nonDO	DO (decrease signal)	nonDO	nonDO
ENSG00000049192	ADAMTS6	nonDO	nonDO	nonDO	nonDO	nonDO	nonDO
ENSG00000136378	ADAMTS7	nonDO	nonDO	nonDO	DO (decrease signal)	nonDO	nonDO
ENSG00000274376	ADAMTS7P1	nonDO	nonDO	nonDO	nonDO	nonDO	nonDO
ENSG00000261143	ADAMTS7P3	nonDO	nonDO	nonDO	nonDO	nonDO	nonDO
ENSG00000218052	ADAMTS7P4	nonDO	nonDO	DO (decrease signal)	nonDO	nonDO	nonDO
ENSG00000134917	ADAMTS8	nonDO	DO (decrease signal)	nonDO	nonDO	nonDO	nonDO
ENSG00000163638	ADAMTS9	nonDO	DO (decrease signal)	nonDO	nonDO	nonDO	nonDO
ENSG00000241684	ADAMTS9-AS2	nonDO	nonDO	nonDO	nonDO	nonDO	nonDO
ENSG00000178031	ADAMTSL1	nonDO	DO (decrease signal)	nonDO	nonDO	nonDO	nonDO
ENSG00000197859	ADAMTSL2	nonDO	DO (decrease signal)	nonDO	DO (decrease signal)	nonDO	nonDO
ENSG00000156218	ADAMTSL3	nonDO	DO (decrease signal)	nonDO	nonDO	nonDO	nonDO
ENSG00000143382	ADAMTSL4	nonDO	nonDO	DO (decrease signal)	DO (decrease signal)	nonDO	nonDO
ENSG00000185761	ADAMTSL5	nonDO	nonDO	nonDO	nonDO	nonDO	nonDO
ENSG00000105963	ADAP1	nonDO	nonDO	nonDO	DO (decrease signal)	DO (decrease signal)	nonDO
ENSG00000184060	ADAP2	nonDO	no peaks detected	nonDO	DO (decrease signal)	nonDO	nonDO
ENSG00000160710	ADAR	nonDO	no peaks detected	DO (decrease signal)	DO (decrease signal)	nonDO	nonDO
ENSG00000197381	ADARB1	nonDO	no peaks detected	DO (decrease signal)	DO (decrease signal)	DO (decrease signal)	nonDO
ENSG00000185736	ADARB2	nonDO	nonDO	DO (decrease signal)	DO (decrease signal)	DO (decrease signal)	nonDO
ENSG00000189007	ADAT2	nonDO	no peaks detected	nonDO	no peaks detected	nonDO	nonDO
ENSG00000213638	ADAT3	nonDO	no peaks detected	DO (decrease signal)	DO (decrease signal)	nonDO	nonDO
ENSG00000063761	ADCK1	nonDO	no peaks detected	DO (decrease signal)	DO (decrease signal)	nonDO	nonDO
ENSG00000133597	ADCK2	nonDO	nonDO	DO (decrease signal)	DO (decrease signal)	DO (decrease signal)	nonDO
ENSG00000173137	ADCK5	nonDO	nonDO	nonDO	DO (decrease signal)	nonDO	nonDO
ENSG00000164742	ADCY1	nonDO	nonDO	DO (decrease signal)	DO (decrease signal)	DO (decrease signal)	nonDO
ENSG00000143199	ADCY10	nonDO	no peaks detected	DO (decrease signal)	nonDO	DO (decrease signal)	nonDO
ENSG00000161912	ADCY10P1	nonDO	no peaks detected	no peaks detected	no peaks detected	nonDO	nonDO
ENSG00000078295	ADCY2	nonDO	DO (decrease signal)	nonDO	nonDO	nonDO	nonDO
ENSG00000138031	ADCY3	nonDO	no peaks detected	DO (decrease signal)	DO (decrease signal)	DO (decrease signal)	nonDO
ENSG00000129467	ADCY4	nonDO	nonDO	nonDO	nonDO	nonDO	nonDO
ENSG00000173175	ADCY5	nonDO	nonDO	DO (decrease signal)	DO (decrease signal)	nonDO	nonDO
ENSG00000174233	ADCY6	nonDO	nonDO	DO (decrease signal)	DO (decrease signal)	DO (decrease signal)	nonDO
ENSG00000257660	ADCY6-DT	nonDO	no peaks detected	no peaks detected	no peaks detected	nonDO	no peaks detected
ENSG00000121281	ADCY7	nonDO	no peaks detected	nonDO	DO (decrease signal)	nonDO	nonDO
ENSG00000155897	ADCY8	nonDO	DO (decrease signal)	nonDO	nonDO	nonDO	nonDO
ENSG00000162104	ADCY9	nonDO	no peaks detected	DO (decrease signal)	DO (decrease signal)	nonDO	nonDO
ENSG00000141433	ADCYAP1	nonDO	DO (decrease signal)	no peaks detected	nonDO	nonDO	no peaks detected
ENSG00000078549	ADCYAP1R1	nonDO	DO (decrease signal)	nonDO	nonDO	nonDO	nonDO
ENSG00000087274	ADD1	nonDO	nonDO	DO (decrease signal)	DO (decrease signal)	DO (decrease signal)	nonDO
ENSG00000075340	ADD2	nonDO	nonDO	nonDO	nonDO	nonDO	nonDO
ENSG00000148700	ADD3	nonDO	no peaks detected	nonDO	DO (decrease signal)	nonDO	nonDO
ENSG00000203876	ADD3-AS1	nonDO	no peaks detected	nonDO	nonDO	DO (decrease signal)	nonDO
ENSG00000118492	ADGB	nonDO	nonDO	no peaks detected	nonDO	nonDO	nonDO
ENSG00000197177	ADGRA1	nonDO	DO (decrease signal)	nonDO	nonDO	nonDO	nonDO
ENSG00000020181	ADGRA2	nonDO	nonDO	DO (decrease signal)	nonDO	nonDO	nonDO
ENSG00000152990	ADGRA3	nonDO	no peaks detected	nonDO	DO (decrease signal)	nonDO	nonDO
ENSG00000181790	ADGRB1	nonDO	DO (decrease signal)	nonDO	DO (decrease signal)	nonDO	nonDO
ENSG00000121753	ADGRB2	nonDO	nonDO	nonDO	DO (decrease signal)	nonDO	nonDO
ENSG00000135298	ADGRB3	nonDO	nonDO	nonDO	DO (decrease signal)	nonDO	nonDO
ENSG00000111452	ADGRD1	nonDO	DO (decrease signal)	nonDO	DO (decrease signal)	DO (decrease signal)	nonDO
ENSG00000180264	ADGRD2	nonDO	nonDO	nonDO	nonDO	nonDO	nonDO
ENSG00000174837	ADGRE1	nonDO	nonDO	no peaks detected	no peaks detected	no peaks detected	nonDO
ENSG00000127507	ADGRE2	nonDO	DO (decrease signal)	nonDO	nonDO	nonDO	nonDO
ENSG00000131355	ADGRE3	nonDO	DO (decrease signal)	DO (decrease signal)	DO (decrease signal)	nonDO	nonDO
ENSG00000268758	ADGRE4P	nonDO	nonDO	no peaks detected	nonDO	no peaks detected	no peaks detected
ENSG00000123146	ADGRE5	nonDO	nonDO	DO (decrease signal)	DO (decrease signal)	nonDO	nonDO
ENSG00000173567	ADGRF3	nonDO	no peaks detected	no peaks detected	no peaks detected	nonDO	no peaks detected
ENSG00000069122	ADGRF5	nonDO	no peaks detected	nonDO	nonDO	DO (decrease signal)	nonDO
ENSG00000227582	ADGRF5P1	nonDO	nonDO	nonDO	nonDO	nonDO	no peaks detected
ENSG00000205336	ADGRG1	nonDO	no peaks detected	DO (decrease signal)	DO (decrease signal)	DO (decrease signal)	nonDO
ENSG00000173698	ADGRG2	nonDO	DO (decrease signal)	nonDO	nonDO	nonDO	nonDO
ENSG00000182885	ADGRG3	nonDO	no peaks detected	DO (decrease signal)	no peaks detected	nonDO	nonDO
ENSG00000159618	ADGRG5	nonDO	nonDO	no peaks detected	nonDO	nonDO	nonDO
ENSG00000112414	ADGRG6	nonDO	nonDO	DO (decrease signal)	DO (decrease signal)	DO (decrease signal)	nonDO
ENSG00000144820	ADGRG7	nonDO	nonDO	nonDO	nonDO	nonDO	nonDO
ENSG00000072071	ADGRL1	nonDO	nonDO	DO (decrease signal)	DO (decrease signal)	nonDO	nonDO
ENSG00000267169	ADGRL1-AS1	nonDO	no peaks detected	DO (decrease signal)	no peaks detected	nonDO	no peaks detected
ENSG00000117114	ADGRL2	nonDO	DO (decrease signal)	DO (decrease signal)	DO (decrease signal)	nonDO	nonDO
ENSG00000150471	ADGRL3	nonDO	DO (decrease signal)	nonDO	DO (decrease signal)	nonDO	nonDO
ENSG00000162618	ADGRL4	nonDO	no peaks detected	nonDO	no peaks detected	nonDO	nonDO
ENSG00000164199	ADGRV1	nonDO	nonDO	DO (decrease signal)	DO (decrease signal)	DO (decrease signal)	nonDO
ENSG00000197894	ADH5	nonDO	no peaks detected	nonDO	DO (decrease signal)	no peaks detected	nonDO
ENSG00000196344	ADH7	nonDO	no peaks detected	nonDO	no peaks detected	nonDO	no peaks detected
ENSG00000182551	ADI1	nonDO	nonDO	DO (decrease signal)	DO (decrease signal)	nonDO	nonDO
ENSG00000182035	ADIG	nonDO	no peaks detected	nonDO	no peaks detected	nonDO	nonDO
ENSG00000181092	ADIPOQ	nonDO	nonDO	no peaks detected	no peaks detected	nonDO	nonDO
ENSG00000159346	ADIPOR1	nonDO	no peaks detected	DO (decrease signal)	DO (decrease signal)	nonDO	nonDO
ENSG00000006831	ADIPOR2	nonDO	no peaks detected	DO (decrease signal)	DO (decrease signal)	nonDO	nonDO
ENSG00000148671	ADIRF	nonDO	no peaks detected	nonDO	no peaks detected	no peaks detected	no peaks detected
ENSG00000156110	ADK	nonDO	no peaks detected	DO (decrease signal)	DO (decrease signal)	nonDO	nonDO
ENSG00000148926	ADM	nonDO	no peaks detected	DO (decrease signal)	nonDO	no peaks detected	nonDO
ENSG00000128165	ADM2	nonDO	no peaks detected	DO (decrease signal)	DO (decrease signal)	nonDO	nonDO
ENSG00000224420	ADM5	nonDO	no peaks detected	no peaks detected	no peaks detected	nonDO	nonDO
ENSG00000101126	ADNP	nonDO	nonDO	DO (decrease signal)	DO (decrease signal)	DO (decrease signal)	nonDO
ENSG00000259456	ADNP-AS1	nonDO	no peaks detected	DO (decrease signal)	no peaks detected	nonDO	no peaks detected
ENSG00000101544	ADNP2	nonDO	no peaks detected	DO (decrease signal)	DO (decrease signal)	nonDO	nonDO
ENSG00000163485	ADORA1	nonDO	nonDO	nonDO	nonDO	nonDO	nonDO
ENSG00000178803	ADORA2A-AS1	nonDO	no peaks detected	nonDO	no peaks detected	nonDO	nonDO
ENSG00000170425	ADORA2B	nonDO	no peaks detected	DO (decrease signal)	DO (decrease signal)	DO (decrease signal)	nonDO
ENSG00000159322	ADPGK	nonDO	no peaks detected	nonDO	DO (decrease signal)	nonDO	nonDO
ENSG00000260898	ADPGK-AS1	nonDO	no peaks detected	DO (decrease signal)	DO (decrease signal)	nonDO	no peaks detected
ENSG00000144843	ADPRH	nonDO	no peaks detected	DO (decrease signal)	no peaks detected	nonDO	nonDO
ENSG00000153531	ADPRHL1	nonDO	nonDO	DO (decrease signal)	DO (decrease signal)	nonDO	nonDO
ENSG00000116863	ADPRS	nonDO	no peaks detected	DO (decrease signal)	DO (decrease signal)	nonDO	nonDO
ENSG00000120907	ADRA1A	nonDO	nonDO	nonDO	nonDO	nonDO	nonDO
ENSG00000170214	ADRA1B	nonDO	DO (decrease signal)	no peaks detected	nonDO	no peaks detected	nonDO
ENSG00000171873	ADRA1D	DO (decrease signal)	DO (decrease signal)	nonDO	nonDO	nonDO	nonDO
ENSG00000150594	ADRA2A	nonDO	nonDO	nonDO	DO (decrease signal)	nonDO	nonDO
ENSG00000274286	ADRA2B	nonDO	nonDO	nonDO	DO (decrease signal)	nonDO	nonDO
ENSG00000184160	ADRA2C	DO (decrease signal)	no peaks detected	nonDO	DO (decrease signal)	nonDO	nonDO
ENSG00000043591	ADRB1	nonDO	no peaks detected	nonDO	DO (decrease signal)	nonDO	nonDO
ENSG00000169252	ADRB2	nonDO	nonDO	DO (decrease signal)	DO (decrease signal)	DO (decrease signal)	nonDO
ENSG00000188778	ADRB3	nonDO	no peaks detected	nonDO	no peaks detected	no peaks detected	nonDO
ENSG00000130706	ADRM1	nonDO	nonDO	DO (decrease signal)	DO (decrease signal)	DO (decrease signal)	nonDO
ENSG00000239900	ADSL	nonDO	no peaks detected	DO (decrease signal)	DO (decrease signal)	nonDO	nonDO
ENSG00000185100	ADSS1	nonDO	nonDO	DO (decrease signal)	DO (decrease signal)	DO (decrease signal)	nonDO
ENSG00000035687	ADSS2	nonDO	nonDO	DO (decrease signal)	DO (decrease signal)	nonDO	nonDO
ENSG00000111863	ADTRP	nonDO	no peaks detected	DO (decrease signal)	no peaks detected	nonDO	nonDO
ENSG00000106624	AEBP1	nonDO	nonDO	nonDO	DO (decrease signal)	nonDO	nonDO
ENSG00000139154	AEBP2	nonDO	nonDO	DO (decrease signal)	DO (decrease signal)	nonDO	nonDO
ENSG00000181026	AEN	nonDO	no peaks detected	DO (decrease signal)	DO (decrease signal)	DO (decrease signal)	DO (decrease signal)
ENSG00000196526	AFAP1	nonDO	nonDO	nonDO	DO (decrease signal)	nonDO	nonDO
ENSG00000272620	AFAP1-AS1	nonDO	nonDO	nonDO	no peaks detected	nonDO	nonDO
ENSG00000157510	AFAP1L1	nonDO	no peaks detected	nonDO	DO (decrease signal)	nonDO	nonDO
ENSG00000169129	AFAP1L2	nonDO	nonDO	nonDO	DO (decrease signal)	DO (decrease signal)	nonDO
ENSG00000130396	AFDN	nonDO	nonDO	DO (decrease signal)	DO (decrease signal)	DO (decrease signal)	nonDO
ENSG00000172493	AFF1	nonDO	no peaks detected	DO (decrease signal)	DO (decrease signal)	DO (decrease signal)	nonDO
ENSG00000155966	AFF2	nonDO	nonDO	nonDO	nonDO	nonDO	nonDO
ENSG00000144218	AFF3	nonDO	no peaks detected	DO (decrease signal)	DO (decrease signal)	DO (decrease signal)	nonDO
ENSG00000072364	AFF4	nonDO	no peaks detected	DO (decrease signal)	DO (decrease signal)	nonDO	nonDO
ENSG00000135537	AFG1L	nonDO	no peaks detected	DO (decrease signal)	DO (decrease signal)	nonDO	nonDO
ENSG00000223959	AFG3L1P	nonDO	nonDO	DO (decrease signal)	nonDO	nonDO	nonDO
ENSG00000141385	AFG3L2	nonDO	nonDO	DO (decrease signal)	DO (decrease signal)	nonDO	nonDO
ENSG00000079557	AFM	nonDO	no peaks detected	nonDO	no peaks detected	nonDO	no peaks detected
ENSG00000183077	AFMID	nonDO	no peaks detected	DO (decrease signal)	nonDO	nonDO	nonDO
ENSG00000038002	AGA	nonDO	no peaks detected	DO (decrease signal)	DO (decrease signal)	nonDO	nonDO
ENSG00000157985	AGAP1	nonDO	nonDO	DO (decrease signal)	DO (decrease signal)	DO (decrease signal)	nonDO
ENSG00000265018	AGAP12P	nonDO	no peaks detected	nonDO	no peaks detected	nonDO	nonDO
ENSG00000135439	AGAP2	nonDO	DO (decrease signal)	nonDO	nonDO	nonDO	nonDO
ENSG00000255737	AGAP2-AS1	nonDO	no peaks detected	nonDO	DO (decrease signal)	nonDO	nonDO
ENSG00000133612	AGAP3	nonDO	nonDO	DO (decrease signal)	DO (decrease signal)	DO (decrease signal)	nonDO
ENSG00000188234	AGAP4	nonDO	no peaks detected	DO (decrease signal)	no peaks detected	nonDO	nonDO
ENSG00000172650	AGAP5	nonDO	no peaks detected	DO (decrease signal)	no peaks detected	nonDO	nonDO
ENSG00000273540	AGBL1	nonDO	nonDO	nonDO	nonDO	nonDO	nonDO
ENSG00000165923	AGBL2	nonDO	no peaks detected	nonDO	no peaks detected	no peaks detected	nonDO
ENSG00000146856	AGBL3	nonDO	no peaks detected	DO (decrease signal)	DO (decrease signal)	nonDO	nonDO
ENSG00000186094	AGBL4	nonDO	nonDO	DO (decrease signal)	DO (decrease signal)	nonDO	nonDO
ENSG00000084693	AGBL5	nonDO	no peaks detected	nonDO	DO (decrease signal)	nonDO	nonDO
ENSG00000231636	AGBL5-AS1	nonDO	no peaks detected	nonDO	no peaks detected	nonDO	nonDO
ENSG00000173744	AGFG1	nonDO	nonDO	nonDO	DO (decrease signal)	nonDO	nonDO
ENSG00000106351	AGFG2	DO (decrease signal)	nonDO	DO (decrease signal)	DO (decrease signal)	DO (decrease signal)	nonDO
ENSG00000164252	AGGF1	nonDO	nonDO	nonDO	DO (decrease signal)	nonDO	nonDO
ENSG00000261689	AGGF1P4	nonDO	no peaks detected	no peaks detected	no peaks detected	nonDO	nonDO
ENSG00000006530	AGK	nonDO	nonDO	DO (decrease signal)	DO (decrease signal)	nonDO	nonDO
ENSG00000162688	AGL	nonDO	no peaks detected	DO (decrease signal)	DO (decrease signal)	nonDO	nonDO
ENSG00000187546	AGMO	nonDO	nonDO	nonDO	DO (decrease signal)	nonDO	nonDO
ENSG00000092847	AGO1	nonDO	no peaks detected	nonDO	DO (decrease signal)	nonDO	nonDO
ENSG00000123908	AGO2	nonDO	nonDO	DO (decrease signal)	DO (decrease signal)	DO (decrease signal)	nonDO
ENSG00000126070	AGO3	nonDO	nonDO	nonDO	DO (decrease signal)	nonDO	nonDO
ENSG00000134698	AGO4	nonDO	no peaks detected	DO (decrease signal)	DO (decrease signal)	nonDO	nonDO
ENSG00000204310	AGPAT1	nonDO	no peaks detected	DO (decrease signal)	DO (decrease signal)	nonDO	nonDO
ENSG00000169692	AGPAT2	nonDO	nonDO	DO (decrease signal)	DO (decrease signal)	nonDO	nonDO
ENSG00000160216	AGPAT3	nonDO	nonDO	DO (decrease signal)	DO (decrease signal)	DO (decrease signal)	nonDO
ENSG00000026652	AGPAT4	nonDO	nonDO	nonDO	nonDO	nonDO	nonDO
ENSG00000155189	AGPAT5	nonDO	no peaks detected	DO (decrease signal)	DO (decrease signal)	DO (decrease signal)	nonDO
ENSG00000018510	AGPS	nonDO	no peaks detected	no peaks detected	DO (decrease signal)	nonDO	nonDO
ENSG00000106541	AGR2	nonDO	no peaks detected	nonDO	nonDO	nonDO	nonDO
ENSG00000188157	AGRN	nonDO	nonDO	DO (decrease signal)	DO (decrease signal)	nonDO	nonDO
ENSG00000135744	AGT	nonDO	no peaks detected	nonDO	nonDO	nonDO	nonDO
ENSG00000135049	AGTPBP1	nonDO	no peaks detected	DO (decrease signal)	DO (decrease signal)	nonDO	nonDO
ENSG00000144891	AGTR1	nonDO	no peaks detected	no peaks detected	no peaks detected	nonDO	nonDO
ENSG00000177674	AGTRAP	nonDO	nonDO	DO (decrease signal)	DO (decrease signal)	nonDO	nonDO
ENSG00000172482	AGXT	nonDO	nonDO	nonDO	nonDO	nonDO	nonDO
ENSG00000113492	AGXT2	nonDO	nonDO	no peaks detected	no peaks detected	nonDO	nonDO
ENSG00000153207	AHCTF1	nonDO	no peaks detected	DO (decrease signal)	DO (decrease signal)	nonDO	nonDO
ENSG00000101444	AHCY	nonDO	no peaks detected	DO (decrease signal)	DO (decrease signal)	nonDO	nonDO
ENSG00000168710	AHCYL1	nonDO	no peaks detected	DO (decrease signal)	DO (decrease signal)	DO (decrease signal)	nonDO
ENSG00000158467	AHCYL2	DO (decrease signal)	nonDO	DO (decrease signal)	DO (decrease signal)	nonDO	nonDO
ENSG00000238181	AHCYP2	nonDO	no peaks detected	no peaks detected	no peaks detected	no peaks detected	nonDO
ENSG00000259465	AHCYP7	nonDO	no peaks detected	nonDO	no peaks detected	no peaks detected	nonDO
ENSG00000126705	AHDC1	nonDO	nonDO	DO (decrease signal)	DO (decrease signal)	DO (decrease signal)	nonDO
ENSG00000135541	AHI1	nonDO	no peaks detected	DO (decrease signal)	DO (decrease signal)	nonDO	nonDO
ENSG00000124942	AHNAK	nonDO	nonDO	DO (decrease signal)	DO (decrease signal)	DO (decrease signal)	nonDO
ENSG00000185567	AHNAK2	nonDO	DO (decrease signal)	nonDO	DO (decrease signal)	DO (decrease signal)	nonDO
ENSG00000106546	AHR	nonDO	nonDO	nonDO	DO (decrease signal)	nonDO	nonDO
ENSG00000063438	AHRR	nonDO	nonDO	nonDO	DO (decrease signal)	nonDO	nonDO
ENSG00000100591	AHSA1	nonDO	no peaks detected	DO (decrease signal)	DO (decrease signal)	nonDO	nonDO
ENSG00000169877	AHSP	nonDO	DO (decrease signal)	no peaks detected	no peaks detected	nonDO	nonDO
ENSG00000186063	AIDA	nonDO	nonDO	DO (decrease signal)	nonDO	nonDO	nonDO
ENSG00000204472	AIF1	nonDO	no peaks detected	nonDO	no peaks detected	nonDO	nonDO
ENSG00000126878	AIF1L	nonDO	no peaks detected	nonDO	DO (decrease signal)	nonDO	nonDO
ENSG00000156709	AIFM1	nonDO	no peaks detected	nonDO	DO (decrease signal)	nonDO	nonDO
ENSG00000042286	AIFM2	nonDO	no peaks detected	nonDO	no peaks detected	nonDO	nonDO
ENSG00000183773	AIFM3	nonDO	nonDO	nonDO	no peaks detected	nonDO	nonDO
ENSG00000146416	AIG1	nonDO	nonDO	DO (decrease signal)	DO (decrease signal)	nonDO	nonDO
ENSG00000163568	AIM2	nonDO	DO (decrease signal)	nonDO	no peaks detected	nonDO	nonDO
ENSG00000164022	AIMP1	nonDO	no peaks detected	DO (decrease signal)	no peaks detected	nonDO	nonDO
ENSG00000106305	AIMP2	nonDO	no peaks detected	nonDO	DO (decrease signal)	nonDO	nonDO
ENSG00000110711	AIP	nonDO	no peaks detected	DO (decrease signal)	DO (decrease signal)	nonDO	nonDO
ENSG00000129221	AIPL1	nonDO	DO (decrease signal)	nonDO	no peaks detected	nonDO	nonDO
ENSG00000160224	AIRE	nonDO	nonDO	nonDO	nonDO	nonDO	nonDO
ENSG00000196581	AJAP1	nonDO	DO (decrease signal)	nonDO	nonDO	nonDO	nonDO
ENSG00000232434	AJM1	nonDO	nonDO	DO (decrease signal)	DO (decrease signal)	DO (decrease signal)	nonDO
ENSG00000129474	AJUBA	nonDO	no peaks detected	DO (decrease signal)	DO (decrease signal)	DO (decrease signal)	nonDO
ENSG00000258457	AJUBA-DT	nonDO	no peaks detected	nonDO	no peaks detected	nonDO	nonDO
ENSG00000106992	AK1	nonDO	no peaks detected	nonDO	DO (decrease signal)	nonDO	nonDO
ENSG00000004455	AK2	nonDO	no peaks detected	DO (decrease signal)	DO (decrease signal)	nonDO	nonDO
ENSG00000185839	AK2P1	nonDO	no peaks detected	nonDO	no peaks detected	nonDO	nonDO
ENSG00000147853	AK3	nonDO	no peaks detected	DO (decrease signal)	DO (decrease signal)	nonDO	nonDO
ENSG00000230042	AK3P3	nonDO	no peaks detected	no peaks detected	no peaks detected	no peaks detected	nonDO
ENSG00000162433	AK4	DO (decrease signal)	nonDO	DO (decrease signal)	DO (decrease signal)	DO (decrease signal)	nonDO
ENSG00000154027	AK5	nonDO	no peaks detected	DO (decrease signal)	DO (decrease signal)	DO (decrease signal)	nonDO
ENSG00000140057	AK7	nonDO	nonDO	nonDO	DO (decrease signal)	nonDO	nonDO
ENSG00000165695	AK8	nonDO	nonDO	nonDO	DO (decrease signal)	DO (decrease signal)	nonDO
ENSG00000155085	AK9	nonDO	nonDO	DO (decrease signal)	nonDO	DO (decrease signal)	nonDO
ENSG00000231824	AKAIN1	nonDO	nonDO	no peaks detected	no peaks detected	no peaks detected	nonDO
ENSG00000121057	AKAP1	nonDO	no peaks detected	DO (decrease signal)	DO (decrease signal)	DO (decrease signal)	nonDO
ENSG00000108599	AKAP10	nonDO	no peaks detected	DO (decrease signal)	DO (decrease signal)	nonDO	nonDO
ENSG00000023516	AKAP11	nonDO	no peaks detected	nonDO	DO (decrease signal)	nonDO	no peaks detected
ENSG00000131016	AKAP12	nonDO	nonDO	nonDO	DO (decrease signal)	nonDO	nonDO
ENSG00000170776	AKAP13	nonDO	no peaks detected	DO (decrease signal)	DO (decrease signal)	DO (decrease signal)	nonDO
ENSG00000186471	AKAP14	nonDO	no peaks detected	no peaks detected	no peaks detected	no peaks detected	no peaks detected
ENSG00000151320	AKAP6	nonDO	nonDO	nonDO	nonDO	DO (decrease signal)	nonDO
ENSG00000118507	AKAP7	nonDO	no peaks detected	DO (decrease signal)	DO (decrease signal)	DO (decrease signal)	nonDO
ENSG00000105127	AKAP8	nonDO	nonDO	DO (decrease signal)	DO (decrease signal)	nonDO	nonDO
ENSG00000011243	AKAP8L	nonDO	nonDO	DO (decrease signal)	DO (decrease signal)	nonDO	nonDO
ENSG00000234146	AKAP8P1	nonDO	no peaks detected	no peaks detected	no peaks detected	no peaks detected	no peaks detected
ENSG00000127914	AKAP9	nonDO	no peaks detected	DO (decrease signal)	DO (decrease signal)	nonDO	nonDO
ENSG00000174574	AKIRIN1	DO (decrease signal)	no peaks detected	DO (decrease signal)	DO (decrease signal)	nonDO	nonDO
ENSG00000257786	AKIRIN1P1	nonDO	no peaks detected	no peaks detected	no peaks detected	no peaks detected	no peaks detected
ENSG00000135334	AKIRIN2	nonDO	nonDO	DO (decrease signal)	DO (decrease signal)	nonDO	nonDO
ENSG00000106948	AKNA	nonDO	no peaks detected	nonDO	nonDO	nonDO	nonDO
ENSG00000162641	AKNAD1	nonDO	no peaks detected	nonDO	no peaks detected	nonDO	nonDO
ENSG00000117448	AKR1A1	nonDO	no peaks detected	DO (decrease signal)	DO (decrease signal)	DO (decrease signal)	nonDO
ENSG00000085662	AKR1B1	nonDO	nonDO	nonDO	no peaks detected	nonDO	nonDO
ENSG00000198074	AKR1B10	nonDO	nonDO	nonDO	no peaks detected	nonDO	nonDO
ENSG00000227471	AKR1B15	nonDO	nonDO	nonDO	nonDO	nonDO	nonDO
ENSG00000187134	AKR1C1	nonDO	nonDO	nonDO	no peaks detected	nonDO	no peaks detected
ENSG00000151632	AKR1C2	nonDO	nonDO	nonDO	no peaks detected	nonDO	no peaks detected
ENSG00000196139	AKR1C3	nonDO	nonDO	nonDO	no peaks detected	nonDO	nonDO
ENSG00000215267	AKR1C7P	nonDO	nonDO	nonDO	no peaks detected	nonDO	no peaks detected
ENSG00000264006	AKR1C8P	nonDO	no peaks detected	no peaks detected	no peaks detected	no peaks detected	nonDO
ENSG00000122787	AKR1D1	nonDO	no peaks detected	DO (decrease signal)	DO (decrease signal)	nonDO	nonDO
ENSG00000165568	AKR1E2	nonDO	nonDO	nonDO	nonDO	nonDO	nonDO
ENSG00000142208	AKT1	nonDO	nonDO	DO (decrease signal)	DO (decrease signal)	DO (decrease signal)	nonDO
ENSG00000105221	AKT2	nonDO	no peaks detected	DO (decrease signal)	DO (decrease signal)	DO (decrease signal)	nonDO
ENSG00000117020	AKT3	nonDO	DO (decrease signal)	nonDO	DO (decrease signal)	nonDO	nonDO
ENSG00000166971	AKTIP	nonDO	no peaks detected	DO (decrease signal)	DO (decrease signal)	nonDO	nonDO
ENSG00000148218	ALAD	nonDO	no peaks detected	DO (decrease signal)	DO (decrease signal)	nonDO	nonDO
ENSG00000023330	ALAS1	nonDO	no peaks detected	DO (decrease signal)	DO (decrease signal)	nonDO	nonDO
ENSG00000170017	ALCAM	nonDO	no peaks detected	nonDO	DO (decrease signal)	nonDO	nonDO
ENSG00000161618	ALDH16A1	nonDO	nonDO	nonDO	nonDO	nonDO	nonDO
ENSG00000059573	ALDH18A1	nonDO	nonDO	DO (decrease signal)	DO (decrease signal)	nonDO	nonDO
ENSG00000165092	ALDH1A1	nonDO	DO (decrease signal)	nonDO	no peaks detected	nonDO	nonDO
ENSG00000128918	ALDH1A2	nonDO	DO (decrease signal)	DO (decrease signal)	nonDO	nonDO	nonDO
ENSG00000184254	ALDH1A3	nonDO	nonDO	DO (decrease signal)	DO (decrease signal)	DO (decrease signal)	nonDO
ENSG00000259583	ALDH1A3-AS1	nonDO	no peaks detected	nonDO	no peaks detected	nonDO	nonDO
ENSG00000137124	ALDH1B1	nonDO	nonDO	DO (decrease signal)	DO (decrease signal)	nonDO	nonDO
ENSG00000144908	ALDH1L1	nonDO	nonDO	nonDO	nonDO	nonDO	nonDO
ENSG00000246022	ALDH1L1-AS2	nonDO	no peaks detected	no peaks detected	no peaks detected	nonDO	nonDO
ENSG00000136010	ALDH1L2	nonDO	no peaks detected	nonDO	DO (decrease signal)	nonDO	nonDO
ENSG00000111275	ALDH2	nonDO	no peaks detected	DO (decrease signal)	DO (decrease signal)	nonDO	nonDO
ENSG00000108602	ALDH3A1	nonDO	no peaks detected	nonDO	nonDO	nonDO	nonDO
ENSG00000072210	ALDH3A2	nonDO	nonDO	DO (decrease signal)	DO (decrease signal)	DO (decrease signal)	nonDO
ENSG00000006534	ALDH3B1	nonDO	nonDO	nonDO	nonDO	nonDO	nonDO
ENSG00000132746	ALDH3B2	nonDO	no peaks detected	DO (decrease signal)	DO (decrease signal)	nonDO	nonDO
ENSG00000159423	ALDH4A1	nonDO	no peaks detected	DO (decrease signal)	DO (decrease signal)	nonDO	nonDO
ENSG00000112294	ALDH5A1	DO (decrease signal)	no peaks detected	no peaks detected	nonDO	nonDO	nonDO
ENSG00000164904	ALDH7A1	nonDO	no peaks detected	nonDO	nonDO	nonDO	nonDO
ENSG00000118514	ALDH8A1	nonDO	no peaks detected	nonDO	nonDO	nonDO	no peaks detected
ENSG00000143149	ALDH9A1	nonDO	nonDO	nonDO	DO (decrease signal)	nonDO	nonDO
ENSG00000149925	ALDOA	nonDO	no peaks detected	DO (decrease signal)	DO (decrease signal)	nonDO	nonDO
ENSG00000136872	ALDOB	nonDO	nonDO	nonDO	DO (decrease signal)	nonDO	nonDO
ENSG00000109107	ALDOC	nonDO	no peaks detected	DO (decrease signal)	DO (decrease signal)	nonDO	nonDO
ENSG00000033011	ALG1	nonDO	nonDO	nonDO	DO (decrease signal)	nonDO	nonDO
ENSG00000139133	ALG10	nonDO	no peaks detected	nonDO	DO (decrease signal)	nonDO	nonDO
ENSG00000175548	ALG10B	nonDO	no peaks detected	nonDO	DO (decrease signal)	nonDO	nonDO
ENSG00000182858	ALG12	nonDO	nonDO	DO (decrease signal)	DO (decrease signal)	nonDO	nonDO
ENSG00000101901	ALG13	nonDO	no peaks detected	nonDO	DO (decrease signal)	nonDO	nonDO
ENSG00000172339	ALG14	nonDO	nonDO	DO (decrease signal)	DO (decrease signal)	nonDO	nonDO
ENSG00000189366	ALG1L	nonDO	nonDO	nonDO	nonDO	nonDO	nonDO
ENSG00000254016	ALG1L10P	nonDO	no peaks detected	no peaks detected	no peaks detected	no peaks detected	no peaks detected
ENSG00000249889	ALG1L11P	nonDO	no peaks detected	nonDO	nonDO	nonDO	nonDO
ENSG00000253981	ALG1L13P	nonDO	no peaks detected	nonDO	no peaks detected	nonDO	nonDO
ENSG00000251287	ALG1L2	nonDO	nonDO	nonDO	DO (decrease signal)	nonDO	nonDO
ENSG00000251087	ALG1L3P	nonDO	no peaks detected	nonDO	nonDO	nonDO	nonDO
ENSG00000226943	ALG1L5P	nonDO	no peaks detected	nonDO	nonDO	nonDO	nonDO
ENSG00000227620	ALG1L8P	nonDO	no peaks detected	nonDO	no peaks detected	nonDO	nonDO
ENSG00000248671	ALG1L9P	DO (decrease signal)	nonDO	nonDO	DO (decrease signal)	nonDO	DO (decrease signal)
ENSG00000119523	ALG2	nonDO	nonDO	DO (decrease signal)	no peaks detected	nonDO	nonDO
ENSG00000214160	ALG3	nonDO	no peaks detected	DO (decrease signal)	DO (decrease signal)	nonDO	nonDO
ENSG00000251568	ALG3P1	nonDO	nonDO	nonDO	no peaks detected	DO (decrease signal)	no peaks detected
ENSG00000088035	ALG6	nonDO	nonDO	nonDO	DO (decrease signal)	nonDO	nonDO
ENSG00000159063	ALG8	nonDO	no peaks detected	DO (decrease signal)	DO (decrease signal)	nonDO	nonDO
ENSG00000086848	ALG9	nonDO	no peaks detected	nonDO	DO (decrease signal)	nonDO	nonDO
ENSG00000171094	ALK	nonDO	nonDO	nonDO	nonDO	DO (decrease signal)	nonDO
ENSG00000196711	ALKAL1	DO (decrease signal)	DO (decrease signal)	no peaks detected	nonDO	nonDO	nonDO
ENSG00000189292	ALKAL2	nonDO	nonDO	nonDO	no peaks detected	nonDO	nonDO
ENSG00000100601	ALKBH1	nonDO	no peaks detected	DO (decrease signal)	DO (decrease signal)	nonDO	nonDO
ENSG00000189046	ALKBH2	nonDO	no peaks detected	nonDO	DO (decrease signal)	nonDO	nonDO
ENSG00000160993	ALKBH4	nonDO	no peaks detected	nonDO	DO (decrease signal)	nonDO	nonDO
ENSG00000091542	ALKBH5	nonDO	no peaks detected	DO (decrease signal)	DO (decrease signal)	DO (decrease signal)	nonDO
ENSG00000239382	ALKBH6	nonDO	nonDO	DO (decrease signal)	DO (decrease signal)	nonDO	nonDO
ENSG00000125652	ALKBH7	nonDO	no peaks detected	DO (decrease signal)	DO (decrease signal)	nonDO	nonDO
ENSG00000137760	ALKBH8	nonDO	nonDO	nonDO	DO (decrease signal)	nonDO	no peaks detected
ENSG00000151360	ALLC	nonDO	nonDO	nonDO	no peaks detected	no peaks detected	nonDO
ENSG00000116127	ALMS1	nonDO	no peaks detected	nonDO	DO (decrease signal)	nonDO	nonDO
ENSG00000163016	ALMS1P1	nonDO	no peaks detected	nonDO	nonDO	nonDO	nonDO
ENSG00000215067	ALOX12-AS1	nonDO	DO (decrease signal)	DO (decrease signal)	nonDO	nonDO	nonDO
ENSG00000179477	ALOX12B	nonDO	nonDO	nonDO	nonDO	nonDO	nonDO
ENSG00000262943	ALOX12P2	nonDO	DO (decrease signal)	no peaks detected	nonDO	nonDO	nonDO
ENSG00000161905	ALOX15	nonDO	nonDO	DO (decrease signal)	DO (decrease signal)	nonDO	nonDO
ENSG00000179593	ALOX15B	nonDO	no peaks detected	DO (decrease signal)	no peaks detected	nonDO	nonDO
ENSG00000188101	ALOX15P2	nonDO	nonDO	no peaks detected	nonDO	nonDO	nonDO
ENSG00000012779	ALOX5	nonDO	DO (decrease signal)	nonDO	nonDO	nonDO	nonDO
ENSG00000132965	ALOX5AP	nonDO	no peaks detected	nonDO	no peaks detected	nonDO	nonDO
ENSG00000179148	ALOXE3	nonDO	nonDO	nonDO	DO (decrease signal)	nonDO	nonDO
ENSG00000163286	ALPG	nonDO	nonDO	nonDO	no peaks detected	nonDO	nonDO
ENSG00000163295	ALPI	nonDO	DO (decrease signal)	nonDO	no peaks detected	no peaks detected	nonDO
ENSG00000073331	ALPK1	nonDO	no peaks detected	nonDO	DO (decrease signal)	nonDO	nonDO
ENSG00000198796	ALPK2	nonDO	no peaks detected	DO (decrease signal)	no peaks detected	DO (decrease signal)	nonDO
ENSG00000136383	ALPK3	nonDO	nonDO	DO (decrease signal)	no peaks detected	DO (decrease signal)	nonDO
ENSG00000162551	ALPL	nonDO	no peaks detected	no peaks detected	no peaks detected	nonDO	nonDO
ENSG00000163283	ALPP	nonDO	no peaks detected	nonDO	nonDO	nonDO	nonDO
ENSG00000003393	ALS2	nonDO	no peaks detected	DO (decrease signal)	DO (decrease signal)	nonDO	nonDO
ENSG00000178038	ALS2CL	nonDO	nonDO	nonDO	DO (decrease signal)	nonDO	nonDO
ENSG00000180318	ALX1	nonDO	nonDO	no peaks detected	no peaks detected	nonDO	nonDO
ENSG00000156150	ALX3	nonDO	no peaks detected	no peaks detected	no peaks detected	no peaks detected	no peaks detected
ENSG00000052850	ALX4	nonDO	DO (decrease signal)	nonDO	DO (decrease signal)	nonDO	nonDO
ENSG00000183684	ALYREF	nonDO	no peaks detected	nonDO	nonDO	nonDO	nonDO
ENSG00000242110	AMACR	nonDO	nonDO	DO (decrease signal)	DO (decrease signal)	nonDO	nonDO
ENSG00000106927	AMBP	nonDO	no peaks detected	nonDO	no peaks detected	nonDO	nonDO
ENSG00000110497	AMBRA1	nonDO	no peaks detected	DO (decrease signal)	DO (decrease signal)	nonDO	nonDO
ENSG00000123505	AMD1	nonDO	no peaks detected	DO (decrease signal)	DO (decrease signal)	nonDO	nonDO
ENSG00000139344	AMDHD1	nonDO	nonDO	nonDO	DO (decrease signal)	nonDO	no peaks detected
ENSG00000162066	AMDHD2	nonDO	nonDO	DO (decrease signal)	DO (decrease signal)	nonDO	nonDO
ENSG00000099721	AMELY	nonDO	no peaks detected	nonDO	nonDO	nonDO	no peaks detected
ENSG00000184675	AMER1	nonDO	no peaks detected	DO (decrease signal)	DO (decrease signal)	nonDO	nonDO
ENSG00000165566	AMER2	nonDO	no peaks detected	no peaks detected	nonDO	no peaks detected	nonDO
ENSG00000178171	AMER3	nonDO	nonDO	nonDO	DO (decrease signal)	nonDO	nonDO
ENSG00000159461	AMFR	nonDO	no peaks detected	DO (decrease signal)	DO (decrease signal)	nonDO	nonDO
ENSG00000104899	AMH	nonDO	no peaks detected	nonDO	nonDO	no peaks detected	nonDO
ENSG00000135409	AMHR2	nonDO	no peaks detected	nonDO	no peaks detected	nonDO	nonDO
ENSG00000181754	AMIGO1	nonDO	no peaks detected	nonDO	DO (decrease signal)	nonDO	nonDO
ENSG00000101935	AMMECR1	nonDO	no peaks detected	DO (decrease signal)	DO (decrease signal)	nonDO	nonDO
ENSG00000144233	AMMECR1L	nonDO	no peaks detected	DO (decrease signal)	DO (decrease signal)	nonDO	nonDO
ENSG00000166126	AMN	nonDO	nonDO	nonDO	nonDO	nonDO	nonDO
ENSG00000151743	AMN1	nonDO	no peaks detected	nonDO	DO (decrease signal)	nonDO	nonDO
ENSG00000126016	AMOT	nonDO	no peaks detected	nonDO	DO (decrease signal)	nonDO	nonDO
ENSG00000166025	AMOTL1	nonDO	no peaks detected	DO (decrease signal)	nonDO	DO (decrease signal)	nonDO
ENSG00000114019	AMOTL2	nonDO	nonDO	nonDO	DO (decrease signal)	DO (decrease signal)	nonDO
ENSG00000116337	AMPD2	nonDO	no peaks detected	DO (decrease signal)	DO (decrease signal)	DO (decrease signal)	nonDO
ENSG00000133805	AMPD3	nonDO	no peaks detected	DO (decrease signal)	no peaks detected	nonDO	nonDO
ENSG00000078053	AMPH	nonDO	DO (decrease signal)	nonDO	nonDO	nonDO	nonDO
ENSG00000145020	AMT	nonDO	no peaks detected	nonDO	no peaks detected	no peaks detected	no peaks detected
ENSG00000187689	AMTN	nonDO	no peaks detected	no peaks detected	no peaks detected	nonDO	nonDO
ENSG00000174876	AMY1B	nonDO	nonDO	no peaks detected	no peaks detected	no peaks detected	no peaks detected
ENSG00000174945	AMZ1	nonDO	nonDO	DO (decrease signal)	nonDO	nonDO	nonDO
ENSG00000196704	AMZ2	DO (decrease signal)	nonDO	DO (decrease signal)	DO (decrease signal)	nonDO	nonDO
ENSG00000214174	AMZ2P1	nonDO	nonDO	DO (decrease signal)	DO (decrease signal)	nonDO	nonDO
ENSG00000153107	ANAPC1	nonDO	nonDO	DO (decrease signal)	DO (decrease signal)	nonDO	nonDO
ENSG00000141552	ANAPC11	nonDO	nonDO	DO (decrease signal)	DO (decrease signal)	nonDO	nonDO
ENSG00000129055	ANAPC13	nonDO	no peaks detected	no peaks detected	DO (decrease signal)	nonDO	nonDO
ENSG00000110200	ANAPC15	nonDO	no peaks detected	DO (decrease signal)	DO (decrease signal)	nonDO	nonDO
ENSG00000166295	ANAPC16	nonDO	no peaks detected	DO (decrease signal)	no peaks detected	nonDO	nonDO
ENSG00000176248	ANAPC2	nonDO	no peaks detected	DO (decrease signal)	nonDO	nonDO	nonDO
ENSG00000053900	ANAPC4	nonDO	nonDO	nonDO	DO (decrease signal)	nonDO	nonDO
ENSG00000089053	ANAPC5	nonDO	nonDO	DO (decrease signal)	DO (decrease signal)	nonDO	nonDO
ENSG00000196510	ANAPC7	nonDO	nonDO	DO (decrease signal)	DO (decrease signal)	nonDO	nonDO
ENSG00000214274	ANG	nonDO	no peaks detected	DO (decrease signal)	DO (decrease signal)	nonDO	nonDO
ENSG00000013523	ANGEL1	nonDO	nonDO	DO (decrease signal)	DO (decrease signal)	nonDO	nonDO
ENSG00000174606	ANGEL2	nonDO	no peaks detected	nonDO	DO (decrease signal)	nonDO	nonDO
ENSG00000154188	ANGPT1	nonDO	nonDO	no peaks detected	no peaks detected	nonDO	nonDO
ENSG00000101280	ANGPT4	nonDO	nonDO	nonDO	DO (decrease signal)	DO (decrease signal)	nonDO
ENSG00000167772	ANGPTL4	nonDO	no peaks detected	DO (decrease signal)	nonDO	nonDO	nonDO
ENSG00000187151	ANGPTL5	nonDO	no peaks detected	no peaks detected	no peaks detected	nonDO	no peaks detected
ENSG00000130812	ANGPTL6	nonDO	no peaks detected	nonDO	DO (decrease signal)	nonDO	nonDO
ENSG00000227059	ANHX	nonDO	nonDO	nonDO	nonDO	nonDO	nonDO
ENSG00000029534	ANK1	nonDO	DO (decrease signal)	nonDO	DO (decrease signal)	nonDO	nonDO
ENSG00000145362	ANK2	nonDO	DO (decrease signal)	nonDO	nonDO	nonDO	nonDO
ENSG00000151150	ANK3	nonDO	DO (increase signal)	DO (decrease signal)	DO (decrease signal)	DO (decrease signal)	nonDO
ENSG00000151687	ANKAR	nonDO	no peaks detected	DO (decrease signal)	DO (decrease signal)	nonDO	nonDO
ENSG00000166839	ANKDD1A	nonDO	no peaks detected	nonDO	DO (decrease signal)	nonDO	nonDO
ENSG00000189045	ANKDD1B	nonDO	no peaks detected	DO (decrease signal)	nonDO	nonDO	nonDO
ENSG00000132623	ANKEF1	nonDO	nonDO	nonDO	DO (decrease signal)	nonDO	nonDO
ENSG00000153930	ANKFN1	nonDO	DO (decrease signal)	nonDO	nonDO	nonDO	nonDO
ENSG00000185722	ANKFY1	nonDO	no peaks detected	DO (decrease signal)	DO (decrease signal)	nonDO	nonDO
ENSG00000154122	ANKH	nonDO	nonDO	DO (decrease signal)	DO (decrease signal)	DO (decrease signal)	nonDO
ENSG00000131503	ANKHD1	nonDO	no peaks detected	DO (decrease signal)	DO (decrease signal)	nonDO	nonDO
ENSG00000001629	ANKIB1	nonDO	nonDO	nonDO	DO (decrease signal)	nonDO	nonDO
ENSG00000170209	ANKK1	nonDO	nonDO	nonDO	nonDO	nonDO	nonDO
ENSG00000160117	ANKLE1	nonDO	nonDO	nonDO	no peaks detected	no peaks detected	no peaks detected
ENSG00000176915	ANKLE2	nonDO	nonDO	DO (decrease signal)	DO (decrease signal)	nonDO	nonDO
ENSG00000144504	ANKMY1	nonDO	nonDO	DO (decrease signal)	DO (decrease signal)	nonDO	nonDO
ENSG00000106524	ANKMY2	nonDO	no peaks detected	DO (decrease signal)	DO (decrease signal)	nonDO	nonDO
ENSG00000164331	ANKRA2	nonDO	no peaks detected	DO (decrease signal)	DO (decrease signal)	nonDO	nonDO
ENSG00000148677	ANKRD1	nonDO	no peaks detected	no peaks detected	nonDO	nonDO	no peaks detected
ENSG00000088448	ANKRD10	nonDO	nonDO	DO (decrease signal)	DO (decrease signal)	nonDO	nonDO
ENSG00000167522	ANKRD11	nonDO	nonDO	DO (decrease signal)	DO (decrease signal)	DO (decrease signal)	nonDO
ENSG00000234429	ANKRD11P1	nonDO	DO (decrease signal)	nonDO	nonDO	no peaks detected	nonDO
ENSG00000076513	ANKRD13A	nonDO	no peaks detected	DO (decrease signal)	DO (decrease signal)	nonDO	nonDO
ENSG00000198720	ANKRD13B	nonDO	no peaks detected	nonDO	nonDO	nonDO	nonDO
ENSG00000118454	ANKRD13C	nonDO	nonDO	DO (decrease signal)	DO (decrease signal)	nonDO	nonDO
ENSG00000172932	ANKRD13D	nonDO	nonDO	DO (decrease signal)	DO (decrease signal)	nonDO	nonDO
ENSG00000134461	ANKRD16	nonDO	nonDO	DO (decrease signal)	nonDO	nonDO	nonDO
ENSG00000132466	ANKRD17	nonDO	no peaks detected	DO (decrease signal)	DO (decrease signal)	nonDO	nonDO
ENSG00000180071	ANKRD18A	nonDO	no peaks detected	no peaks detected	DO (decrease signal)	nonDO	nonDO
ENSG00000230453	ANKRD18B	nonDO	nonDO	nonDO	nonDO	nonDO	nonDO
ENSG00000226435	ANKRD18DP	nonDO	DO (decrease signal)	nonDO	nonDO	nonDO	nonDO
ENSG00000165887	ANKRD2	nonDO	no peaks detected	nonDO	nonDO	nonDO	nonDO
ENSG00000260691	ANKRD20A1	nonDO	DO (decrease signal)	nonDO	nonDO	nonDO	nonDO
ENSG00000215559	ANKRD20A11P	nonDO	nonDO	nonDO	nonDO	nonDO	nonDO
ENSG00000249493	ANKRD20A18P	nonDO	no peaks detected	no peaks detected	no peaks detected	no peaks detected	no peaks detected
ENSG00000183148	ANKRD20A2P	DO (decrease signal)	DO (decrease signal)	nonDO	nonDO	nonDO	nonDO
ENSG00000229089	ANKRD20A8P	nonDO	nonDO	no peaks detected	nonDO	nonDO	nonDO
ENSG00000163126	ANKRD23	nonDO	no peaks detected	DO (decrease signal)	DO (decrease signal)	nonDO	nonDO
ENSG00000089847	ANKRD24	nonDO	DO (decrease signal)	nonDO	nonDO	nonDO	nonDO
ENSG00000107890	ANKRD26	nonDO	nonDO	nonDO	DO (decrease signal)	nonDO	nonDO
ENSG00000105186	ANKRD27	nonDO	no peaks detected	DO (decrease signal)	DO (decrease signal)	nonDO	nonDO
ENSG00000206560	ANKRD28	DO (decrease signal)	no peaks detected	DO (decrease signal)	DO (decrease signal)	nonDO	nonDO
ENSG00000154065	ANKRD29	nonDO	no peaks detected	DO (decrease signal)	nonDO	nonDO	nonDO
ENSG00000148513	ANKRD30A	nonDO	nonDO	nonDO	no peaks detected	nonDO	nonDO
ENSG00000180777	ANKRD30B	nonDO	DO (decrease signal)	no peaks detected	nonDO	nonDO	nonDO
ENSG00000163046	ANKRD30BL	DO (decrease signal)	DO (decrease signal)	DO (decrease signal)	DO (decrease signal)	DO (decrease signal)	DO (decrease signal)
ENSG00000145700	ANKRD31	nonDO	nonDO	nonDO	DO (decrease signal)	nonDO	nonDO
ENSG00000167612	ANKRD33	nonDO	nonDO	nonDO	no peaks detected	nonDO	nonDO
ENSG00000164236	ANKRD33B	nonDO	nonDO	nonDO	DO (decrease signal)	nonDO	nonDO
ENSG00000272031	ANKRD34A	nonDO	no peaks detected	DO (decrease signal)	nonDO	nonDO	no peaks detected
ENSG00000189127	ANKRD34B	nonDO	nonDO	nonDO	nonDO	nonDO	nonDO
ENSG00000235711	ANKRD34C	nonDO	nonDO	no peaks detected	no peaks detected	no peaks detected	nonDO
ENSG00000259234	ANKRD34C-AS1	nonDO	nonDO	nonDO	nonDO	nonDO	nonDO
ENSG00000198483	ANKRD35	nonDO	no peaks detected	nonDO	DO (decrease signal)	nonDO	nonDO
ENSG00000135976	ANKRD36	nonDO	no peaks detected	nonDO	DO (decrease signal)	nonDO	nonDO
ENSG00000196912	ANKRD36B	nonDO	no peaks detected	DO (decrease signal)	DO (decrease signal)	nonDO	nonDO
ENSG00000230006	ANKRD36BP2	nonDO	nonDO	nonDO	nonDO	nonDO	nonDO
ENSG00000174501	ANKRD36C	nonDO	no peaks detected	nonDO	DO (decrease signal)	nonDO	nonDO
ENSG00000186352	ANKRD37	nonDO	no peaks detected	nonDO	nonDO	nonDO	nonDO
ENSG00000213337	ANKRD39	nonDO	no peaks detected	nonDO	no peaks detected	nonDO	no peaks detected
ENSG00000154945	ANKRD40	nonDO	nonDO	DO (decrease signal)	DO (decrease signal)	nonDO	nonDO
ENSG00000167117	ANKRD40CL	nonDO	no peaks detected	nonDO	no peaks detected	nonDO	no peaks detected
ENSG00000137494	ANKRD42	nonDO	no peaks detected	nonDO	DO (decrease signal)	nonDO	nonDO
ENSG00000065413	ANKRD44	nonDO	no peaks detected	DO (decrease signal)	DO (decrease signal)	DO (decrease signal)	nonDO
ENSG00000186106	ANKRD46	nonDO	no peaks detected	nonDO	DO (decrease signal)	nonDO	nonDO
ENSG00000151458	ANKRD50	nonDO	nonDO	DO (decrease signal)	DO (decrease signal)	nonDO	nonDO
ENSG00000139645	ANKRD52	nonDO	no peaks detected	nonDO	DO (decrease signal)	nonDO	nonDO
ENSG00000144031	ANKRD53	nonDO	no peaks detected	nonDO	nonDO	no peaks detected	nonDO
ENSG00000100124	ANKRD54	nonDO	nonDO	DO (decrease signal)	DO (decrease signal)	nonDO	nonDO
ENSG00000164512	ANKRD55	nonDO	no peaks detected	no peaks detected	no peaks detected	nonDO	nonDO
ENSG00000135299	ANKRD6	nonDO	no peaks detected	no peaks detected	DO (decrease signal)	nonDO	nonDO
ENSG00000124227	ANKRD60	nonDO	DO (decrease signal)	nonDO	no peaks detected	nonDO	nonDO
ENSG00000181626	ANKRD62	nonDO	no peaks detected	nonDO	no peaks detected	nonDO	no peaks detected
ENSG00000230778	ANKRD63	nonDO	no peaks detected	no peaks detected	no peaks detected	no peaks detected	no peaks detected
ENSG00000235098	ANKRD65	nonDO	no peaks detected	nonDO	no peaks detected	nonDO	nonDO
ENSG00000106013	ANKRD7	nonDO	nonDO	nonDO	nonDO	nonDO	nonDO
ENSG00000156381	ANKRD9	nonDO	nonDO	DO (decrease signal)	DO (decrease signal)	nonDO	nonDO
ENSG00000064999	ANKS1A	nonDO	no peaks detected	DO (decrease signal)	nonDO	DO (decrease signal)	nonDO
ENSG00000185046	ANKS1B	nonDO	DO (decrease signal)	nonDO	DO (decrease signal)	DO (decrease signal)	nonDO
ENSG00000168096	ANKS3	DO (decrease signal)	no peaks detected	DO (decrease signal)	nonDO	nonDO	nonDO
ENSG00000175311	ANKS4B	nonDO	no peaks detected	no peaks detected	no peaks detected	no peaks detected	no peaks detected
ENSG00000165138	ANKS6	nonDO	nonDO	nonDO	DO (decrease signal)	nonDO	nonDO
ENSG00000206199	ANKUB1	nonDO	nonDO	nonDO	no peaks detected	nonDO	nonDO
ENSG00000163516	ANKZF1	nonDO	no peaks detected	DO (decrease signal)	DO (decrease signal)	nonDO	nonDO
ENSG00000011426	ANLN	nonDO	no peaks detected	nonDO	DO (decrease signal)	nonDO	nonDO
ENSG00000131620	ANO1	nonDO	DO (decrease signal)	nonDO	nonDO	DO (decrease signal)	nonDO
ENSG00000160746	ANO10	nonDO	nonDO	DO (decrease signal)	DO (decrease signal)	nonDO	nonDO
ENSG00000047617	ANO2	nonDO	DO (decrease signal)	nonDO	nonDO	nonDO	nonDO
ENSG00000134343	ANO3	nonDO	nonDO	nonDO	no peaks detected	nonDO	nonDO
ENSG00000151572	ANO4	nonDO	DO (decrease signal)	nonDO	nonDO	nonDO	nonDO
ENSG00000171714	ANO5	nonDO	DO (decrease signal)	nonDO	nonDO	nonDO	nonDO
ENSG00000177119	ANO6	nonDO	no peaks detected	DO (decrease signal)	nonDO	nonDO	nonDO
ENSG00000146205	ANO7	nonDO	nonDO	nonDO	DO (decrease signal)	nonDO	nonDO
ENSG00000074855	ANO8	nonDO	nonDO	DO (decrease signal)	DO (decrease signal)	nonDO	nonDO
ENSG00000185101	ANO9	nonDO	nonDO	nonDO	nonDO	nonDO	nonDO
ENSG00000011201	ANOS1	nonDO	DO (decrease signal)	no peaks detected	nonDO	nonDO	nonDO
ENSG00000140350	ANP32A	nonDO	nonDO	DO (decrease signal)	DO (decrease signal)	DO (decrease signal)	nonDO
ENSG00000136938	ANP32B	nonDO	no peaks detected	DO (decrease signal)	DO (decrease signal)	nonDO	nonDO
ENSG00000139223	ANP32D	nonDO	no peaks detected	nonDO	no peaks detected	nonDO	no peaks detected
ENSG00000143401	ANP32E	nonDO	no peaks detected	nonDO	DO (decrease signal)	nonDO	nonDO
ENSG00000166825	ANPEP	nonDO	nonDO	DO (decrease signal)	nonDO	DO (decrease signal)	nonDO
ENSG00000103254	ANTKMT	nonDO	nonDO	DO (decrease signal)	DO (decrease signal)	nonDO	nonDO
ENSG00000169604	ANTXR1	nonDO	no peaks detected	nonDO	DO (decrease signal)	nonDO	nonDO
ENSG00000163297	ANTXR2	nonDO	nonDO	nonDO	DO (decrease signal)	nonDO	nonDO
ENSG00000274209	ANTXRL	nonDO	no peaks detected	DO (decrease signal)	DO (decrease signal)	DO (decrease signal)	nonDO
ENSG00000122359	ANXA11	nonDO	no peaks detected	DO (decrease signal)	DO (decrease signal)	DO (decrease signal)	nonDO
ENSG00000104537	ANXA13	nonDO	no peaks detected	DO (decrease signal)	nonDO	nonDO	nonDO
ENSG00000182718	ANXA2	nonDO	nonDO	DO (decrease signal)	nonDO	DO (decrease signal)	nonDO
ENSG00000138772	ANXA3	nonDO	no peaks detected	nonDO	no peaks detected	nonDO	nonDO
ENSG00000196975	ANXA4	nonDO	no peaks detected	DO (decrease signal)	DO (decrease signal)	nonDO	nonDO
ENSG00000164111	ANXA5	nonDO	no peaks detected	DO (decrease signal)	DO (decrease signal)	nonDO	nonDO
ENSG00000197043	ANXA6	nonDO	no peaks detected	DO (decrease signal)	DO (decrease signal)	nonDO	nonDO
ENSG00000138279	ANXA7	nonDO	nonDO	DO (decrease signal)	DO (decrease signal)	nonDO	nonDO
ENSG00000265190	ANXA8	nonDO	no peaks detected	nonDO	nonDO	nonDO	nonDO
ENSG00000264230	ANXA8L1	nonDO	nonDO	nonDO	no peaks detected	nonDO	nonDO
ENSG00000143412	ANXA9	nonDO	no peaks detected	DO (decrease signal)	nonDO	nonDO	nonDO
ENSG00000136250	AOAH	nonDO	DO (decrease signal)	nonDO	no peaks detected	nonDO	nonDO
ENSG00000002726	AOC1	nonDO	DO (decrease signal)	nonDO	nonDO	nonDO	nonDO
ENSG00000131480	AOC2	nonDO	no peaks detected	no peaks detected	no peaks detected	nonDO	nonDO
ENSG00000131471	AOC3	nonDO	no peaks detected	nonDO	no peaks detected	no peaks detected	nonDO
ENSG00000260105	AOC4P	nonDO	no peaks detected	nonDO	no peaks detected	nonDO	nonDO
ENSG00000148120	AOPEP	nonDO	nonDO	DO (decrease signal)	DO (decrease signal)	DO (decrease signal)	nonDO
ENSG00000243478	AOX2P	nonDO	no peaks detected	DO (decrease signal)	nonDO	DO (decrease signal)	nonDO
ENSG00000284084	AOX3P	nonDO	no peaks detected	no peaks detected	no peaks detected	nonDO	no peaks detected
ENSG00000138660	AP1AR	nonDO	no peaks detected	nonDO	DO (decrease signal)	nonDO	nonDO
ENSG00000100280	AP1B1	nonDO	no peaks detected	DO (decrease signal)	DO (decrease signal)	DO (decrease signal)	nonDO
ENSG00000234479	AP1B1P1	nonDO	no peaks detected	nonDO	nonDO	nonDO	nonDO
ENSG00000166747	AP1G1	nonDO	no peaks detected	DO (decrease signal)	DO (decrease signal)	nonDO	nonDO
ENSG00000213983	AP1G2	nonDO	no peaks detected	nonDO	DO (decrease signal)	nonDO	nonDO
ENSG00000072958	AP1M1	nonDO	nonDO	DO (decrease signal)	DO (decrease signal)	nonDO	nonDO
ENSG00000129354	AP1M2	nonDO	no peaks detected	nonDO	DO (decrease signal)	nonDO	nonDO
ENSG00000106367	AP1S1	nonDO	nonDO	nonDO	DO (decrease signal)	nonDO	nonDO
ENSG00000182287	AP1S2	nonDO	no peaks detected	DO (decrease signal)	DO (decrease signal)	nonDO	nonDO
ENSG00000152056	AP1S3	nonDO	no peaks detected	nonDO	DO (decrease signal)	nonDO	nonDO
ENSG00000196961	AP2A1	DO (decrease signal)	no peaks detected	DO (decrease signal)	DO (decrease signal)	nonDO	nonDO
ENSG00000183020	AP2A2	nonDO	nonDO	DO (decrease signal)	DO (decrease signal)	nonDO	nonDO
ENSG00000006125	AP2B1	nonDO	no peaks detected	DO (decrease signal)	DO (decrease signal)	nonDO	nonDO
ENSG00000161203	AP2M1	nonDO	no peaks detected	DO (decrease signal)	DO (decrease signal)	nonDO	nonDO
ENSG00000042753	AP2S1	nonDO	no peaks detected	DO (decrease signal)	DO (decrease signal)	nonDO	nonDO
ENSG00000132842	AP3B1	nonDO	no peaks detected	nonDO	DO (decrease signal)	nonDO	nonDO
ENSG00000103723	AP3B2	nonDO	DO (decrease signal)	nonDO	DO (decrease signal)	nonDO	nonDO
ENSG00000065000	AP3D1	nonDO	nonDO	DO (decrease signal)	DO (decrease signal)	nonDO	nonDO
ENSG00000185009	AP3M1	nonDO	no peaks detected	DO (decrease signal)	no peaks detected	nonDO	nonDO
ENSG00000177879	AP3S1	nonDO	nonDO	nonDO	no peaks detected	DO (decrease signal)	nonDO
ENSG00000157823	AP3S2	nonDO	nonDO	DO (decrease signal)	DO (decrease signal)	DO (decrease signal)	nonDO
ENSG00000134262	AP4B1	nonDO	no peaks detected	DO (decrease signal)	no peaks detected	nonDO	nonDO
ENSG00000081014	AP4E1	nonDO	no peaks detected	no peaks detected	DO (decrease signal)	nonDO	nonDO
ENSG00000221838	AP4M1	nonDO	no peaks detected	nonDO	nonDO	nonDO	nonDO
ENSG00000100478	AP4S1	nonDO	no peaks detected	DO (decrease signal)	DO (decrease signal)	nonDO	nonDO
ENSG00000254470	AP5B1	nonDO	no peaks detected	nonDO	DO (decrease signal)	nonDO	nonDO
ENSG00000125843	AP5S1	nonDO	no peaks detected	DO (decrease signal)	DO (decrease signal)	no peaks detected	nonDO
ENSG00000242802	AP5Z1	nonDO	nonDO	DO (decrease signal)	DO (decrease signal)	nonDO	nonDO
ENSG00000120868	APAF1	nonDO	no peaks detected	DO (decrease signal)	DO (decrease signal)	nonDO	nonDO
ENSG00000107282	APBA1	nonDO	nonDO	nonDO	DO (decrease signal)	DO (decrease signal)	nonDO
ENSG00000034053	APBA2	nonDO	nonDO	DO (decrease signal)	DO (decrease signal)	nonDO	nonDO
ENSG00000011132	APBA3	nonDO	no peaks detected	DO (decrease signal)	DO (decrease signal)	nonDO	nonDO
ENSG00000166313	APBB1	nonDO	no peaks detected	nonDO	DO (decrease signal)	nonDO	nonDO
ENSG00000077420	APBB1IP	nonDO	DO (decrease signal)	nonDO	no peaks detected	nonDO	nonDO
ENSG00000163697	APBB2	nonDO	nonDO	DO (decrease signal)	DO (decrease signal)	DO (decrease signal)	nonDO
ENSG00000113108	APBB3	nonDO	no peaks detected	nonDO	DO (decrease signal)	nonDO	nonDO
ENSG00000134982	APC	nonDO	nonDO	DO (decrease signal)	DO (decrease signal)	nonDO	nonDO
ENSG00000115266	APC2	nonDO	DO (decrease signal)	DO (decrease signal)	nonDO	nonDO	nonDO
ENSG00000154856	APCDD1	nonDO	nonDO	nonDO	DO (decrease signal)	nonDO	nonDO
ENSG00000198768	APCDD1L	nonDO	DO (decrease signal)	nonDO	nonDO	nonDO	nonDO
ENSG00000231290	APCDD1L-DT	nonDO	nonDO	DO (decrease signal)	nonDO	DO (decrease signal)	nonDO
ENSG00000164062	APEH	nonDO	nonDO	DO (decrease signal)	DO (decrease signal)	nonDO	nonDO
ENSG00000100823	APEX1	nonDO	no peaks detected	nonDO	no peaks detected	nonDO	no peaks detected
ENSG00000169188	APEX2	nonDO	no peaks detected	DO (decrease signal)	DO (decrease signal)	nonDO	nonDO
ENSG00000117362	APH1A	nonDO	no peaks detected	DO (decrease signal)	DO (decrease signal)	nonDO	nonDO
ENSG00000138613	APH1B	nonDO	no peaks detected	nonDO	DO (decrease signal)	nonDO	nonDO
ENSG00000166181	API5	nonDO	no peaks detected	DO (decrease signal)	DO (decrease signal)	nonDO	nonDO
ENSG00000149089	APIP	nonDO	no peaks detected	nonDO	no peaks detected	nonDO	nonDO
ENSG00000169621	APLF	nonDO	nonDO	nonDO	DO (decrease signal)	nonDO	nonDO
ENSG00000171388	APLN	nonDO	no peaks detected	nonDO	DO (decrease signal)	DO (decrease signal)	nonDO
ENSG00000134817	APLNR	nonDO	nonDO	nonDO	no peaks detected	nonDO	nonDO
ENSG00000105290	APLP1	nonDO	no peaks detected	nonDO	DO (decrease signal)	nonDO	nonDO
ENSG00000084234	APLP2	nonDO	nonDO	DO (decrease signal)	DO (decrease signal)	nonDO	nonDO
ENSG00000101474	APMAP	nonDO	nonDO	DO (decrease signal)	DO (decrease signal)	nonDO	nonDO
ENSG00000118137	APOA1	nonDO	no peaks detected	nonDO	no peaks detected	nonDO	nonDO
ENSG00000235910	APOA1-AS	nonDO	no peaks detected	DO (decrease signal)	nonDO	DO (decrease signal)	nonDO
ENSG00000158874	APOA2	nonDO	no peaks detected	no peaks detected	no peaks detected	no peaks detected	nonDO
ENSG00000110244	APOA4	nonDO	no peaks detected	nonDO	no peaks detected	no peaks detected	no peaks detected
ENSG00000110243	APOA5	nonDO	nonDO	nonDO	nonDO	nonDO	nonDO
ENSG00000084674	APOB	nonDO	nonDO	nonDO	no peaks detected	nonDO	nonDO
ENSG00000128383	APOBEC3A	nonDO	nonDO	nonDO	no peaks detected	nonDO	nonDO
ENSG00000249310	APOBEC3B-AS1	nonDO	nonDO	nonDO	nonDO	nonDO	nonDO
ENSG00000244509	APOBEC3C	nonDO	no peaks detected	nonDO	no peaks detected	nonDO	no peaks detected
ENSG00000128394	APOBEC3F	nonDO	no peaks detected	nonDO	DO (decrease signal)	nonDO	nonDO
ENSG00000239713	APOBEC3G	nonDO	no peaks detected	nonDO	nonDO	nonDO	nonDO
ENSG00000184730	APOBR	nonDO	no peaks detected	nonDO	no peaks detected	nonDO	nonDO
ENSG00000110245	APOC3	nonDO	no peaks detected	nonDO	no peaks detected	nonDO	nonDO
ENSG00000267467	APOC4	nonDO	no peaks detected	no peaks detected	no peaks detected	no peaks detected	no peaks detected
ENSG00000189058	APOD	nonDO	no peaks detected	nonDO	no peaks detected	nonDO	nonDO
ENSG00000130203	APOE	nonDO	no peaks detected	nonDO	no peaks detected	nonDO	no peaks detected
ENSG00000091583	APOH	nonDO	no peaks detected	nonDO	no peaks detected	nonDO	nonDO
ENSG00000100342	APOL1	nonDO	no peaks detected	no peaks detected	no peaks detected	nonDO	nonDO
ENSG00000128335	APOL2	nonDO	no peaks detected	nonDO	DO (decrease signal)	nonDO	nonDO
ENSG00000128284	APOL3	nonDO	no peaks detected	nonDO	no peaks detected	nonDO	nonDO
ENSG00000100336	APOL4	nonDO	no peaks detected	nonDO	no peaks detected	nonDO	nonDO
ENSG00000221963	APOL6	nonDO	no peaks detected	no peaks detected	no peaks detected	nonDO	no peaks detected
ENSG00000178878	APOLD1	nonDO	no peaks detected	DO (decrease signal)	DO (decrease signal)	nonDO	nonDO
ENSG00000184831	APOO	nonDO	no peaks detected	DO (decrease signal)	nonDO	nonDO	nonDO
ENSG00000240902	APOOP2	nonDO	no peaks detected	no peaks detected	no peaks detected	nonDO	nonDO
ENSG00000142192	APP	nonDO	no peaks detected	DO (decrease signal)	DO (decrease signal)	DO (decrease signal)	nonDO
ENSG00000062725	APPBP2	nonDO	no peaks detected	DO (decrease signal)	DO (decrease signal)	nonDO	nonDO
ENSG00000157500	APPL1	nonDO	nonDO	nonDO	DO (decrease signal)	nonDO	no peaks detected
ENSG00000136044	APPL2	nonDO	nonDO	DO (decrease signal)	DO (decrease signal)	DO (decrease signal)	nonDO
ENSG00000198931	APRT	nonDO	nonDO	DO (decrease signal)	DO (decrease signal)	nonDO	nonDO
ENSG00000214293	APTR	nonDO	no peaks detected	DO (decrease signal)	nonDO	nonDO	nonDO
ENSG00000137074	APTX	nonDO	nonDO	DO (decrease signal)	DO (decrease signal)	nonDO	nonDO
ENSG00000143595	AQP10	nonDO	nonDO	nonDO	no peaks detected	nonDO	nonDO
ENSG00000178301	AQP11	nonDO	no peaks detected	DO (decrease signal)	DO (decrease signal)	nonDO	nonDO
ENSG00000184945	AQP12A	nonDO	nonDO	nonDO	nonDO	nonDO	nonDO
ENSG00000185176	AQP12B	nonDO	nonDO	nonDO	no peaks detected	nonDO	nonDO
ENSG00000167580	AQP2	nonDO	no peaks detected	nonDO	no peaks detected	nonDO	nonDO
ENSG00000165272	AQP3	nonDO	no peaks detected	DO (decrease signal)	nonDO	DO (decrease signal)	nonDO
ENSG00000260372	AQP4-AS1	nonDO	nonDO	DO (decrease signal)	no peaks detected	nonDO	nonDO
ENSG00000161798	AQP5	nonDO	no peaks detected	DO (decrease signal)	nonDO	nonDO	nonDO
ENSG00000257588	AQP5-AS1	nonDO	no peaks detected	nonDO	no peaks detected	nonDO	no peaks detected
ENSG00000086159	AQP6	nonDO	nonDO	nonDO	nonDO	nonDO	nonDO
ENSG00000165269	AQP7	nonDO	no peaks detected	DO (decrease signal)	no peaks detected	nonDO	nonDO
ENSG00000103375	AQP8	nonDO	no peaks detected	no peaks detected	nonDO	nonDO	nonDO
ENSG00000021776	AQR	nonDO	nonDO	DO (decrease signal)	DO (decrease signal)	nonDO	nonDO
ENSG00000169083	AR	nonDO	no peaks detected	DO (decrease signal)	DO (decrease signal)	DO (decrease signal)	nonDO
ENSG00000186635	ARAP1	nonDO	nonDO	DO (decrease signal)	DO (decrease signal)	DO (decrease signal)	nonDO
ENSG00000047365	ARAP2	nonDO	nonDO	nonDO	DO (decrease signal)	nonDO	nonDO
ENSG00000120318	ARAP3	nonDO	nonDO	nonDO	nonDO	nonDO	nonDO
ENSG00000198576	ARC	nonDO	nonDO	nonDO	nonDO	DO (decrease signal)	nonDO
ENSG00000095139	ARCN1	nonDO	no peaks detected	DO (decrease signal)	DO (decrease signal)	DO (decrease signal)	nonDO
ENSG00000109321	AREG	nonDO	nonDO	nonDO	DO (decrease signal)	nonDO	nonDO
ENSG00000119682	AREL1	nonDO	no peaks detected	DO (decrease signal)	no peaks detected	nonDO	nonDO
ENSG00000143761	ARF1	nonDO	nonDO	DO (decrease signal)	DO (decrease signal)	DO (decrease signal)	nonDO
ENSG00000134287	ARF3	nonDO	nonDO	DO (decrease signal)	DO (decrease signal)	no peaks detected	nonDO
ENSG00000168374	ARF4	nonDO	no peaks detected	DO (decrease signal)	DO (decrease signal)	nonDO	nonDO
ENSG00000272146	ARF4-AS1	nonDO	no peaks detected	nonDO	no peaks detected	nonDO	no peaks detected
ENSG00000004059	ARF5	nonDO	no peaks detected	DO (decrease signal)	DO (decrease signal)	nonDO	nonDO
ENSG00000165527	ARF6	nonDO	no peaks detected	DO (decrease signal)	DO (decrease signal)	nonDO	nonDO
ENSG00000101199	ARFGAP1	nonDO	nonDO	nonDO	nonDO	nonDO	nonDO
ENSG00000149182	ARFGAP2	nonDO	no peaks detected	DO (decrease signal)	DO (decrease signal)	nonDO	nonDO
ENSG00000242247	ARFGAP3	nonDO	no peaks detected	DO (decrease signal)	DO (decrease signal)	nonDO	nonDO
ENSG00000066777	ARFGEF1	nonDO	no peaks detected	DO (decrease signal)	DO (decrease signal)	nonDO	nonDO
ENSG00000124198	ARFGEF2	nonDO	no peaks detected	DO (decrease signal)	DO (decrease signal)	DO (decrease signal)	nonDO
ENSG00000112379	ARFGEF3	nonDO	no peaks detected	DO (decrease signal)	DO (decrease signal)	DO (decrease signal)	nonDO
ENSG00000164144	ARFIP1	nonDO	no peaks detected	nonDO	DO (decrease signal)	nonDO	nonDO
ENSG00000132254	ARFIP2	nonDO	no peaks detected	DO (decrease signal)	DO (decrease signal)	nonDO	nonDO
ENSG00000101246	ARFRP1	nonDO	no peaks detected	DO (decrease signal)	DO (decrease signal)	nonDO	nonDO
ENSG00000118520	ARG1	nonDO	no peaks detected	DO (decrease signal)	nonDO	nonDO	nonDO
ENSG00000081181	ARG2	nonDO	nonDO	DO (decrease signal)	DO (decrease signal)	nonDO	nonDO
ENSG00000186103	ARGFX	nonDO	no peaks detected	no peaks detected	no peaks detected	nonDO	nonDO
ENSG00000134884	ARGLU1	nonDO	nonDO	nonDO	DO (decrease signal)	nonDO	nonDO
ENSG00000175220	ARHGAP1	nonDO	no peaks detected	nonDO	nonDO	nonDO	nonDO
ENSG00000071205	ARHGAP10	nonDO	no peaks detected	DO (decrease signal)	DO (decrease signal)	DO (decrease signal)	nonDO
ENSG00000198826	ARHGAP11A	nonDO	no peaks detected	no peaks detected	DO (decrease signal)	no peaks detected	nonDO
ENSG00000284906	ARHGAP11B	nonDO	nonDO	nonDO	no peaks detected	nonDO	nonDO
ENSG00000165322	ARHGAP12	nonDO	nonDO	DO (decrease signal)	DO (decrease signal)	nonDO	nonDO
ENSG00000075884	ARHGAP15	nonDO	nonDO	nonDO	nonDO	nonDO	nonDO
ENSG00000140750	ARHGAP17	nonDO	no peaks detected	DO (decrease signal)	DO (decrease signal)	DO (decrease signal)	nonDO
ENSG00000146376	ARHGAP18	nonDO	no peaks detected	nonDO	DO (decrease signal)	nonDO	nonDO
ENSG00000213390	ARHGAP19	nonDO	no peaks detected	DO (decrease signal)	DO (decrease signal)	nonDO	nonDO
ENSG00000269891	ARHGAP19-SLIT1	nonDO	nonDO	DO (decrease signal)	no peaks detected	nonDO	nonDO
ENSG00000137727	ARHGAP20	nonDO	nonDO	nonDO	DO (decrease signal)	nonDO	nonDO
ENSG00000107863	ARHGAP21	nonDO	nonDO	DO (decrease signal)	DO (decrease signal)	nonDO	nonDO
ENSG00000128805	ARHGAP22	nonDO	DO (decrease signal)	nonDO	nonDO	nonDO	nonDO
ENSG00000275832	ARHGAP23	nonDO	nonDO	DO (decrease signal)	nonDO	DO (decrease signal)	nonDO
ENSG00000260781	ARHGAP23P1	nonDO	no peaks detected	nonDO	nonDO	nonDO	nonDO
ENSG00000138639	ARHGAP24	nonDO	nonDO	nonDO	nonDO	nonDO	nonDO
ENSG00000163219	ARHGAP25	nonDO	nonDO	nonDO	no peaks detected	nonDO	no peaks detected
ENSG00000145819	ARHGAP26	nonDO	nonDO	DO (decrease signal)	DO (decrease signal)	DO (decrease signal)	nonDO
ENSG00000159314	ARHGAP27	nonDO	nonDO	DO (decrease signal)	DO (decrease signal)	DO (decrease signal)	nonDO
ENSG00000215769	ARHGAP27P1-BPTFP1-KPNA2P3	nonDO	no peaks detected	DO (decrease signal)	DO (decrease signal)	nonDO	nonDO
ENSG00000088756	ARHGAP28	nonDO	no peaks detected	DO (decrease signal)	DO (decrease signal)	DO (decrease signal)	nonDO
ENSG00000137962	ARHGAP29	nonDO	nonDO	DO (decrease signal)	DO (decrease signal)	nonDO	nonDO
ENSG00000226835	ARHGAP29-AS1	nonDO	no peaks detected	DO (decrease signal)	DO (decrease signal)	nonDO	nonDO
ENSG00000186517	ARHGAP30	nonDO	no peaks detected	nonDO	no peaks detected	nonDO	nonDO
ENSG00000031081	ARHGAP31	nonDO	no peaks detected	nonDO	DO (decrease signal)	nonDO	nonDO
ENSG00000134909	ARHGAP32	nonDO	no peaks detected	DO (decrease signal)	DO (decrease signal)	nonDO	nonDO
ENSG00000004777	ARHGAP33	nonDO	nonDO	DO (decrease signal)	DO (decrease signal)	nonDO	nonDO
ENSG00000160007	ARHGAP35	nonDO	no peaks detected	DO (decrease signal)	DO (decrease signal)	DO (decrease signal)	nonDO
ENSG00000147256	ARHGAP36	nonDO	DO (decrease signal)	no peaks detected	nonDO	no peaks detected	nonDO
ENSG00000147799	ARHGAP39	nonDO	nonDO	DO (decrease signal)	DO (decrease signal)	nonDO	nonDO
ENSG00000089820	ARHGAP4	nonDO	nonDO	DO (decrease signal)	DO (decrease signal)	nonDO	nonDO
ENSG00000124143	ARHGAP40	nonDO	nonDO	nonDO	nonDO	nonDO	nonDO
ENSG00000165895	ARHGAP42	nonDO	no peaks detected	DO (decrease signal)	DO (decrease signal)	nonDO	nonDO
ENSG00000248027	ARHGAP42-AS1	nonDO	no peaks detected	no peaks detected	no peaks detected	nonDO	nonDO
ENSG00000006740	ARHGAP44	nonDO	no peaks detected	DO (decrease signal)	DO (decrease signal)	DO (decrease signal)	nonDO
ENSG00000265489	ARHGAP44-AS1	nonDO	no peaks detected	nonDO	no peaks detected	nonDO	nonDO
ENSG00000180448	ARHGAP45	nonDO	nonDO	DO (decrease signal)	DO (decrease signal)	nonDO	nonDO
ENSG00000100852	ARHGAP5	nonDO	nonDO	DO (decrease signal)	DO (decrease signal)	nonDO	nonDO
ENSG00000047648	ARHGAP6	nonDO	DO (decrease signal)	DO (decrease signal)	DO (decrease signal)	nonDO	nonDO
ENSG00000241484	ARHGAP8	nonDO	no peaks detected	DO (decrease signal)	DO (decrease signal)	no peaks detected	no peaks detected
ENSG00000123329	ARHGAP9	nonDO	nonDO	nonDO	DO (decrease signal)	nonDO	nonDO
ENSG00000141522	ARHGDIA	nonDO	nonDO	nonDO	DO (decrease signal)	DO (decrease signal)	nonDO
ENSG00000111348	ARHGDIB	nonDO	no peaks detected	no peaks detected	no peaks detected	nonDO	no peaks detected
ENSG00000242173	ARHGDIG	nonDO	no peaks detected	nonDO	DO (decrease signal)	nonDO	nonDO
ENSG00000076928	ARHGEF1	nonDO	nonDO	nonDO	DO (decrease signal)	nonDO	nonDO
ENSG00000104728	ARHGEF10	nonDO	no peaks detected	nonDO	DO (decrease signal)	nonDO	nonDO
ENSG00000074964	ARHGEF10L	nonDO	no peaks detected	DO (decrease signal)	DO (decrease signal)	nonDO	nonDO
ENSG00000132694	ARHGEF11	nonDO	nonDO	DO (decrease signal)	DO (decrease signal)	nonDO	nonDO
ENSG00000196914	ARHGEF12	nonDO	no peaks detected	DO (decrease signal)	DO (decrease signal)	DO (decrease signal)	nonDO
ENSG00000198844	ARHGEF15	nonDO	no peaks detected	nonDO	no peaks detected	nonDO	nonDO
ENSG00000130762	ARHGEF16	nonDO	nonDO	DO (decrease signal)	DO (decrease signal)	nonDO	nonDO
ENSG00000110237	ARHGEF17	nonDO	nonDO	DO (decrease signal)	DO (decrease signal)	nonDO	nonDO
ENSG00000257038	ARHGEF17-AS1	nonDO	no peaks detected	nonDO	no peaks detected	nonDO	nonDO
ENSG00000104880	ARHGEF18	nonDO	nonDO	DO (decrease signal)	DO (decrease signal)	nonDO	nonDO
ENSG00000142632	ARHGEF19	nonDO	no peaks detected	DO (decrease signal)	DO (decrease signal)	nonDO	nonDO
ENSG00000116584	ARHGEF2	nonDO	no peaks detected	DO (decrease signal)	DO (decrease signal)	nonDO	nonDO
ENSG00000240771	ARHGEF25	nonDO	no peaks detected	nonDO	DO (decrease signal)	nonDO	nonDO
ENSG00000114790	ARHGEF26	nonDO	no peaks detected	DO (decrease signal)	DO (decrease signal)	DO (decrease signal)	nonDO
ENSG00000243069	ARHGEF26-AS1	nonDO	nonDO	nonDO	no peaks detected	nonDO	nonDO
ENSG00000214944	ARHGEF28	nonDO	no peaks detected	nonDO	DO (decrease signal)	nonDO	nonDO
ENSG00000163947	ARHGEF3	nonDO	DO (decrease signal)	DO (decrease signal)	DO (decrease signal)	nonDO	nonDO
ENSG00000214694	ARHGEF33	nonDO	no peaks detected	no peaks detected	no peaks detected	nonDO	nonDO
ENSG00000183111	ARHGEF37	nonDO	no peaks detected	DO (decrease signal)	DO (decrease signal)	nonDO	nonDO
ENSG00000236699	ARHGEF38	nonDO	no peaks detected	nonDO	no peaks detected	DO (decrease signal)	nonDO
ENSG00000137135	ARHGEF39	nonDO	no peaks detected	DO (decrease signal)	DO (decrease signal)	nonDO	nonDO
ENSG00000136002	ARHGEF4	nonDO	nonDO	nonDO	DO (decrease signal)	nonDO	nonDO
ENSG00000165801	ARHGEF40	nonDO	no peaks detected	DO (decrease signal)	nonDO	nonDO	nonDO
ENSG00000050327	ARHGEF5	nonDO	no peaks detected	nonDO	no peaks detected	no peaks detected	nonDO
ENSG00000129675	ARHGEF6	nonDO	nonDO	no peaks detected	DO (decrease signal)	nonDO	no peaks detected
ENSG00000102606	ARHGEF7	nonDO	DO (decrease signal)	DO (decrease signal)	DO (decrease signal)	nonDO	nonDO
ENSG00000131089	ARHGEF9	nonDO	nonDO	DO (decrease signal)	DO (decrease signal)	nonDO	nonDO
ENSG00000117713	ARID1A	nonDO	nonDO	DO (decrease signal)	DO (decrease signal)	DO (decrease signal)	nonDO
ENSG00000049618	ARID1B	nonDO	nonDO	DO (decrease signal)	DO (decrease signal)	DO (decrease signal)	nonDO
ENSG00000189079	ARID2	nonDO	no peaks detected	DO (decrease signal)	DO (decrease signal)	nonDO	nonDO
ENSG00000116017	ARID3A	nonDO	no peaks detected	DO (decrease signal)	DO (decrease signal)	DO (decrease signal)	nonDO
ENSG00000179361	ARID3B	nonDO	nonDO	DO (decrease signal)	DO (decrease signal)	DO (decrease signal)	nonDO
ENSG00000205143	ARID3C	DO (decrease signal)	nonDO	DO (decrease signal)	DO (decrease signal)	nonDO	nonDO
ENSG00000032219	ARID4A	nonDO	nonDO	nonDO	DO (decrease signal)	nonDO	nonDO
ENSG00000054267	ARID4B	nonDO	no peaks detected	DO (decrease signal)	DO (decrease signal)	nonDO	nonDO
ENSG00000196843	ARID5A	nonDO	nonDO	DO (decrease signal)	DO (decrease signal)	DO (decrease signal)	nonDO
ENSG00000150347	ARID5B	nonDO	no peaks detected	DO (decrease signal)	DO (decrease signal)	DO (decrease signal)	nonDO
ENSG00000166233	ARIH1	nonDO	nonDO	DO (decrease signal)	DO (decrease signal)	nonDO	nonDO
ENSG00000177479	ARIH2	nonDO	no peaks detected	DO (decrease signal)	DO (decrease signal)	nonDO	nonDO
ENSG00000120805	ARL1	nonDO	no peaks detected	DO (decrease signal)	DO (decrease signal)	nonDO	nonDO
ENSG00000175414	ARL10	nonDO	nonDO	nonDO	nonDO	nonDO	nonDO
ENSG00000152213	ARL11	nonDO	no peaks detected	nonDO	no peaks detected	nonDO	nonDO
ENSG00000174225	ARL13A	nonDO	no peaks detected	no peaks detected	nonDO	no peaks detected	no peaks detected
ENSG00000169379	ARL13B	nonDO	no peaks detected	DO (decrease signal)	DO (decrease signal)	nonDO	nonDO
ENSG00000152219	ARL14EP	nonDO	no peaks detected	no peaks detected	DO (decrease signal)	nonDO	no peaks detected
ENSG00000185305	ARL15	nonDO	nonDO	DO (decrease signal)	DO (decrease signal)	nonDO	nonDO
ENSG00000214087	ARL16	nonDO	no peaks detected	DO (decrease signal)	no peaks detected	nonDO	nonDO
ENSG00000228696	ARL17A	nonDO	nonDO	DO (decrease signal)	DO (decrease signal)	nonDO	nonDO
ENSG00000185829	ARL17A	nonDO	no peaks detected	nonDO	DO (decrease signal)	nonDO	nonDO
ENSG00000213465	ARL2	nonDO	nonDO	DO (decrease signal)	DO (decrease signal)	nonDO	nonDO
ENSG00000273003	ARL2-SNX15	nonDO	no peaks detected	nonDO	nonDO	nonDO	nonDO
ENSG00000102931	ARL2BP	nonDO	no peaks detected	DO (decrease signal)	DO (decrease signal)	nonDO	nonDO
ENSG00000248355	ARL2BPP6	nonDO	nonDO	no peaks detected	no peaks detected	no peaks detected	nonDO
ENSG00000138175	ARL3	nonDO	no peaks detected	DO (decrease signal)	DO (decrease signal)	nonDO	nonDO
ENSG00000122644	ARL4A	nonDO	nonDO	nonDO	DO (decrease signal)	nonDO	nonDO
ENSG00000188042	ARL4C	nonDO	no peaks detected	nonDO	DO (decrease signal)	nonDO	nonDO
ENSG00000175906	ARL4D	nonDO	no peaks detected	DO (decrease signal)	DO (decrease signal)	nonDO	nonDO
ENSG00000162980	ARL5A	nonDO	no peaks detected	DO (decrease signal)	DO (decrease signal)	nonDO	nonDO
ENSG00000165997	ARL5B	nonDO	no peaks detected	nonDO	DO (decrease signal)	nonDO	no peaks detected
ENSG00000141748	ARL5C	nonDO	no peaks detected	nonDO	no peaks detected	nonDO	no peaks detected
ENSG00000170540	ARL6IP1	nonDO	no peaks detected	DO (decrease signal)	DO (decrease signal)	nonDO	nonDO
ENSG00000182196	ARL6IP4	nonDO	nonDO	DO (decrease signal)	no peaks detected	nonDO	nonDO
ENSG00000177917	ARL6IP6	nonDO	no peaks detected	DO (decrease signal)	DO (decrease signal)	nonDO	nonDO
ENSG00000143862	ARL8A	nonDO	no peaks detected	DO (decrease signal)	DO (decrease signal)	nonDO	nonDO
ENSG00000134108	ARL8B	nonDO	nonDO	DO (decrease signal)	DO (decrease signal)	DO (decrease signal)	nonDO
ENSG00000196503	ARL9	nonDO	no peaks detected	no peaks detected	no peaks detected	nonDO	no peaks detected
ENSG00000104442	ARMC1	nonDO	nonDO	DO (decrease signal)	DO (decrease signal)	nonDO	nonDO
ENSG00000170632	ARMC10	nonDO	nonDO	nonDO	nonDO	nonDO	nonDO
ENSG00000157343	ARMC12	nonDO	no peaks detected	nonDO	no peaks detected	nonDO	no peaks detected
ENSG00000118690	ARMC2	nonDO	nonDO	DO (decrease signal)	DO (decrease signal)	nonDO	nonDO
ENSG00000165309	ARMC3	nonDO	no peaks detected	no peaks detected	nonDO	nonDO	nonDO
ENSG00000140691	ARMC5	nonDO	no peaks detected	DO (decrease signal)	DO (decrease signal)	nonDO	nonDO
ENSG00000105676	ARMC6	nonDO	no peaks detected	nonDO	nonDO	nonDO	nonDO
ENSG00000125449	ARMC7	nonDO	no peaks detected	nonDO	DO (decrease signal)	nonDO	nonDO
ENSG00000114098	ARMC8	nonDO	no peaks detected	DO (decrease signal)	DO (decrease signal)	nonDO	nonDO
ENSG00000135931	ARMC9	nonDO	no peaks detected	DO (decrease signal)	DO (decrease signal)	DO (decrease signal)	nonDO
ENSG00000184867	ARMCX2	nonDO	nonDO	nonDO	no peaks detected	no peaks detected	no peaks detected
ENSG00000196440	ARMCX4	nonDO	no peaks detected	nonDO	DO (decrease signal)	nonDO	nonDO
ENSG00000198520	ARMH1	nonDO	no peaks detected	nonDO	nonDO	nonDO	nonDO
ENSG00000120029	ARMH3	nonDO	nonDO	DO (decrease signal)	DO (decrease signal)	nonDO	nonDO
ENSG00000139971	ARMH4	nonDO	nonDO	DO (decrease signal)	DO (decrease signal)	nonDO	nonDO
ENSG00000143437	ARNT	nonDO	no peaks detected	DO (decrease signal)	DO (decrease signal)	nonDO	nonDO
ENSG00000172379	ARNT2	nonDO	nonDO	nonDO	DO (decrease signal)	nonDO	nonDO
ENSG00000133794	ARNTL	DO (decrease signal)	no peaks detected	nonDO	DO (decrease signal)	nonDO	nonDO
ENSG00000029153	ARNTL2	nonDO	no peaks detected	nonDO	DO (decrease signal)	nonDO	nonDO
ENSG00000245311	ARNTL2-AS1	nonDO	no peaks detected	nonDO	no peaks detected	nonDO	no peaks detected
ENSG00000163466	ARPC2	nonDO	no peaks detected	DO (decrease signal)	DO (decrease signal)	DO (decrease signal)	nonDO
ENSG00000111229	ARPC3	nonDO	no peaks detected	DO (decrease signal)	DO (decrease signal)	nonDO	nonDO
ENSG00000241553	ARPC4	nonDO	no peaks detected	nonDO	no peaks detected	nonDO	nonDO
ENSG00000250151	ARPC4-TTLL3	nonDO	no peaks detected	nonDO	no peaks detected	no peaks detected	nonDO
ENSG00000162704	ARPC5	nonDO	nonDO	nonDO	no peaks detected	nonDO	nonDO
ENSG00000136950	ARPC5L	nonDO	no peaks detected	DO (decrease signal)	DO (decrease signal)	DO (decrease signal)	nonDO
ENSG00000242498	ARPIN	nonDO	nonDO	DO (decrease signal)	DO (decrease signal)	nonDO	nonDO
ENSG00000250021	ARPIN-AP3S2	nonDO	no peaks detected	nonDO	nonDO	nonDO	nonDO
ENSG00000128989	ARPP19	nonDO	nonDO	DO (decrease signal)	DO (decrease signal)	nonDO	nonDO
ENSG00000172995	ARPP21	nonDO	DO (decrease signal)	nonDO	nonDO	nonDO	nonDO
ENSG00000137486	ARRB1	nonDO	nonDO	DO (decrease signal)	DO (decrease signal)	DO (decrease signal)	nonDO
ENSG00000141480	ARRB2	nonDO	nonDO	DO (decrease signal)	DO (decrease signal)	nonDO	nonDO
ENSG00000197070	ARRDC1	nonDO	nonDO	DO (decrease signal)	DO (decrease signal)	DO (decrease signal)	nonDO
ENSG00000203993	ARRDC1-AS1	nonDO	no peaks detected	no peaks detected	no peaks detected	no peaks detected	no peaks detected
ENSG00000105643	ARRDC2	nonDO	no peaks detected	nonDO	DO (decrease signal)	nonDO	nonDO
ENSG00000113369	ARRDC3	nonDO	no peaks detected	DO (decrease signal)	DO (decrease signal)	nonDO	nonDO
ENSG00000281357	ARRDC3-AS1	nonDO	nonDO	nonDO	no peaks detected	nonDO	nonDO
ENSG00000140450	ARRDC4	nonDO	DO (decrease signal)	DO (decrease signal)	DO (decrease signal)	nonDO	nonDO
ENSG00000205784	ARRDC5	nonDO	no peaks detected	nonDO	no peaks detected	nonDO	no peaks detected
ENSG00000100299	ARSA	nonDO	no peaks detected	DO (decrease signal)	DO (decrease signal)	DO (decrease signal)	nonDO
ENSG00000113273	ARSB	nonDO	nonDO	DO (decrease signal)	DO (decrease signal)	nonDO	nonDO
ENSG00000006756	ARSD	nonDO	no peaks detected	nonDO	DO (decrease signal)	nonDO	nonDO
ENSG00000141337	ARSG	nonDO	nonDO	DO (decrease signal)	nonDO	nonDO	nonDO
ENSG00000205667	ARSH	nonDO	no peaks detected	no peaks detected	no peaks detected	no peaks detected	nonDO
ENSG00000183876	ARSI	nonDO	nonDO	nonDO	nonDO	DO (decrease signal)	nonDO
ENSG00000164291	ARSK	nonDO	no peaks detected	no peaks detected	DO (decrease signal)	nonDO	nonDO
ENSG00000157399	ARSL	nonDO	nonDO	no peaks detected	no peaks detected	no peaks detected	nonDO
ENSG00000129744	ART1	nonDO	no peaks detected	nonDO	no peaks detected	nonDO	nonDO
ENSG00000237408	ART2BP	nonDO	no peaks detected	nonDO	no peaks detected	nonDO	no peaks detected
ENSG00000156219	ART3	nonDO	nonDO	nonDO	no peaks detected	nonDO	nonDO
ENSG00000167311	ART5	nonDO	no peaks detected	no peaks detected	nonDO	no peaks detected	no peaks detected
ENSG00000117407	ARTN	nonDO	no peaks detected	nonDO	DO (decrease signal)	nonDO	nonDO
ENSG00000173409	ARV1	nonDO	no peaks detected	no peaks detected	no peaks detected	nonDO	no peaks detected
ENSG00000099889	ARVCF	nonDO	nonDO	DO (decrease signal)	DO (decrease signal)	nonDO	nonDO
ENSG00000004848	ARX	nonDO	no peaks detected	nonDO	DO (decrease signal)	nonDO	nonDO
ENSG00000104763	ASAH1	nonDO	nonDO	DO (decrease signal)	DO (decrease signal)	nonDO	nonDO
ENSG00000188611	ASAH2	nonDO	nonDO	nonDO	no peaks detected	nonDO	no peaks detected
ENSG00000204147	ASAH2B	nonDO	DO (decrease signal)	DO (decrease signal)	DO (decrease signal)	nonDO	nonDO
ENSG00000153317	ASAP1	DO (decrease signal)	nonDO	DO (decrease signal)	DO (decrease signal)	DO (decrease signal)	nonDO
ENSG00000151693	ASAP2	nonDO	no peaks detected	DO (decrease signal)	DO (decrease signal)	nonDO	nonDO
ENSG00000088280	ASAP3	nonDO	no peaks detected	nonDO	DO (decrease signal)	DO (decrease signal)	nonDO
ENSG00000065802	ASB1	DO (decrease signal)	no peaks detected	DO (decrease signal)	DO (decrease signal)	nonDO	nonDO
ENSG00000146926	ASB10	nonDO	nonDO	nonDO	nonDO	no peaks detected	nonDO
ENSG00000165192	ASB11	nonDO	no peaks detected	no peaks detected	no peaks detected	nonDO	no peaks detected
ENSG00000196372	ASB13	nonDO	nonDO	nonDO	DO (decrease signal)	DO (decrease signal)	nonDO
ENSG00000146809	ASB15	nonDO	no peaks detected	nonDO	no peaks detected	nonDO	nonDO
ENSG00000161664	ASB16	nonDO	no peaks detected	nonDO	no peaks detected	nonDO	no peaks detected
ENSG00000100628	ASB2	nonDO	nonDO	nonDO	nonDO	nonDO	nonDO
ENSG00000115239	ASB3	nonDO	no peaks detected	nonDO	DO (decrease signal)	nonDO	no peaks detected
ENSG00000005981	ASB4	nonDO	nonDO	nonDO	no peaks detected	nonDO	nonDO
ENSG00000148331	ASB6	nonDO	no peaks detected	nonDO	DO (decrease signal)	nonDO	nonDO
ENSG00000183475	ASB7	nonDO	no peaks detected	DO (decrease signal)	no peaks detected	nonDO	nonDO
ENSG00000177981	ASB8	nonDO	no peaks detected	DO (decrease signal)	DO (decrease signal)	nonDO	nonDO
ENSG00000138303	ASCC1	nonDO	no peaks detected	DO (decrease signal)	DO (decrease signal)	DO (decrease signal)	nonDO
ENSG00000100325	ASCC2	nonDO	no peaks detected	DO (decrease signal)	DO (decrease signal)	nonDO	nonDO
ENSG00000112249	ASCC3	nonDO	nonDO	DO (decrease signal)	DO (decrease signal)	nonDO	nonDO
ENSG00000139352	ASCL1	nonDO	DO (decrease signal)	nonDO	nonDO	nonDO	nonDO
ENSG00000183734	ASCL2	nonDO	nonDO	nonDO	nonDO	nonDO	nonDO
ENSG00000187855	ASCL4	nonDO	no peaks detected	nonDO	no peaks detected	nonDO	no peaks detected
ENSG00000232237	ASCL5	nonDO	nonDO	nonDO	DO (decrease signal)	nonDO	nonDO
ENSG00000111875	ASF1A	nonDO	no peaks detected	DO (decrease signal)	DO (decrease signal)	no peaks detected	no peaks detected
ENSG00000105011	ASF1B	nonDO	no peaks detected	DO (decrease signal)	DO (decrease signal)	nonDO	nonDO
ENSG00000141505	ASGR1	nonDO	no peaks detected	nonDO	nonDO	nonDO	nonDO
ENSG00000161944	ASGR2	nonDO	nonDO	nonDO	no peaks detected	nonDO	nonDO
ENSG00000116539	ASH1L	nonDO	nonDO	DO (decrease signal)	DO (decrease signal)	nonDO	nonDO
ENSG00000235919	ASH1L-AS1	nonDO	no peaks detected	DO (decrease signal)	no peaks detected	nonDO	no peaks detected
ENSG00000129691	ASH2L	nonDO	no peaks detected	DO (decrease signal)	DO (decrease signal)	nonDO	nonDO
ENSG00000110881	ASIC1	nonDO	nonDO	DO (decrease signal)	DO (decrease signal)	nonDO	nonDO
ENSG00000108684	ASIC2	nonDO	DO (decrease signal)	DO (decrease signal)	nonDO	nonDO	nonDO
ENSG00000213199	ASIC3	nonDO	nonDO	nonDO	nonDO	nonDO	nonDO
ENSG00000072182	ASIC4	nonDO	DO (decrease signal)	nonDO	no peaks detected	DO (decrease signal)	nonDO
ENSG00000101440	ASIP	nonDO	nonDO	DO (decrease signal)	nonDO	nonDO	nonDO
ENSG00000126522	ASL	nonDO	no peaks detected	DO (decrease signal)	DO (decrease signal)	nonDO	nonDO
ENSG00000169093	ASMTL	nonDO	nonDO	nonDO	DO (decrease signal)	no peaks detected	nonDO
ENSG00000070669	ASNS	nonDO	no peaks detected	DO (decrease signal)	DO (decrease signal)	nonDO	nonDO
ENSG00000138381	ASNSD1	nonDO	nonDO	DO (decrease signal)	DO (decrease signal)	nonDO	nonDO
ENSG00000248498	ASNSP1	nonDO	no peaks detected	nonDO	DO (decrease signal)	nonDO	nonDO
ENSG00000204653	ASPDH	nonDO	nonDO	nonDO	nonDO	nonDO	nonDO
ENSG00000166183	ASPG	nonDO	DO (decrease signal)	nonDO	nonDO	nonDO	nonDO
ENSG00000198363	ASPH	nonDO	nonDO	DO (decrease signal)	DO (decrease signal)	DO (decrease signal)	nonDO
ENSG00000174939	ASPHD1	nonDO	nonDO	nonDO	no peaks detected	nonDO	nonDO
ENSG00000128203	ASPHD2	nonDO	nonDO	nonDO	DO (decrease signal)	nonDO	nonDO
ENSG00000066279	ASPM	nonDO	no peaks detected	nonDO	DO (decrease signal)	nonDO	nonDO
ENSG00000244617	ASPRV1	nonDO	no peaks detected	no peaks detected	no peaks detected	no peaks detected	no peaks detected
ENSG00000169696	ASPSCR1	nonDO	nonDO	DO (decrease signal)	DO (decrease signal)	DO (decrease signal)	nonDO
ENSG00000162174	ASRGL1	nonDO	no peaks detected	DO (decrease signal)	DO (decrease signal)	nonDO	nonDO
ENSG00000130707	ASS1	nonDO	no peaks detected	DO (decrease signal)	DO (decrease signal)	DO (decrease signal)	nonDO
ENSG00000225308	ASS1P11	nonDO	no peaks detected	nonDO	no peaks detected	no peaks detected	nonDO
ENSG00000233947	ASS1P3	nonDO	no peaks detected	no peaks detected	no peaks detected	nonDO	no peaks detected
ENSG00000213487	ASS1P4	nonDO	no peaks detected	no peaks detected	no peaks detected	no peaks detected	no peaks detected
ENSG00000217791	ASS1P9	nonDO	no peaks detected	nonDO	no peaks detected	no peaks detected	no peaks detected
ENSG00000034533	ASTE1	nonDO	no peaks detected	DO (decrease signal)	DO (decrease signal)	nonDO	nonDO
ENSG00000188886	ASTL	nonDO	no peaks detected	nonDO	nonDO	nonDO	nonDO
ENSG00000152092	ASTN1	nonDO	DO (decrease signal)	nonDO	nonDO	nonDO	nonDO
ENSG00000148219	ASTN2	nonDO	DO (decrease signal)	DO (decrease signal)	nonDO	nonDO	nonDO
ENSG00000171456	ASXL1	nonDO	nonDO	DO (decrease signal)	DO (decrease signal)	nonDO	nonDO
ENSG00000143970	ASXL2	nonDO	no peaks detected	DO (decrease signal)	DO (decrease signal)	nonDO	nonDO
ENSG00000138138	ATAD1	nonDO	no peaks detected	nonDO	DO (decrease signal)	nonDO	no peaks detected
ENSG00000156802	ATAD2	nonDO	no peaks detected	DO (decrease signal)	DO (decrease signal)	nonDO	nonDO
ENSG00000119778	ATAD2B	nonDO	no peaks detected	DO (decrease signal)	DO (decrease signal)	nonDO	nonDO
ENSG00000197785	ATAD3A	nonDO	nonDO	DO (decrease signal)	DO (decrease signal)	nonDO	nonDO
ENSG00000160072	ATAD3B	nonDO	no peaks detected	DO (decrease signal)	DO (decrease signal)	nonDO	nonDO
ENSG00000215915	ATAD3C	nonDO	nonDO	nonDO	nonDO	nonDO	nonDO
ENSG00000176208	ATAD5	nonDO	no peaks detected	nonDO	DO (decrease signal)	nonDO	nonDO
ENSG00000137343	ATAT1	nonDO	no peaks detected	nonDO	DO (decrease signal)	nonDO	nonDO
ENSG00000167654	ATCAY	nonDO	DO (decrease signal)	nonDO	nonDO	no peaks detected	nonDO
ENSG00000107669	ATE1	nonDO	no peaks detected	DO (decrease signal)	DO (decrease signal)	nonDO	nonDO
ENSG00000226864	ATE1-AS1	nonDO	no peaks detected	DO (decrease signal)	no peaks detected	DO (decrease signal)	no peaks detected
ENSG00000123268	ATF1	nonDO	no peaks detected	DO (decrease signal)	DO (decrease signal)	nonDO	nonDO
ENSG00000115966	ATF2	DO (decrease signal)	nonDO	DO (decrease signal)	DO (decrease signal)	nonDO	nonDO
ENSG00000162772	ATF3	nonDO	nonDO	DO (decrease signal)	DO (decrease signal)	DO (decrease signal)	nonDO
ENSG00000128272	ATF4	DO (decrease signal)	no peaks detected	DO (decrease signal)	DO (decrease signal)	nonDO	nonDO
ENSG00000169136	ATF5	nonDO	nonDO	no peaks detected	no peaks detected	nonDO	nonDO
ENSG00000118217	ATF6	nonDO	nonDO	nonDO	DO (decrease signal)	nonDO	nonDO
ENSG00000213676	ATF6B	nonDO	no peaks detected	nonDO	nonDO	nonDO	nonDO
ENSG00000170653	ATF7	nonDO	no peaks detected	DO (decrease signal)	DO (decrease signal)	nonDO	nonDO
ENSG00000267281	ATF7-NPFF	nonDO	no peaks detected	no peaks detected	no peaks detected	nonDO	no peaks detected
ENSG00000171681	ATF7IP	nonDO	no peaks detected	DO (decrease signal)	DO (decrease signal)	nonDO	nonDO
ENSG00000166669	ATF7IP2	nonDO	nonDO	nonDO	nonDO	nonDO	nonDO
ENSG00000152348	ATG10	nonDO	nonDO	DO (decrease signal)	DO (decrease signal)	nonDO	nonDO
ENSG00000123395	ATG101	nonDO	no peaks detected	DO (decrease signal)	DO (decrease signal)	nonDO	nonDO
ENSG00000145782	ATG12	nonDO	no peaks detected	DO (decrease signal)	DO (decrease signal)	nonDO	nonDO
ENSG00000175224	ATG13	nonDO	no peaks detected	nonDO	DO (decrease signal)	nonDO	nonDO
ENSG00000126775	ATG14	nonDO	no peaks detected	nonDO	DO (decrease signal)	nonDO	nonDO
ENSG00000085978	ATG16L1	nonDO	no peaks detected	DO (decrease signal)	DO (decrease signal)	nonDO	nonDO
ENSG00000168010	ATG16L2	nonDO	no peaks detected	nonDO	DO (decrease signal)	nonDO	nonDO
ENSG00000110046	ATG2A	nonDO	nonDO	DO (decrease signal)	nonDO	nonDO	nonDO
ENSG00000066739	ATG2B	nonDO	nonDO	DO (decrease signal)	DO (decrease signal)	nonDO	nonDO
ENSG00000144848	ATG3	nonDO	no peaks detected	DO (decrease signal)	no peaks detected	nonDO	nonDO
ENSG00000101844	ATG4A	nonDO	no peaks detected	nonDO	no peaks detected	nonDO	no peaks detected
ENSG00000168397	ATG4B	nonDO	no peaks detected	DO (decrease signal)	DO (decrease signal)	nonDO	nonDO
ENSG00000125703	ATG4C	nonDO	no peaks detected	nonDO	DO (decrease signal)	nonDO	nonDO
ENSG00000130734	ATG4D	nonDO	nonDO	DO (decrease signal)	DO (decrease signal)	nonDO	nonDO
ENSG00000057663	ATG5	nonDO	nonDO	DO (decrease signal)	DO (decrease signal)	nonDO	nonDO
ENSG00000197548	ATG7	nonDO	nonDO	DO (decrease signal)	DO (decrease signal)	nonDO	nonDO
ENSG00000198925	ATG9A	nonDO	no peaks detected	nonDO	no peaks detected	nonDO	nonDO
ENSG00000181652	ATG9B	nonDO	nonDO	nonDO	nonDO	nonDO	nonDO
ENSG00000138363	ATIC	nonDO	no peaks detected	DO (decrease signal)	DO (decrease signal)	nonDO	nonDO
ENSG00000198513	ATL1	nonDO	no peaks detected	nonDO	no peaks detected	nonDO	nonDO
ENSG00000119787	ATL2	nonDO	no peaks detected	nonDO	DO (decrease signal)	nonDO	nonDO
ENSG00000184743	ATL3	nonDO	nonDO	DO (decrease signal)	DO (decrease signal)	nonDO	nonDO
ENSG00000149311	ATM	nonDO	nonDO	nonDO	nonDO	nonDO	nonDO
ENSG00000111676	ATN1	nonDO	no peaks detected	DO (decrease signal)	DO (decrease signal)	DO (decrease signal)	nonDO
ENSG00000172238	ATOH1	nonDO	nonDO	no peaks detected	nonDO	nonDO	no peaks detected
ENSG00000179774	ATOH7	nonDO	no peaks detected	no peaks detected	nonDO	nonDO	nonDO
ENSG00000168874	ATOH8	nonDO	nonDO	nonDO	nonDO	nonDO	nonDO
ENSG00000177556	ATOX1	nonDO	no peaks detected	nonDO	DO (decrease signal)	nonDO	nonDO
ENSG00000206190	ATP10A	nonDO	nonDO	DO (decrease signal)	DO (decrease signal)	DO (decrease signal)	nonDO
ENSG00000118322	ATP10B	nonDO	DO (decrease signal)	nonDO	nonDO	nonDO	nonDO
ENSG00000145246	ATP10D	nonDO	nonDO	nonDO	DO (decrease signal)	nonDO	nonDO
ENSG00000068650	ATP11A	nonDO	nonDO	DO (decrease signal)	DO (decrease signal)	DO (decrease signal)	nonDO
ENSG00000197595	ATP11AUN	nonDO	no peaks detected	nonDO	nonDO	nonDO	nonDO
ENSG00000058063	ATP11B	nonDO	no peaks detected	DO (decrease signal)	DO (decrease signal)	nonDO	nonDO
ENSG00000101974	ATP11C	nonDO	no peaks detected	DO (decrease signal)	DO (decrease signal)	nonDO	nonDO
ENSG00000075673	ATP12A	nonDO	no peaks detected	nonDO	DO (decrease signal)	nonDO	nonDO
ENSG00000105726	ATP13A1	nonDO	nonDO	DO (decrease signal)	DO (decrease signal)	nonDO	nonDO
ENSG00000159363	ATP13A2	nonDO	no peaks detected	nonDO	DO (decrease signal)	nonDO	no peaks detected
ENSG00000133657	ATP13A3	nonDO	no peaks detected	DO (decrease signal)	DO (decrease signal)	nonDO	nonDO
ENSG00000127249	ATP13A4	nonDO	DO (decrease signal)	nonDO	DO (decrease signal)	nonDO	nonDO
ENSG00000187527	ATP13A5	nonDO	nonDO	no peaks detected	no peaks detected	nonDO	nonDO
ENSG00000163399	ATP1A1	nonDO	no peaks detected	DO (decrease signal)	DO (decrease signal)	nonDO	nonDO
ENSG00000203865	ATP1A1-AS1	nonDO	no peaks detected	DO (decrease signal)	DO (decrease signal)	nonDO	nonDO
ENSG00000018625	ATP1A2	nonDO	no peaks detected	nonDO	nonDO	DO (decrease signal)	nonDO
ENSG00000105409	ATP1A3	nonDO	nonDO	nonDO	nonDO	nonDO	nonDO
ENSG00000132681	ATP1A4	nonDO	no peaks detected	DO (decrease signal)	no peaks detected	nonDO	nonDO
ENSG00000143153	ATP1B1	nonDO	no peaks detected	DO (decrease signal)	DO (decrease signal)	nonDO	nonDO
ENSG00000129244	ATP1B2	nonDO	DO (decrease signal)	nonDO	nonDO	nonDO	nonDO
ENSG00000069849	ATP1B3	nonDO	nonDO	DO (decrease signal)	DO (decrease signal)	nonDO	nonDO
ENSG00000166896	ATP23	nonDO	no peaks detected	DO (decrease signal)	DO (decrease signal)	nonDO	nonDO
ENSG00000196296	ATP2A1	nonDO	no peaks detected	nonDO	DO (decrease signal)	nonDO	nonDO
ENSG00000174437	ATP2A2	nonDO	no peaks detected	DO (decrease signal)	DO (decrease signal)	nonDO	nonDO
ENSG00000074370	ATP2A3	nonDO	nonDO	nonDO	nonDO	nonDO	nonDO
ENSG00000070961	ATP2B1	nonDO	nonDO	DO (decrease signal)	DO (decrease signal)	DO (decrease signal)	nonDO
ENSG00000271614	ATP2B1-AS1	nonDO	nonDO	no peaks detected	no peaks detected	nonDO	no peaks detected
ENSG00000157087	ATP2B2	nonDO	DO (decrease signal)	nonDO	nonDO	nonDO	DO (decrease signal)
ENSG00000067842	ATP2B3	nonDO	DO (decrease signal)	nonDO	nonDO	nonDO	nonDO
ENSG00000058668	ATP2B4	nonDO	nonDO	DO (decrease signal)	DO (decrease signal)	nonDO	nonDO
ENSG00000017260	ATP2C1	nonDO	nonDO	DO (decrease signal)	DO (decrease signal)	nonDO	nonDO
ENSG00000064270	ATP2C2	nonDO	no peaks detected	DO (decrease signal)	DO (decrease signal)	DO (decrease signal)	nonDO
ENSG00000105675	ATP4A	nonDO	DO (decrease signal)	nonDO	nonDO	nonDO	nonDO
ENSG00000186009	ATP4B	nonDO	no peaks detected	nonDO	no peaks detected	nonDO	nonDO
ENSG00000152234	ATP5F1A	nonDO	no peaks detected	DO (decrease signal)	DO (decrease signal)	nonDO	nonDO
ENSG00000234861	ATP5F1AP1	nonDO	no peaks detected	no peaks detected	no peaks detected	no peaks detected	no peaks detected
ENSG00000110955	ATP5F1B	nonDO	no peaks detected	DO (decrease signal)	DO (decrease signal)	nonDO	nonDO
ENSG00000165629	ATP5F1C	nonDO	nonDO	nonDO	no peaks detected	nonDO	nonDO
ENSG00000224004	ATP5F1CP1	nonDO	nonDO	no peaks detected	no peaks detected	no peaks detected	no peaks detected
ENSG00000099624	ATP5F1D	nonDO	no peaks detected	DO (decrease signal)	DO (decrease signal)	DO (decrease signal)	nonDO
ENSG00000124172	ATP5F1E	nonDO	nonDO	DO (decrease signal)	DO (decrease signal)	nonDO	nonDO
ENSG00000130770	ATP5IF1	nonDO	nonDO	DO (decrease signal)	DO (decrease signal)	nonDO	nonDO
ENSG00000159199	ATP5MC1	nonDO	nonDO	DO (decrease signal)	DO (decrease signal)	nonDO	nonDO
ENSG00000135390	ATP5MC2	nonDO	no peaks detected	DO (decrease signal)	DO (decrease signal)	nonDO	nonDO
ENSG00000169020	ATP5ME	nonDO	nonDO	DO (decrease signal)	DO (decrease signal)	nonDO	nonDO
ENSG00000248919	ATP5MF-PTCD1	nonDO	no peaks detected	DO (decrease signal)	no peaks detected	nonDO	nonDO
ENSG00000156411	ATP5MJ	nonDO	no peaks detected	DO (decrease signal)	DO (decrease signal)	nonDO	nonDO
ENSG00000173915	ATP5MK	nonDO	no peaks detected	DO (decrease signal)	no peaks detected	nonDO	nonDO
ENSG00000116459	ATP5PB	nonDO	no peaks detected	no peaks detected	no peaks detected	no peaks detected	nonDO
ENSG00000261679	ATP5PDP1	nonDO	no peaks detected	no peaks detected	no peaks detected	no peaks detected	nonDO
ENSG00000229184	ATP5PDP2	nonDO	nonDO	no peaks detected	no peaks detected	no peaks detected	no peaks detected
ENSG00000154723	ATP5PF	nonDO	no peaks detected	nonDO	DO (decrease signal)	nonDO	no peaks detected
ENSG00000241837	ATP5PO	nonDO	no peaks detected	no peaks detected	no peaks detected	nonDO	no peaks detected
ENSG00000071553	ATP6AP1	nonDO	no peaks detected	nonDO	DO (decrease signal)	nonDO	no peaks detected
ENSG00000205464	ATP6AP1L	nonDO	nonDO	nonDO	no peaks detected	nonDO	nonDO
ENSG00000182220	ATP6AP2	nonDO	nonDO	DO (decrease signal)	DO (decrease signal)	nonDO	nonDO
ENSG00000033627	ATP6V0A1	nonDO	no peaks detected	DO (decrease signal)	DO (decrease signal)	DO (decrease signal)	nonDO
ENSG00000185344	ATP6V0A2	nonDO	nonDO	DO (decrease signal)	DO (decrease signal)	nonDO	nonDO
ENSG00000105929	ATP6V0A4	nonDO	no peaks detected	nonDO	nonDO	nonDO	nonDO
ENSG00000117410	ATP6V0B	nonDO	nonDO	DO (decrease signal)	DO (decrease signal)	nonDO	no peaks detected
ENSG00000185883	ATP6V0C	nonDO	no peaks detected	no peaks detected	DO (decrease signal)	nonDO	nonDO
ENSG00000159720	ATP6V0D1	nonDO	nonDO	DO (decrease signal)	DO (decrease signal)	DO (decrease signal)	nonDO
ENSG00000270049	ATP6V0D1-DT	nonDO	no peaks detected	no peaks detected	no peaks detected	nonDO	nonDO
ENSG00000147614	ATP6V0D2	nonDO	DO (decrease signal)	DO (decrease signal)	nonDO	nonDO	nonDO
ENSG00000113732	ATP6V0E1	nonDO	no peaks detected	DO (decrease signal)	DO (decrease signal)	nonDO	nonDO
ENSG00000227883	ATP6V0E1P4	nonDO	nonDO	nonDO	no peaks detected	nonDO	no peaks detected
ENSG00000171130	ATP6V0E2	nonDO	nonDO	DO (decrease signal)	DO (decrease signal)	DO (decrease signal)	nonDO
ENSG00000204934	ATP6V0E2-AS1	nonDO	no peaks detected	nonDO	no peaks detected	nonDO	nonDO
ENSG00000114573	ATP6V1A	nonDO	no peaks detected	nonDO	DO (decrease signal)	nonDO	nonDO
ENSG00000147416	ATP6V1B2	nonDO	no peaks detected	nonDO	DO (decrease signal)	nonDO	nonDO
ENSG00000155097	ATP6V1C1	nonDO	no peaks detected	nonDO	DO (decrease signal)	nonDO	nonDO
ENSG00000143882	ATP6V1C2	nonDO	no peaks detected	nonDO	DO (decrease signal)	nonDO	nonDO
ENSG00000100554	ATP6V1D	nonDO	no peaks detected	DO (decrease signal)	DO (decrease signal)	nonDO	nonDO
ENSG00000131100	ATP6V1E1	nonDO	no peaks detected	DO (decrease signal)	no peaks detected	nonDO	nonDO
ENSG00000272899	ATP6V1FNB	nonDO	no peaks detected	no peaks detected	no peaks detected	no peaks detected	no peaks detected
ENSG00000136888	ATP6V1G1	nonDO	nonDO	DO (decrease signal)	DO (decrease signal)	nonDO	nonDO
ENSG00000213760	ATP6V1G2	nonDO	no peaks detected	nonDO	no peaks detected	nonDO	no peaks detected
ENSG00000254870	ATP6V1G2-DDX39B	nonDO	no peaks detected	no peaks detected	no peaks detected	nonDO	no peaks detected
ENSG00000047249	ATP6V1H	nonDO	no peaks detected	DO (decrease signal)	DO (decrease signal)	nonDO	nonDO
ENSG00000123191	ATP7B	nonDO	DO (decrease signal)	DO (decrease signal)	DO (decrease signal)	nonDO	DO (decrease signal)
ENSG00000124406	ATP8A1	nonDO	nonDO	DO (decrease signal)	DO (decrease signal)	DO (decrease signal)	nonDO
ENSG00000132932	ATP8A2	nonDO	nonDO	DO (decrease signal)	nonDO	DO (decrease signal)	nonDO
ENSG00000081923	ATP8B1	DO (decrease signal)	no peaks detected	DO (decrease signal)	DO (decrease signal)	nonDO	nonDO
ENSG00000143515	ATP8B2	nonDO	no peaks detected	DO (decrease signal)	DO (decrease signal)	DO (decrease signal)	nonDO
ENSG00000130270	ATP8B3	DO (decrease signal)	DO (decrease signal)	DO (decrease signal)	DO (decrease signal)	nonDO	nonDO
ENSG00000104043	ATP8B4	nonDO	no peaks detected	DO (decrease signal)	DO (decrease signal)	nonDO	nonDO
ENSG00000179766	ATP8B5P	nonDO	no peaks detected	DO (decrease signal)	nonDO	nonDO	nonDO
ENSG00000054793	ATP9A	nonDO	no peaks detected	DO (decrease signal)	DO (decrease signal)	DO (decrease signal)	nonDO
ENSG00000166377	ATP9B	nonDO	nonDO	nonDO	DO (decrease signal)	DO (decrease signal)	nonDO
ENSG00000123472	ATPAF1	nonDO	no peaks detected	DO (decrease signal)	DO (decrease signal)	DO (decrease signal)	nonDO
ENSG00000171953	ATPAF2	nonDO	no peaks detected	DO (decrease signal)	nonDO	nonDO	nonDO
ENSG00000150756	ATPSCKMT	nonDO	no peaks detected	DO (decrease signal)	no peaks detected	nonDO	nonDO
ENSG00000175054	ATR	nonDO	no peaks detected	DO (decrease signal)	DO (decrease signal)	nonDO	nonDO
ENSG00000164053	ATRIP	nonDO	no peaks detected	nonDO	DO (decrease signal)	nonDO	nonDO
ENSG00000088812	ATRN	nonDO	nonDO	DO (decrease signal)	DO (decrease signal)	nonDO	nonDO
ENSG00000107518	ATRNL1	nonDO	DO (decrease signal)	nonDO	DO (decrease signal)	nonDO	nonDO
ENSG00000085224	ATRX	nonDO	no peaks detected	DO (decrease signal)	DO (decrease signal)	nonDO	nonDO
ENSG00000124788	ATXN1	nonDO	no peaks detected	DO (decrease signal)	DO (decrease signal)	DO (decrease signal)	nonDO
ENSG00000130638	ATXN10	nonDO	no peaks detected	DO (decrease signal)	DO (decrease signal)	DO (decrease signal)	nonDO
ENSG00000224470	ATXN1L	nonDO	no peaks detected	nonDO	no peaks detected	no peaks detected	nonDO
ENSG00000204842	ATXN2	nonDO	no peaks detected	DO (decrease signal)	DO (decrease signal)	nonDO	nonDO
ENSG00000258099	ATXN2-AS	nonDO	no peaks detected	no peaks detected	no peaks detected	no peaks detected	nonDO
ENSG00000168488	ATXN2L	nonDO	no peaks detected	DO (decrease signal)	DO (decrease signal)	nonDO	nonDO
ENSG00000066427	ATXN3	nonDO	no peaks detected	DO (decrease signal)	DO (decrease signal)	nonDO	nonDO
ENSG00000163635	ATXN7	nonDO	no peaks detected	nonDO	DO (decrease signal)	DO (decrease signal)	nonDO
ENSG00000146776	ATXN7L1	nonDO	nonDO	DO (decrease signal)	DO (decrease signal)	DO (decrease signal)	nonDO
ENSG00000162650	ATXN7L2	nonDO	no peaks detected	nonDO	DO (decrease signal)	nonDO	nonDO
ENSG00000087152	ATXN7L3	nonDO	no peaks detected	DO (decrease signal)	DO (decrease signal)	nonDO	no peaks detected
ENSG00000253719	ATXN7L3B	nonDO	no peaks detected	DO (decrease signal)	DO (decrease signal)	nonDO	nonDO
ENSG00000148090	AUH	nonDO	nonDO	DO (decrease signal)	DO (decrease signal)	nonDO	nonDO
ENSG00000115307	AUP1	nonDO	no peaks detected	nonDO	DO (decrease signal)	nonDO	no peaks detected
ENSG00000087586	AURKA	nonDO	nonDO	DO (decrease signal)	DO (decrease signal)	nonDO	nonDO
ENSG00000175756	AURKAIP1	nonDO	nonDO	DO (decrease signal)	DO (decrease signal)	nonDO	nonDO
ENSG00000178999	AURKB	nonDO	nonDO	nonDO	DO (decrease signal)	nonDO	no peaks detected
ENSG00000230948	AURKBP1	nonDO	nonDO	nonDO	no peaks detected	no peaks detected	no peaks detected
ENSG00000105146	AURKC	nonDO	nonDO	nonDO	no peaks detected	no peaks detected	nonDO
ENSG00000158321	AUTS2	nonDO	DO (decrease signal)	nonDO	DO (decrease signal)	DO (decrease signal)	nonDO
ENSG00000169857	AVEN	nonDO	no peaks detected	DO (decrease signal)	DO (decrease signal)	nonDO	nonDO
ENSG00000135407	AVIL	nonDO	no peaks detected	nonDO	nonDO	nonDO	nonDO
ENSG00000105778	AVL9	nonDO	no peaks detected	nonDO	DO (decrease signal)	nonDO	nonDO
ENSG00000101200	AVP	nonDO	no peaks detected	nonDO	nonDO	nonDO	nonDO
ENSG00000119986	AVPI1	nonDO	no peaks detected	nonDO	DO (decrease signal)	nonDO	nonDO
ENSG00000166148	AVPR1A	nonDO	DO (decrease signal)	nonDO	no peaks detected	no peaks detected	nonDO
ENSG00000198049	AVPR1B	nonDO	no peaks detected	nonDO	nonDO	nonDO	nonDO
ENSG00000126895	AVPR2	nonDO	no peaks detected	no peaks detected	no peaks detected	no peaks detected	nonDO
ENSG00000204195	AWAT1	nonDO	no peaks detected	no peaks detected	no peaks detected	no peaks detected	no peaks detected
ENSG00000162779	AXDND1	nonDO	nonDO	DO (decrease signal)	DO (decrease signal)	nonDO	nonDO
ENSG00000103126	AXIN1	nonDO	no peaks detected	DO (decrease signal)	DO (decrease signal)	nonDO	nonDO
ENSG00000168646	AXIN2	nonDO	no peaks detected	DO (decrease signal)	DO (decrease signal)	nonDO	nonDO
ENSG00000167601	AXL	nonDO	nonDO	no peaks detected	DO (decrease signal)	nonDO	no peaks detected
ENSG00000160862	AZGP1	nonDO	no peaks detected	DO (decrease signal)	nonDO	DO (decrease signal)	nonDO
ENSG00000214313	AZGP1P1	nonDO	no peaks detected	nonDO	nonDO	nonDO	nonDO
ENSG00000214252	AZGP1P2	nonDO	nonDO	nonDO	nonDO	nonDO	nonDO
ENSG00000155096	AZIN1	nonDO	nonDO	DO (decrease signal)	DO (decrease signal)	nonDO	nonDO
ENSG00000142920	AZIN2	nonDO	nonDO	nonDO	no peaks detected	nonDO	nonDO
ENSG00000172232	AZU1	nonDO	no peaks detected	nonDO	nonDO	no peaks detected	nonDO
ENSG00000166710	B2M	nonDO	no peaks detected	nonDO	DO (decrease signal)	nonDO	nonDO
ENSG00000169255	B3GALNT1	nonDO	no peaks detected	no peaks detected	no peaks detected	nonDO	nonDO
ENSG00000162885	B3GALNT2	nonDO	nonDO	DO (decrease signal)	DO (decrease signal)	nonDO	DO (decrease signal)
ENSG00000172318	B3GALT1	nonDO	nonDO	nonDO	DO (decrease signal)	nonDO	nonDO
ENSG00000235335	B3GALT1-AS1	nonDO	no peaks detected	nonDO	no peaks detected	nonDO	nonDO
ENSG00000235863	B3GALT4	nonDO	no peaks detected	nonDO	DO (decrease signal)	nonDO	nonDO
ENSG00000183778	B3GALT5	nonDO	DO (decrease signal)	nonDO	nonDO	nonDO	nonDO
ENSG00000176022	B3GALT6	nonDO	nonDO	DO (decrease signal)	DO (decrease signal)	DO (decrease signal)	nonDO
ENSG00000214654	B3GALT9	nonDO	no peaks detected	DO (decrease signal)	no peaks detected	nonDO	nonDO
ENSG00000109956	B3GAT1	nonDO	DO (decrease signal)	nonDO	nonDO	nonDO	nonDO
ENSG00000255545	B3GAT1-DT	nonDO	DO (decrease signal)	DO (decrease signal)	nonDO	DO (decrease signal)	nonDO
ENSG00000112309	B3GAT2	nonDO	nonDO	nonDO	nonDO	nonDO	nonDO
ENSG00000149541	B3GAT3	nonDO	no peaks detected	nonDO	DO (decrease signal)	nonDO	nonDO
ENSG00000187676	B3GLCT	nonDO	no peaks detected	nonDO	DO (decrease signal)	nonDO	nonDO
ENSG00000179913	B3GNT3	nonDO	DO (decrease signal)	nonDO	nonDO	nonDO	nonDO
ENSG00000176383	B3GNT4	nonDO	nonDO	nonDO	DO (decrease signal)	nonDO	nonDO
ENSG00000198488	B3GNT6	nonDO	nonDO	nonDO	nonDO	nonDO	nonDO
ENSG00000156966	B3GNT7	nonDO	no peaks detected	nonDO	nonDO	nonDO	nonDO
ENSG00000177191	B3GNT8	nonDO	no peaks detected	nonDO	no peaks detected	no peaks detected	nonDO
ENSG00000237172	B3GNT9	nonDO	no peaks detected	nonDO	nonDO	no peaks detected	nonDO
ENSG00000175711	B3GNTL1	DO (decrease signal)	nonDO	DO (decrease signal)	DO (decrease signal)	nonDO	nonDO
ENSG00000135454	B4GALNT1	nonDO	nonDO	nonDO	DO (decrease signal)	nonDO	nonDO
ENSG00000167080	B4GALNT2	nonDO	DO (decrease signal)	nonDO	nonDO	nonDO	nonDO
ENSG00000248883	B4GALNT2P1	nonDO	no peaks detected	no peaks detected	no peaks detected	no peaks detected	no peaks detected
ENSG00000139044	B4GALNT3	DO (decrease signal)	nonDO	nonDO	DO (decrease signal)	nonDO	nonDO
ENSG00000182272	B4GALNT4	nonDO	no peaks detected	nonDO	DO (decrease signal)	nonDO	nonDO
ENSG00000086062	B4GALT1	nonDO	no peaks detected	DO (decrease signal)	DO (decrease signal)	DO (decrease signal)	nonDO
ENSG00000117411	B4GALT2	nonDO	no peaks detected	nonDO	DO (decrease signal)	nonDO	nonDO
ENSG00000158850	B4GALT3	nonDO	nonDO	DO (decrease signal)	DO (decrease signal)	nonDO	nonDO
ENSG00000121578	B4GALT4	nonDO	no peaks detected	DO (decrease signal)	DO (decrease signal)	nonDO	nonDO
ENSG00000240254	B4GALT4-AS1	nonDO	no peaks detected	DO (decrease signal)	no peaks detected	nonDO	nonDO
ENSG00000158470	B4GALT5	nonDO	no peaks detected	DO (decrease signal)	DO (decrease signal)	DO (decrease signal)	nonDO
ENSG00000118276	B4GALT6	nonDO	no peaks detected	nonDO	DO (decrease signal)	nonDO	nonDO
ENSG00000027847	B4GALT7	nonDO	no peaks detected	nonDO	DO (decrease signal)	nonDO	nonDO
ENSG00000174684	B4GAT1	nonDO	no peaks detected	DO (decrease signal)	DO (decrease signal)	nonDO	nonDO
ENSG00000108641	B9D1	nonDO	no peaks detected	nonDO	DO (decrease signal)	nonDO	nonDO
ENSG00000164929	BAALC	nonDO	DO (decrease signal)	nonDO	nonDO	nonDO	nonDO
ENSG00000236939	BAALC-AS2	nonDO	nonDO	nonDO	no peaks detected	nonDO	nonDO
ENSG00000158019	BABAM2	nonDO	no peaks detected	DO (decrease signal)	DO (decrease signal)	nonDO	nonDO
ENSG00000186318	BACE1	nonDO	no peaks detected	nonDO	DO (decrease signal)	no peaks detected	nonDO
ENSG00000182240	BACE2	nonDO	nonDO	nonDO	DO (decrease signal)	nonDO	nonDO
ENSG00000156273	BACH1	nonDO	nonDO	DO (decrease signal)	DO (decrease signal)	DO (decrease signal)	nonDO
ENSG00000112182	BACH2	nonDO	nonDO	nonDO	DO (decrease signal)	nonDO	nonDO
ENSG00000002330	BAD	nonDO	no peaks detected	nonDO	DO (decrease signal)	nonDO	nonDO
ENSG00000107262	BAG1	nonDO	no peaks detected	DO (decrease signal)	no peaks detected	nonDO	nonDO
ENSG00000151929	BAG3	nonDO	no peaks detected	DO (decrease signal)	DO (decrease signal)	DO (decrease signal)	nonDO
ENSG00000156735	BAG4	nonDO	no peaks detected	nonDO	DO (decrease signal)	nonDO	nonDO
ENSG00000166170	BAG5	nonDO	no peaks detected	no peaks detected	no peaks detected	no peaks detected	nonDO
ENSG00000204463	BAG6	nonDO	no peaks detected	DO (decrease signal)	nonDO	nonDO	nonDO
ENSG00000266074	BAHCC1	nonDO	nonDO	DO (decrease signal)	DO (decrease signal)	DO (decrease signal)	nonDO
ENSG00000140320	BAHD1	nonDO	nonDO	DO (decrease signal)	DO (decrease signal)	nonDO	nonDO
ENSG00000175866	BAIAP2	nonDO	nonDO	DO (decrease signal)	DO (decrease signal)	DO (decrease signal)	nonDO
ENSG00000226137	BAIAP2-DT	nonDO	no peaks detected	DO (decrease signal)	nonDO	nonDO	nonDO
ENSG00000006453	BAIAP2L1	nonDO	no peaks detected	DO (decrease signal)	DO (decrease signal)	DO (decrease signal)	nonDO
ENSG00000128298	BAIAP2L2	nonDO	no peaks detected	nonDO	nonDO	nonDO	nonDO
ENSG00000007516	BAIAP3	nonDO	nonDO	DO (decrease signal)	DO (decrease signal)	nonDO	nonDO
ENSG00000095739	BAMBI	nonDO	nonDO	DO (decrease signal)	DO (decrease signal)	nonDO	nonDO
ENSG00000278910	BANCR	nonDO	no peaks detected	no peaks detected	no peaks detected	no peaks detected	nonDO
ENSG00000175334	BANF1	nonDO	no peaks detected	no peaks detected	DO (decrease signal)	nonDO	nonDO
ENSG00000125888	BANF2	nonDO	no peaks detected	nonDO	nonDO	nonDO	nonDO
ENSG00000153064	BANK1	nonDO	no peaks detected	DO (decrease signal)	DO (decrease signal)	nonDO	nonDO
ENSG00000172530	BANP	nonDO	nonDO	DO (decrease signal)	DO (decrease signal)	DO (decrease signal)	nonDO
ENSG00000163930	BAP1	nonDO	nonDO	DO (decrease signal)	nonDO	no peaks detected	nonDO
ENSG00000138376	BARD1	nonDO	no peaks detected	DO (decrease signal)	DO (decrease signal)	DO (decrease signal)	DO (decrease signal)
ENSG00000125492	BARHL1	DO (decrease signal)	DO (decrease signal)	nonDO	nonDO	nonDO	nonDO
ENSG00000143032	BARHL2	nonDO	DO (decrease signal)	no peaks detected	no peaks detected	nonDO	nonDO
ENSG00000131668	BARX1	nonDO	DO (decrease signal)	nonDO	nonDO	nonDO	nonDO
ENSG00000235601	BARX1-DT	nonDO	nonDO	nonDO	nonDO	nonDO	nonDO
ENSG00000043039	BARX2	nonDO	nonDO	nonDO	DO (decrease signal)	nonDO	nonDO
ENSG00000176788	BASP1	nonDO	DO (decrease signal)	nonDO	nonDO	DO (decrease signal)	nonDO
ENSG00000215196	BASP1-AS1	nonDO	no peaks detected	no peaks detected	no peaks detected	nonDO	nonDO
ENSG00000156127	BATF	nonDO	no peaks detected	DO (decrease signal)	nonDO	nonDO	nonDO
ENSG00000168062	BATF2	nonDO	no peaks detected	nonDO	nonDO	nonDO	nonDO
ENSG00000123685	BATF3	nonDO	DO (decrease signal)	nonDO	DO (decrease signal)	DO (decrease signal)	nonDO
ENSG00000198604	BAZ1A	nonDO	no peaks detected	nonDO	DO (decrease signal)	nonDO	nonDO
ENSG00000009954	BAZ1B	nonDO	no peaks detected	DO (decrease signal)	DO (decrease signal)	nonDO	nonDO
ENSG00000076108	BAZ2A	nonDO	nonDO	DO (decrease signal)	DO (decrease signal)	nonDO	nonDO
ENSG00000123636	BAZ2B	nonDO	no peaks detected	DO (decrease signal)	DO (decrease signal)	nonDO	nonDO
ENSG00000226266	BAZ2B	nonDO	no peaks detected	no peaks detected	no peaks detected	nonDO	nonDO
ENSG00000105327	BBC3	nonDO	no peaks detected	DO (decrease signal)	DO (decrease signal)	nonDO	nonDO
ENSG00000214413	BBIP1	nonDO	no peaks detected	DO (decrease signal)	nonDO	nonDO	nonDO
ENSG00000171159	BBLN	nonDO	nonDO	DO (decrease signal)	DO (decrease signal)	nonDO	nonDO
ENSG00000119636	BBOF1	nonDO	no peaks detected	nonDO	DO (decrease signal)	nonDO	nonDO
ENSG00000254560	BBOX1-AS1	nonDO	no peaks detected	DO (decrease signal)	DO (decrease signal)	nonDO	nonDO
ENSG00000174483	BBS1	nonDO	no peaks detected	nonDO	DO (decrease signal)	nonDO	no peaks detected
ENSG00000179941	BBS10	nonDO	no peaks detected	DO (decrease signal)	DO (decrease signal)	nonDO	nonDO
ENSG00000181004	BBS12	nonDO	no peaks detected	nonDO	DO (decrease signal)	nonDO	no peaks detected
ENSG00000125124	BBS2	nonDO	no peaks detected	DO (decrease signal)	DO (decrease signal)	nonDO	nonDO
ENSG00000140463	BBS4	nonDO	no peaks detected	DO (decrease signal)	DO (decrease signal)	DO (decrease signal)	nonDO
ENSG00000163093	BBS5	nonDO	no peaks detected	DO (decrease signal)	DO (decrease signal)	no peaks detected	no peaks detected
ENSG00000138686	BBS7	nonDO	no peaks detected	nonDO	DO (decrease signal)	nonDO	nonDO
ENSG00000122507	BBS9	nonDO	DO (decrease signal)	nonDO	DO (decrease signal)	nonDO	nonDO
ENSG00000114439	BBX	nonDO	nonDO	DO (decrease signal)	DO (decrease signal)	nonDO	nonDO
ENSG00000187244	BCAM	nonDO	no peaks detected	DO (decrease signal)	DO (decrease signal)	nonDO	nonDO
ENSG00000132692	BCAN	nonDO	DO (decrease signal)	nonDO	nonDO	nonDO	nonDO
ENSG00000075790	BCAP29	nonDO	no peaks detected	no peaks detected	DO (decrease signal)	nonDO	nonDO
ENSG00000185825	BCAP31	nonDO	no peaks detected	DO (decrease signal)	nonDO	DO (decrease signal)	nonDO
ENSG00000260047	BCAP31P2	nonDO	no peaks detected	nonDO	no peaks detected	nonDO	nonDO
ENSG00000050820	BCAR1	nonDO	nonDO	DO (decrease signal)	DO (decrease signal)	DO (decrease signal)	nonDO
ENSG00000258397	BCAR1P1	nonDO	DO (decrease signal)	nonDO	nonDO	nonDO	nonDO
ENSG00000258771	BCAR1P2	nonDO	DO (decrease signal)	nonDO	nonDO	no peaks detected	nonDO
ENSG00000137936	BCAR3	nonDO	nonDO	DO (decrease signal)	DO (decrease signal)	DO (decrease signal)	nonDO
ENSG00000262117	BCAR4	nonDO	no peaks detected	no peaks detected	no peaks detected	nonDO	no peaks detected
ENSG00000064787	BCAS1	nonDO	nonDO	DO (decrease signal)	nonDO	nonDO	nonDO
ENSG00000116752	BCAS2	nonDO	no peaks detected	nonDO	DO (decrease signal)	nonDO	nonDO
ENSG00000141376	BCAS3	nonDO	DO (decrease signal)	DO (decrease signal)	DO (decrease signal)	DO (decrease signal)	nonDO
ENSG00000124243	BCAS4	nonDO	no peaks detected	nonDO	DO (decrease signal)	nonDO	nonDO
ENSG00000060982	BCAT1	nonDO	DO (decrease signal)	nonDO	nonDO	nonDO	no peaks detected
ENSG00000105552	BCAT2	nonDO	no peaks detected	DO (decrease signal)	DO (decrease signal)	nonDO	nonDO
ENSG00000107949	BCCIP	nonDO	no peaks detected	nonDO	DO (decrease signal)	DO (decrease signal)	no peaks detected
ENSG00000186666	BCDIN3D	nonDO	no peaks detected	DO (decrease signal)	DO (decrease signal)	nonDO	nonDO
ENSG00000258057	BCDIN3D-AS1	nonDO	no peaks detected	no peaks detected	no peaks detected	nonDO	nonDO
ENSG00000083123	BCKDHB	nonDO	nonDO	nonDO	DO (decrease signal)	DO (decrease signal)	nonDO
ENSG00000103507	BCKDK	nonDO	no peaks detected	nonDO	DO (decrease signal)	nonDO	nonDO
ENSG00000142867	BCL10	nonDO	no peaks detected	nonDO	DO (decrease signal)	nonDO	nonDO
ENSG00000119866	BCL11A	nonDO	DO (decrease signal)	no peaks detected	DO (decrease signal)	nonDO	no peaks detected
ENSG00000127152	BCL11B	nonDO	DO (decrease signal)	nonDO	DO (decrease signal)	DO (decrease signal)	nonDO
ENSG00000171791	BCL2	nonDO	nonDO	DO (decrease signal)	DO (decrease signal)	nonDO	nonDO
ENSG00000171552	BCL2L1	nonDO	no peaks detected	DO (decrease signal)	DO (decrease signal)	DO (decrease signal)	nonDO
ENSG00000137875	BCL2L10	nonDO	no peaks detected	nonDO	no peaks detected	no peaks detected	nonDO
ENSG00000248530	BCL2L12P1	nonDO	nonDO	nonDO	no peaks detected	nonDO	nonDO
ENSG00000099968	BCL2L13	nonDO	no peaks detected	DO (decrease signal)	DO (decrease signal)	nonDO	nonDO
ENSG00000121380	BCL2L14	nonDO	no peaks detected	DO (decrease signal)	nonDO	nonDO	nonDO
ENSG00000129473	BCL2L2	nonDO	nonDO	DO (decrease signal)	DO (decrease signal)	nonDO	nonDO
ENSG00000258643	BCL2L2-PABPN1	nonDO	no peaks detected	nonDO	no peaks detected	nonDO	nonDO
ENSG00000069399	BCL3	nonDO	no peaks detected	DO (decrease signal)	DO (decrease signal)	nonDO	nonDO
ENSG00000113916	BCL6	nonDO	no peaks detected	DO (decrease signal)	DO (decrease signal)	nonDO	nonDO
ENSG00000161940	BCL6B	nonDO	no peaks detected	nonDO	no peaks detected	nonDO	nonDO
ENSG00000110987	BCL7A	nonDO	no peaks detected	DO (decrease signal)	DO (decrease signal)	nonDO	nonDO
ENSG00000106635	BCL7B	nonDO	nonDO	DO (decrease signal)	DO (decrease signal)	nonDO	nonDO
ENSG00000099385	BCL7C	nonDO	no peaks detected	DO (decrease signal)	DO (decrease signal)	nonDO	nonDO
ENSG00000116128	BCL9	nonDO	no peaks detected	DO (decrease signal)	DO (decrease signal)	DO (decrease signal)	nonDO
ENSG00000186174	BCL9L	nonDO	no peaks detected	DO (decrease signal)	DO (decrease signal)	DO (decrease signal)	nonDO
ENSG00000029363	BCLAF1	nonDO	no peaks detected	DO (decrease signal)	DO (decrease signal)	nonDO	nonDO
ENSG00000173681	BCLAF3	nonDO	no peaks detected	DO (decrease signal)	DO (decrease signal)	nonDO	nonDO
ENSG00000197580	BCO2	nonDO	nonDO	nonDO	no peaks detected	nonDO	nonDO
ENSG00000183337	BCOR	nonDO	no peaks detected	DO (decrease signal)	DO (decrease signal)	DO (decrease signal)	nonDO
ENSG00000085185	BCORL1	nonDO	no peaks detected	nonDO	DO (decrease signal)	nonDO	nonDO
ENSG00000215580	BCORP1	nonDO	no peaks detected	nonDO	no peaks detected	nonDO	nonDO
ENSG00000186716	BCR	nonDO	no peaks detected	DO (decrease signal)	DO (decrease signal)	DO (decrease signal)	nonDO
ENSG00000215456	BCRP4	nonDO	no peaks detected	no peaks detected	no peaks detected	no peaks detected	nonDO
ENSG00000074582	BCS1L	nonDO	nonDO	DO (decrease signal)	DO (decrease signal)	nonDO	nonDO
ENSG00000161267	BDH1	nonDO	no peaks detected	DO (decrease signal)	DO (decrease signal)	DO (decrease signal)	nonDO
ENSG00000164039	BDH2	nonDO	no peaks detected	no peaks detected	nonDO	nonDO	no peaks detected
ENSG00000168398	BDKRB2	nonDO	nonDO	nonDO	nonDO	nonDO	nonDO
ENSG00000176697	BDNF	nonDO	DO (decrease signal)	no peaks detected	nonDO	nonDO	nonDO
ENSG00000245573	BDNF-AS	nonDO	nonDO	no peaks detected	no peaks detected	nonDO	nonDO
ENSG00000145734	BDP1	nonDO	no peaks detected	DO (decrease signal)	DO (decrease signal)	nonDO	nonDO
ENSG00000166546	BEAN1	nonDO	nonDO	nonDO	DO (decrease signal)	nonDO	nonDO
ENSG00000126581	BECN1	nonDO	nonDO	nonDO	DO (decrease signal)	nonDO	nonDO
ENSG00000196289	BECN2	nonDO	no peaks detected	no peaks detected	no peaks detected	no peaks detected	nonDO
ENSG00000183092	BEGAIN	nonDO	DO (decrease signal)	nonDO	DO (decrease signal)	DO (decrease signal)	nonDO
ENSG00000178409	BEND3	nonDO	no peaks detected	DO (decrease signal)	DO (decrease signal)	nonDO	nonDO
ENSG00000188848	BEND4	nonDO	nonDO	nonDO	DO (decrease signal)	nonDO	nonDO
ENSG00000151917	BEND6	nonDO	no peaks detected	nonDO	nonDO	nonDO	nonDO
ENSG00000165626	BEND7	nonDO	nonDO	nonDO	DO (decrease signal)	DO (decrease signal)	nonDO
ENSG00000167995	BEST1	nonDO	no peaks detected	DO (decrease signal)	nonDO	nonDO	nonDO
ENSG00000039987	BEST2	nonDO	nonDO	no peaks detected	nonDO	nonDO	no peaks detected
ENSG00000127325	BEST3	nonDO	no peaks detected	nonDO	no peaks detected	nonDO	nonDO
ENSG00000142959	BEST4	nonDO	no peaks detected	nonDO	nonDO	nonDO	nonDO
ENSG00000105829	BET1	nonDO	nonDO	nonDO	DO (decrease signal)	nonDO	nonDO
ENSG00000177951	BET1L	nonDO	nonDO	DO (decrease signal)	DO (decrease signal)	nonDO	nonDO
ENSG00000103429	BFAR	nonDO	no peaks detected	DO (decrease signal)	DO (decrease signal)	nonDO	nonDO
ENSG00000125864	BFSP1	nonDO	nonDO	DO (decrease signal)	DO (decrease signal)	nonDO	nonDO
ENSG00000170819	BFSP2	nonDO	nonDO	nonDO	nonDO	DO (decrease signal)	nonDO
ENSG00000182492	BGN	nonDO	nonDO	nonDO	nonDO	nonDO	nonDO
ENSG00000180535	BHLHA15	nonDO	no peaks detected	DO (decrease signal)	DO (decrease signal)	DO (decrease signal)	nonDO
ENSG00000205899	BHLHA9	nonDO	nonDO	nonDO	DO (decrease signal)	nonDO	nonDO
ENSG00000198908	BHLHB9	nonDO	no peaks detected	nonDO	DO (decrease signal)	no peaks detected	nonDO
ENSG00000125533	BHLHE23	DO (decrease signal)	DO (decrease signal)	nonDO	nonDO	nonDO	nonDO
ENSG00000235831	BHLHE40-AS1	nonDO	nonDO	DO (decrease signal)	nonDO	DO (decrease signal)	nonDO
ENSG00000123095	BHLHE41	nonDO	DO (decrease signal)	no peaks detected	nonDO	nonDO	nonDO
ENSG00000145692	BHMT	nonDO	no peaks detected	no peaks detected	no peaks detected	no peaks detected	nonDO
ENSG00000122870	BICC1	nonDO	nonDO	nonDO	no peaks detected	nonDO	nonDO
ENSG00000151746	BICD1	nonDO	no peaks detected	DO (decrease signal)	DO (decrease signal)	nonDO	nonDO
ENSG00000257530	BICD1-AS1	nonDO	no peaks detected	no peaks detected	no peaks detected	nonDO	no peaks detected
ENSG00000224346	BICD1P1	nonDO	no peaks detected	no peaks detected	nonDO	no peaks detected	nonDO
ENSG00000185963	BICD2	nonDO	no peaks detected	DO (decrease signal)	DO (decrease signal)	DO (decrease signal)	nonDO
ENSG00000135127	BICDL1	nonDO	nonDO	DO (decrease signal)	DO (decrease signal)	nonDO	nonDO
ENSG00000162069	BICDL2	nonDO	nonDO	nonDO	DO (decrease signal)	nonDO	nonDO
ENSG00000112624	BICRAL	nonDO	nonDO	DO (decrease signal)	DO (decrease signal)	nonDO	nonDO
ENSG00000015475	BID	nonDO	nonDO	DO (decrease signal)	DO (decrease signal)	nonDO	nonDO
ENSG00000100290	BIK	nonDO	no peaks detected	DO (decrease signal)	DO (decrease signal)	nonDO	nonDO
ENSG00000136717	BIN1	nonDO	nonDO	nonDO	DO (decrease signal)	DO (decrease signal)	nonDO
ENSG00000110934	BIN2	nonDO	no peaks detected	no peaks detected	nonDO	nonDO	no peaks detected
ENSG00000147439	BIN3	nonDO	nonDO	DO (decrease signal)	DO (decrease signal)	nonDO	nonDO
ENSG00000110330	BIRC2	nonDO	no peaks detected	nonDO	DO (decrease signal)	nonDO	nonDO
ENSG00000023445	BIRC3	nonDO	no peaks detected	nonDO	nonDO	nonDO	nonDO
ENSG00000089685	BIRC5	nonDO	no peaks detected	nonDO	DO (decrease signal)	nonDO	nonDO
ENSG00000115760	BIRC6	nonDO	no peaks detected	DO (decrease signal)	DO (decrease signal)	nonDO	nonDO
ENSG00000101197	BIRC7	DO (decrease signal)	nonDO	nonDO	no peaks detected	nonDO	nonDO
ENSG00000163098	BIRC8	nonDO	nonDO	no peaks detected	no peaks detected	no peaks detected	no peaks detected
ENSG00000282851	BISPR	nonDO	no peaks detected	no peaks detected	no peaks detected	no peaks detected	no peaks detected
ENSG00000134897	BIVM	nonDO	no peaks detected	nonDO	DO (decrease signal)	nonDO	nonDO
ENSG00000270181	BIVM-ERCC5	nonDO	no peaks detected	nonDO	no peaks detected	nonDO	nonDO
ENSG00000204960	BLACE	nonDO	DO (decrease signal)	nonDO	nonDO	nonDO	nonDO
ENSG00000166619	BLCAP	nonDO	nonDO	DO (decrease signal)	DO (decrease signal)	DO (decrease signal)	nonDO
ENSG00000136573	BLK	nonDO	DO (decrease signal)	nonDO	nonDO	DO (decrease signal)	nonDO
ENSG00000197299	BLM	nonDO	no peaks detected	nonDO	DO (decrease signal)	nonDO	nonDO
ENSG00000108578	BLMH	nonDO	no peaks detected	DO (decrease signal)	DO (decrease signal)	nonDO	nonDO
ENSG00000095585	BLNK	nonDO	no peaks detected	nonDO	nonDO	DO (decrease signal)	nonDO
ENSG00000196072	BLOC1S2	nonDO	nonDO	DO (decrease signal)	DO (decrease signal)	nonDO	nonDO
ENSG00000186222	BLOC1S4	nonDO	nonDO	DO (decrease signal)	DO (decrease signal)	nonDO	nonDO
ENSG00000259040	BLOC1S5-TXNDC5	nonDO	no peaks detected	nonDO	nonDO	nonDO	nonDO
ENSG00000104164	BLOC1S6	nonDO	nonDO	nonDO	DO (decrease signal)	nonDO	nonDO
ENSG00000106605	BLVRA	nonDO	no peaks detected	DO (decrease signal)	DO (decrease signal)	nonDO	nonDO
ENSG00000090013	BLVRB	nonDO	no peaks detected	DO (decrease signal)	DO (decrease signal)	nonDO	nonDO
ENSG00000117475	BLZF1	nonDO	no peaks detected	nonDO	DO (decrease signal)	nonDO	nonDO
ENSG00000166780	BMERB1	nonDO	nonDO	DO (decrease signal)	DO (decrease signal)	nonDO	nonDO
ENSG00000104081	BMF	nonDO	nonDO	DO (decrease signal)	DO (decrease signal)	DO (decrease signal)	nonDO
ENSG00000168283	BMI1	DO (decrease signal)	no peaks detected	nonDO	DO (decrease signal)	nonDO	nonDO
ENSG00000168487	BMP1	nonDO	nonDO	nonDO	DO (decrease signal)	nonDO	nonDO
ENSG00000125845	BMP2	nonDO	DO (decrease signal)	nonDO	nonDO	nonDO	nonDO
ENSG00000138756	BMP2K	nonDO	no peaks detected	nonDO	DO (decrease signal)	nonDO	nonDO
ENSG00000152785	BMP3	nonDO	DO (decrease signal)	no peaks detected	nonDO	nonDO	nonDO
ENSG00000125378	BMP4	nonDO	DO (decrease signal)	nonDO	nonDO	nonDO	nonDO
ENSG00000112175	BMP5	nonDO	nonDO	no peaks detected	no peaks detected	nonDO	no peaks detected
ENSG00000153162	BMP6	nonDO	nonDO	nonDO	DO (decrease signal)	DO (decrease signal)	nonDO
ENSG00000101144	BMP7	nonDO	DO (decrease signal)	nonDO	nonDO	nonDO	nonDO
ENSG00000183682	BMP8A	nonDO	nonDO	nonDO	nonDO	nonDO	nonDO
ENSG00000116985	BMP8B	nonDO	nonDO	nonDO	DO (decrease signal)	nonDO	nonDO
ENSG00000164619	BMPER	nonDO	DO (decrease signal)	nonDO	nonDO	nonDO	nonDO
ENSG00000107779	BMPR1A	nonDO	no peaks detected	DO (decrease signal)	DO (decrease signal)	nonDO	nonDO
ENSG00000138696	BMPR1B	nonDO	nonDO	DO (decrease signal)	DO (decrease signal)	nonDO	nonDO
ENSG00000204217	BMPR2	nonDO	no peaks detected	DO (decrease signal)	DO (decrease signal)	nonDO	nonDO
ENSG00000165733	BMS1	nonDO	nonDO	DO (decrease signal)	DO (decrease signal)	nonDO	nonDO
ENSG00000204177	BMS1P1	nonDO	no peaks detected	DO (decrease signal)	DO (decrease signal)	nonDO	nonDO
ENSG00000237238	BMS1P10	nonDO	nonDO	DO (decrease signal)	DO (decrease signal)	nonDO	nonDO
ENSG00000258780	BMS1P15	nonDO	nonDO	nonDO	no peaks detected	nonDO	nonDO
ENSG00000258684	BMS1P16	nonDO	nonDO	nonDO	nonDO	nonDO	nonDO
ENSG00000228294	BMS1P17	nonDO	nonDO	nonDO	no peaks detected	no peaks detected	nonDO
ENSG00000232775	BMS1P22	nonDO	nonDO	nonDO	no peaks detected	no peaks detected	nonDO
ENSG00000198312	BMS1P9	nonDO	nonDO	no peaks detected	nonDO	nonDO	no peaks detected
ENSG00000164603	BMT2	nonDO	no peaks detected	DO (decrease signal)	DO (decrease signal)	nonDO	nonDO
ENSG00000173068	BNC2	nonDO	no peaks detected	nonDO	DO (decrease signal)	nonDO	nonDO
ENSG00000113734	BNIP1	nonDO	no peaks detected	DO (decrease signal)	DO (decrease signal)	nonDO	nonDO
ENSG00000140299	BNIP2	nonDO	nonDO	nonDO	DO (decrease signal)	nonDO	nonDO
ENSG00000176171	BNIP3	nonDO	nonDO	DO (decrease signal)	DO (decrease signal)	nonDO	nonDO
ENSG00000104765	BNIP3L	nonDO	no peaks detected	DO (decrease signal)	DO (decrease signal)	nonDO	nonDO
ENSG00000197358	BNIP3P1	nonDO	DO (decrease signal)	nonDO	no peaks detected	no peaks detected	no peaks detected
ENSG00000269055	BNIP3P18	nonDO	no peaks detected	no peaks detected	no peaks detected	no peaks detected	no peaks detected
ENSG00000236097	BNIP3P2	nonDO	no peaks detected	no peaks detected	no peaks detected	no peaks detected	no peaks detected
ENSG00000189325	BNIP5	nonDO	no peaks detected	DO (decrease signal)	no peaks detected	nonDO	nonDO
ENSG00000163141	BNIPL	nonDO	no peaks detected	nonDO	no peaks detected	no peaks detected	nonDO
ENSG00000144857	BOC	nonDO	no peaks detected	DO (decrease signal)	DO (decrease signal)	DO (decrease signal)	nonDO
ENSG00000145919	BOD1	nonDO	no peaks detected	DO (decrease signal)	DO (decrease signal)	DO (decrease signal)	nonDO
ENSG00000038219	BOD1L1	nonDO	no peaks detected	DO (decrease signal)	DO (decrease signal)	nonDO	nonDO
ENSG00000228075	BOD1L2	nonDO	nonDO	no peaks detected	no peaks detected	nonDO	no peaks detected
ENSG00000176720	BOK	nonDO	nonDO	DO (decrease signal)	DO (decrease signal)	nonDO	nonDO
ENSG00000178096	BOLA1	nonDO	nonDO	DO (decrease signal)	DO (decrease signal)	nonDO	nonDO
ENSG00000169627	BOLA2	nonDO	no peaks detected	nonDO	no peaks detected	nonDO	no peaks detected
ENSG00000271161	BOLA2P2	nonDO	no peaks detected	no peaks detected	no peaks detected	no peaks detected	no peaks detected
ENSG00000225439	BOLA3-AS1	nonDO	no peaks detected	no peaks detected	no peaks detected	nonDO	no peaks detected
ENSG00000152430	BOLL	nonDO	no peaks detected	nonDO	nonDO	no peaks detected	nonDO
ENSG00000261236	BOP1	nonDO	nonDO	DO (decrease signal)	nonDO	nonDO	nonDO
ENSG00000165714	BORCS5	nonDO	no peaks detected	DO (decrease signal)	DO (decrease signal)	nonDO	nonDO
ENSG00000196544	BORCS6	nonDO	nonDO	no peaks detected	DO (decrease signal)	nonDO	nonDO
ENSG00000166275	BORCS7	nonDO	no peaks detected	DO (decrease signal)	DO (decrease signal)	nonDO	nonDO
ENSG00000213999	BORCS8-MEF2B	nonDO	no peaks detected	nonDO	nonDO	nonDO	no peaks detected
ENSG00000172331	BPGM	nonDO	no peaks detected	DO (decrease signal)	DO (decrease signal)	nonDO	nonDO
ENSG00000137274	BPHL	nonDO	nonDO	nonDO	DO (decrease signal)	nonDO	nonDO
ENSG00000101425	BPI	nonDO	nonDO	no peaks detected	nonDO	no peaks detected	no peaks detected
ENSG00000131050	BPIFA2	nonDO	no peaks detected	no peaks detected	no peaks detected	nonDO	nonDO
ENSG00000131059	BPIFA3	nonDO	no peaks detected	no peaks detected	no peaks detected	no peaks detected	nonDO
ENSG00000183566	BPIFA4P	nonDO	no peaks detected	nonDO	no peaks detected	nonDO	nonDO
ENSG00000125999	BPIFB1	nonDO	no peaks detected	nonDO	nonDO	nonDO	nonDO
ENSG00000078898	BPIFB2	nonDO	nonDO	nonDO	no peaks detected	nonDO	nonDO
ENSG00000186190	BPIFB3	nonDO	no peaks detected	nonDO	nonDO	no peaks detected	nonDO
ENSG00000186191	BPIFB4	nonDO	no peaks detected	nonDO	nonDO	nonDO	nonDO
ENSG00000233146	BPIFB5P	nonDO	no peaks detected	nonDO	no peaks detected	no peaks detected	nonDO
ENSG00000167104	BPIFB6	nonDO	nonDO	nonDO	nonDO	nonDO	nonDO
ENSG00000184459	BPIFC	nonDO	DO (decrease signal)	no peaks detected	no peaks detected	nonDO	nonDO
ENSG00000162813	BPNT1	nonDO	no peaks detected	nonDO	DO (decrease signal)	no peaks detected	nonDO
ENSG00000104331	BPNT2	nonDO	nonDO	DO (decrease signal)	DO (decrease signal)	nonDO	nonDO
ENSG00000171634	BPTF	nonDO	no peaks detected	DO (decrease signal)	DO (decrease signal)	nonDO	nonDO
ENSG00000157764	BRAF	nonDO	no peaks detected	DO (decrease signal)	DO (decrease signal)	DO (decrease signal)	nonDO
ENSG00000089234	BRAP	nonDO	no peaks detected	DO (decrease signal)	DO (decrease signal)	nonDO	nonDO
ENSG00000106009	BRAT1	DO (decrease signal)	nonDO	DO (decrease signal)	DO (decrease signal)	nonDO	nonDO
ENSG00000012048	BRCA1	nonDO	no peaks detected	DO (decrease signal)	DO (decrease signal)	nonDO	nonDO
ENSG00000139618	BRCA2	nonDO	no peaks detected	DO (decrease signal)	DO (decrease signal)	nonDO	no peaks detected
ENSG00000100425	BRD1	nonDO	nonDO	DO (decrease signal)	DO (decrease signal)	nonDO	nonDO
ENSG00000204256	BRD2	nonDO	no peaks detected	DO (decrease signal)	DO (decrease signal)	nonDO	nonDO
ENSG00000169925	BRD3	nonDO	nonDO	DO (decrease signal)	DO (decrease signal)	nonDO	nonDO
ENSG00000235106	BRD3OS	nonDO	nonDO	nonDO	DO (decrease signal)	nonDO	nonDO
ENSG00000141867	BRD4	nonDO	nonDO	DO (decrease signal)	DO (decrease signal)	DO (decrease signal)	nonDO
ENSG00000166164	BRD7	nonDO	no peaks detected	DO (decrease signal)	DO (decrease signal)	nonDO	nonDO
ENSG00000112983	BRD8	nonDO	no peaks detected	DO (decrease signal)	DO (decrease signal)	nonDO	nonDO
ENSG00000028310	BRD9	nonDO	nonDO	DO (decrease signal)	DO (decrease signal)	nonDO	nonDO
ENSG00000254736	BRD9P1	nonDO	nonDO	nonDO	nonDO	no peaks detected	no peaks detected
ENSG00000185024	BRF1	nonDO	nonDO	DO (decrease signal)	nonDO	DO (decrease signal)	nonDO
ENSG00000104221	BRF2	nonDO	no peaks detected	DO (decrease signal)	DO (decrease signal)	nonDO	nonDO
ENSG00000164713	BRI3	nonDO	no peaks detected	DO (decrease signal)	DO (decrease signal)	DO (decrease signal)	nonDO
ENSG00000184992	BRI3BP	nonDO	no peaks detected	nonDO	DO (decrease signal)	nonDO	nonDO
ENSG00000213736	BRI3P2	nonDO	no peaks detected	no peaks detected	no peaks detected	nonDO	no peaks detected
ENSG00000182685	BRICD5	nonDO	no peaks detected	DO (decrease signal)	nonDO	nonDO	nonDO
ENSG00000078725	BRINP1	nonDO	nonDO	nonDO	nonDO	nonDO	nonDO
ENSG00000198797	BRINP2	nonDO	DO (decrease signal)	nonDO	DO (decrease signal)	nonDO	nonDO
ENSG00000162670	BRINP3	nonDO	no peaks detected	nonDO	nonDO	nonDO	nonDO
ENSG00000136492	BRIP1	nonDO	no peaks detected	DO (decrease signal)	DO (decrease signal)	nonDO	nonDO
ENSG00000254999	BRK1	nonDO	nonDO	DO (decrease signal)	DO (decrease signal)	nonDO	nonDO
ENSG00000132016	BRME1	nonDO	no peaks detected	DO (decrease signal)	DO (decrease signal)	nonDO	nonDO
ENSG00000174744	BRMS1	nonDO	nonDO	nonDO	DO (decrease signal)	nonDO	nonDO
ENSG00000100916	BRMS1L	nonDO	nonDO	DO (decrease signal)	DO (decrease signal)	nonDO	nonDO
ENSG00000162819	BROX	nonDO	no peaks detected	no peaks detected	DO (decrease signal)	nonDO	nonDO
ENSG00000156983	BRPF1	nonDO	nonDO	DO (decrease signal)	DO (decrease signal)	nonDO	nonDO
ENSG00000096070	BRPF3	nonDO	no peaks detected	DO (decrease signal)	DO (decrease signal)	nonDO	nonDO
ENSG00000160469	BRSK1	nonDO	no peaks detected	nonDO	DO (decrease signal)	nonDO	nonDO
ENSG00000174672	BRSK2	nonDO	DO (decrease signal)	nonDO	nonDO	nonDO	nonDO
ENSG00000185658	BRWD1	nonDO	no peaks detected	DO (decrease signal)	DO (decrease signal)	nonDO	nonDO
ENSG00000168000	BSCL2	nonDO	nonDO	DO (decrease signal)	DO (decrease signal)	nonDO	nonDO
ENSG00000160058	BSDC1	nonDO	nonDO	DO (decrease signal)	DO (decrease signal)	nonDO	nonDO
ENSG00000172270	BSG	nonDO	no peaks detected	DO (decrease signal)	DO (decrease signal)	nonDO	nonDO
ENSG00000267751	BSG-AS1	nonDO	no peaks detected	no peaks detected	no peaks detected	no peaks detected	no peaks detected
ENSG00000164061	BSN	nonDO	nonDO	nonDO	DO (decrease signal)	nonDO	nonDO
ENSG00000226913	BSN-DT	nonDO	no peaks detected	nonDO	no peaks detected	nonDO	nonDO
ENSG00000162399	BSND	nonDO	no peaks detected	nonDO	nonDO	nonDO	nonDO
ENSG00000188334	BSPH1	nonDO	nonDO	no peaks detected	no peaks detected	no peaks detected	no peaks detected
ENSG00000119411	BSPRY	nonDO	no peaks detected	nonDO	DO (decrease signal)	nonDO	nonDO
ENSG00000109743	BST1	nonDO	nonDO	nonDO	no peaks detected	nonDO	nonDO
ENSG00000130303	BST2	nonDO	no peaks detected	nonDO	no peaks detected	no peaks detected	nonDO
ENSG00000188909	BSX	nonDO	DO (decrease signal)	nonDO	DO (decrease signal)	nonDO	nonDO
ENSG00000095564	BTAF1	nonDO	no peaks detected	DO (decrease signal)	DO (decrease signal)	DO (decrease signal)	nonDO
ENSG00000064726	BTBD1	nonDO	no peaks detected	DO (decrease signal)	DO (decrease signal)	no peaks detected	no peaks detected
ENSG00000148925	BTBD10	nonDO	no peaks detected	DO (decrease signal)	DO (decrease signal)	nonDO	nonDO
ENSG00000151136	BTBD11	nonDO	DO (decrease signal)	DO (decrease signal)	DO (decrease signal)	DO (decrease signal)	nonDO
ENSG00000138152	BTBD16	nonDO	nonDO	nonDO	nonDO	nonDO	nonDO
ENSG00000204347	BTBD17	nonDO	DO (decrease signal)	nonDO	nonDO	nonDO	nonDO
ENSG00000222009	BTBD19	nonDO	nonDO	nonDO	DO (decrease signal)	nonDO	nonDO
ENSG00000133243	BTBD2	nonDO	no peaks detected	DO (decrease signal)	DO (decrease signal)	nonDO	nonDO
ENSG00000132640	BTBD3	nonDO	nonDO	DO (decrease signal)	DO (decrease signal)	nonDO	nonDO
ENSG00000184887	BTBD6	nonDO	no peaks detected	no peaks detected	DO (decrease signal)	nonDO	nonDO
ENSG00000011114	BTBD7	nonDO	nonDO	DO (decrease signal)	DO (decrease signal)	nonDO	nonDO
ENSG00000189195	BTBD8	nonDO	nonDO	DO (decrease signal)	DO (decrease signal)	nonDO	nonDO
ENSG00000183826	BTBD9	nonDO	no peaks detected	DO (decrease signal)	DO (decrease signal)	nonDO	nonDO
ENSG00000174808	BTC	nonDO	no peaks detected	nonDO	DO (decrease signal)	nonDO	nonDO
ENSG00000169814	BTD	nonDO	no peaks detected	DO (decrease signal)	nonDO	DO (decrease signal)	nonDO
ENSG00000145741	BTF3	nonDO	nonDO	no peaks detected	DO (decrease signal)	nonDO	nonDO
ENSG00000134717	BTF3L4	nonDO	no peaks detected	DO (decrease signal)	nonDO	nonDO	nonDO
ENSG00000262609	BTF3P14	nonDO	DO (decrease signal)	no peaks detected	no peaks detected	no peaks detected	nonDO
ENSG00000133639	BTG1	nonDO	no peaks detected	DO (decrease signal)	DO (decrease signal)	nonDO	nonDO
ENSG00000159388	BTG2	nonDO	nonDO	no peaks detected	DO (decrease signal)	no peaks detected	nonDO
ENSG00000154640	BTG3	nonDO	no peaks detected	nonDO	DO (decrease signal)	nonDO	nonDO
ENSG00000280594	BTG3-AS1	nonDO	no peaks detected	nonDO	no peaks detected	nonDO	no peaks detected
ENSG00000010671	BTK	nonDO	no peaks detected	nonDO	DO (decrease signal)	nonDO	no peaks detected
ENSG00000186265	BTLA	nonDO	no peaks detected	nonDO	no peaks detected	nonDO	no peaks detected
ENSG00000124557	BTN1A1	nonDO	no peaks detected	no peaks detected	no peaks detected	nonDO	no peaks detected
ENSG00000112763	BTN2A1	nonDO	no peaks detected	DO (decrease signal)	DO (decrease signal)	nonDO	no peaks detected
ENSG00000124508	BTN2A2	nonDO	no peaks detected	DO (decrease signal)	DO (decrease signal)	nonDO	nonDO
ENSG00000186470	BTN3A2	nonDO	no peaks detected	nonDO	DO (decrease signal)	nonDO	no peaks detected
ENSG00000215811	BTNL10	nonDO	nonDO	no peaks detected	nonDO	nonDO	no peaks detected
ENSG00000168903	BTNL3	nonDO	no peaks detected	no peaks detected	no peaks detected	nonDO	nonDO
ENSG00000113303	BTNL8	nonDO	nonDO	no peaks detected	DO (decrease signal)	nonDO	nonDO
ENSG00000165810	BTNL9	nonDO	nonDO	nonDO	DO (decrease signal)	nonDO	nonDO
ENSG00000166167	BTRC	nonDO	nonDO	nonDO	DO (decrease signal)	nonDO	nonDO
ENSG00000156970	BUB1B	nonDO	no peaks detected	nonDO	DO (decrease signal)	nonDO	nonDO
ENSG00000154473	BUB3	nonDO	nonDO	DO (decrease signal)	DO (decrease signal)	nonDO	nonDO
ENSG00000137656	BUD13	nonDO	nonDO	DO (decrease signal)	DO (decrease signal)	nonDO	nonDO
ENSG00000071462	BUD23	nonDO	no peaks detected	DO (decrease signal)	DO (decrease signal)	nonDO	nonDO
ENSG00000106245	BUD31	nonDO	no peaks detected	nonDO	nonDO	nonDO	nonDO
ENSG00000112276	BVES	nonDO	no peaks detected	nonDO	DO (decrease signal)	nonDO	nonDO
ENSG00000203808	BVES-AS1	nonDO	no peaks detected	no peaks detected	nonDO	nonDO	nonDO
ENSG00000082153	BZW1	nonDO	no peaks detected	DO (decrease signal)	DO (decrease signal)	nonDO	nonDO
ENSG00000136261	BZW2	nonDO	no peaks detected	nonDO	no peaks detected	nonDO	nonDO
ENSG00000183559	C10orf120	nonDO	no peaks detected	no peaks detected	no peaks detected	nonDO	no peaks detected
ENSG00000232624	C10orf126	nonDO	no peaks detected	DO (decrease signal)	no peaks detected	nonDO	nonDO
ENSG00000237489	C10orf143	nonDO	nonDO	DO (decrease signal)	DO (decrease signal)	nonDO	nonDO
ENSG00000178645	C10orf53	nonDO	DO (decrease signal)	nonDO	no peaks detected	nonDO	nonDO
ENSG00000222047	C10orf55	nonDO	nonDO	no peaks detected	no peaks detected	no peaks detected	nonDO
ENSG00000179133	C10orf67	nonDO	nonDO	nonDO	DO (decrease signal)	nonDO	nonDO
ENSG00000177354	C10orf71	nonDO	nonDO	nonDO	no peaks detected	nonDO	nonDO
ENSG00000119965	C10orf88	nonDO	no peaks detected	nonDO	DO (decrease signal)	nonDO	nonDO
ENSG00000154493	C10orf90	nonDO	DO (decrease signal)	DO (decrease signal)	nonDO	nonDO	nonDO
ENSG00000269609	C10orf95-AS1	nonDO	no peaks detected	nonDO	no peaks detected	nonDO	nonDO
ENSG00000188373	C10orf99	nonDO	no peaks detected	nonDO	no peaks detected	nonDO	nonDO
ENSG00000137720	C11orf1	nonDO	no peaks detected	DO (decrease signal)	DO (decrease signal)	no peaks detected	nonDO
ENSG00000176029	C11orf16	nonDO	no peaks detected	no peaks detected	no peaks detected	no peaks detected	nonDO
ENSG00000110665	C11orf21	nonDO	no peaks detected	nonDO	nonDO	nonDO	nonDO
ENSG00000171067	C11orf24	nonDO	nonDO	DO (decrease signal)	DO (decrease signal)	nonDO	nonDO
ENSG00000171987	C11orf40	nonDO	no peaks detected	nonDO	no peaks detected	nonDO	no peaks detected
ENSG00000149179	C11orf49	nonDO	no peaks detected	nonDO	DO (decrease signal)	nonDO	nonDO
ENSG00000150750	C11orf53	nonDO	no peaks detected	nonDO	no peaks detected	nonDO	nonDO
ENSG00000110696	C11orf58	nonDO	nonDO	nonDO	no peaks detected	nonDO	nonDO
ENSG00000166323	C11orf65	nonDO	no peaks detected	DO (decrease signal)	DO (decrease signal)	nonDO	nonDO
ENSG00000175573	C11orf68	nonDO	nonDO	DO (decrease signal)	nonDO	nonDO	nonDO
ENSG00000180425	C11orf71	nonDO	nonDO	no peaks detected	no peaks detected	nonDO	nonDO
ENSG00000173715	C11orf80	nonDO	nonDO	DO (decrease signal)	DO (decrease signal)	nonDO	nonDO
ENSG00000173237	C11orf86	nonDO	no peaks detected	no peaks detected	no peaks detected	no peaks detected	nonDO
ENSG00000205177	C11orf91	nonDO	no peaks detected	nonDO	DO (decrease signal)	nonDO	nonDO
ENSG00000234776	C11orf94	nonDO	no peaks detected	nonDO	no peaks detected	nonDO	nonDO
ENSG00000257057	C11orf97	nonDO	no peaks detected	nonDO	nonDO	nonDO	nonDO
ENSG00000133641	C12orf29	nonDO	no peaks detected	nonDO	DO (decrease signal)	nonDO	nonDO
ENSG00000047621	C12orf4	nonDO	no peaks detected	DO (decrease signal)	DO (decrease signal)	nonDO	no peaks detected
ENSG00000180116	C12orf40	nonDO	nonDO	nonDO	nonDO	DO (decrease signal)	nonDO
ENSG00000179088	C12orf42	nonDO	nonDO	nonDO	DO (decrease signal)	nonDO	nonDO
ENSG00000157895	C12orf43	nonDO	no peaks detected	nonDO	DO (decrease signal)	nonDO	nonDO
ENSG00000177627	C12orf54	nonDO	nonDO	no peaks detected	no peaks detected	no peaks detected	nonDO
ENSG00000111678	C12orf57	nonDO	no peaks detected	DO (decrease signal)	DO (decrease signal)	nonDO	nonDO
ENSG00000182993	C12orf60	nonDO	no peaks detected	no peaks detected	nonDO	nonDO	nonDO
ENSG00000204954	C12orf73	nonDO	no peaks detected	DO (decrease signal)	DO (decrease signal)	nonDO	nonDO
ENSG00000235162	C12orf75	nonDO	no peaks detected	nonDO	DO (decrease signal)	nonDO	nonDO
ENSG00000174456	C12orf76	nonDO	no peaks detected	DO (decrease signal)	DO (decrease signal)	nonDO	nonDO
ENSG00000226792	C13orf42	nonDO	nonDO	nonDO	no peaks detected	nonDO	nonDO
ENSG00000283199	C13orf46	nonDO	no peaks detected	DO (decrease signal)	nonDO	nonDO	nonDO
ENSG00000227051	C14orf132	nonDO	nonDO	nonDO	DO (decrease signal)	nonDO	nonDO
ENSG00000197734	C14orf178	nonDO	no peaks detected	DO (decrease signal)	no peaks detected	no peaks detected	no peaks detected
ENSG00000179476	C14orf28	nonDO	nonDO	no peaks detected	DO (decrease signal)	nonDO	no peaks detected
ENSG00000179008	C14orf39	nonDO	nonDO	nonDO	no peaks detected	nonDO	nonDO
ENSG00000100802	C14orf93	nonDO	no peaks detected	DO (decrease signal)	DO (decrease signal)	nonDO	nonDO
ENSG00000183643	C15orf32	nonDO	nonDO	nonDO	nonDO	nonDO	nonDO
ENSG00000167173	C15orf39	DO (decrease signal)	no peaks detected	DO (decrease signal)	DO (decrease signal)	nonDO	nonDO
ENSG00000169609	C15orf40	nonDO	no peaks detected	DO (decrease signal)	DO (decrease signal)	nonDO	nonDO
ENSG00000166920	C15orf48	nonDO	no peaks detected	nonDO	no peaks detected	nonDO	nonDO
ENSG00000166455	C16orf46	nonDO	no peaks detected	DO (decrease signal)	DO (decrease signal)	nonDO	nonDO
ENSG00000185905	C16orf54	nonDO	no peaks detected	DO (decrease signal)	no peaks detected	DO (decrease signal)	nonDO
ENSG00000182831	C16orf72	nonDO	no peaks detected	DO (decrease signal)	DO (decrease signal)	nonDO	nonDO
ENSG00000154102	C16orf74	nonDO	no peaks detected	nonDO	DO (decrease signal)	nonDO	nonDO
ENSG00000166152	C16orf78	nonDO	nonDO	no peaks detected	no peaks detected	no peaks detected	nonDO
ENSG00000234186	C16orf82	nonDO	DO (decrease signal)	no peaks detected	no peaks detected	no peaks detected	no peaks detected
ENSG00000155330	C16orf87	nonDO	no peaks detected	nonDO	DO (decrease signal)	nonDO	nonDO
ENSG00000215131	C16orf90	nonDO	no peaks detected	nonDO	nonDO	no peaks detected	no peaks detected
ENSG00000174109	C16orf91	nonDO	no peaks detected	DO (decrease signal)	DO (decrease signal)	nonDO	nonDO
ENSG00000167194	C16orf92	nonDO	nonDO	no peaks detected	no peaks detected	no peaks detected	no peaks detected
ENSG00000260456	C16orf95	nonDO	DO (decrease signal)	DO (decrease signal)	DO (decrease signal)	nonDO	nonDO
ENSG00000270006	C16orf95-DT	nonDO	no peaks detected	no peaks detected	no peaks detected	no peaks detected	no peaks detected
ENSG00000205832	C16orf96	nonDO	no peaks detected	nonDO	nonDO	nonDO	nonDO
ENSG00000256806	C17orf100	nonDO	DO (decrease signal)	nonDO	nonDO	nonDO	nonDO
ENSG00000267221	C17orf113	nonDO	no peaks detected	nonDO	DO (decrease signal)	nonDO	nonDO
ENSG00000258315	C17orf49	nonDO	no peaks detected	no peaks detected	no peaks detected	nonDO	nonDO
ENSG00000186665	C17orf58	nonDO	no peaks detected	DO (decrease signal)	DO (decrease signal)	nonDO	nonDO
ENSG00000141371	C17orf64	nonDO	no peaks detected	no peaks detected	DO (decrease signal)	nonDO	nonDO
ENSG00000214226	C17orf67	DO (decrease signal)	no peaks detected	DO (decrease signal)	nonDO	nonDO	nonDO
ENSG00000108666	C17orf75	nonDO	no peaks detected	DO (decrease signal)	DO (decrease signal)	nonDO	nonDO
ENSG00000141219	C17orf80	nonDO	no peaks detected	DO (decrease signal)	no peaks detected	nonDO	nonDO
ENSG00000187624	C17orf97	nonDO	nonDO	no peaks detected	DO (decrease signal)	nonDO	nonDO
ENSG00000187997	C17orf99	nonDO	no peaks detected	DO (decrease signal)	nonDO	DO (decrease signal)	nonDO
ENSG00000141428	C18orf21	nonDO	no peaks detected	DO (decrease signal)	DO (decrease signal)	nonDO	nonDO
ENSG00000152242	C18orf25	nonDO	nonDO	DO (decrease signal)	DO (decrease signal)	nonDO	nonDO
ENSG00000177576	C18orf32	nonDO	no peaks detected	DO (decrease signal)	DO (decrease signal)	nonDO	nonDO
ENSG00000166845	C18orf54	nonDO	no peaks detected	nonDO	DO (decrease signal)	nonDO	no peaks detected
ENSG00000206043	C18orf63	nonDO	no peaks detected	nonDO	no peaks detected	nonDO	no peaks detected
ENSG00000131943	C19orf12	nonDO	no peaks detected	DO (decrease signal)	DO (decrease signal)	nonDO	nonDO
ENSG00000119559	C19orf25	nonDO	nonDO	nonDO	DO (decrease signal)	nonDO	nonDO
ENSG00000167644	C19orf33	nonDO	no peaks detected	DO (decrease signal)	nonDO	nonDO	nonDO
ENSG00000214212	C19orf38	nonDO	nonDO	nonDO	no peaks detected	nonDO	no peaks detected
ENSG00000105072	C19orf44	nonDO	no peaks detected	nonDO	DO (decrease signal)	nonDO	nonDO
ENSG00000160392	C19orf47	nonDO	no peaks detected	nonDO	no peaks detected	nonDO	nonDO
ENSG00000167747	C19orf48	nonDO	no peaks detected	DO (decrease signal)	DO (decrease signal)	nonDO	nonDO
ENSG00000104979	C19orf53	nonDO	no peaks detected	DO (decrease signal)	DO (decrease signal)	nonDO	nonDO
ENSG00000188493	C19orf54	nonDO	no peaks detected	nonDO	no peaks detected	nonDO	no peaks detected
ENSG00000188032	C19orf67	nonDO	no peaks detected	DO (decrease signal)	DO (decrease signal)	nonDO	nonDO
ENSG00000221916	C19orf73	nonDO	no peaks detected	DO (decrease signal)	no peaks detected	no peaks detected	nonDO
ENSG00000235034	C19orf81	nonDO	nonDO	DO (decrease signal)	DO (decrease signal)	nonDO	nonDO
ENSG00000262874	C19orf84	nonDO	no peaks detected	nonDO	nonDO	no peaks detected	no peaks detected
ENSG00000283567	C19orf85	nonDO	no peaks detected	no peaks detected	no peaks detected	nonDO	nonDO
ENSG00000106392	C1GALT1	nonDO	no peaks detected	nonDO	DO (decrease signal)	nonDO	nonDO
ENSG00000173728	C1orf100	nonDO	no peaks detected	DO (decrease signal)	nonDO	nonDO	nonDO
ENSG00000180999	C1orf105	nonDO	no peaks detected	nonDO	no peaks detected	DO (decrease signal)	no peaks detected
ENSG00000116922	C1orf109	nonDO	nonDO	DO (decrease signal)	DO (decrease signal)	nonDO	nonDO
ENSG00000000460	C1orf112	nonDO	nonDO	DO (decrease signal)	DO (decrease signal)	nonDO	nonDO
ENSG00000162817	C1orf115	nonDO	no peaks detected	nonDO	DO (decrease signal)	nonDO	nonDO
ENSG00000182795	C1orf116	nonDO	no peaks detected	DO (decrease signal)	DO (decrease signal)	nonDO	nonDO
ENSG00000197982	C1orf122	nonDO	no peaks detected	DO (decrease signal)	no peaks detected	nonDO	nonDO
ENSG00000175262	C1orf127	nonDO	no peaks detected	DO (decrease signal)	nonDO	nonDO	nonDO
ENSG00000143633	C1orf131	nonDO	no peaks detected	DO (decrease signal)	nonDO	nonDO	nonDO
ENSG00000203963	C1orf141	nonDO	no peaks detected	nonDO	no peaks detected	nonDO	nonDO
ENSG00000203910	C1orf146	nonDO	no peaks detected	no peaks detected	no peaks detected	no peaks detected	no peaks detected
ENSG00000157330	C1orf158	nonDO	DO (decrease signal)	nonDO	nonDO	nonDO	nonDO
ENSG00000131591	C1orf159	nonDO	nonDO	DO (decrease signal)	DO (decrease signal)	nonDO	nonDO
ENSG00000215910	C1orf167	nonDO	no peaks detected	nonDO	nonDO	nonDO	nonDO
ENSG00000198912	C1orf174	nonDO	no peaks detected	DO (decrease signal)	DO (decrease signal)	nonDO	nonDO
ENSG00000179902	C1orf194	nonDO	no peaks detected	no peaks detected	no peaks detected	nonDO	nonDO
ENSG00000119280	C1orf198	nonDO	nonDO	DO (decrease signal)	DO (decrease signal)	DO (decrease signal)	nonDO
ENSG00000116667	C1orf21	nonDO	no peaks detected	DO (decrease signal)	DO (decrease signal)	DO (decrease signal)	nonDO
ENSG00000253313	C1orf210	nonDO	no peaks detected	DO (decrease signal)	DO (decrease signal)	nonDO	nonDO
ENSG00000142686	C1orf216	nonDO	nonDO	nonDO	DO (decrease signal)	nonDO	nonDO
ENSG00000239887	C1orf226	nonDO	no peaks detected	no peaks detected	no peaks detected	nonDO	nonDO
ENSG00000143793	C1orf35	nonDO	nonDO	DO (decrease signal)	DO (decrease signal)	nonDO	nonDO
ENSG00000143612	C1orf43	nonDO	no peaks detected	nonDO	nonDO	nonDO	nonDO
ENSG00000164008	C1orf50	nonDO	no peaks detected	no peaks detected	no peaks detected	nonDO	no peaks detected
ENSG00000162642	C1orf52	nonDO	no peaks detected	nonDO	DO (decrease signal)	nonDO	nonDO
ENSG00000203724	C1orf53	nonDO	no peaks detected	DO (decrease signal)	DO (decrease signal)	nonDO	nonDO
ENSG00000143443	C1orf56	nonDO	no peaks detected	nonDO	no peaks detected	nonDO	nonDO
ENSG00000162757	C1orf74	nonDO	no peaks detected	DO (decrease signal)	DO (decrease signal)	nonDO	nonDO
ENSG00000162598	C1orf87	nonDO	no peaks detected	no peaks detected	no peaks detected	nonDO	nonDO
ENSG00000142698	C1orf94	nonDO	DO (decrease signal)	nonDO	nonDO	nonDO	nonDO
ENSG00000173369	C1QB	nonDO	no peaks detected	no peaks detected	no peaks detected	no peaks detected	no peaks detected
ENSG00000108561	C1QBP	nonDO	no peaks detected	DO (decrease signal)	DO (decrease signal)	nonDO	nonDO
ENSG00000131094	C1QL1	nonDO	DO (decrease signal)	nonDO	nonDO	nonDO	nonDO
ENSG00000260134	C1QL1P1	nonDO	no peaks detected	no peaks detected	no peaks detected	no peaks detected	no peaks detected
ENSG00000144119	C1QL2	nonDO	DO (decrease signal)	nonDO	no peaks detected	nonDO	nonDO
ENSG00000165985	C1QL3	nonDO	nonDO	no peaks detected	nonDO	nonDO	nonDO
ENSG00000186897	C1QL4	nonDO	no peaks detected	nonDO	DO (decrease signal)	nonDO	nonDO
ENSG00000173918	C1QTNF1	nonDO	nonDO	nonDO	nonDO	nonDO	nonDO
ENSG00000184163	C1QTNF12	nonDO	no peaks detected	nonDO	nonDO	nonDO	nonDO
ENSG00000145861	C1QTNF2	nonDO	nonDO	nonDO	nonDO	nonDO	nonDO
ENSG00000273294	C1QTNF3-AMACR	nonDO	no peaks detected	DO (decrease signal)	no peaks detected	nonDO	nonDO
ENSG00000172247	C1QTNF4	nonDO	nonDO	nonDO	nonDO	nonDO	nonDO
ENSG00000133466	C1QTNF6	nonDO	no peaks detected	nonDO	DO (decrease signal)	DO (decrease signal)	nonDO
ENSG00000163145	C1QTNF7	nonDO	DO (decrease signal)	no peaks detected	no peaks detected	nonDO	no peaks detected
ENSG00000249252	C1QTNF7-AS1	nonDO	nonDO	DO (decrease signal)	nonDO	nonDO	nonDO
ENSG00000184471	C1QTNF8	nonDO	nonDO	nonDO	nonDO	nonDO	nonDO
ENSG00000205863	C1QTNF9B	nonDO	no peaks detected	no peaks detected	no peaks detected	no peaks detected	no peaks detected
ENSG00000159403	C1R	nonDO	no peaks detected	no peaks detected	nonDO	nonDO	no peaks detected
ENSG00000139178	C1RL	nonDO	no peaks detected	DO (decrease signal)	DO (decrease signal)	nonDO	nonDO
ENSG00000205885	C1RL-AS1	nonDO	no peaks detected	nonDO	no peaks detected	nonDO	no peaks detected
ENSG00000182326	C1S	nonDO	no peaks detected	DO (decrease signal)	nonDO	nonDO	nonDO
ENSG00000166278	C2	nonDO	nonDO	nonDO	DO (decrease signal)	nonDO	nonDO
ENSG00000198547	C20orf203	nonDO	no peaks detected	nonDO	nonDO	nonDO	nonDO
ENSG00000196421	C20orf204	nonDO	nonDO	nonDO	DO (decrease signal)	nonDO	nonDO
ENSG00000101220	C20orf27	nonDO	nonDO	DO (decrease signal)	DO (decrease signal)	nonDO	nonDO
ENSG00000124237	C20orf85	nonDO	no peaks detected	nonDO	no peaks detected	nonDO	no peaks detected
ENSG00000196476	C20orf96	nonDO	no peaks detected	nonDO	DO (decrease signal)	nonDO	nonDO
ENSG00000160298	C21orf58	nonDO	no peaks detected	DO (decrease signal)	DO (decrease signal)	nonDO	nonDO
ENSG00000154642	C21orf91	nonDO	no peaks detected	DO (decrease signal)	DO (decrease signal)	nonDO	nonDO
ENSG00000240770	C21orf91-OT1	nonDO	no peaks detected	no peaks detected	no peaks detected	nonDO	no peaks detected
ENSG00000169314	C22orf15	nonDO	no peaks detected	nonDO	no peaks detected	nonDO	nonDO
ENSG00000128346	C22orf23	nonDO	no peaks detected	DO (decrease signal)	no peaks detected	nonDO	nonDO
ENSG00000242259	C22orf39	nonDO	no peaks detected	nonDO	no peaks detected	nonDO	nonDO
ENSG00000184208	C22orf46	nonDO	no peaks detected	DO (decrease signal)	nonDO	nonDO	no peaks detected
ENSG00000157617	C2CD2	nonDO	no peaks detected	DO (decrease signal)	DO (decrease signal)	nonDO	nonDO
ENSG00000172375	C2CD2L	nonDO	no peaks detected	DO (decrease signal)	no peaks detected	nonDO	nonDO
ENSG00000168014	C2CD3	nonDO	no peaks detected	DO (decrease signal)	DO (decrease signal)	nonDO	nonDO
ENSG00000198535	C2CD4A	nonDO	no peaks detected	nonDO	DO (decrease signal)	no peaks detected	nonDO
ENSG00000205502	C2CD4B	nonDO	no peaks detected	nonDO	nonDO	nonDO	nonDO
ENSG00000183186	C2CD4C	nonDO	DO (decrease signal)	nonDO	nonDO	nonDO	nonDO
ENSG00000225556	C2CD4D	nonDO	nonDO	DO (decrease signal)	DO (decrease signal)	nonDO	nonDO
ENSG00000155754	C2CD6	nonDO	no peaks detected	nonDO	no peaks detected	nonDO	nonDO
ENSG00000273045	C2orf15	nonDO	no peaks detected	no peaks detected	no peaks detected	nonDO	no peaks detected
ENSG00000221843	C2orf16	nonDO	no peaks detected	nonDO	nonDO	nonDO	nonDO
ENSG00000287151	C2orf27A	nonDO	no peaks detected	DO (decrease signal)	DO (decrease signal)	nonDO	nonDO
ENSG00000150873	C2orf50	nonDO	no peaks detected	nonDO	no peaks detected	no peaks detected	nonDO
ENSG00000168887	C2orf68	nonDO	no peaks detected	no peaks detected	no peaks detected	nonDO	no peaks detected
ENSG00000178074	C2orf69	nonDO	no peaks detected	DO (decrease signal)	DO (decrease signal)	nonDO	nonDO
ENSG00000204128	C2orf72	nonDO	no peaks detected	no peaks detected	DO (decrease signal)	nonDO	nonDO
ENSG00000177994	C2orf73	nonDO	no peaks detected	nonDO	DO (decrease signal)	nonDO	nonDO
ENSG00000237651	C2orf74	nonDO	no peaks detected	no peaks detected	no peaks detected	no peaks detected	no peaks detected
ENSG00000186132	C2orf76	nonDO	no peaks detected	DO (decrease signal)	no peaks detected	DO (decrease signal)	nonDO
ENSG00000188674	C2orf80	nonDO	no peaks detected	no peaks detected	no peaks detected	nonDO	no peaks detected
ENSG00000042304	C2orf83	nonDO	no peaks detected	no peaks detected	no peaks detected	nonDO	nonDO
ENSG00000187699	C2orf88	nonDO	no peaks detected	nonDO	no peaks detected	nonDO	no peaks detected
ENSG00000228486	C2orf92	nonDO	no peaks detected	nonDO	no peaks detected	no peaks detected	nonDO
ENSG00000125730	C3	nonDO	DO (decrease signal)	nonDO	nonDO	nonDO	nonDO
ENSG00000088543	C3orf18	nonDO	no peaks detected	nonDO	DO (decrease signal)	nonDO	nonDO
ENSG00000131379	C3orf20	nonDO	nonDO	nonDO	nonDO	nonDO	nonDO
ENSG00000180697	C3orf22	nonDO	nonDO	nonDO	nonDO	nonDO	nonDO
ENSG00000174928	C3orf33	nonDO	no peaks detected	DO (decrease signal)	DO (decrease signal)	nonDO	nonDO
ENSG00000198590	C3orf35	nonDO	no peaks detected	nonDO	no peaks detected	nonDO	nonDO
ENSG00000288547	C3orf36	nonDO	nonDO	nonDO	nonDO	nonDO	nonDO
ENSG00000163632	C3orf49	nonDO	no peaks detected	nonDO	no peaks detected	nonDO	no peaks detected
ENSG00000114529	C3orf52	nonDO	no peaks detected	nonDO	nonDO	nonDO	nonDO
ENSG00000188315	C3orf62	nonDO	nonDO	DO (decrease signal)	DO (decrease signal)	nonDO	nonDO
ENSG00000187068	C3orf70	nonDO	DO (decrease signal)	nonDO	DO (decrease signal)	nonDO	nonDO
ENSG00000180044	C3orf80	nonDO	nonDO	nonDO	DO (decrease signal)	nonDO	nonDO
ENSG00000236980	C3orf84	nonDO	no peaks detected	nonDO	nonDO	nonDO	nonDO
ENSG00000241224	C3orf85	nonDO	nonDO	nonDO	no peaks detected	no peaks detected	nonDO
ENSG00000225873	C3orf86	nonDO	no peaks detected	nonDO	no peaks detected	nonDO	nonDO
ENSG00000167798	C3P1	nonDO	DO (decrease signal)	nonDO	nonDO	no peaks detected	nonDO
ENSG00000244731	C4A	nonDO	no peaks detected	nonDO	no peaks detected	nonDO	nonDO
ENSG00000224389	C4B	nonDO	no peaks detected	no peaks detected	no peaks detected	nonDO	nonDO
ENSG00000123838	C4BPA	nonDO	nonDO	nonDO	nonDO	nonDO	no peaks detected
ENSG00000224462	C4BPAP1	nonDO	no peaks detected	no peaks detected	no peaks detected	nonDO	no peaks detected
ENSG00000154274	C4orf19	nonDO	nonDO	nonDO	nonDO	nonDO	nonDO
ENSG00000164096	C4orf3	nonDO	no peaks detected	DO (decrease signal)	DO (decrease signal)	nonDO	nonDO
ENSG00000151470	C4orf33	nonDO	no peaks detected	DO (decrease signal)	DO (decrease signal)	no peaks detected	no peaks detected
ENSG00000163633	C4orf36	nonDO	no peaks detected	DO (decrease signal)	DO (decrease signal)	nonDO	nonDO
ENSG00000285458	C4orf36	nonDO	no peaks detected	no peaks detected	no peaks detected	nonDO	nonDO
ENSG00000164123	C4orf45	nonDO	no peaks detected	nonDO	no peaks detected	nonDO	nonDO
ENSG00000205208	C4orf46	nonDO	no peaks detected	DO (decrease signal)	no peaks detected	nonDO	nonDO
ENSG00000243449	C4orf48	nonDO	no peaks detected	nonDO	nonDO	nonDO	nonDO
ENSG00000181215	C4orf50	nonDO	DO (decrease signal)	DO (decrease signal)	nonDO	nonDO	nonDO
ENSG00000237136	C4orf51	nonDO	no peaks detected	nonDO	no peaks detected	DO (decrease signal)	nonDO
ENSG00000248713	C4orf54	nonDO	nonDO	no peaks detected	no peaks detected	no peaks detected	no peaks detected
ENSG00000106804	C5	nonDO	no peaks detected	DO (decrease signal)	DO (decrease signal)	nonDO	nonDO
ENSG00000197405	C5AR1	nonDO	nonDO	nonDO	no peaks detected	no peaks detected	nonDO
ENSG00000113583	C5orf15	nonDO	no peaks detected	DO (decrease signal)	DO (decrease signal)	nonDO	nonDO
ENSG00000181904	C5orf24	nonDO	nonDO	DO (decrease signal)	DO (decrease signal)	nonDO	DO (decrease signal)
ENSG00000172244	C5orf34	nonDO	no peaks detected	DO (decrease signal)	DO (decrease signal)	nonDO	nonDO
ENSG00000186493	C5orf38	nonDO	no peaks detected	nonDO	no peaks detected	nonDO	nonDO
ENSG00000178776	C5orf46	nonDO	no peaks detected	nonDO	no peaks detected	nonDO	nonDO
ENSG00000185056	C5orf47	nonDO	nonDO	DO (decrease signal)	nonDO	nonDO	nonDO
ENSG00000215217	C5orf49	nonDO	no peaks detected	DO (decrease signal)	nonDO	nonDO	nonDO
ENSG00000205765	C5orf51	nonDO	no peaks detected	DO (decrease signal)	DO (decrease signal)	nonDO	nonDO
ENSG00000187658	C5orf52	nonDO	no peaks detected	no peaks detected	no peaks detected	no peaks detected	no peaks detected
ENSG00000234511	C5orf58	nonDO	no peaks detected	nonDO	nonDO	nonDO	nonDO
ENSG00000204661	C5orf60	nonDO	nonDO	nonDO	nonDO	nonDO	nonDO
ENSG00000164241	C5orf63	nonDO	no peaks detected	nonDO	DO (decrease signal)	nonDO	nonDO
ENSG00000178722	C5orf64	nonDO	DO (decrease signal)	nonDO	nonDO	DO (decrease signal)	nonDO
ENSG00000112539	C6orf118	nonDO	no peaks detected	nonDO	nonDO	nonDO	nonDO
ENSG00000185127	C6orf120	nonDO	nonDO	nonDO	no peaks detected	nonDO	no peaks detected
ENSG00000188112	C6orf132	nonDO	no peaks detected	DO (decrease signal)	DO (decrease signal)	nonDO	nonDO
ENSG00000204564	C6orf136	nonDO	nonDO	DO (decrease signal)	DO (decrease signal)	nonDO	nonDO
ENSG00000204542	C6orf15	nonDO	no peaks detected	no peaks detected	no peaks detected	no peaks detected	no peaks detected
ENSG00000221821	C6orf226	nonDO	no peaks detected	DO (decrease signal)	DO (decrease signal)	nonDO	nonDO
ENSG00000204439	C6orf47	nonDO	no peaks detected	DO (decrease signal)	DO (decrease signal)	nonDO	nonDO
ENSG00000198663	C6orf89	nonDO	no peaks detected	DO (decrease signal)	DO (decrease signal)	nonDO	nonDO
ENSG00000112936	C7	nonDO	nonDO	no peaks detected	no peaks detected	nonDO	no peaks detected
ENSG00000136197	C7orf25	nonDO	no peaks detected	DO (decrease signal)	DO (decrease signal)	nonDO	nonDO
ENSG00000146576	C7orf26	nonDO	no peaks detected	nonDO	DO (decrease signal)	nonDO	nonDO
ENSG00000153790	C7orf31	nonDO	no peaks detected	nonDO	DO (decrease signal)	nonDO	nonDO
ENSG00000146540	C7orf50	nonDO	nonDO	DO (decrease signal)	DO (decrease signal)	DO (decrease signal)	nonDO
ENSG00000164746	C7orf57	nonDO	nonDO	nonDO	DO (decrease signal)	nonDO	nonDO
ENSG00000185955	C7orf61	nonDO	no peaks detected	no peaks detected	no peaks detected	no peaks detected	nonDO
ENSG00000157131	C8A	nonDO	nonDO	no peaks detected	no peaks detected	nonDO	nonDO
ENSG00000021852	C8B	nonDO	nonDO	no peaks detected	no peaks detected	nonDO	nonDO
ENSG00000176919	C8G	nonDO	no peaks detected	nonDO	nonDO	nonDO	nonDO
ENSG00000182307	C8orf33	nonDO	no peaks detected	nonDO	DO (decrease signal)	nonDO	nonDO
ENSG00000165084	C8orf34	nonDO	nonDO	nonDO	nonDO	nonDO	nonDO
ENSG00000248801	C8orf34-AS1	nonDO	nonDO	no peaks detected	nonDO	nonDO	nonDO
ENSG00000253773	C8orf37-AS1	nonDO	nonDO	DO (decrease signal)	nonDO	nonDO	nonDO
ENSG00000288602	C8orf44-SGK3	nonDO	no peaks detected	nonDO	no peaks detected	nonDO	nonDO
ENSG00000164743	C8orf48	nonDO	no peaks detected	nonDO	DO (decrease signal)	no peaks detected	no peaks detected
ENSG00000241852	C8orf58	nonDO	no peaks detected	no peaks detected	DO (decrease signal)	nonDO	nonDO
ENSG00000189376	C8orf76	nonDO	no peaks detected	nonDO	DO (decrease signal)	nonDO	nonDO
ENSG00000213563	C8orf82	nonDO	nonDO	no peaks detected	DO (decrease signal)	nonDO	nonDO
ENSG00000196166	C8orf86	nonDO	no peaks detected	DO (decrease signal)	nonDO	DO (decrease signal)	nonDO
ENSG00000253250	C8orf88	nonDO	no peaks detected	nonDO	nonDO	nonDO	nonDO
ENSG00000113600	C9	nonDO	nonDO	nonDO	no peaks detected	nonDO	nonDO
ENSG00000160345	C9orf116	nonDO	no peaks detected	DO (decrease signal)	no peaks detected	nonDO	nonDO
ENSG00000174038	C9orf131	nonDO	no peaks detected	nonDO	no peaks detected	nonDO	nonDO
ENSG00000188959	C9orf152	nonDO	no peaks detected	DO (decrease signal)	DO (decrease signal)	DO (decrease signal)	nonDO
ENSG00000187753	C9orf153	nonDO	no peaks detected	no peaks detected	no peaks detected	no peaks detected	nonDO
ENSG00000196366	C9orf163	nonDO	no peaks detected	nonDO	nonDO	nonDO	nonDO
ENSG00000164972	C9orf24	nonDO	no peaks detected	nonDO	nonDO	nonDO	nonDO
ENSG00000135045	C9orf40	nonDO	nonDO	nonDO	DO (decrease signal)	nonDO	nonDO
ENSG00000157653	C9orf43	nonDO	no peaks detected	DO (decrease signal)	no peaks detected	nonDO	no peaks detected
ENSG00000165118	C9orf64	nonDO	no peaks detected	nonDO	nonDO	nonDO	nonDO
ENSG00000147894	C9orf72	nonDO	no peaks detected	DO (decrease signal)	DO (decrease signal)	nonDO	nonDO
ENSG00000136819	C9orf78	nonDO	no peaks detected	nonDO	DO (decrease signal)	nonDO	nonDO
ENSG00000155621	C9orf85	nonDO	no peaks detected	DO (decrease signal)	no peaks detected	nonDO	nonDO
ENSG00000205549	C9orf92	nonDO	no peaks detected	nonDO	nonDO	nonDO	nonDO
ENSG00000133742	CA1	nonDO	nonDO	no peaks detected	no peaks detected	nonDO	no peaks detected
ENSG00000154975	CA10	nonDO	DO (decrease signal)	nonDO	nonDO	nonDO	nonDO
ENSG00000074410	CA12	nonDO	no peaks detected	DO (decrease signal)	DO (decrease signal)	nonDO	nonDO
ENSG00000185015	CA13	nonDO	nonDO	DO (decrease signal)	nonDO	nonDO	nonDO
ENSG00000118298	CA14	nonDO	no peaks detected	nonDO	nonDO	nonDO	nonDO
ENSG00000241527	CA15P1	nonDO	DO (decrease signal)	no peaks detected	no peaks detected	no peaks detected	no peaks detected
ENSG00000164879	CA3	nonDO	DO (decrease signal)	no peaks detected	no peaks detected	no peaks detected	nonDO
ENSG00000167434	CA4	nonDO	nonDO	DO (decrease signal)	nonDO	nonDO	nonDO
ENSG00000174990	CA5A	nonDO	no peaks detected	DO (decrease signal)	nonDO	nonDO	nonDO
ENSG00000260133	CA5AP1	nonDO	no peaks detected	no peaks detected	no peaks detected	no peaks detected	nonDO
ENSG00000169239	CA5B	nonDO	no peaks detected	DO (decrease signal)	DO (decrease signal)	nonDO	nonDO
ENSG00000131686	CA6	nonDO	no peaks detected	nonDO	no peaks detected	nonDO	nonDO
ENSG00000178538	CA8	nonDO	DO (decrease signal)	nonDO	nonDO	nonDO	nonDO
ENSG00000107159	CA9	nonDO	no peaks detected	no peaks detected	no peaks detected	nonDO	nonDO
ENSG00000120159	CAAP1	nonDO	no peaks detected	nonDO	DO (decrease signal)	nonDO	nonDO
ENSG00000135932	CAB39	nonDO	nonDO	DO (decrease signal)	DO (decrease signal)	nonDO	nonDO
ENSG00000102547	CAB39L	nonDO	no peaks detected	DO (decrease signal)	DO (decrease signal)	nonDO	nonDO
ENSG00000183346	CABCOCO1	nonDO	no peaks detected	nonDO	no peaks detected	nonDO	nonDO
ENSG00000099991	CABIN1	nonDO	no peaks detected	DO (decrease signal)	DO (decrease signal)	DO (decrease signal)	nonDO
ENSG00000134508	CABLES1	nonDO	no peaks detected	DO (decrease signal)	DO (decrease signal)	nonDO	nonDO
ENSG00000149679	CABLES2	nonDO	nonDO	DO (decrease signal)	DO (decrease signal)	nonDO	nonDO
ENSG00000157782	CABP1	nonDO	nonDO	nonDO	DO (decrease signal)	nonDO	nonDO
ENSG00000167791	CABP2	nonDO	nonDO	nonDO	nonDO	no peaks detected	nonDO
ENSG00000175544	CABP4	nonDO	no peaks detected	nonDO	nonDO	nonDO	nonDO
ENSG00000100314	CABP7	nonDO	nonDO	nonDO	no peaks detected	no peaks detected	nonDO
ENSG00000154040	CABYR	nonDO	no peaks detected	nonDO	no peaks detected	no peaks detected	nonDO
ENSG00000160325	CACFD1	nonDO	nonDO	DO (decrease signal)	DO (decrease signal)	DO (decrease signal)	nonDO
ENSG00000158966	CACHD1	nonDO	no peaks detected	nonDO	DO (decrease signal)	nonDO	nonDO
ENSG00000141837	CACNA1A	nonDO	DO (decrease signal)	nonDO	nonDO	nonDO	nonDO
ENSG00000148408	CACNA1B	nonDO	DO (decrease signal)	nonDO	nonDO	nonDO	nonDO
ENSG00000151067	CACNA1C	nonDO	nonDO	nonDO	nonDO	nonDO	nonDO
ENSG00000157388	CACNA1D	nonDO	nonDO	DO (decrease signal)	DO (decrease signal)	nonDO	nonDO
ENSG00000198216	CACNA1E	nonDO	DO (decrease signal)	DO (decrease signal)	nonDO	DO (decrease signal)	nonDO
ENSG00000102001	CACNA1F	nonDO	no peaks detected	no peaks detected	nonDO	no peaks detected	nonDO
ENSG00000006283	CACNA1G	nonDO	nonDO	nonDO	nonDO	nonDO	nonDO
ENSG00000250107	CACNA1G-AS1	nonDO	no peaks detected	nonDO	nonDO	nonDO	nonDO
ENSG00000196557	CACNA1H	nonDO	DO (decrease signal)	nonDO	nonDO	DO (decrease signal)	nonDO
ENSG00000100346	CACNA1I	nonDO	nonDO	nonDO	nonDO	nonDO	nonDO
ENSG00000081248	CACNA1S	nonDO	nonDO	DO (decrease signal)	nonDO	DO (decrease signal)	nonDO
ENSG00000153956	CACNA2D1	nonDO	DO (decrease signal)	no peaks detected	nonDO	nonDO	nonDO
ENSG00000007402	CACNA2D2	nonDO	nonDO	nonDO	DO (decrease signal)	nonDO	nonDO
ENSG00000157445	CACNA2D3	nonDO	nonDO	nonDO	DO (decrease signal)	nonDO	nonDO
ENSG00000151062	CACNA2D4	nonDO	nonDO	nonDO	nonDO	DO (decrease signal)	nonDO
ENSG00000067191	CACNB1	nonDO	no peaks detected	nonDO	DO (decrease signal)	nonDO	nonDO
ENSG00000165995	CACNB2	nonDO	nonDO	nonDO	DO (decrease signal)	nonDO	nonDO
ENSG00000167535	CACNB3	nonDO	nonDO	DO (decrease signal)	DO (decrease signal)	nonDO	nonDO
ENSG00000182389	CACNB4	nonDO	nonDO	nonDO	nonDO	nonDO	nonDO
ENSG00000108878	CACNG1	nonDO	nonDO	nonDO	nonDO	nonDO	nonDO
ENSG00000166862	CACNG2	nonDO	DO (decrease signal)	DO (decrease signal)	nonDO	nonDO	nonDO
ENSG00000006116	CACNG3	nonDO	nonDO	nonDO	nonDO	no peaks detected	nonDO
ENSG00000075461	CACNG4	nonDO	nonDO	DO (decrease signal)	DO (decrease signal)	DO (decrease signal)	nonDO
ENSG00000075429	CACNG5	nonDO	DO (decrease signal)	nonDO	nonDO	nonDO	nonDO
ENSG00000130433	CACNG6	nonDO	DO (decrease signal)	nonDO	nonDO	nonDO	nonDO
ENSG00000105605	CACNG7	nonDO	DO (decrease signal)	nonDO	nonDO	nonDO	nonDO
ENSG00000142408	CACNG8	nonDO	DO (decrease signal)	nonDO	nonDO	nonDO	nonDO
ENSG00000105298	CACTIN	nonDO	no peaks detected	DO (decrease signal)	DO (decrease signal)	nonDO	nonDO
ENSG00000226800	CACTIN-AS1	nonDO	no peaks detected	nonDO	no peaks detected	nonDO	no peaks detected
ENSG00000151893	CACUL1	nonDO	nonDO	DO (decrease signal)	DO (decrease signal)	nonDO	nonDO
ENSG00000116161	CACYBP	nonDO	no peaks detected	DO (decrease signal)	DO (decrease signal)	nonDO	nonDO
ENSG00000084774	CAD	nonDO	no peaks detected	nonDO	DO (decrease signal)	nonDO	nonDO
ENSG00000182985	CADM1	nonDO	DO (decrease signal)	nonDO	DO (decrease signal)	nonDO	nonDO
ENSG00000175161	CADM2	nonDO	nonDO	nonDO	DO (decrease signal)	nonDO	nonDO
ENSG00000162706	CADM3	nonDO	nonDO	nonDO	nonDO	nonDO	nonDO
ENSG00000105767	CADM4	nonDO	no peaks detected	nonDO	DO (decrease signal)	nonDO	nonDO
ENSG00000163618	CADPS	nonDO	DO (decrease signal)	nonDO	nonDO	nonDO	nonDO
ENSG00000081803	CADPS2	nonDO	nonDO	nonDO	DO (decrease signal)	nonDO	nonDO
ENSG00000270419	CAHM	nonDO	no peaks detected	no peaks detected	no peaks detected	nonDO	nonDO
ENSG00000104327	CALB1	nonDO	nonDO	nonDO	no peaks detected	nonDO	nonDO
ENSG00000172137	CALB2	nonDO	DO (decrease signal)	nonDO	no peaks detected	nonDO	nonDO
ENSG00000175868	CALCB	nonDO	DO (decrease signal)	nonDO	nonDO	nonDO	nonDO
ENSG00000012822	CALCOCO1	nonDO	no peaks detected	nonDO	DO (decrease signal)	nonDO	nonDO
ENSG00000136436	CALCOCO2	nonDO	no peaks detected	DO (decrease signal)	DO (decrease signal)	nonDO	nonDO
ENSG00000004948	CALCR	nonDO	DO (decrease signal)	no peaks detected	no peaks detected	nonDO	nonDO
ENSG00000122786	CALD1	nonDO	no peaks detected	DO (decrease signal)	DO (decrease signal)	DO (decrease signal)	nonDO
ENSG00000185933	CALHM1	nonDO	no peaks detected	no peaks detected	nonDO	no peaks detected	no peaks detected
ENSG00000138172	CALHM2	nonDO	no peaks detected	nonDO	no peaks detected	nonDO	nonDO
ENSG00000183128	CALHM3	nonDO	no peaks detected	nonDO	no peaks detected	no peaks detected	nonDO
ENSG00000198668	CALM1	nonDO	nonDO	DO (decrease signal)	DO (decrease signal)	nonDO	nonDO
ENSG00000143933	CALM2	nonDO	no peaks detected	DO (decrease signal)	DO (decrease signal)	nonDO	nonDO
[truncated: 39,686 more rows]
