# Supplementary material for: PVT1 lincRNA signals an androgen‐dependent transcriptional activation program of oncogenes in prostate cancer cells
Source: Int J Cancer. 2026 Mar 6;159(1):144–58. doi: 10.1002/ijc.70417 (PMC13139993; doi:10.1002/ijc.70417)
Supplement: Supplementary file 10 — TABLE S13. Functional enrichment analysis of genes differentially occupied by AR and H3K27me3. [file IJC-159-144-s010.xlsx]

## Sheet: AR occ. increased by hormone
Table S13: Functional enrichment analysis of genes with significantly increased occupancy by AR in LNCaP cells in the presence of androgen compared with control cells in the absence of hormone.
Annotation Source	Term	Overlap	P-value	Odds Ratio	Combined Score	Genes
WikiPathways	Hippo Signaling Regulation Pathways	18/98	0.000242687	2.87178	23.904	YAP1;PDGFRA;WWTR1;TCF7L1;PRKCH;TCF7;PRKAG2;PRKCA;MTOR;IGF1R;STK3;GNAL;PLCB4;CDH2;PRKAR2A;CDH15;PLCB1;CDH18
WikiPathways	Apoptosis	16/84	0.000344327	3.00097	23.9295	JUN;APAF1;CRADD;TNFRSF10B;FASLG;TRAF1;IGF1;TNFRSF1B;IGF1R;MAPK10;MYC;TNFSF10;CASP2;IRF6;BIRC2;BCL2L1
WikiPathways	Wnt Signaling	19/114	0.000594923	2.55239	18.9568	INVS;CAMK2B;WNT10B;JUN;TCF7L1;WNT5B;CTNNBIP1;TCF7;PRICKLE2;FZD8;PRKCA;NLK;MAPK9;PLCB4;MYC;ROR1;ROR2;PLCB1;WNT2
WikiPathways	Splicing Factor NOVA Regulated Synaptic Proteins	10/42	0.000722729	3.97696	28.7633	MAPK9;PLCB4;CDH2;CADM1;EPB41L1;CAV2;APLP2;CLSTN1;KCNMA1;ANK3
Reactome	Disorders Of Developmental Biology	5/12	0.00106879	9.07128	62.0587	NCOR2;NCOR1;SIN3A;TBL1XR1;PRKCA
WikiPathways	Transcription Co Factors SKI And SKIL Protein Partners	6/18	0.00131193	6.35254	42.157	SKI;ING2;SIN3A;NF1;MERTK;STK3
WikiPathways	Caloric Restriction And Aging	4/8	0.00157522	12.6932	81.9135	NAMPT;IGF1;PPARGC1A;MTOR
WikiPathways	Smith Magenis And Potocki Lupski Syndrome Copy Number Variation	22/155	0.0020896	2.11103	13.0267	YAP1;WWTR1;JUN;CLTC;PRKAG2;PRDM1;ARMC8;ETV5;MYO16;MTOR;FERD3L;PER1;MKLN1;MPRIP;BCL6;MYC;PARD3;HBP1;COPS8;FNIP2;DRC3;BIRC2
WikiPathways	Arrhythmogenic Right Ventricular Cardiomyopathy	13/74	0.00257514	2.7135	16.1775	RYR2;TCF7L1;ITGB5;ITGA4;ITGA1;TCF7;CACNA1D;GJA1;CDH2;PKP2;CTNNA2;CACNG4;ITGA9
WikiPathways	Wnt Signaling In Kidney Disease	8/36	0.00385239	3.63187	20.1898	INVS;MAPK10;MAPK9;WNT10B;WNT5B;WNT9B;FZD8;WNT2
WikiPathways	Focal Adhesion	25/199	0.00570458	1.83337	9.47208	ITGB5;PDGFA;THBS1;IGF1R;MAPK9;RELN;IBSP;PDGFRA;JUN;MAP2K1;ITGA4;CAV2;TNK2;ITGA1;PRKCA;IGF1;VAV2;MAPK10;HCK;TLN2;PPP1R12B;DOCK1;VCL;BIRC2;ITGA9
Reactome	Regulation Of MECP2 Expression And Activity	7/31	0.00614004	3.70579	18.8733	CAMK2B;NCOR2;NCOR1;SIN3A;TBL1XR1;PRKCA;TNRC6B
WikiPathways	MECP2 And Associated Rett Syndrome	12/73	0.00643415	2.50305	12.6307	RBFOX1;FUT8;NCOR1;BCL6;SIN3A;NF1;OPRK1;IGF1;MTOR;IGF1R;FKBP5;GRIA4
WikiPathways	Hippo Merlin Signaling Dysregulation	17/120	0.00646845	2.10252	10.5984	YAP1;PDGFRA;WWTR1;ITGB5;ITGA4;ITGA1;IGF1R;STK3;DCAF1;PLCB4;CDH2;MYC;PRKAR2A;CDH15;CDH18;VGLL4;ITGA9
WikiPathways	Wnt Signaling Pathway And Pluripotency	15/101	0.0066029	2.22086	11.1493	WNT10B;JUN;TCF7L1;PRKCH;WNT5B;TCF7;WNT9B;FZD8;PRKCA;NLK;MAPK10;MAPK9;MYC;PRKD1;WNT2
WikiPathways	Calcium Regulation In Cardiac Cells	20/151	0.00711339	1.94593	9.62414	CAMK2B;RYR2;PRKCH;ATP1A4;PRKCA;CACNA1D;ITPR3;ATP2B2;ADRA1B;CACNA1E;ADRA1A;PKIB;GJA1;RGS3;GRK5;PRKAR2A;GNG7;PRKD1;CASQ1;RGS6
Reactome	Loss Of MECP2 Binding Ability To NCoR/SMRT Complex	3/7	0.0109511	9.51335	42.9463	NCOR2;NCOR1;TBL1XR1
Reactome	Vitamin C (Ascorbate) Metabolism	3/7	0.0109511	9.51335	42.9463	CYB5A;GSTO2;SLC23A1
Reactome	Transcriptional Regulation By MECP2	10/60	0.0111965	2.54278	11.4226	NCOR2;CAMK2B;RBFOX1;NCOR1;SIN3A;TBL1XR1;OPRK1;PRKCA;FKBP5;TNRC6B
WikiPathways	Genes Targeted By miRNAs In Adipocytes	4/13	0.0119671	5.63988	24.9598	HDAC4;GJA1;KCNQ1;IGF1
WikiPathways	Cell Type Dependent Selectivity Of CCK2R Signaling	4/13	0.0119671	5.63988	24.9598	RYR2;DAGLA;TRPC1;PLCB1
WikiPathways	Ganglio Series Sphingolipid Metabolism	4/13	0.0119671	5.63988	24.9598	NEU4;ST3GAL4;ST8SIA6;ST3GAL1
WikiPathways	Osteoblast Differentiation And Related Diseases	16/118	0.0121493	1.99697	8.80759	JAG2;WNT10B;PRKCH;JAG1;BMPR2;WNT5B;WNT9B;FZD8;PRKCA;FGF1;GLI3;MAPK10;MAPK9;PRKD1;BMPR1B;WNT2
Reactome	Signaling By Hippo	5/20	0.0128001	4.23144	18.4419	YAP1;WWTR1;WWC1;AMOTL2;AMOTL1
Reactome	Nuclear Receptor Transcription Pathway	9/53	0.0139674	2.59963	11.1031	NCOR2;NR5A1;THRB;NCOR1;THRA;RARB;RORA;ESRRG;NR3C2
Reactome	Cell-Cell Communication	16/120	0.014135	1.95835	8.34081	KIRREL3;CADM1;IQGAP1;CLDN10;CDH2;CLDN8;PARD3;CLDN7;PXDN;PTK2B;CDH15;SDK2;CDH18;LIMS2;SKAP2;LIMS1
Reactome	Repression Of WNT Target Genes	4/14	0.0157989	5.07562	21.0527	TCF7L1;TLE1;MYC;TCF7
Reactome	Binding Of TCF/LEF:CTNNB1 To Target Gene Promoters	3/8	0.0165766	7.61027	31.2003	TCF7L1;MYC;TCF7
Reactome	RUNX3 Regulates WNT Signaling	3/8	0.0165766	7.61027	31.2003	TCF7L1;MYC;TCF7
Reactome	Myogenesis	6/29	0.0168159	3.3124	13.5326	MEF2A;TCF7L1;CDH2;BOC;CTNNA2;CDH15
Reactome	SUMOylation Of Intracellular Receptors	6/29	0.0168159	3.3124	13.5326	HDAC4;NR5A1;THRB;THRA;RORA;NR3C2
Reactome	Amino Acids Regulate mTORC1	9/55	0.0175943	2.48633	10.0452	ATP6V0E1;SESN1;SH3BP4;SLC38A9;CASTOR1;ATP6V0D1;FNIP2;MTOR;ATP6V1C2
WikiPathways	lncRNA In Canonical Wnt Signaling And Colorectal Cancer	13/93	0.0177362	2.06692	8.33412	WNT10B;TCF7L1;JUN;WNT5B;CTNNBIP1;TCF7;FZD8;NLK;HNRNPK;MYC;ROR1;ROR2;WNT2
WikiPathways	PKC Gamma Calcium Signaling Pathway In Ataxia	5/22	0.0192544	3.73322	14.7463	PLCB4;ATP2B2;CA8;PLCB1;GRIA4
WikiPathways	ncRNAs Involved In Wnt Signaling In Hepatocellular Carcinoma	12/85	0.020652	2.09023	8.10997	WNT10B;TCF7L1;JUN;WNT5B;MYC;CTNNBIP1;TCF7;FZD8;ROR1;ROR2;NLK;WNT2
WikiPathways	Pluripotent Stem Cell Differentiation Pathway	8/48	0.0221253	2.54066	9.68253	ALK;KITLG;CXCR1;PDGFA;IGF1;INHBA;FGF1;WNT2
WikiPathways	Rett Syndrome Causing Genes	8/48	0.0221253	2.54066	9.68253	NCOR2;SRRM3;NCOR1;TRRAP;TBL1XR1;HTT;CHD4;RHOBTB2
Reactome	Cell Junction Organization	12/86	0.0224578	2.06187	7.82711	CLDN10;CDH2;CADM1;CLDN8;PARD3;CLDN7;PXDN;CDH15;CDH18;LIMS2;SDK2;LIMS1
WikiPathways	Ectoderm Differentiation	17/137	0.0224653	1.80299	6.84378	BCAS3;TCF7L1;EDA;TSC22D1;ZBTB16;FZD8;PRKAG2;NLK;GLI3;PHF8;MYC;CCDC88C;BOC;HESX1;ROR2;CTNNA2;GAS2L1
Reactome	Glutamate Binding, Activation Of AMPA Receptors And Synaptic Plasticity	6/31	0.02302	3.04708	11.4917	CAMK2B;EPB41L1;TSPAN7;PRKCA;CACNG4;GRIA4
Reactome	Beta-oxidation Of pristanoyl-CoA	3/9	0.0235292	6.34155	23.7777	ACOXL;AMACR;CRAT
WikiPathways	MAPK Pathway In Congenital Thyroid Cancer	4/16	0.0255575	4.22922	15.5078	ALK;JUN;MAP2K1;MYC
Reactome	Oncogenic MAPK Signaling	11/78	0.0262066	2.08687	7.59985	CAMK2B;SPRED1;MAP2K1;MPRIP;NF1;IQGAP1;ZC3HAV1;DUSP9;SND1;VCL;QKI
WikiPathways	Hair Follicle Development Organogenesis Part 2 Of 3	6/32	0.026631	2.92972	10.6222	PDGFRA;EDA;MYC;PDGFA;INHBA;FGF1
Reactome	Ion Homeostasis	8/50	0.0276966	2.41941	8.6771	CAMK2B;RYR2;SLN;TRPC1;ATP1A4;PRKCA;ATP1A2;ITPR3
WikiPathways	Amplification And Expansion Of Oncogenic Pathways As Metastatic Traits	4/17	0.0315333	3.90369	13.4939	TCF7L1;JAG1;TCF7;WNT2
WikiPathways	TGF Beta Signaling Pathway	16/132	0.0318023	1.75462	6.05031	NUP214;MEF2A;YAP1;MAP2K1;JUN;NEDD4L;NEDD9;WWP1;ETS1;THBS1;SKI;MAPK9;SIN3A;MYC;PRKAR2A;SIK1
Reactome	Activation Of AP-1 Family Of Transcription Factors	3/10	0.0318149	5.43532	18.74	MAPK10;MAPK9;JUN
Reactome	Interaction With Cumulus Cells And Zona Pellucida	3/10	0.0318149	5.43532	18.74	ADAM2;B4GALT1;SPAM1
Reactome	Organic Cation Transport	3/10	0.0318149	5.43532	18.74	SLC22A4;SLC22A2;RUNX1
Reactome	Ca2+ Pathway	9/61	0.0325342	2.19873	7.53167	TCF7L1;MYC;GNG7;TCF7;PRKCA;ITPR3;PLCB1;NLK;TNRC6B
Reactome	Cell-cell Junction Organization	9/61	0.0325342	2.19873	7.53167	CLDN10;CDH2;CADM1;CLDN8;PARD3;CLDN7;CDH15;CDH18;SDK2
Reactome	G-protein Mediated Events	8/52	0.0341697	2.30919	7.79679	CAMK2B;PLCB4;GNAL;PRKAR2A;PRKCA;ITPR3;PLCB1;CAMKK2
WikiPathways	Mesodermal Commitment Pathway	17/145	0.036363	1.68957	5.59959	YAP1;TCF7L1;BMPR2;CRTC1;FZD8;HTT;INHBA;NLK;GRHL2;PBX1;TBX3;ARL4A;DDAH1;SESN1;CCDC6;RARB;WDFY2
Reactome	Ion Transport By P-type ATPases	8/53	0.0377612	2.25775	7.39747	CAMK2B;ATP8B4;ATP8A2;SLN;ATP1A4;ATP1A2;ATP2C1;ATP9B
Reactome	Signaling By ALK	5/26	0.0377872	3.02148	9.89771	ALK;IRS1;SIN3A;MYC;PRDM1
WikiPathways	Genes Associated With The Development Of Rheumatoid Arthritis	4/18	0.0382594	3.62466	11.8286	SLC22A4;CIITA;TRAF1;PHF19
Reactome	SUMO E3 Ligases SUMOylate Target Proteins	19/168	0.038719	1.6226	5.27575	NUP214;HDAC4;CBX5;THRB;NUP210;THRA;DNMT3A;RORA;SMC6;CHD3;NR3C2;AURKA;NCOR2;NR5A1;HERC2;EID3;HNRNPK;SIN3A;PPARGC1A
WikiPathways	Gastrin Signaling Pathway	14/115	0.0413364	1.76231	5.61474	MAP2K1;JUN;PRKCH;JAG1;IRS1;HDC;PRKCA;FOXO3;MTOR;MAPK9;MYC;PRKD1;BIRC2;BCL2L1
Reactome	CASP8 Activity Is Inhibited	3/11	0.0414151	4.75565	15.1425	TNFSF10;TNFRSF10B;FASLG
Reactome	Dimerization Of Procaspase-8	3/11	0.0414151	4.75565	15.1425	TNFSF10;TNFRSF10B;FASLG
WikiPathways	EGFR Tyrosine Kinase Inhibitor Resistance	11/84	0.0421998	1.91473	6.06076	PDGFRA;MAP2K1;MYC;NF1;PDGFA;PRKCA;IGF1;FOXO3;MTOR;IGF1R;BCL2L1
WikiPathways	Pleural Mesothelioma	42/437	0.0427075	1.35648	4.2775	YAP1;WWC1;TCF7;PDGFA;PRKAG2;ITPR3;FGF1;LIMD1;IGF1R;STK3;MAPK9;CDH2;MYC;CTNNA2;PPARGC1A;WNT2;BARD1;WNT10B;WWTR1;PDGFRA;JUN;MAP2K1;TCF7L1;ITGA4;WNT5B;ITGA1;FZD8;IGF1;MTOR;CIT;TTI1;BTC;MAPK10;KITLG;PLCB4;MAPKAPK2;ROR1;ROR2;CDH15;MAD1L1;VGLL4;CDH18
WikiPathways	TROP2 Regulatory Signaling	7/45	0.0436839	2.33873	7.32203	ABCC1;JUN;CLDN7;PRKCA;IGF1;IGF2R;IGF1R
WikiPathways	Embryonic Stem Cell Pluripotency Pathways	14/116	0.0439775	1.74494	5.45131	PDGFRA;WNT10B;MAP2K1;JUN;BMPR2;WNT5B;WNT9B;PDGFA;FZD8;FGF1;MTOR;SELENOP;BMPR1B;WNT2
Reactome	Transcriptional Regulation By RUNX3	12/95	0.0442609	1.8374	5.72838	PSMD8;HDAC4;YAP1;WWTR1;TCF7L1;JAG1;MAML2;ITGA4;MYC;TCF7;FOXO3;RUNX1
Reactome	NR1H3 And NR1H2 Regulate Gene Expression Linked To Cholesterol Transport And Efflux	6/36	0.044737	2.53855	7.88715	ARL4C;NCOR2;EEPD1;NCOR1;TBL1XR1;TNRC6B
WikiPathways	Apoptosis Modulation By HSP70	4/19	0.045741	3.38283	10.4352	MAPK10;APAF1;CASP2;FASLG
Reactome	Na+/Cl- Dependent Neurotransmitter Transporters	4/19	0.045741	3.38283	10.4352	SLC6A6;SLC22A2;SLC6A15;SLC6A3
Reactome	Other Semaphorin Interactions	4/19	0.045741	3.38283	10.4352	SEMA4D;SEMA6D;ITGA1;PLXNA4
Reactome	Acetylcholine Inhibits Contraction Of Outer Hair Cells	2/5	0.0461393	8.45098	25.996	KCNMA1;KCNN2
Reactome	Signaling By Membrane-Tethered Fusions Of PDGFRA Or PDGFRB	2/5	0.0461393	8.45098	25.996	KANK1;GOLGA4
WikiPathways	Sphingolipid Metabolism In Senescence	5/28	0.0500868	2.75844	8.25877	ASAH1;SPTLC1;PRKCA;PLCB1;MTOR
Reactome	Notch-HLH Transcription Pathway	5/28	0.0500868	2.75844	8.25877	HDAC4;NCOR2;NCOR1;MAML2;TBL1XR1
Reactome	SUMOylation	19/174	0.0521019	1.55928	4.60697	NUP214;HDAC4;CBX5;THRB;NUP210;THRA;DNMT3A;RORA;SMC6;CHD3;NR3C2;AURKA;NCOR2;NR5A1;HERC2;EID3;HNRNPK;SIN3A;PPARGC1A
Reactome	ALK Mutants Bind TKIs	3/12	0.052291	4.22701	12.4736	ALK;PPM1B;CLTC
Reactome	TP53 Regulates Transcription Of Caspase Activators And Caspases	3/12	0.052291	4.22701	12.4736	APAF1;CRADD;CASP2
WikiPathways	Mechanoregulation And Pathology Of YAP TAZ Via Hippo And Non Hippo Mechanisms	7/47	0.0534324	2.22155	6.50767	YAP1;MAPK10;MAPK9;WWTR1;ITGB5;LIMD1;STK3
Reactome	PLC Beta Mediated Events	7/47	0.0534324	2.22155	6.50767	CAMK2B;PLCB4;PRKAR2A;ITPR3;PRKCA;PLCB1;CAMKK2
WikiPathways	Hematopoietic Stem Cell Gene Regulation By GABP Alpha Beta Complex	4/20	0.0539763	3.17123	9.2575	DNMT3A;FOXO3;TERF2;BCL2L1
Reactome	Ion Channel Transport	19/175	0.0546154	1.5492	4.5042	CAMK2B;RYR2;ATP8B4;ATP8A2;ATP6V0E1;TRPC1;ATP1A4;NEDD4L;WWP1;ATP1A2;ANO4;ATP2C1;SLC9C2;SLN;SCNN1B;ATP6V0D1;ATP9B;TRPM3;ATP6V1C2
Reactome	Opioid Signaling	11/88	0.055996	1.81487	5.23131	CAMK2B;PLCB4;GNAL;PDE4D;GNG7;PRKAR2A;PDE4A;PRKCA;ITPR3;PLCB1;CAMKK2
WikiPathways	Nuclear Receptors	6/38	0.0560982	2.37963	6.85488	NR5A1;THRB;THRA;RARB;RORA;ROR1
WikiPathways	G13 Signaling Pathway	6/38	0.0560982	2.37963	6.85488	MAPK10;TNK2;IQGAP1;RHPN2;IQGAP2;CIT
Reactome	FCERI Mediated MAPK Activation	5/29	0.0570183	2.64336	7.57161	MAPK10;MAPK9;JUN;GRAP2;VAV2
WikiPathways	DNA Damage Response Only ATM Dependent	13/110	0.0584881	1.70311	4.835	WNT10B;JUN;TCF7L1;WNT5B;IRS1;TCF7;FASLG;FOXO3;MAPK10;MAPK9;BCL6;MYC;WNT2
Reactome	NOTCH1 Intracellular Domain Regulates Transcription	7/48	0.0587775	2.16725	6.14198	HDAC4;NCOR2;TLE1;NCOR1;MAML2;TBL1XR1;MYC
Reactome	Constitutive Signaling By NOTCH1 HD+PEST Domain Mutants	8/58	0.0594786	2.03143	5.73297	NCOR2;HDAC4;JAG2;NCOR1;JAG1;MAML2;TBL1XR1;MYC
WikiPathways	Apoptosis Modulation And Signaling	11/89	0.0598633	1.7915	5.04432	JUN;APAF1;CRADD;TNFSF10;CASP2;TNFRSF10B;FASLG;PRKD1;TNFRSF1B;BIRC2;BCL2L1
Reactome	Synthesis Of PA	6/39	0.0623719	2.30739	6.40219	GNPAT;GPAM;GPAT4;PLA2G5;GPD1L;AGPAT4
WikiPathways	Estrogen Receptor Pathway	3/13	0.0643883	3.80411	10.434	JUN;GPAM;PDK4
WikiPathways	Neuroinflammation	3/13	0.0643883	3.80411	10.434	JUN;ASCC1;MTOR
Reactome	MAPK Targets/ Nuclear Events Mediated By MAP Kinases	5/30	0.0644713	2.53749	6.95662	MEF2A;MAPK10;MAPK9;JUN;MAPKAPK2
Reactome	Transcriptional Regulation Of Pluripotent Stem Cells	5/30	0.0644713	2.53749	6.95662	NR5A1;TSC22D1;PRDM14;PBX1;FOXP1
WikiPathways	Myometrial Relaxation And Contraction Pathways	17/156	0.0644779	1.55494	4.26275	ATF1;CAMK2B;RYR2;JUN;PRKCH;PDE4D;PRKCA;ITPR3;PKIB;GJA1;RGS3;GRK5;PRKAR2A;GNG7;PRKD1;NOS1;RGS6
WikiPathways	Somatroph Axis GH And Its Relationship To Dietary Restriction And Aging	2/6	0.065901	6.33789	17.2365	MTOR;IGF1R
WikiPathways	CCL18 Signaling Pathway	2/6	0.065901	6.33789	17.2365	CDH2;PTK2B
Reactome	Conjugation Of Benzoate With Glycine	2/6	0.065901	6.33789	17.2365	GLYATL1;ACSM2B
Reactome	RAS Signaling Downstream Of NF1 Loss-Of-Function Variants	2/6	0.065901	6.33789	17.2365	SPRED1;NF1
Reactome	RUNX1 Regulates Estrogen Receptor Mediated Transcription	2/6	0.065901	6.33789	17.2365	GPAM;RUNX1
Reactome	RUNX1 Regulates Transcription Of Genes Involved In BCR Signaling	2/6	0.065901	6.33789	17.2365	ELF2;RUNX1
WikiPathways	P53 Transcriptional Gene Network	11/91	0.0681143	1.74652	4.69216	APAF1;SIVA1;ZMAT3;MGMT;SESN1;PRKAG2;TNFRSF10B;FASLG;THBS1;MTOR;AURKA
WikiPathways	Oxidative Damage Response	6/40	0.0690426	2.23941	5.98601	MAPK10;C5;APAF1;TNK2;TRAF1;TNFRSF1B
Reactome	Downregulation Of SMAD2/3:SMAD4 Transcriptional Activity	5/31	0.0724427	2.43976	6.40428	NCOR2;SKI;WWTR1;NCOR1;NEDD4L
WikiPathways	Glycerolipids And Glycerophospholipids	4/22	0.0726685	2.81857	7.38986	GPAM;GPAT4;ETNK1;AGPAT4
WikiPathways	Sildenafil Treatment	4/22	0.0726685	2.81857	7.38986	PDE4D;PDE4A;NOS1;PPARGC1A
WikiPathways	Glycosaminoglycan Synthesis In Fibroblasts	6/41	0.0761094	2.17531	5.60269	CSGALNACT1;CHST11;DSE;XYLT1;HS6ST2;HS6ST3
Reactome	Non-integrin membrane-ECM Interactions	6/41	0.0761094	2.17531	5.60269	TTR;ITGB5;PDGFA;PRKCA;THBS1;DDR2
Reactome	Glycogen Breakdown (Glycogenolysis)	3/14	0.0776399	3.45809	8.83776	PYGB;PHKA1;GYG1
Reactome	Signaling By Receptor Tyrosine Kinases	45/496	0.079454	1.27166	3.22059	ALK;YAP1;PTPRS;DOCK3;IRS1;CLTC;IRS4;PDGFA;ITPR3;PTPRJ;CHD4;PRDM1;FGF1;THBS1;IGF1R;SPRED1;SIN3A;MYC;GRAP2;LRIG1;PTK2B;TNS4;ATP6V1C2;MEF2A;WWOX;PDGFRA;MAP2K1;ATP6V0E1;WWP1;PRKCA;IGF1;GABRG3;MTOR;VAV2;BTC;KITLG;NCOR1;RIT2;NRG3;PXDN;MAPKAPK2;ID1;ADAM12;ATP6V0D1;DOCK1
Reactome	Nuclear Signaling By ERBB4	5/32	0.0809264	2.34928	5.90658	YAP1;BTC;WWOX;NCOR1;NRG3
Reactome	Signaling By BRAF And RAF1 Fusions	8/62	0.081561	1.88055	4.71341	CAMK2B;MAP2K1;MPRIP;IQGAP1;ZC3HAV1;SND1;VCL;QKI
Reactome	Muscle Contraction	20/196	0.0824515	1.44485	3.60569	CAMK2B;WWTR1;RYR2;MYBPC1;KCND2;ITGB5;KCND3;TMOD3;TRPC1;ITGA1;ATP1A4;PRKCA;ITPR3;ATP1A2;TTR;SLN;KCNQ1;PXDN;VCL;CACNG4
Reactome	Diseases Of Signal Transduction By Growth Factor Receptors And Second Messengers	39/424	0.0830302	1.2903	3.21097	ALK;HDAC4;CD86;CAMK2B;KANK1;MAML2;IRS1;CLTC;CLSTN1;PDGFA;IQGAP1;ZC3HAV1;FGF1;FOXO3;PSMD8;GOLGA4;SPRED1;MPRIP;MYC;CNTRL;JAG2;PDGFRA;MAP2K1;JAG1;FZD8;DUSP9;SND1;QKI;MTOR;NCOR2;BTC;PPM1B;KITLG;NCOR1;NRG3;TBL1XR1;NF1;VCL;BCL2L1
Reactome	Glucagon-like Peptide-1 (GLP1) Regulates Insulin Secretion	6/42	0.0835697	2.11477	5.24901	GNG7;PRKAR2A;ITPR3;PRKCA;IQGAP1;RAPGEF4
Reactome	Transcriptional Regulation Of White Adipocyte Differentiation	10/84	0.0860733	1.71586	4.20825	NCOR2;WNT10B;CDK19;NCOR1;TBL1XR1;THRAP3;MED27;MED26;PPARGC1A;MED13L
WikiPathways	Endochondral Ossification	8/63	0.087747	1.84625	4.49249	GHR;HDAC4;THRA;CHST11;IGF1;GLI3;IGF1R;DDR2
WikiPathways	Endochondral Ossification With Skeletal Dysplasias	8/63	0.087747	1.84625	4.49249	GHR;HDAC4;THRA;CHST11;IGF1;GLI3;IGF1R;DDR2
WikiPathways	Hfe Effect On Hepcidin Production	2/7	0.087881	5.07004	12.3292	TMPRSS6;ID1
Reactome	Constitutive Signaling By NOTCH1 t(7;9)(NOTCH1:M1580 K2555) Translocation Mutant	2/7	0.087881	5.07004	12.3292	JAG2;JAG1
Reactome	GLI Proteins Bind Promoters Of Hh Responsive Genes To Promote Transcription	2/7	0.087881	5.07004	12.3292	BOC;GLI3
Reactome	Insulin-like Growth Factor-2 mRNA Binding Proteins (IGF2BPs/IMPs/VICKZs) Bind RNA	2/7	0.087881	5.07004	12.3292	MYC;IGF2BP3
Reactome	Phase 1 - Inactivation Of Fast Na+ Channels	2/7	0.087881	5.07004	12.3292	KCND2;KCND3
Reactome	Signaling By NOTCH1	9/74	0.0902687	1.75775	4.22732	NCOR2;HDAC4;JAG2;TLE1;NCOR1;JAG1;MAML2;TBL1XR1;MYC
Reactome	Membrane Binding And Targetting Of GAG Proteins	3/15	0.09197	3.16975	7.56394	SGIP1;MVB12B;UBAP1
Reactome	N-Glycan Antennae Elongation	3/15	0.09197	3.16975	7.56394	B4GALT1;ST3GAL4;ST8SIA6
Reactome	Organic Cation/Anion/Zwitterion Transport	3/15	0.09197	3.16975	7.56394	SLC22A4;SLC22A2;RUNX1
Reactome	cGMP Effects	3/15	0.09197	3.16975	7.56394	PDE10A;KCNMA1;PDE9A
WikiPathways	Hippocampal Synaptogenesis And Neurogenesis	4/24	0.0942025	2.53644	5.99185	CAMK2B;PRKCA;PPARGC1A;CAMKK2
Reactome	DARPP-32 Events	4/24	0.0942025	2.53644	5.99185	PDE4D;PRKAR2A;PDE4A;PRKCA
Reactome	Glycogen Metabolism	4/24	0.0942025	2.53644	5.99185	PYGB;GBE1;PHKA1;GYG1
WikiPathways	Non Genomic Actions Of 1 25 Dihydroxyvitamin D3	9/75	0.0962825	1.73102	4.0514	CAMK2B;IFI27L2;MAPK9;JUN;PRKCH;PLCB4;PRKCA;PLCB1;ETS1
Reactome	Transport Of Bile Salts And Organic Acids, Metal Ions And Amine Compounds	10/86	0.0971181	1.67053	3.89538	SLC13A1;SLC22A4;SLC6A6;SLC10A6;SLC2A13;SLC6A15;SLC22A2;SLC11A2;SLC6A3;RUNX1
WikiPathways	Adipogenesis	14/131	0.0984636	1.51999	3.52344	MEF2A;WNT10B;WWTR1;WNT5B;IRS1;ASIP;IRS4;RORA;IGF1;NCOR2;NCOR1;NAMPT;SPOCK1;PPARGC1A
WikiPathways	Hepatocyte Growth Factor Receptor Signaling	5/34	0.0993931	2.18702	5.04911	JUN;MAP2K1;ITGA1;PTK2B;DOCK1
WikiPathways	Leukocyte Intrinsic Hippo Pathway Functions	5/34	0.0993931	2.18702	5.04911	YAP1;PRDM1;FOXO3;KNSTRN;STK3
WikiPathways	Cardiac Hypertrophic Response	7/55	0.105089	1.85049	4.16906	MEF2A;HDAC4;MAP2K1;PRKCA;PRKD1;IGF1;MTOR
Reactome	Fertilization	4/25	0.105972	2.41553	5.42183	ADAM2;B4GALT1;CATSPERB;SPAM1
Reactome	Caspase Activation Via Death Receptors In Presence Of Ligand	3/16	0.107296	2.92576	6.53078	TNFSF10;TNFRSF10B;FASLG
Reactome	Cell-extracellular Matrix Interactions	3/16	0.107296	2.92576	6.53078	PXDN;LIMS2;LIMS1
Reactome	FOXO-mediated Transcription Of Cell Death Genes	3/16	0.107296	2.92576	6.53078	BCL6;FASLG;FOXO3
Reactome	Integrin Cell Surface Interactions	8/66	0.107887	1.75047	3.89773	ITGB5;IBSP;ITGA4;COL23A1;ITGA1;THBS1;ITGA9;FBN1
Reactome	Regulation Of Insulin Secretion	9/77	0.108988	1.67993	3.72359	GNG7;PRKAR2A;PRKCA;CACNA1D;ITPR3;IQGAP1;PLCB1;CACNA1E;RAPGEF4
WikiPathways	Insulin Signaling In Adipocytes Normal Condition	2/8	0.111649	4.22481	9.26244	IRS1;MTOR
WikiPathways	Insulin Signaling In Adipocytes Diabetic Condition	2/8	0.111649	4.22481	9.26244	IRS1;MTOR
WikiPathways	Ketogenesis And Ketolysis	2/8	0.111649	4.22481	9.26244	OXCT1;SLC25A20
WikiPathways	Biosynthesis And Turnover Of 1 Deoxy Sphingoid Bases	2/8	0.111649	4.22481	9.26244	ASAH1;SPTLC1
Reactome	CREB1 Phosphorylation Thru Activation Of CaMKII/CaMKK/CaMKIV Cascasde	2/8	0.111649	4.22481	9.26244	CAMK2B;CAMKK2
Reactome	Ca2+ Activated K+ Channels	2/8	0.111649	4.22481	9.26244	KCNMA1;KCNN2
Reactome	Conjugation Of Salicylate With Glycine	2/8	0.111649	4.22481	9.26244	GLYATL1;ACSM2B
Reactome	DNA Damage Reversal	2/8	0.111649	4.22481	9.26244	ASCC1;MGMT
Reactome	Nef And Signal Transduction	2/8	0.111649	4.22481	9.26244	HCK;DOCK2
Reactome	ROBO Receptors Bind AKAP5	2/8	0.111649	4.22481	9.26244	PRKAR2A;PRKCA
Reactome	RUNX3 Regulates YAP1-mediated Transcription	2/8	0.111649	4.22481	9.26244	YAP1;WWTR1
Reactome	Regulation Of Cytoskeletal Remodeling And Cell Spreading By IPP Complex Components	2/8	0.111649	4.22481	9.26244	PXDN;LIMS1
Reactome	SHC-related Events Triggered By IGF1R	2/8	0.111649	4.22481	9.26244	IGF1;IGF1R
Reactome	Synthesis Of diphthamide-EEF2	2/8	0.111649	4.22481	9.26244	DPH1;DPH6
Reactome	TRAIL Signaling	2/8	0.111649	4.22481	9.26244	TNFSF10;TNFRSF10B
WikiPathways	Oncostatin M Signaling Pathway	7/56	0.112956	1.81263	3.95291	MAPK9;MAP2K1;PRKCH;IRS1;PTK2B;PRKCA;MTOR
Reactome	Collagen Biosynthesis And Modifying Enzymes	8/67	0.11512	1.72071	3.7198	COL28A1;COL26A1;PCOLCE2;COL22A1;COL23A1;COL20A1;TLL2;PLOD1
WikiPathways	TNF Alpha Signaling Pathway	10/89	0.115172	1.60683	3.47289	MAPK9;JUN;APAF1;TNFAIP3;TRAF1;TNFRSF1B;RFFL;GLUL;BIRC2;BCL2L1
Reactome	Constitutive Signaling By Aberrant PI3K In Cancer	9/78	0.115676	1.65549	3.57084	CD86;BTC;PDGFRA;KITLG;NRG3;IRS1;CLSTN1;PDGFA;FGF1
Reactome	NR1H2 And NR1H3-mediated Signaling	6/46	0.117243	1.90288	4.07883	ARL4C;NCOR2;EEPD1;NCOR1;TBL1XR1;TNRC6B
WikiPathways	Growth Factors And Hormones In Beta Cell Proliferation	4/26	0.11837	2.3056	4.92002	MYC;PDGFA;IGF1;IGF1R
Reactome	HDMs Demethylate Histones	4/26	0.11837	2.3056	4.92002	KDM4B;KDM4C;RIOX2;PHF8
Reactome	N-glycan Antennae Elongation In medial/trans-Golgi	4/26	0.11837	2.3056	4.92002	FUT8;B4GALT1;ST3GAL4;ST8SIA6
Reactome	WNT Ligand Biogenesis And Trafficking	4/26	0.11837	2.3056	4.92002	WNT10B;WNT5B;WNT9B;WNT2
WikiPathways	Factors And Pathways Affecting Insulin Like Growth Factor IGF1 Akt Signaling	5/36	0.119773	2.0457	4.3413	IRS1;IGF1;PPARGC1A;MTOR;IGF1R
WikiPathways	Integrin Mediated Cell Adhesion	11/101	0.119926	1.55162	3.29081	MAPK10;MAP2K1;ITGB5;ITGA4;CAV2;SELENOP;ITGA1;DOCK1;VCL;VAV2;ITGA9
Reactome	Neurexins And Neuroligins	7/57	0.121123	1.77628	3.74964	DBNL;EPB41L1;HOMER2;APBA1;PDLIM5;DLGAP2;SHANK2
Reactome	Signaling By ERBB4	7/57	0.121123	1.77628	3.74964	BTC;YAP1;WWOX;NCOR1;NRG3;WWP1;GABRG3
WikiPathways	ErbB Signaling Pathway	10/90	0.12158	1.58666	3.34337	BTC;CAMK2B;MAPK10;MAPK9;MAP2K1;JUN;NRG3;MYC;PRKCA;MTOR
WikiPathways	NOTCH1 Regulation Of Endothelial Cell Calcification	3/17	0.123531	2.71663	5.6812	JAG2;JAG1;ITGA1
WikiPathways	Leptin Insulin Signaling Overlap	3/17	0.123531	2.71663	5.6812	IRS1;IRS4;LEPR
Reactome	Trafficking Of GluR2-containing AMPA Receptors	3/17	0.123531	2.71663	5.6812	TSPAN7;PRKCA;GRIA4
WikiPathways	Wnt Signaling Pathway	6/47	0.126581	1.85637	3.83687	MAPK9;PRKCA;ROR1;ROR2;NLK;MTOR
WikiPathways	Amino Acid Metabolism	10/91	0.128181	1.56698	3.21907	PDHX;LARS2;ARG1;GPT2;HDC;GSS;IDH1;MCCC1;PDK4;GLUL
WikiPathways	Brain Derived Neurotrophic Factor BDNF Signaling Pathway	14/137	0.12847	1.44537	2.96598	MEF2A;MAP2K1;JUN;DOCK3;CRTC1;IRS1;FOXO3;MTOR;VAV2;MAPK10;MAPK9;CDH2;PTK2B;KCNN2
WikiPathways	Pre Implantation Embryo	7/58	0.129584	1.74136	3.55834	TCF7L1;ATP1A1;MYBL1;BARX2;PBX1;TBX3;NR3C2
Reactome	Circadian Clock	8/69	0.130342	1.66411	3.39079	PER2;PER1;NCOR1;CRTC1;TBL1XR1;NAMPT;RORA;PPARGC1A
Reactome	FLT3 Signaling	5/37	0.130641	1.98167	4.03329	HCK;GRAP2;PTPRJ;FOXO3;SLA2
WikiPathways	VEGFA VEGFR2 Signaling	38/430	0.130894	1.23342	2.50799	HDAC4;KANK1;ITGB5;CLTC;PTPRJ;IQGAP1;PLA2G5;FOXO3;ETS1;CAMKK2;MAPK9;GJA1;DHX36;FAM120A;DNAJB9;PTK2B;DUSP5;JUN;MAP2K1;JAG1;SEMA6D;TRPC1;TMOD3;SHROOM2;MICAL2;PRKCA;SND1;QKI;MTOR;VAV2;RCAN2;MAPKAPK2;EIF3H;PTPN9;PRKD1;ATP6V0D1;VCL;BCL2L1
Reactome	Role Of Nef In HIV-1 Replication And Disease Pathogenesis	4/27	0.13136	2.20524	4.47623	HCK;PACS1;DOCK2;AP1M1
Reactome	Cardiac Conduction	13/126	0.132038	1.46069	2.95741	CAMK2B;WWTR1;RYR2;KCND2;KCND3;TRPC1;ATP1A4;PRKCA;ITPR3;ATP1A2;SLN;KCNQ1;CACNG4
Reactome	Inositol Phosphate Metabolism	6/48	0.136268	1.81207	3.6117	IPPK;PLCB4;IMPA2;PLCB1;IP6K3;MTMR7
Reactome	Adrenoceptors	2/9	0.136826	3.62107	7.20246	ADRA1B;ADRA1A
Reactome	Amino Acid Conjugation	2/9	0.136826	3.62107	7.20246	GLYATL1;ACSM2B
Reactome	Diseases Associated With Surfactant Metabolism	2/9	0.136826	3.62107	7.20246	SFTPB;SLC34A2
Reactome	Formation Of Annular Gap Junctions	2/9	0.136826	3.62107	7.20246	GJA1;CLTC
Reactome	Maturation Of Protein 3A	2/9	0.136826	3.62107	7.20246	ST3GAL4;ST3GAL1
Reactome	NR1H2 And NR1H3 Regulate Gene Expression To Control Bile Acid Homeostasis	2/9	0.136826	3.62107	7.20246	NCOR2;NCOR1
Reactome	RHO GTPases Activate Rhotekin And Rhophilins	2/9	0.136826	3.62107	7.20246	TAX1BP3;RHPN2
Reactome	tRNA Modification In Mitochondrion	2/9	0.136826	3.62107	7.20246	PRORP;TRIT1
WikiPathways	MFAP5 Effect On Permeability And Motility Of Endothelial Cells Via Cytoskeleton Rearrangement	3/18	0.140585	2.53539	4.97428	JUN;LPP;VCL
Reactome	Assembly Of HIV Virion	3/18	0.140585	2.53539	4.97428	SGIP1;MVB12B;UBAP1
Reactome	LDL Clearance	3/18	0.140585	2.53539	4.97428	NCEH1;SOAT1;CLTC
Reactome	MECP2 Regulates Neuronal Receptors And Channels	3/18	0.140585	2.53539	4.97428	SIN3A;OPRK1;FKBP5
WikiPathways	Amyotrophic Lateral Sclerosis ALS	5/38	0.141935	1.92151	3.75153	TOMM40;APAF1;SLC1A2;NOS1;BCL2L1
WikiPathways	Glioblastoma Signaling Pathways	9/82	0.144594	1.56444	3.02535	ERRFI1;PDGFRA;MAP2K1;PRKCH;IRS1;NF1;PRKCA;FOXO3;IGF1R
WikiPathways	Nanoparticle Mediated Activation Of Receptor Signaling	4/28	0.144905	2.11324	4.0821	MAPK10;MAPK9;MAP2K1;ITGA1
Reactome	PI3K/AKT Signaling In Cancer	11/105	0.145519	1.48528	2.86279	CD86;BTC;PDGFRA;KITLG;NRG3;IRS1;CLSTN1;PDGFA;FGF1;FOXO3;MTOR
WikiPathways	IL 3 Signaling Pathway	6/49	0.14629	1.76983	3.40191	CD86;HCK;MAP2K1;JUN;ENPP3;BCL2L1
WikiPathways	Hepatitis C And Hepatocellular Carcinoma	6/49	0.14629	1.76983	3.40191	JUN;CXCR1;MYC;FASLG;VAV2;BCL2L1
WikiPathways	Development Of Ureteric Collection System	7/60	0.147358	1.67546	3.20833	BMPR2;BMPER;EYA1;WT1;RARB;GLI3;PBX1
Reactome	Neuronal System	34/386	0.150504	1.22826	2.32603	CAMK2B;PTPRS;CHRNA2;SLC22A2;SLC1A2;PRKAG2;CACNA1E;SLC6A3;NCALD;CAMKK2;EPB41L1;PRKAR2A;GNG7;TSPAN7;KCNN2;PDLIM5;DLGAP2;GLUL;CACNG4;KCNH1;GRIA4;DBNL;KCND2;HOMER2;KCND3;PRKCA;SYN3;GABRG3;GNAL;KCNQ1;KCNMA1;APBA1;PLCB1;SHANK2
WikiPathways	Kisspeptin Kisspeptin Receptor System In The Ovary	5/39	0.153636	1.8649	3.49327	MAP2K1;PRKCH;PLCB4;PRKCA;PLCB1
Reactome	DAG And IP3 Signaling	5/39	0.153636	1.8649	3.49327	CAMK2B;PRKAR2A;ITPR3;PRKCA;CAMKK2
Reactome	Regulation Of Lipid Metabolism By PPARalpha	12/118	0.154585	1.43692	2.68275	NCOR2;CDK19;NCOR1;ACSL1;TBL1XR1;SIN3A;THRAP3;RORA;MED27;PPARGC1A;MED26;MED13L
WikiPathways	Primary Focal Segmental Glomerulosclerosis FSGS	8/72	0.154994	1.58585	2.95661	KIRREL3;CAMK2B;JAG1;CDH2;WT1;IRF6;VCL;LIMS1
Reactome	Beta-catenin Independent WNT Signaling	14/142	0.157019	1.38853	2.57072	TCF7L1;WNT5B;TCF7;CLTC;FZD8;RORA;PRKCA;ITPR3;NLK;PSMD8;MYC;GNG7;PLCB1;TNRC6B
WikiPathways	Breast Cancer Pathway	15/154	0.157484	1.37011	2.53255	JAG2;WNT10B;MAP2K1;JUN;TCF7L1;WNT5B;TCF7;FZD8;IGF1;FGF1;MTOR;IGF1R;MYC;WNT2;ATR
WikiPathways	Glutathione Metabolism	3/19	0.158368	2.3768	4.38004	GSS;IDH1;ANPEP
WikiPathways	Farnesoid X Receptor Pathway	3/19	0.158368	2.3768	4.38004	PPARGC1A;IP6K3;FKBP5
WikiPathways	Serotonin Receptor 4 6 7 And NR3C Signaling	3/19	0.158368	2.3768	4.38004	ATF1;MAP2K1;MAPKAPK2
Reactome	Processive Synthesis On C-strand Of Telomere	3/19	0.158368	2.3768	4.38004	RPA3;LRIG1;TERF2
Reactome	Signaling By PDGFR In Disease	3/19	0.158368	2.3768	4.38004	KANK1;PDGFRA;GOLGA4
Reactome	Adherens Junctions Interactions	4/29	0.158967	2.0286	3.73072	CDH2;CADM1;CDH15;CDH18
Reactome	Budding And Maturation Of HIV Virion	4/29	0.158967	2.0286	3.73072	SGIP1;MVB12B;NEDD4L;UBAP1
Reactome	FOXO-mediated Transcription Of Oxidative Stress, Metabolic And Neuronal Genes	4/29	0.158967	2.0286	3.73072	SIN3A;FOXO3;PPARGC1A;PLXNA4
Reactome	Regulation Of Necroptotic Cell Death	4/29	0.158967	2.0286	3.73072	TNFSF10;TNFRSF10B;FASLG;BIRC2
Reactome	Signal Transduction	193/2465	0.159542	1.087	1.99514	MAML2;TRRAP;PSMD8;GOLGA3;GJA1;MYC;WDR91;TNFSF10;PDK4;TNS4;SOX4;MEF2A;PDHX;PRKCH;ATP6V0E1;PRKCA;GABRG3;RUNX1;BTC;PARD3;ZW10;SRFBP1;ATP6V0D1;FPR1;PDGFA;NEDD4L;IQGAP1;IQGAP2;NLK;KALRN;GHRHR;C5;PRKAR2A;ST3GAL4;ATP6V1C2;JAG2;WWTR1;WNT10B;JUN;JAG1;HOMER2;FZD8;IGF1;PBX1;ID1;CCDC88C;PTPRS;CLTC;PRKAG2;PTPRJ;ARHGAP6;GLI3;DUSP5;AVPR1B;EDN3;WNT9B;SORCS3;DUSP9;GFRA2;LRRC41;VAV2;NCOR2;GAL;NCOR1;PLCB4;PXDN;RARB…
Reactome	Signaling By TGFB Family Members	12/119	0.16123	1.42342	2.59763	NCOR2;SKI;WWTR1;BMPR2;NCOR1;ITGB5;MYC;PARD3;NEDD4L;SRFBP1;INHBA;BMPR1B
Reactome	Acetylcholine Regulates Insulin Secretion	2/10	0.163079	3.16826	5.74571	PRKCA;PLCB1
Reactome	Activation Of AMPK Downstream Of NMDARs	2/10	0.163079	3.16826	5.74571	PRKAG2;CAMKK2
Reactome	Activation Of PPARGC1A (PGC-1alpha) By Phosphorylation	2/10	0.163079	3.16826	5.74571	PRKAG2;PPARGC1A
Reactome	CaMK IV-mediated Phosphorylation Of CREB	2/10	0.163079	3.16826	5.74571	CAMK2B;CAMKK2
Reactome	Crosslinking Of Collagen Fibrils	2/10	0.163079	3.16826	5.74571	PXDN;TLL2
Reactome	Gap Junction Degradation	2/10	0.163079	3.16826	5.74571	GJA1;CLTC
Reactome	HuR (ELAVL1) Binds And Stabilizes mRNA	2/10	0.163079	3.16826	5.74571	NUP214;PRKCA
Reactome	Ketone Body Metabolism	2/10	0.163079	3.16826	5.74571	SOAT1;OXCT1
Reactome	Nef Mediated Downregulation Of MHC Class I Complex Cell Surface Expression	2/10	0.163079	3.16826	5.74571	PACS1;AP1M1
Reactome	Neurotransmitter Clearance	2/10	0.163079	3.16826	5.74571	SLC22A2;SLC6A3
Reactome	PI3K Events In ERBB4 Signaling	2/10	0.163079	3.16826	5.74571	BTC;NRG3
Reactome	RUNX3 Regulates p14-ARF	2/10	0.163079	3.16826	5.74571	HDAC4;RUNX1
Reactome	STAT3 Nuclear Events Downstream Of ALK Signaling	2/10	0.163079	3.16826	5.74571	SIN3A;PRDM1
Reactome	Synthesis Of Pyrophosphates In Cytosol	2/10	0.163079	3.16826	5.74571	IPPK;IP6K3
WikiPathways	Glycogen Synthesis And Degradation	5/40	0.16572	1.81151	3.25611	PYGB;GBE1;PHKA1;GYG1;HK1
Reactome	Transcriptional Activity Of SMAD2/SMAD3:SMAD4 Heterotrimer	6/51	0.167291	1.69099	3.02353	NCOR2;SKI;WWTR1;NCOR1;MYC;NEDD4L
Reactome	Extracellular Matrix Organization	26/291	0.169524	1.24661	2.21244	FBN2;PTPRS;ITGB5;PCOLCE2;TMPRSS6;PDGFA;PLOD1;THBS1;TTR;IBSP;ADAMTS18;COL28A1;COL26A1;ITGA4;COL22A1;COL23A1;ITGA1;PRKCA;DMTF1;PXDN;ADAM12;COL20A1;TLL2;DDR2;FBN1;ITGA9
WikiPathways	Disturbed Pathways In Duchenne Muscular Dystrophy	8/74	0.17257	1.53763	2.70154	HSPA9;SLN;TRPC1;PPIF;SARAF;VDAC1;ITPR3;CASQ1
Reactome	RHOG GTPase Cycle	8/74	0.17257	1.53763	2.70154	PLEKHG3;DOCK5;DOCK3;DOCK2;IQGAP2;DOCK1;KALRN;VAV2
WikiPathways	Inflammatory Response Pathway	4/30	0.173505	1.95047	3.41635	CD86;IL2RB;TNFRSF1B;THBS1
Reactome	Tight Junction Interactions	4/30	0.173505	1.95047	3.41635	CLDN10;CLDN8;PARD3;CLDN7
WikiPathways	Androgen Receptor Network In Prostate Cancer	11/109	0.173719	1.42434	2.49305	ATF1;BARD1;MAP2K1;JUN;MYC;PTK2B;ARID1B;DOCK1;MTOR;FKBP5;ATR
WikiPathways	Endometrial Cancer	7/63	0.17602	1.58545	2.75418	MAP2K1;TCF7L1;MYC;TCF7;CTNNA2;FGF1;FOXO3
Reactome	Peroxisomal Protein Import	7/63	0.17602	1.58545	2.75418	GSTK1;GNPAT;AMACR;IDH1;LONP2;PEX10;CRAT
WikiPathways	Imatinib And Chronic Myeloid Leukemia	3/20	0.176791	2.23686	3.87602	PDGFRA;MYC;FOXO3
Reactome	Signal Transduction By L1	3/20	0.176791	2.23686	3.87602	MAP2K1;VAV2;ITGA9
Reactome	Syndecan Interactions	3/20	0.176791	2.23686	3.87602	ITGB5;PRKCA;THBS1
WikiPathways	Netrin UNC5B Signaling Pathway	6/52	0.178241	1.65414	2.85277	YAP1;DCSTAMP;MAP2K1;JUN;PTK2B;PRKCA
Reactome	SLC Transporter Disorders	10/99	0.187523	1.42551	2.3861	NUP214;SLC34A2;SLC35A3;NUP210;AVPR1B;SLC11A2;SLC9A9;SLC26A3;SLC24A5;SLC6A3
WikiPathways	EGF EGFR Signaling Pathway	15/159	0.187758	1.32218	2.21147	ATF1;MEF2A;ERRFI1;MAP2K1;JUN;CAV2;TNK2;PRKCA;IQGAP1;MTOR;VAV2;MAPK9;GJA1;PXDN;PTK2B
WikiPathways	miRNA Regulation Of Prostate Cancer Signaling Pathways	4/31	0.188477	1.87813	3.13419	MAP2K1;TCF7;PDGFA;MTOR
WikiPathways	16P11 2 Distal Deletion Syndrome	4/31	0.188477	1.87813	3.13419	SLN;TRAF1;VAV2;SDCCAG8
Reactome	RIPK1-mediated Regulated Necrosis	4/31	0.188477	1.87813	3.13419	TNFSF10;TNFRSF10B;FASLG;BIRC2
Reactome	RUNX2 Regulates Bone Development	4/31	0.188477	1.87813	3.13419	HDAC4;YAP1;WWTR1;GLI3
Reactome	Transferrin Endocytosis And Recycling	4/31	0.188477	1.87813	3.13419	ATP6V0E1;TFR2;ATP6V0D1;ATP6V1C2
WikiPathways	One Carbon Metabolism And Related Pathways	6/53	0.18947	1.61886	2.69301	CHKA;GSS;ETNK1;DNMT3A;GPX7;CSAD
WikiPathways	Iron Metabolism In Placenta	2/11	0.190116	2.81608	4.67504	TFR2;SLC11A2
WikiPathways	NAD Metabolism Sirtuins And Aging	2/11	0.190116	2.81608	4.67504	NAMPT;FOXO3
WikiPathways	Alternative Pathway Of Fetal Androgen Synthesis	2/11	0.190116	2.81608	4.67504	CYB5A;HSD17B6
WikiPathways	Arsenic Metabolism And Reactive Oxygen Species Generation	2/11	0.190116	2.81608	4.67504	VDAC1;ATP1A1
WikiPathways	NPHP1 Deletion Syndrome	2/11	0.190116	2.81608	4.67504	INVS;PTK2B
Reactome	Carnitine Metabolism	2/11	0.190116	2.81608	4.67504	PRKAG2;SLC25A20
Reactome	Formation Of Apoptosome	2/11	0.190116	2.81608	4.67504	AVEN;APAF1
Reactome	Mucopolysaccharidoses	2/11	0.190116	2.81608	4.67504	NAGLU;SPAM1
Reactome	Phenylalanine And Tyrosine Metabolism	2/11	0.190116	2.81608	4.67504	HPD;ASRGL1
Reactome	RHO GTPases Activate IQGAPs	2/11	0.190116	2.81608	4.67504	IQGAP1;IQGAP2
Reactome	WNT5A-dependent Internalization Of FZD2, FZD5 And ROR2	2/11	0.190116	2.81608	4.67504	CLTC;RORA
Reactome	Deactivation Of Beta-Catenin Transactivating Complex	5/42	0.19095	1.71341	2.83697	TCF7L1;TLE1;TCF7;CTNNBIP1;SOX4
Reactome	Transmission Across Chemical Synapses	22/246	0.192141	1.24723	2.05733	CAMK2B;CHRNA2;SLC22A2;SLC1A2;PRKAG2;PRKCA;SYN3;GABRG3;CACNA1E;SLC6A3;NCALD;CAMKK2;GNAL;EPB41L1;PRKAR2A;GNG7;TSPAN7;APBA1;PLCB1;GLUL;CACNG4;GRIA4
WikiPathways	Orexin Receptor Pathway	9/88	0.194003	1.44515	2.36988	MAPK9;MAP2K1;DAGLA;SLC1A2;OPRK1;PRKCA;PRKD1;MTOR;CAMKK2
Reactome	Protein-protein Interactions At Synapses	9/88	0.194003	1.44515	2.36988	PTPRS;DBNL;EPB41L1;HOMER2;APBA1;PDLIM5;DLGAP2;SHANK2;GRIA4
WikiPathways	Epithelial To Mesenchymal Transition In Colorectal Cancer	15/160	0.194131	1.31299	2.15227	JAG2;WNT10B;MAP2K1;JAG1;WNT5B;WNT9B;FZD8;CLDN10;CDH2;CLDN8;CLDN7;ID1;PKP2;PKP1;WNT2
WikiPathways	Host Pathogen Interaction Of Human Coronaviruses Apoptosis	3/21	0.195763	2.11248	3.44514	APAF1;FASLG;BCL2L1
Reactome	Branched-chain Amino Acid Catabolism	3/21	0.195763	2.11248	3.44514	SOAT1;MCCC1;PPM1K
Reactome	Deregulated CDK5 Triggers Neurodegenerative Pathways In Alzheimers Disease Models	3/21	0.195763	2.11248	3.44514	JUN;FASLG;FOXO3
Reactome	Nitric Oxide Stimulates Guanylate Cyclase	3/21	0.195763	2.11248	3.44514	PDE10A;KCNMA1;PDE9A
Reactome	SHC1 Events In ERBB2 Signaling	3/21	0.195763	2.11248	3.44514	BTC;NRG3;PRKCA
Reactome	Factors Involved In Megakaryocyte Development And Platelet Production	13/136	0.196083	1.34121	2.18511	DOCK5;CBX5;DOCK3;DOCK8;PRKCA;DOCK11;KIF18A;WEE1;SIN3A;PRKAR2A;KIF26B;DOCK2;DOCK1
WikiPathways	Notch Signaling Pathway	6/54	0.200963	1.58505	2.54342	NCOR2;JAG2;TLE1;NCOR1;JAG1;MAML2
WikiPathways	Endothelin Pathways	4/32	0.203842	1.81096	2.88017	MAP2K1;PRKCA;PLCB1;ADRA1A
WikiPathways	Heroin Metabolism	1/3	0.203927	6.33424	10.0714	CES2
WikiPathways	IL6 Signaling Pathway	5/43	0.204046	1.66823	2.6515	HCK;MAP2K1;PRDM1;NLK;BCL2L1
Reactome	Collagen Formation	9/90	0.211904	1.40932	2.18673	COL28A1;COL26A1;PCOLCE2;COL22A1;COL23A1;PXDN;COL20A1;TLL2;PLOD1
Reactome	Golgi Associated Vesicle Biogenesis	6/55	0.212703	1.55262	2.40323	TPD52;HOMER2;CLTC;AP4E1;IGF2R;AP1M1
WikiPathways	miRNA Targets In ECM And Membrane Receptors	3/22	0.215199	2.00119	3.07421	ITGB5;ITGA1;THBS1
WikiPathways	Regulation Of Apoptosis By Parathyroid Hormone Related Protein	3/22	0.215199	2.00119	3.07421	BCL2L13;MYC;BCL2L1
WikiPathways	PI3K AKT mTOR Vitamin D3 Signaling	3/22	0.215199	2.00119	3.07421	CD86;MYC;MTOR
WikiPathways	Hippo YAP Signaling	3/22	0.215199	2.00119	3.07421	YAP1;WWTR1;STK3
WikiPathways	Synthesis Of Ceramides And 1 Deoxyceramides	3/22	0.215199	2.00119	3.07421	ASAH1;B4GALT1;SPTLC1
WikiPathways	Renin Angiotensin Aldosterone System RAAS	5/44	0.217429	1.62537	2.48012	CAMK2B;ATF1;CAMK1D;ITPR3;CAMK1G
Reactome	Collagen Chain Trimerization	5/44	0.217429	1.62537	2.48012	COL28A1;COL26A1;COL22A1;COL23A1;COL20A1
Reactome	TP53 Regulates Transcription Of Cell Death Genes	5/44	0.217429	1.62537	2.48012	APAF1;CRADD;BCL6;CASP2;TNFRSF10B
WikiPathways	AMP Activated Protein Kinase Signaling	7/67	0.217542	1.47943	2.25668	LEPR;PRKAG2;ADRA1B;PLCB1;ADRA1A;MTOR;CAMKK2
WikiPathways	Bone Morphogenic Protein Signaling And Regulation	2/12	0.217681	2.53434	3.86417	BMPR2;BMPR1B
WikiPathways	Irinotecan Pathway	2/12	0.217681	2.53434	3.86417	ABCC1;CES2
WikiPathways	Biomarkers For Urea Cycle Disorders	2/12	0.217681	2.53434	3.86417	GATM;ARG1
Reactome	Butyrophilin (BTN) Family Interactions	2/12	0.217681	2.53434	3.86417	BTN2A2;BTN3A2
Reactome	CREB1 Phosphorylation Thru Activation Of Adenylate Cyclase	2/12	0.217681	2.53434	3.86417	PRKAR2A;PRKCA
Reactome	Interleukin-2 Signaling	2/12	0.217681	2.53434	3.86417	IL2RB;PTK2B
Reactome	Presynaptic Depolarization And Calcium Channel Opening	2/12	0.217681	2.53434	3.86417	CACNA1E;CACNG4
WikiPathways	Circadian Rhythm Genes	18/201	0.219128	1.24842	1.89522	JUN;OPN3;KCND2;CRTC1;RORA;PER2;MAPK10;PER1;MAPK9;NCOR1;NAGLU;SIN3A;THRAP3;NAMPT;KCNMA1;HNRNPD;SIK1;PPARGC1A
WikiPathways	CAMKK2 Pathway	4/33	0.219556	1.74842	2.65086	HDAC4;NOS1;MTOR;CAMKK2
Reactome	Amino Acid Transport Across Plasma Membrane	4/33	0.219556	1.74842	2.65086	SLC36A1;SLC6A6;SLC6A15;SLC43A1
Reactome	CaM Pathway	4/33	0.219556	1.74842	2.65086	CAMK2B;PRKAR2A;PRKCA;CAMKK2
Reactome	Diseases Of Carbohydrate Metabolism	4/33	0.219556	1.74842	2.65086	NAGLU;GBE1;GYG1;SPAM1
Reactome	Sialic Acid Metabolism	4/33	0.219556	1.74842	2.65086	NEU4;ST3GAL4;ST8SIA6;ST3GAL1
WikiPathways	G Protein Signaling Pathways	9/91	0.221093	1.39205	2.10085	PRKCH;GNAL;PDE4D;PRKAR2A;GNG7;GNA12;PDE4A;PRKCA;PRKD1
Reactome	Signaling By TGF-beta Receptor Complex	9/91	0.221093	1.39205	2.10085	NCOR2;SKI;WWTR1;NCOR1;ITGB5;MYC;PARD3;NEDD4L;SRFBP1
WikiPathways	Endoderm Differentiation	13/140	0.225102	1.29868	1.9366	DUSP5;TCF7L1;CRTC1;WWC1;TCF7;PRDM14;FOXN3;NLK;GRHL2;PBX1;DDAH1;SESN1;WDFY2
WikiPathways	Neuroinflammation And Glutamatergic Signaling	13/140	0.225102	1.29868	1.9366	CAMK2B;IRS1;SLC1A2;PRKCA;IGF1;TNFRSF1B;CAMKK2;PLCB4;GRM7;NOS1;PLCB1;GLUL;GRIA4
WikiPathways	Trans Sulfuration One Carbon Metabolism And Related Pathways	7/68	0.228436	1.4551	2.14846	MTHFD1L;CHKA;GSS;ETNK1;DNMT3A;GPX7;CSAD
Reactome	PPARA Activates Gene Expression	11/116	0.22867	1.32888	1.96074	NCOR2;CDK19;NCOR1;ACSL1;TBL1XR1;THRAP3;RORA;MED27;PPARGC1A;MED26;MED13L
Reactome	Transport Of Inorganic Cations/Anions And Amino Acids/Oligopeptides	10/104	0.22986	1.34932	1.98389	SLC36A1;SLC34A2;SLC6A6;SLC6A15;SLC9A9;SLC43A1;SLC1A2;SLC17A1;SLC26A3;SLC24A5
Reactome	Heme Signaling	5/45	0.231075	1.58465	2.32153	NCOR1;CRTC1;TBL1XR1;RORA;PPARGC1A
WikiPathways	Kynurenine Pathway And Links To Cell Senescence	3/23	0.235015	1.90103	2.75289	AADAT;EIF2AK1;NOS1
WikiPathways	Roles Of Ceramides In Development Of Insulin Resistance	3/23	0.235015	1.90103	2.75289	ACSL1;IRS1;TRAF1
WikiPathways	Estrogen Signaling Pathway	3/23	0.235015	1.90103	2.75289	MAPK9;JUN;MAP2K1
Reactome	RAF-independent MAPK1/3 Activation	3/23	0.235015	1.90103	2.75289	DUSP5;MAP2K1;DUSP9
Reactome	Telomere Extension By Telomerase	3/23	0.235015	1.90103	2.75289	SHQ1;PPP6R3;TERF2
Reactome	MAPK Family Signaling Cascades	27/318	0.23737	1.17803	1.69417	CAMK2B;IRS1;PDGFA;IQGAP1;RASAL2;FGF1;FOXO3;KALRN;CDC14A;PSMD8;SPRED1;MYC;DUSP5;PDGFRA;JUN;MAP2K1;PRKCA;DUSP9;GFRA2;BTC;KITLG;NRG3;IL2RB;NF1;VCL;BCL2L1;TNRC6B
Reactome	Integration Of Energy Metabolism	10/105	0.238738	1.33505	1.9123	PRKAR2A;GNG7;PRKAG2;PRKCA;CACNA1D;ITPR3;IQGAP1;PLCB1;CACNA1E;RAPGEF4
Reactome	Response To Elevated Platelet Cytosolic Ca2+	12/130	0.242976	1.28996	1.82502	SERPINA1;TTR;APLP2;SELENOP;F13A1;PDGFA;PRKCA;MAGED2;IGF1;CYRIB;THBS1;VCL
WikiPathways	Translation Inhibitors In Chronically Activated PDGFRA Cells	5/46	0.244957	1.54591	2.1746	MAPK10;MAPK9;MAP2K1;PRKCA;MTOR
Reactome	XBP1(S) Activates Chaperone Genes	5/46	0.244957	1.54591	2.1746	FKBP14;DNAJB9;SSR1;ATP6V0D1;PDIA5
WikiPathways	MFAP5 Mediated Ovarian Cancer Cell Motility And Invasiveness	2/13	0.245552	2.30382	3.23513	JUN;ITPR3
WikiPathways	Nitric Oxide Metabolism In Cystic Fibrosis	2/13	0.245552	2.30382	3.23513	DDAH1;NOS1
WikiPathways	Disorders Of Galactose Metabolism	2/13	0.245552	2.30382	3.23513	GBE1;GYG1
WikiPathways	Lactate Shuttle In Glial Cells	2/13	0.245552	2.30382	3.23513	SLC1A2;HK1
Reactome	Cytochrome C-Mediated Apoptotic Response	2/13	0.245552	2.30382	3.23513	AVEN;APAF1
Reactome	ERBB2 Activates PTK6 Signaling	2/13	0.245552	2.30382	3.23513	BTC;NRG3
Reactome	Glycogen Synthesis	2/13	0.245552	2.30382	3.23513	GBE1;GYG1
Reactome	Nucleotide Biosynthesis	2/13	0.245552	2.30382	3.23513	ADSS1;DHODH
Reactome	PTK6 Regulates RHO GTPases, RAS GTPase And MAP Kinases	2/13	0.245552	2.30382	3.23513	PXDN;DOCK1
Reactome	SHC1 Events In ERBB4 Signaling	2/13	0.245552	2.30382	3.23513	BTC;NRG3
Reactome	Signal Regulatory Protein Family Interactions	2/13	0.245552	2.30382	3.23513	PTK2B;SKAP2
Reactome	Synthesis Of PE	2/13	0.245552	2.30382	3.23513	CHKA;ETNK1
Reactome	Transcriptional Regulation Of Testis Differentiation	2/13	0.245552	2.30382	3.23513	NR5A1;WT1
WikiPathways	Thyroid Stimulating Hormone TSH Signaling Pathway	6/58	0.249232	1.4628	2.03238	MAP2K1;PDE4D;GNA12;PLCB1;MTOR;IGF1R
WikiPathways	TGF Beta Receptor Signaling In Skeletal Dysplasias	6/58	0.249232	1.4628	2.03238	SKI;MAPK9;JUN;INHBA;THBS1;FBN1
WikiPathways	15Q11Q13 Copy Number Variation	6/58	0.249232	1.4628	2.03238	GJA1;EID3;SIN3A;CANX;SMC6;TRPM3
WikiPathways	A Network Map Of Macrophage Stimulating Protein MSP Signaling	8/82	0.25065	1.3708	1.89678	PDGFRA;MAPK9;WNT10B;MAP2K1;JUN;CDH2;MTOR;IGF1R
WikiPathways	Glucocorticoid Receptor Pathway	7/70	0.250754	1.40875	1.94871	EPB41L4B;JUN;NAV3;ABHD2;TNFAIP3;TNS4;BIRC2
WikiPathways	Influence Of Laminopathies On Wnt Signaling	4/35	0.251865	1.63544	2.25505	WNT10B;TCF7L1;TLE1;TCF7
Reactome	Ca-dependent Events	4/35	0.251865	1.63544	2.25505	CAMK2B;PRKAR2A;PRKCA;CAMKK2
Reactome	Regulation Of TNFR1 Signaling	4/35	0.251865	1.63544	2.25505	SPPL2B;TNFAIP3;TRAF1;BIRC2
WikiPathways	Triacylglyceride Synthesis	3/24	0.255131	1.8104	2.47297	GNPAT;GPAM;AGPAT4
WikiPathways	GPCRs Class B Secretin Like	3/24	0.255131	1.8104	2.47297	GHRHR;ADGRL4;ADGRL2
WikiPathways	miRNA Regulation Of P53 Pathway In Prostate Cancer	3/24	0.255131	1.8104	2.47297	APAF1;ZMAT3;TNFRSF10B
WikiPathways	MTHFR Deficiency	3/24	0.255131	1.8104	2.47297	CHKA;DNMT3A;EHMT1
Reactome	Defective Intrinsic Pathway For Apoptosis	3/24	0.255131	1.8104	2.47297	JUN;FASLG;FOXO3
Reactome	RUNX2 Regulates Osteoblast Differentiation	3/24	0.255131	1.8104	2.47297	YAP1;WWTR1;GLI3
Reactome	O-linked Glycosylation	10/107	0.256856	1.30738	1.77704	GALNT2;GALNT18;ADAMTS18;ST3GAL4;POMK;THSD7A;GALNTL6;ST3GAL1;THBS1;GALNT9
Reactome	Neurotransmitter Receptors And Postsynaptic Signal Transmission	16/182	0.258784	1.22279	1.65292	CAMK2B;CHRNA2;PRKAG2;PRKCA;GABRG3;NCALD;CAMKK2;GNAL;EPB41L1;PRKAR2A;GNG7;TSPAN7;APBA1;PLCB1;CACNG4;GRIA4
Reactome	O-linked Glycosylation Of Mucins	6/59	0.261787	1.43513	1.92339	GALNT2;GALNT18;ST3GAL4;GALNTL6;ST3GAL1;GALNT9
WikiPathways	Cocaine Metabolism	1/4	0.262208	4.2226	5.65245	CES2
WikiPathways	Soluble ACE2 Mediated Cell Entry Of SARS CoV 2	1/4	0.262208	4.2226	5.65245	AVPR1B
WikiPathways	Copper Metabolism	1/4	0.262208	4.2226	5.65245	SLC11A2
WikiPathways	Carnosine Metabolism Of Glial Cells	1/4	0.262208	4.2226	5.65245	SLC6A6
Reactome	Glycosaminoglycan Metabolism	11/120	0.262778	1.27984	1.71043	CSGALNACT1;B4GALT1;NAGLU;CHST11;DSE;ST3GAL4;XYLT1;ST3GAL1;HS6ST2;SPAM1;HS6ST3
WikiPathways	Host Pathogen Interaction Of Human Coronaviruses MAPK Signaling	4/36	0.268376	1.58425	2.08386	MAPK10;MAPK9;JUN;MAP2K1
Reactome	SLC-mediated Transmembrane Transport	21/247	0.268687	1.17905	1.54952	SLC22A4;SLC13A1;SLC36A1;SLC34A2;SLC10A6;SLC35A3;SLC6A15;SLC22A2;SLC2A13;SLC11A2;SLC43A1;SLC1A2;SLC6A3;SLC2A7;RUNX1;SLCO1C1;SLC6A6;SLC9A9;SLC17A1;SLC26A3;SLC24A5
Reactome	Signaling By Nuclear Receptors	22/260	0.269918	1.17296	1.53615	PDHX;KANK1;JUN;KDM4B;CAV2;FOXO3;RUNX1;IGF1R;BTC;NCOR2;ARL4C;ALDH1A3;EEPD1;NCOR1;GPAM;TBL1XR1;MYC;GNG7;PDK4;RARB;FKBP5;TNRC6B
Reactome	IRE1alpha Activates Chaperones	5/48	0.273326	1.47385	1.91172	FKBP14;DNAJB9;SSR1;ATP6V0D1;PDIA5
Reactome	Retrograde Transport At Trans-Golgi-Network	5/48	0.273326	1.47385	1.91172	GOLGA4;COG7;COG5;NAA38;IGF2R
WikiPathways	Osteoblast Signaling	2/14	0.273537	2.11172	2.73746	PDGFRA;IBSP
WikiPathways	Kennedy Pathway From Sphingolipids	2/14	0.273537	2.11172	2.73746	CHKA;ETNK1
WikiPathways	H19 Action Rb E2F1 Signaling And CDK Beta Catenin Activity	2/14	0.273537	2.11172	2.73746	JAG1;SOX4
WikiPathways	Somatic Sex Determination	2/14	0.273537	2.11172	2.73746	NR5A1;WT1
WikiPathways	Modulation Of PI3K Akt mTOR Signaling By Bioactive Sphingolipids	2/14	0.273537	2.11172	2.73746	MTOR;IGF1R
WikiPathways	6Q16 Copy Number Variation	2/14	0.273537	2.11172	2.73746	GHSR;LEPR
Reactome	DCC Mediated Attractive Signaling	2/14	0.273537	2.11172	2.73746	ABLIM3;DOCK1
Reactome	Mismatch Repair (MMR) Directed By MSH2:MSH3 (MutSbeta)	2/14	0.273537	2.11172	2.73746	RPA3;LRIG1
Reactome	Mismatch Repair (MMR) Directed By MSH2:MSH6 (MutSalpha)	2/14	0.273537	2.11172	2.73746	RPA3;LRIG1
Reactome	RUNX3 Regulates NOTCH Signaling	2/14	0.273537	2.11172	2.73746	JAG1;MAML2
Reactome	Synthesis Of IP2, IP, And Ins In Cytosol	2/14	0.273537	2.11172	2.73746	IMPA2;MTMR7
Reactome	Synthesis Of Bile Acids And Bile Salts Via 24-Hydroxycholesterol	2/14	0.273537	2.11172	2.73746	AMACR;AKR1D1
Reactome	HDACs Deacetylate Histones	6/60	0.274501	1.40847	1.82088	NCOR2;NCOR1;TBL1XR1;BRMS1L;CHD4;CHD3
WikiPathways	CKAP4 Signaling Pathway Map	10/109	0.275412	1.28083	1.65161	MAP2K1;JUN;GOLPH3;APAF1;MYC;PARD3;TCF7;TNFRSF10B;PTK2B;TRAF1
WikiPathways	5Q35 Copy Number Variation	10/109	0.275412	1.28083	1.65161	BARD1;MAPK10;BABAM2;MAPK9;JUN;PTPRN2;MYC;FAM193B;FGF1;IGF1R
WikiPathways	Thyroxine Thyroid Hormone Production	3/25	0.275471	1.72802	2.22789	DUOX1;MAP2K1;PRKCA
WikiPathways	Mammalian Disorder Of Sexual Development	3/25	0.275471	1.72802	2.22789	NR5A1;WT1;PBX1
Reactome	NOTCH3 Intracellular Domain Regulates Transcription	3/25	0.275471	1.72802	2.22789	MAML2;WWC1;PBX1
WikiPathways	IL 5 Signaling Pathway	4/37	0.285071	1.53616	1.9279	SPRED1;JUN;MAP2K1;FOXO3
WikiPathways	Ovarian Infertility	4/37	0.285071	1.53616	1.9279	NR5A1;NCOR1;BMPR1B;MTOR
WikiPathways	IL 2 Signaling Pathway	4/37	0.285071	1.53616	1.9279	MAP2K1;IL2RB;PTK2B;FOXO3
WikiPathways	Chromosomal And Microsatellite Instability In Colorectal Cancer	7/73	0.285361	1.3445	1.68601	MAPK10;MAPK9;MAP2K1;TCF7L1;JUN;MYC;TCF7
Reactome	Metabolism Of Vitamins And Cofactors	16/186	0.287317	1.19376	1.48882	CYB5A;ABCC1;NNMT;GSTO2;TPK1;SLC23A1;IDH1;MCCC1;COQ7;LRP8;TTR;MTHFD1L;NAMPT;ENPP3;PNLIP;LRP12
WikiPathways	Phosphoinositides Metabolism	5/49	0.287762	1.44028	1.79404	PIP4P2;PLCB4;MTMR3;PLCB1;MTMR7
Reactome	Signaling By NOTCH3	5/49	0.287762	1.44028	1.79404	JAG2;JAG1;MAML2;WWC1;PBX1
Reactome	Caspase Activation Via Extrinsic Apoptotic Signaling Pathway	3/26	0.295962	1.6528	2.01232	TNFSF10;TNFRSF10B;FASLG
Reactome	Insulin Receptor Recycling	3/26	0.295962	1.6528	2.01232	ATP6V0E1;ATP6V0D1;ATP6V1C2
Reactome	TNFR1-induced NFkappaB Signaling Pathway	3/26	0.295962	1.6528	2.01232	TNFAIP3;TRAF1;BIRC2
WikiPathways	Prolactin Signaling Pathway	7/74	0.297145	1.32436	1.60716	MAPK9;MAP2K1;JUN;IRS1;MYC;MTOR;VAV2
Reactome	Activation Of NMDA Receptors And Postsynaptic Events	7/74	0.297145	1.32436	1.60716	CAMK2B;PRKAR2A;PRKAG2;PRKCA;APBA1;CAMKK2;GRIA4
Reactome	MAP Kinase Activation	6/62	0.300337	1.35802	1.6335	MEF2A;MAPK10;MAPK9;MAP2K1;JUN;MAPKAPK2
WikiPathways	Mammary Gland Development Pathway Embryonic Development Stage 1 Of 4	2/15	0.301471	1.94917	2.33722	NRG3;MYC
WikiPathways	GPR40 Pathway	2/15	0.301471	1.94917	2.33722	ITPR3;PLCB1
WikiPathways	Cysteine And Methionine Catabolism	2/15	0.301471	1.94917	2.33722	GSS;CSAD
WikiPathways	Omega 3 Omega 6 Fatty Acid Synthesis	2/15	0.301471	1.94917	2.33722	ACSL1;PLA2G5
WikiPathways	FOXP3 In COVID 19	2/15	0.301471	1.94917	2.33722	CD86;IL2RB
Reactome	Constitutive Signaling By NOTCH1 HD Domain Mutants	2/15	0.301471	1.94917	2.33722	JAG2;JAG1
Reactome	ERBB2 Regulates Cell Motility	2/15	0.301471	1.94917	2.33722	BTC;NRG3
Reactome	GRB2 Events In ERBB2 Signaling	2/15	0.301471	1.94917	2.33722	BTC;NRG3
Reactome	Glycogen Storage Diseases	2/15	0.301471	1.94917	2.33722	GBE1;GYG1
Reactome	Mismatch Repair	2/15	0.301471	1.94917	2.33722	RPA3;LRIG1
Reactome	Negative Regulation Of FLT3	2/15	0.301471	1.94917	2.33722	PTPRJ;SLA2
Reactome	Phase 2 - Plateau Phase	2/15	0.301471	1.94917	2.33722	KCNQ1;CACNG4
Reactome	Processive Synthesis On Lagging Strand	2/15	0.301471	1.94917	2.33722	RPA3;LRIG1
Reactome	WNT5A-dependent Internalization Of FZD4	2/15	0.301471	1.94917	2.33722	CLTC;PRKCA
Reactome	YAP1- And WWTR1 (TAZ)-stimulated Gene Expression	2/15	0.301471	1.94917	2.33722	YAP1;WWTR1
WikiPathways	TNF Related Weak Inducer Of Apoptosis TWEAK Signaling Pathway	4/38	0.301911	1.49089	1.78553	MAPK9;JUN;TRAF1;BIRC2
Reactome	FCGR3A-mediated IL10 Synthesis	4/38	0.301911	1.49089	1.78553	HCK;PRKAR2A;ITPR3;PRKCA
Reactome	Signaling By RAF1 Mutants	4/38	0.301911	1.49089	1.78553	CAMK2B;MAP2K1;IQGAP1;VCL
WikiPathways	RANKL RANK Signaling Pathway	5/50	0.302331	1.40819	1.68453	MAPK9;MAP2K1;JUN;TRAF1;MTOR
WikiPathways	Photodynamic Therapy Induced AP 1 Survival Signaling	5/50	0.302331	1.40819	1.68453	PDGFRA;JUN;TNFSF10;FASLG;BCL2L1
Reactome	Chondroitin Sulfate/Dermatan Sulfate Metabolism	5/50	0.302331	1.40819	1.68453	CSGALNACT1;CHST11;DSE;XYLT1;SPAM1
Reactome	Extension Of Telomeres	5/50	0.302331	1.40819	1.68453	SHQ1;RPA3;PPP6R3;LRIG1;TERF2
Reactome	Platelet Degranulation	11/125	0.307553	1.22337	1.44249	SERPINA1;TTR;APLP2;SELENOP;F13A1;PDGFA;MAGED2;IGF1;CYRIB;THBS1;VCL
WikiPathways	T Cell Receptor Signaling Pathway	7/75	0.309031	1.30482	1.53226	MAPK9;MAP2K1;JUN;DBNL;GRAP2;PTK2B;SKAP1
WikiPathways	Ketone Bodies Synthesis And Degradation	1/5	0.316225	3.16678	3.64592	OXCT1
WikiPathways	miR 517 Relationship With ARCN1 And USP1	1/5	0.316225	3.16678	3.64592	ID1
WikiPathways	Hormonal Control Of Pubertal Growth Spurt	1/5	0.316225	3.16678	3.64592	IGF1
WikiPathways	Tyrosine Metabolism And Related Disorders	1/5	0.316225	3.16678	3.64592	HPD
WikiPathways	Disorders In Ketone Body Synthesis	1/5	0.316225	3.16678	3.64592	OXCT1
WikiPathways	Creatine Pathway	1/5	0.316225	3.16678	3.64592	GATM
WikiPathways	Sebaleic Acid Formation And Metabolism	1/5	0.316225	3.16678	3.64592	ACSL1
Reactome	Abacavir Transmembrane Transport	1/5	0.316225	3.16678	3.64592	SLC22A2
Reactome	Arachidonate Production From DAG	1/5	0.316225	3.16678	3.64592	DAGLA
Reactome	Beta Oxidation Of butanoyl-CoA To acetyl-CoA	1/5	0.316225	3.16678	3.64592	ACSM3
Reactome	Disinhibition Of SNARE Formation	1/5	0.316225	3.16678	3.64592	PRKCA
Reactome	FasL/ CD95L Signaling	1/5	0.316225	3.16678	3.64592	FASLG
Reactome	G2/M DNA Replication Checkpoint	1/5	0.316225	3.16678	3.64592	WEE1
Reactome	IRS Activation	1/5	0.316225	3.16678	3.64592	IRS1
Reactome	MECP2 Regulates Transcription Factors	1/5	0.316225	3.16678	3.64592	RBFOX1
Reactome	MET Interacts With TNS Proteins	1/5	0.316225	3.16678	3.64592	TNS4
Reactome	Maturation Of Spike Protein	1/5	0.316225	3.16678	3.64592	CANX
Reactome	PKA-mediated Phosphorylation Of Key Metabolic Factors	1/5	0.316225	3.16678	3.64592	PRKCA
Reactome	RUNX1 Regulates Expression Of Components Of Tight Junctions	1/5	0.316225	3.16678	3.64592	RUNX1
Reactome	RUNX1 Regulates Transcription Of Genes Involved In Interleukin Signaling	1/5	0.316225	3.16678	3.64592	RUNX1
Reactome	RUNX2 Regulates Chondrocyte Maturation	1/5	0.316225	3.16678	3.64592	HDAC4
Reactome	RUNX3 Regulates BCL2L11 (BIM) Transcription	1/5	0.316225	3.16678	3.64592	FOXO3
Reactome	Reelin Signaling Pathway	1/5	0.316225	3.16678	3.64592	RELN
Reactome	SARS-CoV-2 Targets PDZ Proteins In Cell-Cell Junction	1/5	0.316225	3.16678	3.64592	GJA1
Reactome	Signaling To P38 Via RIT And RIN	1/5	0.316225	3.16678	3.64592	RIT2
Reactome	Sodium-coupled Phosphate Cotransporters	1/5	0.316225	3.16678	3.64592	SLC34A2
Reactome	Sodium-coupled Sulphate, Di- And Tri-Carboxylate Transporters	1/5	0.316225	3.16678	3.64592	SLC13A1
Reactome	TFAP2 (AP-2) Family Regulates Transcription Of Cell Cycle Factors	1/5	0.316225	3.16678	3.64592	MYC
Reactome	Tyrosine Catabolism	1/5	0.316225	3.16678	3.64592	HPD
Reactome	Vitamin B1 (Thiamin) Metabolism	1/5	0.316225	3.16678	3.64592	TPK1
Reactome	tRNA Processing In Mitochondrion	1/5	0.316225	3.16678	3.64592	PRORP
WikiPathways	Canonical And Non Canonical Notch Signaling	3/27	0.316537	1.58385	1.82192	JAG2;JAG1;MAML2
Reactome	Effects Of PIP2 Hydrolysis	3/27	0.316537	1.58385	1.82192	DAGLA;PRKCH;ITPR3
Reactome	Signaling By BMP	3/27	0.316537	1.58385	1.82192	SKI;BMPR2;BMPR1B
Reactome	IRS-related Events Triggered By IGF1R	5/51	0.31701	1.37751	1.58251	IRS1;IRS4;IGF1;FGF1;IGF1R
Reactome	Signaling By NOTCH	17/203	0.317604	1.15905	1.32938	JAG2;HDAC4;JUN;JAG1;TLE1;B4GALT1;MAML2;WWC1;PBX1;RUNX1;PSMD8;NCOR2;NCOR1;TBL1XR1;MYC;ST3GAL4;TNRC6B
Reactome	Death Receptor Signaling	12/139	0.319141	1.19796	1.36821	ARHGEF37;SPPL2B;TNFSF10;TNFRSF10B;TNFAIP3;CASP2;FASLG;TRAF1;SORCS3;KALRN;BIRC2;VAV2
WikiPathways	SREBF And miR33 In Cholesterol And Lipid Homeostasis	2/16	0.32921	1.80985	2.01085	PPARGC1A;MTOR
WikiPathways	Quercetin And Nf kB AP 1 Induced Apoptosis	2/16	0.32921	1.80985	2.01085	JUN;NOS1
WikiPathways	Interactome Of Polycomb Repressive Complex 2 PRC2	2/16	0.32921	1.80985	2.01085	THRAP3;TRIM35
WikiPathways	Tryptophan Catabolism Leading To NAD Production	2/16	0.32921	1.80985	2.01085	AADAT;NAMPT
WikiPathways	Hedgehog Signaling Pathway	2/16	0.32921	1.80985	2.01085	SIN3A;GLI3
WikiPathways	Mitochondrial Complex III Assembly	2/16	0.32921	1.80985	2.01085	UQCC2;LYRM7
WikiPathways	Airway Smooth Muscle Cell Contraction	2/16	0.32921	1.80985	2.01085	ITPR3;PLCB1
Reactome	CRMPs In Sema3A Signaling	2/16	0.32921	1.80985	2.01085	DPYSL5;PLXNA4
Reactome	Early Phase Of HIV Life Cycle	2/16	0.32921	1.80985	2.01085	SGIP1;LRIG1
Reactome	PI3K Events In ERBB2 Signaling	2/16	0.32921	1.80985	2.01085	BTC;NRG3
Reactome	PKA Activation In Glucagon Signaling	2/16	0.32921	1.80985	2.01085	PRKAR2A;PRKCA
Reactome	Rap1 Signaling	2/16	0.32921	1.80985	2.01085	PRKCA;RAPGEF4
Reactome	Regulation Of KIT Signaling	2/16	0.32921	1.80985	2.01085	KITLG;PRKCA
Reactome	Regulation Of Pyruvate Dehydrogenase (PDH) Complex	2/16	0.32921	1.80985	2.01085	PDHX;PDK4
Reactome	Signaling By NTRK3 (TRKC)	2/16	0.32921	1.80985	2.01085	PTPRS;IRS1
Reactome	IGF1R Signaling Cascade	5/52	0.331772	1.34813	1.48739	IRS1;IRS4;IGF1;FGF1;IGF1R
Reactome	Signaling By Non-Receptor Tyrosine Kinases	5/52	0.331772	1.34813	1.48739	BTC;KHDRBS2;NRG3;PXDN;DOCK1
WikiPathways	Thymic Stromal Lymphopoietin TSLP Signaling Pathway	4/40	0.335872	1.40791	1.53607	MAPK9;HCK;MAP2K1;MTOR
WikiPathways	ATM Signaling Pathway	4/40	0.335872	1.40791	1.53607	MAPK9;JUN;CRADD;CASP2
WikiPathways	PDGF Pathway	4/40	0.335872	1.40791	1.53607	JUN;MAP2K1;PDGFA;VAV2
Reactome	Keratan Sulfate Biosynthesis	3/28	0.337133	1.52041	1.65311	B4GALT1;ST3GAL4;ST3GAL1
Reactome	MAPK6/MAPK4 Signaling	8/90	0.33756	1.23653	1.34289	PSMD8;JUN;MYC;PRKCA;FOXO3;KALRN;CDC14A;TNRC6B
WikiPathways	Pathways Affected In Adenoid Cystic Carcinoma	6/65	0.339843	1.28876	1.39092	NCOR1;NFIB;MYC;ATRX;FOXO3;MYBL1
Reactome	FOXO-mediated Transcription	6/65	0.339843	1.28876	1.39092	BCL6;SIN3A;FASLG;FOXO3;PPARGC1A;PLXNA4
WikiPathways	Regulatory Circuits Of The STAT3 Signaling Pathway	7/78	0.34517	1.24948	1.32909	GHR;MAPK10;PDGFRA;MAPK9;IL2RB;IL20RA;MTOR
Reactome	G Alpha (12/13) Signaling Events	7/78	0.34517	1.24948	1.32909	ARHGEF37;GNG7;GNA12;ADRA1B;ADRA1A;KALRN;VAV2
WikiPathways	Cardiac Progenitor Differentiation	5/53	0.346596	1.31997	1.39863	PDGFRA;ANPEP;ROR2;INHBA;IGF1
WikiPathways	Apoptosis Related Network Due To Altered Notch3 In Ovarian Cancer	5/53	0.346596	1.31997	1.39863	PTK2B;TNFRSF10B;TRAF1;ETS1;THBS1
Reactome	Signaling By Type 1 Insulin-like Growth Factor 1 Receptor (IGF1R)	5/53	0.346596	1.31997	1.39863	IRS1;IRS4;IGF1;FGF1;IGF1R
Reactome	Paradoxical Activation Of RAF Signaling By Kinase Inactive BRAF	4/41	0.352921	1.36979	1.42665	CAMK2B;MAP2K1;IQGAP1;VCL
Reactome	Signaling By Retinoic Acid	4/41	0.352921	1.36979	1.42665	PDHX;ALDH1A3;PDK4;RARB
WikiPathways	Mitochondrial Long Chain Fatty Acid Beta Oxidation	2/17	0.356634	1.6891	1.74154	ACSL1;SLC25A20
WikiPathways	TGF Beta Signaling In Thyroid Cells For Epithelial Mesenchymal Transition	2/17	0.356634	1.6891	1.74154	CDH2;ID1
WikiPathways	Canonical And Non Canonical TGF B Signaling	2/17	0.356634	1.6891	1.74154	MAPK9;BMPR2
WikiPathways	Serotonin And Anxiety	2/17	0.356634	1.6891	1.74154	CAMK2B;ADRA1A
WikiPathways	Cells And Molecules Involved In Local Acute Inflammatory Response	2/17	0.356634	1.6891	1.74154	C5;ITGA4
WikiPathways	Iron Metabolism Disorders	2/17	0.356634	1.6891	1.74154	TFR2;SLC11A2
Reactome	GAB1 Signalosome	2/17	0.356634	1.6891	1.74154	BTC;PXDN
Reactome	PKA Activation	2/17	0.356634	1.6891	1.74154	PRKAR2A;PRKCA
Reactome	Regulation Of RUNX1 Expression And Activity	2/17	0.356634	1.6891	1.74154	RUNX1;TNRC6B
Reactome	Removal Of Flap Intermediate From C-strand	2/17	0.356634	1.6891	1.74154	RPA3;TERF2
WikiPathways	Cannabinoid Receptor Signaling	3/29	0.357691	1.46185	1.50291	MAPK10;MAPK9;DAGLA
WikiPathways	PDGFR Beta Pathway	3/29	0.357691	1.46185	1.50291	MAP2K1;JUN;PRKCA
Reactome	Activation Of Kainate Receptors Upon Glutamate Binding	3/29	0.357691	1.46185	1.50291	GNG7;PLCB1;NCALD
Reactome	EGR2 And SOX10-mediated Initiation Of Schwann Cell Myelination	3/29	0.357691	1.46185	1.50291	YAP1;WWTR1;ADGRG6
Reactome	Energy Dependent Regulation Of mTOR By LKB1-AMPK	3/29	0.357691	1.46185	1.50291	PRKAG2;SLC38A9;MTOR
Reactome	FCERI Mediated Ca+2 Mobilization	3/29	0.357691	1.46185	1.50291	GRAP2;ITPR3;VAV2
Reactome	Peroxisomal Lipid Metabolism	3/29	0.357691	1.46185	1.50291	ACOXL;AMACR;CRAT
Reactome	Regulation Of TP53 Activity Thru Acetylation	3/29	0.357691	1.46185	1.50291	PDZD2;CHD4;CHD3
Reactome	Surfactant Metabolism	3/29	0.357691	1.46185	1.50291	SFTPB;SLC34A2;TTF1
Reactome	TNFs Bind Their Physiological Receptors	3/29	0.357691	1.46185	1.50291	EDA;FASLG;TNFRSF1B
WikiPathways	Phosphodiesterases In Neuronal Function	5/54	0.361456	1.29296	1.31574	PDE10A;PDE4D;PDE4A;NOS1;PDE9A
WikiPathways	TGF Beta Receptor Signaling	5/54	0.361456	1.29296	1.31574	SKI;MAPK9;JUN;INHBA;THBS1
WikiPathways	Metastatic Brain Tumor	1/6	0.36629	2.53329	2.54426	MYC
WikiPathways	Pilocytic Astrocytoma	1/6	0.36629	2.53329	2.54426	NF1
WikiPathways	Let 7 Inhibition Of ES Cell Reprogramming	1/6	0.36629	2.53329	2.54426	MYC
WikiPathways	lncRNA Mediated Mechanisms Of Therapeutic Resistance	1/6	0.36629	2.53329	2.54426	BCL2L1
WikiPathways	Gamma Glutamyl Cycle For The Biosynthesis And Degradation Of Glutathione Including Diseases	1/6	0.36629	2.53329	2.54426	GSS
WikiPathways	Amino Acid Metabolism Pathway Excerpt Histidine Catabolism Extension	1/6	0.36629	2.53329	2.54426	GPT2
WikiPathways	Vitamin A1 And A5 X Pathways	1/6	0.36629	2.53329	2.54426	RARB
Reactome	APOBEC3G Mediated Resistance To HIV-1	1/6	0.36629	2.53329	2.54426	SGIP1
Reactome	Activated NTRK2 Signals Thru FYN	1/6	0.36629	2.53329	2.54426	DOCK3
Reactome	Activated NTRK3 Signals Thru PI3K	1/6	0.36629	2.53329	2.54426	IRS1
Reactome	Activation Of C3 And C5	1/6	0.36629	2.53329	2.54426	C5
Reactome	Activation Of Caspases Thru Apoptosome-Mediated Cleavage	1/6	0.36629	2.53329	2.54426	APAF1
Reactome	Binding And Entry Of HIV Virion	1/6	0.36629	2.53329	2.54426	SGIP1
Reactome	Entry Of Influenza Virion Into Host Cell Via Endocytosis	1/6	0.36629	2.53329	2.54426	CLTC
Reactome	FGFR1b Ligand Binding And Activation	1/6	0.36629	2.53329	2.54426	FGF1
Reactome	FLT3 Signaling Thru SRC Family Kinases	1/6	0.36629	2.53329	2.54426	HCK
Reactome	Methionine Salvage Pathway	1/6	0.36629	2.53329	2.54426	MTAP
Reactome	NADE Modulates Death Signaling	1/6	0.36629	2.53329	2.54426	CASP2
Reactome	Negative Feedback Regulation Of MAPK Pathway	1/6	0.36629	2.53329	2.54426	MAP2K1
Reactome	Phenylalanine Metabolism	1/6	0.36629	2.53329	2.54426	ASRGL1
Reactome	RUNX1 Regulates Transcription Of Genes Involved In WNT Signaling	1/6	0.36629	2.53329	2.54426	RUNX1
Reactome	RUNX3 Regulates Immune Response And Cell Migration	1/6	0.36629	2.53329	2.54426	ITGA4
Reactome	SOS-mediated Signaling	1/6	0.36629	2.53329	2.54426	IRS1
Reactome	Scavenging By Class F Receptors	1/6	0.36629	2.53329	2.54426	HSPH1
Reactome	Sensory Perception Of Salty Taste	1/6	0.36629	2.53329	2.54426	SCNN1B
Reactome	Synthesis Of Dolichyl-phosphate	1/6	0.36629	2.53329	2.54426	DOLPP1
Reactome	Vasopressin-like Receptors	1/6	0.36629	2.53329	2.54426	AVPR1B
Reactome	Virus Assembly And Release	1/6	0.36629	2.53329	2.54426	CANX
WikiPathways	Metabolic Reprogramming In Pancreatic Cancer	4/42	0.369971	1.33367	1.32611	PDHX;SOAT1;SLC43A1;HK1
Reactome	RND3 GTPase Cycle	4/42	0.369971	1.33367	1.32611	ANKRD26;HOMER2;TMOD3;RASAL2
WikiPathways	Thyroid Hormones Production And Peripheral Downstream Signaling Effects	8/93	0.371365	1.1927	1.18145	SLCO1C1;MAP2K1;THRB;THRA;TTF1;PLCB1;PPARGC1A;MTOR
Reactome	VEGFA-VEGFR2 Pathway	8/93	0.371365	1.1927	1.18145	MAPKAPK2;PXDN;PTK2B;PRKCA;ITPR3;DOCK1;MTOR;VAV2
Reactome	PI5P, PP2A And IER3 Regulate PI3K/AKT Signaling	9/106	0.372393	1.17583	1.16149	CD86;BTC;PDGFRA;KITLG;NRG3;IRS1;CLSTN1;PDGFA;FGF1
WikiPathways	Spinal Cord Injury	10/119	0.372864	1.16269	1.14704	GJA1;C5;CHST11;ARG1;MYC;XYLT1;PRKCA;PLA2G5;NOS1;FOXO3
WikiPathways	Angiopoietin Like Protein 8 Regulatory Pathway	11/132	0.372938	1.15216	1.13643	SLCO1C1;MAPK10;MAPK9;MAP2K1;THRB;THRA;IRS1;IRS4;PRKAG2;FOXO3;MTOR
WikiPathways	DNA IR Double Strand Breaks And Cellular Response Via ATM	5/55	0.376331	1.26703	1.23825	YAP1;APAF1;TERF2;STK3;ATR
Reactome	ECM Proteoglycans	5/55	0.376331	1.26703	1.23825	PTPRS;ITGB5;IBSP;DMTF1;ITGA9
Reactome	Signaling By ALK Fusions And Activated Point Mutants	5/55	0.376331	1.26703	1.23825	ALK;PPM1B;IRS1;CLTC;VCL
WikiPathways	Glycerophospholipid Biosynthetic Pathway	3/30	0.378156	1.40764	1.36885	GNPAT;GPAM;GPAT4
WikiPathways	Cell Migration And Invasion Through p75NTR	3/30	0.378156	1.40764	1.36885	ARF1;JUN;PARD3
WikiPathways	GPR143 In Melanocytes And Retinal Pigment Epithelium Cells	3/30	0.378156	1.40764	1.36885	PLCB4;ASIP;PLCB1
Reactome	Translation Of Structural Proteins	3/30	0.378156	1.40764	1.36885	CANX;ST3GAL4;ST3GAL1
Reactome	Chromatin Modifying Enzymes	19/238	0.381286	1.09976	1.06039	KDM4B;KDM4C;TRRAP;DNMT3A;JADE1;EHMT1;ELP3;CHD4;CHD3;ARID1B;PHF8;NCOR2;NCOR1;YEATS2;KAT6B;TBL1XR1;ATXN7;BRMS1L;RIOX2
Reactome	Interleukin-4 And Interleukin-13 Signaling	9/107	0.383003	1.16377	1.11688	BCL6;MYC;F13A1;RORA;FASLG;FOXO3;TNFRSF1B;BCL2L1;BATF
WikiPathways	4 Hydroxytamoxifen Dexamethasone And Retinoic Acids Regulation Of P27 Expression	2/18	0.38364	1.58345	1.51702	MAP2K1;MTOR
WikiPathways	Proteoglycan Biosynthesis	2/18	0.38364	1.58345	1.51702	CSGALNACT1;XYLT1
WikiPathways	Nephrogenesis	2/18	0.38364	1.58345	1.51702	JAG1;WNT9B
Reactome	JNK (c-Jun Kinases) Phosphorylation And Activation Mediated By Activated Human TAK1	2/18	0.38364	1.58345	1.51702	MAPK10;MAPK9
Reactome	Pre-NOTCH Processing In Golgi	2/18	0.38364	1.58345	1.51702	B4GALT1;ST3GAL4
Reactome	RORA Activates Gene Expression	2/18	0.38364	1.58345	1.51702	TBL1XR1;RORA
Reactome	Regulation Of Signaling By CBL	2/18	0.38364	1.58345	1.51702	HCK;CLSTN1
Reactome	VEGFR2 Mediated Cell Proliferation	2/18	0.38364	1.58345	1.51702	ITPR3;PRKCA
Reactome	G Alpha (Q) Signaling Events	17/212	0.38418	1.10502	1.05711	GHSR;PRKCH;PPAN-P2RY11;DAGLA;AVPR1B;EDN3;PRKCA;ITPR3;ADRA1B;KALRN;ADRA1A;PLCB4;RGS3;GRK5;GNG7;F2RL1;PLCB1
WikiPathways	Fas Ligand Pathway And Stress Induction Of Heat Shock Proteins	4/43	0.386989	1.2994	1.2336	JUN;APAF1;MAPKAPK2;FASLG
Reactome	Retinoid Metabolism And Transport	4/43	0.386989	1.2994	1.2336	TTR;LRP8;LRP12;PNLIP
Reactome	Smooth Muscle Contraction	4/43	0.386989	1.2994	1.2336	ITGB5;ITGA1;PXDN;VCL
Reactome	Voltage Gated Potassium Channels	4/43	0.386989	1.2994	1.2336	KCND2;KCND3;KCNQ1;KCNH1
WikiPathways	Insulin Signaling	13/160	0.389633	1.12077	1.05638	MAP2K1;JUN;ARF1;PRKCH;IRS1;IRS4;PRKCA;FOXO3;MTOR;IGF1R;MAPK10;MAPK9;GYG1
WikiPathways	IL 18 Signaling Pathway	5/56	0.3912	1.24212	1.16578	MEF2A;MAPK9;TICAM2;FASLG;PRKCA
Reactome	HCMV Infection	10/121	0.3929	1.14162	1.0665	NUP214;NCOR2;HNRNPK;NCOR1;NUP210;IRS1;TBL1XR1;MVB12B;UBAP1;USH2A
Reactome	Interleukin-17 Signaling	6/69	0.393205	1.20668	1.12634	MEF2A;MAPK10;MAPK9;MAP2K1;JUN;MAPKAPK2
WikiPathways	Small Cell Lung Cancer	8/95	0.394049	1.16515	1.08508	APAF1;MYC;LAMB4;RARB;TRAF1;FHIT;BIRC2;BCL2L1
WikiPathways	Gastric Cancer Network 2	3/31	0.398479	1.35729	1.24884	RNF144B;MYC;ATAD2
WikiPathways	Ethanol Effects On Histone Modifications	3/31	0.398479	1.35729	1.24884	HDAC4;ALDH1A3;ELP3
Reactome	Antigen Activates B Cell Receptor Leading To Second Messenger Generation	3/31	0.398479	1.35729	1.24884	TRPC1;CLSTN1;ITPR3
Reactome	DNA Strand Elongation	3/31	0.398479	1.35729	1.24884	MCM8;RPA3;LRIG1
Reactome	Pyruvate Metabolism	3/31	0.398479	1.35729	1.24884	PDHX;PDK4;VDAC1
Reactome	Platelet Activation, Signaling And Aggregation	20/254	0.400573	1.08329	0.991059	PRKCH;SERPINA1;DAGLA;APLP2;PDGFA;F13A1;PRKCA;ITPR3;IGF1;CYRIB;THBS1;VAV2;TTR;GNG7;PDPN;SELENOP;GNA12;MAGED2;VCL;RAPGEF4
Reactome	Signaling By WNT	23/294	0.401124	1.07576	0.982689	WNT10B;TCF7L1;TLE1;WNT5B;TRRAP;CLTC;CTNNBIP1;TCF7;WNT9B;FZD8;PRKCA;RORA;ITPR3;NLK;PSMD8;MYC;GNG7;CCDC88C;PLCB1;WNT2;SOX4;CSNK1G2;TNRC6B
WikiPathways	Fragile X Syndrome	10/122	0.402942	1.13136	1.02837	CAMK2B;MAP2K1;KCND2;MAP1B;CLTC;NF1;PRKCA;PLCB1;MTOR;TTI1
Reactome	Metabolism Of Water-Soluble Vitamins And Cofactors	10/122	0.402942	1.13136	1.02837	CYB5A;ABCC1;NNMT;GSTO2;MTHFD1L;TPK1;SLC23A1;NAMPT;MCCC1;ENPP3
WikiPathways	Integrated Cancer Pathway	4/44	0.403945	1.26685	1.14837	ATF1;BARD1;MYC;ATR
Reactome	Interleukin-3, Interleukin-5 And GM-CSF Signaling	4/44	0.403945	1.26685	1.14837	HCK;CLSTN1;IL2RB;PRKCA
Reactome	TNF Signaling	4/44	0.403945	1.26685	1.14837	SPPL2B;TNFAIP3;TRAF1;BIRC2
Reactome	Cytoprotection By HMOX1	5/57	0.406041	1.21817	1.09794	NCOR2;ABCC1;NCOR1;SIN3A;TBL1XR1
Reactome	SUMOylation Of Chromatin Organization Proteins	5/57	0.406041	1.21817	1.09794	NUP214;HDAC4;CBX5;NUP210;CHD3
Reactome	tRNA Processing In Nucleus	5/57	0.406041	1.21817	1.09794	NUP214;NUP210;XPOT;FAM98B;RTRAF
WikiPathways	TP53 Network	2/19	0.410142	1.49022	1.32816	MYC;TNFSF10
WikiPathways	Extracellular Vesicles In The Crosstalk Of Cardiac Cells	2/19	0.410142	1.49022	1.32816	IGF1;PDLIM5
WikiPathways	Mitochondrial Fatty Acid Oxidation Disorders	2/19	0.410142	1.49022	1.32816	ACSL1;SLC25A20
Reactome	Metabolism Of Cofactors	2/19	0.410142	1.49022	1.32816	IDH1;COQ7
Reactome	Nicotinamide Salvaging	2/19	0.410142	1.49022	1.32816	NNMT;NAMPT
Reactome	Nuclear Events Stimulated By ALK Signaling In Cancer	2/19	0.410142	1.49022	1.32816	ALK;CLTC
Reactome	PKA-mediated Phosphorylation Of CREB	2/19	0.410142	1.49022	1.32816	PRKAR2A;PRKCA
Reactome	Synthesis, Secretion, And Deacylation Of Ghrelin	2/19	0.410142	1.49022	1.32816	IGF1;SEC11A
Reactome	Translesion Synthesis By POLH	2/19	0.410142	1.49022	1.32816	NPLOC4;RPA3
WikiPathways	Hypothetical Craniofacial Development Pathway	1/7	0.412691	2.11096	1.86832	IRF6
WikiPathways	Cholesterol Biosynthesis With Skeletal Dysplasias	1/7	0.412691	2.11096	1.86832	DHCR24
WikiPathways	LDLRAD4 And What We Know About It	1/7	0.412691	2.11096	1.86832	LDLRAD4
WikiPathways	COVID 19 Thrombosis And Anticoagulation	1/7	0.412691	2.11096	1.86832	F13A1
WikiPathways	Acetylcholine Synthesis	1/7	0.412691	2.11096	1.86832	CHKA
WikiPathways	Arachidonate Epoxygenase Epoxide Hydrolase	1/7	0.412691	2.11096	1.86832	CYP2J2
Reactome	Activation Of RAC1 Downstream Of NMDARs	1/7	0.412691	2.11096	1.86832	CAMKK2
Reactome	Anchoring Fibril Formation	1/7	0.412691	2.11096	1.86832	TLL2
Reactome	Attachment Of GPI Anchor To uPAR	1/7	0.412691	2.11096	1.86832	PGAP1
Reactome	CREB Phosphorylation	1/7	0.412691	2.11096	1.86832	MAPKAPK2
Reactome	DEx/H-box Helicases Activate Type I IFN And Inflammatory Cytokines Production	1/7	0.412691	2.11096	1.86832	DHX36
Reactome	Defective CSF2RA Causes SMDP4	1/7	0.412691	2.11096	1.86832	SFTPB
Reactome	Defective HLCS Causes Multiple Carboxylase Deficiency	1/7	0.412691	2.11096	1.86832	MCCC1
Reactome	Digestion Of Dietary Lipid	1/7	0.412691	2.11096	1.86832	PNLIP
Reactome	FGFR3b Ligand Binding And Activation	1/7	0.412691	2.11096	1.86832	FGF1
Reactome	Glycerophospholipid Catabolism	1/7	0.412691	2.11096	1.86832	ENPP6
Reactome	HDL Assembly	1/7	0.412691	2.11096	1.86832	PRKCA
Reactome	MECP2 Regulates Transcription Of Neuronal Ligands	1/7	0.412691	2.11096	1.86832	SIN3A
Reactome	Nectin/Necl Trans Heterodimerization	1/7	0.412691	2.11096	1.86832	CADM1
Reactome	Neurofascin Interactions	1/7	0.412691	2.11096	1.86832	NRCAM
Reactome	NrCAM Interactions	1/7	0.412691	2.11096	1.86832	NRCAM
Reactome	Phosphate Bond Hydrolysis By NUDT Proteins	1/7	0.412691	2.11096	1.86832	NUDT9
Reactome	Post-transcriptional Silencing By Small RNAs	1/7	0.412691	2.11096	1.86832	TNRC6B
Reactome	RUNX1 Regulates Transcription Of Genes Involved In Differentiation Of Myeloid Cells	1/7	0.412691	2.11096	1.86832	RUNX1
Reactome	Reversal Of Alkylation Damage By DNA Dioxygenases	1/7	0.412691	2.11096	1.86832	ASCC1
Reactome	SMAC (DIABLO) Binds To IAPs	1/7	0.412691	2.11096	1.86832	APAF1
Reactome	Signaling By MAPK Mutants	1/7	0.412691	2.11096	1.86832	DUSP9
Reactome	Signaling By RNF43 Mutants	1/7	0.412691	2.11096	1.86832	FZD8
Reactome	Terminal Pathway Of Complement	1/7	0.412691	2.11096	1.86832	C5
Reactome	Wax And Plasmalogen Biosynthesis	1/7	0.412691	2.11096	1.86832	GNPAT
WikiPathways	White Fat Cell Differentiation	3/32	0.418614	1.31042	1.14112	WNT10B;TCF7L1;RORA
WikiPathways	Regucalcin In Proximal Tubule Epithelial Kidney Cells	3/32	0.418614	1.31042	1.14112	APAF1;NOS1;MTOR
Reactome	Cargo Concentration In ER	3/32	0.418614	1.31042	1.14112	SERPINA1;LMAN1L;CNIH3
Reactome	Glucagon Signaling In Metabolic Regulation	3/32	0.418614	1.31042	1.14112	GNG7;PRKAR2A;PRKCA
Reactome	Signaling By NOTCH2	3/32	0.418614	1.31042	1.14112	JAG2;JAG1;MAML2
Reactome	trans-Golgi Network Vesicle Budding	6/71	0.41989	1.16942	1.01478	TPD52;HOMER2;CLTC;AP4E1;IGF2R;AP1M1
WikiPathways	15Q25 Copy Number Variation	4/45	0.42081	1.23588	1.06975	RYR2;HOMER2;HTT;SEC11A
Reactome	ERCC6 (CSB) And EHMT2 (G9a) Positively Regulate rRNA Expression	4/45	0.42081	1.23588	1.06975	CHD4;CHD3;ERCC6;TTF1
Reactome	Protein Localization	13/164	0.424514	1.09084	0.934646	HSPA9;GSTK1;CYB5A;TOMM40;IDH1;TIMM22;PEX10;GNPAT;AMACR;PITRM1;LONP2;VDAC1;CRAT
Reactome	Transport To Golgi And Subsequent Modification	13/164	0.424514	1.09084	0.934646	COG7;B4GALT1;SERPINA1;COG5;LMAN1L;ANK3;FUT8;PPP6R3;ST3GAL4;ST8SIA6;TMED7;CNIH3;SEC22C
WikiPathways	PI3K Akt Signaling Pathway	26/338	0.425468	1.0561	0.902505	ITGB5;IRS1;PDGFA;FASLG;FGF1;FOXO3;THBS1;IGF1R;GHR;RELN;IBSP;MYC;GNG7;PDGFRA;MAP2K1;ITGA4;ITGA1;LAMB4;PRKCA;IGF1;MTOR;KITLG;IL2RB;PPP2R2D;BCL2L1;ITGA9
Reactome	G Alpha (I) Signaling Events	24/312	0.430737	1.05602	0.88944	CAMK2B;OPN3;PDE4D;FPR1;OPRK1;PRKCA;ITPR3;CXCL13;CAMKK2;C5;GAL;PLCB4;RGS3;GNAL;CXCR1;GRM7;PRKAR2A;GNG7;PDE4A;RGS12;RGS22;PLCB1;RGS8;RGS6
WikiPathways	Peptide GPCRs	6/72	0.433181	1.15164	0.963461	GHSR;AVPR1B;CXCR1;MC5R;FPR1;OPRK1
WikiPathways	Non Small Cell Lung Cancer	6/72	0.433181	1.15164	0.963461	ALK;MAP2K1;RARB;PRKCA;FOXO3;FHIT
WikiPathways	Markers Of Kidney Cell Lineage	5/59	0.435561	1.17292	0.974842	JAG1;EYA1;WT1;RARB;PBX1
Reactome	Iron Uptake And Transport	5/59	0.435561	1.17292	0.974842	ATP6V0E1;TFR2;SLC11A2;ATP6V0D1;ATP6V1C2
WikiPathways	IL 7 Signaling Pathway	2/20	0.43607	1.40736	1.16804	MAP2K1;PTK2B
WikiPathways	Nanomaterial Induced Apoptosis	2/20	0.43607	1.40736	1.16804	APAF1;FASLG
WikiPathways	BMP Signaling In Eyelid Development	2/20	0.43607	1.40736	1.16804	MAPK9;JUN
WikiPathways	Serotonin Receptor 2 And ELK SRF GATA4 Signaling	2/20	0.43607	1.40736	1.16804	MAP2K1;MAPKAPK2
Reactome	Apoptotic Factor-Mediated Response	2/20	0.43607	1.40736	1.16804	AVEN;APAF1
Reactome	Chondroitin Sulfate Biosynthesis	2/20	0.43607	1.40736	1.16804	CSGALNACT1;CHST11
Reactome	G Beta:Gamma Signaling Thru PLC Beta	2/20	0.43607	1.40736	1.16804	GNG7;PLCB1
Reactome	Lagging Strand Synthesis	2/20	0.43607	1.40736	1.16804	RPA3;LRIG1
Reactome	Nef-mediated Downmodulation Of Cell Surface Receptors By Recruitment To Clathrin Adapters	2/20	0.43607	1.40736	1.16804	PACS1;AP1M1
Reactome	Regulation Of Gene Expression In Beta Cells	2/20	0.43607	1.40736	1.16804	PDHX;RFX6
WikiPathways	Microtubule Cytoskeleton Regulation	4/46	0.437558	1.20639	0.997139	SPRED1;MAP1B;MAPKAPK2;PRKCA
WikiPathways	Aryl Hydrocarbon Receptor Pathway	4/46	0.437558	1.20639	0.997139	NCOR2;MAP2K1;MYC;NF1
Reactome	RNA Polymerase I Transcription Initiation	4/46	0.437558	1.20639	0.997139	CHD4;CHD3;ERCC6;TTF1
WikiPathways	MAPK Signaling Pathway	19/246	0.438367	1.06053	0.874621	JUN;MAP2K1;PDGFA;PRKCA;CACNA1D;FASLG;NLK;FGF1;DUSP9;CACNA1E;STK3;MAPK10;MAPK9;PPM1B;MYC;MAPKAPK2;GNA12;NF1;CACNG4
WikiPathways	Alpha 6 Beta 4 Signaling Pathway	3/33	0.438519	1.26667	1.04418	IRS1;PRKCA;MTOR
WikiPathways	Mammary Gland Development Pathway Pregnancy And Lactation Stage 3 Of 4	3/33	0.438519	1.26667	1.04418	GAL;MYC;BCL2L1
WikiPathways	MAPK Cascade	3/33	0.438519	1.26667	1.04418	MAPK10;JUN;MAP2K1
WikiPathways	Disruption Of Postsynaptic Signaling By CNV	3/33	0.438519	1.26667	1.04418	CAMK2B;RYR2;DLG2
Reactome	Glucagon-type Ligand Receptors	3/33	0.438519	1.26667	1.04418	GHRHR;GNG7;CPAMD8
Reactome	Keratan Sulfate/Keratin Metabolism	3/33	0.438519	1.26667	1.04418	B4GALT1;ST3GAL4;ST3GAL1
Reactome	NOD1/2 Signaling Pathway	3/33	0.438519	1.26667	1.04418	TNFAIP3;CASP2;BIRC2
Reactome	Oncogene Induced Senescence	3/33	0.438519	1.26667	1.04418	ID1;ETS1;TNRC6B
Reactome	Resolution Of D-loop Structures Thru Holliday Junction Intermediates	3/33	0.438519	1.26667	1.04418	BARD1;EME2;SPIDR
Reactome	Signaling By High-Kinase Activity BRAF Mutants	3/33	0.438519	1.26667	1.04418	MAP2K1;IQGAP1;VCL
Reactome	Signaling To ERKs	3/33	0.438519	1.26667	1.04418	MAP2K1;RIT2;MAPKAPK2
Reactome	Striated Muscle Contraction	3/33	0.438519	1.26667	1.04418	MYBPC1;TTR;TMOD3
Reactome	Telomere C-strand (Lagging Strand) Synthesis	3/33	0.438519	1.26667	1.04418	RPA3;LRIG1;TERF2
Reactome	Cellular Response To Heat Stress	8/99	0.439422	1.11369	0.915786	NUP214;HSPA9;CAMK2B;HSPH1;NUP210;RPA3;MAPKAPK2;MTOR
Reactome	Transport Of Small Molecules	53/706	0.444365	1.02867	0.834363	RYR2;ATP8A2;CLTC;SLC6A3;SLC9C2;SLC2A7;PSMD8;SLN;SLC13A1;SLC36A1;SLC34A2;ABCC1;ATP6V0E1;SLC2A13;TRPC1;SLC6A15;SLC11A2;NGB;PRKCA;ANO4;RUNX1;SLCO1C1;SOAT1;TFR2;SCNN1B;SLC9A9;VDAC1;ATP6V0D1;MICU1;SLC22A4;CAMK2B;SLC22A2;SLC43A1;SLC1A2;ATP1A4;NEDD4L;ATP1A2;ATP2C1;ANKH;PRKAR2A;GNG7;SLC17A1;ATP9B;TRPM3;ATP6V1C2;ATP8B4;SLC10A6;SLC35A3;WWP1;SLC6A6;NCEH1;SLC26A3;SLC24A5
Reactome	Negative Regulation Of PI3K/AKT Network	9/113	0.446784	1.09627	0.883246	CD86;BTC;PDGFRA;KITLG;NRG3;IRS1;CLSTN1;PDGFA;FGF1
Reactome	Formation Of beta-catenin:TCF Transactivating Complex	5/60	0.450202	1.15154	0.918992	TCF7L1;TLE1;TRRAP;MYC;TCF7
Reactome	Recruitment And ATM-mediated Phosphorylation Of Repair And Signal Proteins At DNA Double Strand Breaks	5/60	0.450202	1.15154	0.918992	BARD1;BABAM2;KDM4B;HERC2;EYA1
Reactome	Stimuli-sensing Channels	8/100	0.450712	1.10153	0.877837	RYR2;SCNN1B;TRPC1;NEDD4L;WWP1;ANO4;SLC9C2;TRPM3
WikiPathways	Focal Adhesion PI3K Akt mTOR Signaling Pathway	23/302	0.452967	1.04445	0.82714	PDGFRA;MAP2K1;ITGB5;ITGA4;IRS1;IRS4;PDGFA;IGF1;FGF1;FOXO3;THBS1;MTOR;IGF1R;GHR;KITLG;RELN;IBSP;GNG7;IL2RB;PPP2R2D;NOS1;PPARGC1A;ITGA9
WikiPathways	Interleukin 1 IL 1 Structural Pathway	4/47	0.454164	1.17827	0.930008	MAPK10;MAPK9;MAP2K1;MAPKAPK2
Reactome	Metabolism Of Fat-Soluble Vitamins	4/47	0.454164	1.17827	0.930008	TTR;LRP8;LRP12;PNLIP
WikiPathways	Retinoblastoma Gene In Cancer	7/87	0.454954	1.10837	0.87291	BARD1;WEE1;SIN3A;MYC;RPA3;CCDC6;TTK
WikiPathways	Phase I Biotransformations Non P450	1/8	0.455697	1.8093	1.42197	CES2
WikiPathways	Effects Of Nitric Oxide	1/8	0.455697	1.8093	1.42197	NOS1
WikiPathways	Dual Hijack Model Of Vif In HIV Infection	1/8	0.455697	1.8093	1.42197	RUNX1
WikiPathways	FTO Obesity Variant Mechanism	1/8	0.455697	1.8093	1.42197	PPARGC1A
WikiPathways	Cytosine Methylation	1/8	0.455697	1.8093	1.42197	IDH1
WikiPathways	Cerebral Organic Acidurias Including Diseases	1/8	0.455697	1.8093	1.42197	ADHFE1
WikiPathways	Peroxiredoxin 2 Induced Ovarian Failure	1/8	0.455697	1.8093	1.42197	MAPK10
WikiPathways	NIPBL Role In DNA Damage Cornelia De Lange Syndrome	1/8	0.455697	1.8093	1.42197	ATR
WikiPathways	Glucose Metabolism In Triple Negative Breast Cancer Cells	1/8	0.455697	1.8093	1.42197	HK1
Reactome	2-LTR Circle Formation	1/8	0.455697	1.8093	1.42197	SGIP1
Reactome	AMPK Inhibits chREBP Transcriptional Activity	1/8	0.455697	1.8093	1.42197	PRKAG2
Reactome	CDC6 Association With ORC:origin Complex	1/8	0.455697	1.8093	1.42197	MCM8
Reactome	CREB3 Factors Activate Genes	1/8	0.455697	1.8093	1.42197	DCSTAMP
Reactome	Cross-presentation Of Particulate Exogenous Antigens (Phagosomes)	1/8	0.455697	1.8093	1.42197	ITGB5
Reactome	Defective B4GALT1 Causes B4GALT1-CDG (CDG-2d)	1/8	0.455697	1.8093	1.42197	B4GALT1
Reactome	Defects In Biotin (Btn) Metabolism	1/8	0.455697	1.8093	1.42197	MCCC1
Reactome	EGFR Transactivation By Gastrin	1/8	0.455697	1.8093	1.42197	PRKCA
Reactome	Fatty Acids Bound To GPR40 (FFAR1) Regulate Insulin Secretion	1/8	0.455697	1.8093	1.42197	PLCB1
Reactome	Formyl Peptide Receptors Bind Formyl Peptides And Many Other Ligands	1/8	0.455697	1.8093	1.42197	FPR1
Reactome	Inhibition Of Signaling By Overexpressed EGFR	1/8	0.455697	1.8093	1.42197	BTC
Reactome	Ligand-receptor Interactions	1/8	0.455697	1.8093	1.42197	BOC
Reactome	Linoleic Acid (LA) Metabolism	1/8	0.455697	1.8093	1.42197	ACSL1
Reactome	Metabolism Of Ingested SeMet, Sec, MeSec Into H2Se	1/8	0.455697	1.8093	1.42197	NNMT
Reactome	Myoclonic Epilepsy Of Lafora	1/8	0.455697	1.8093	1.42197	GYG1
Reactome	Netrin Mediated Repulsion Signals	1/8	0.455697	1.8093	1.42197	UNC5C
Reactome	POLB-Dependent Long Patch Base Excision Repair	1/8	0.455697	1.8093	1.42197	LRIG1
Reactome	RUNX1 Regulates Transcription Of Genes Involved In Differentiation Of Keratinocytes	1/8	0.455697	1.8093	1.42197	RUNX1
Reactome	Regulation Of Gene Expression In Early Pancreatic Precursor Cells	1/8	0.455697	1.8093	1.42197	PDHX
Reactome	SMAC, XIAP-regulated Apoptotic Response	1/8	0.455697	1.8093	1.42197	APAF1
Reactome	Sema4D Mediated Inhibition Of Cell Attachment And Migration	1/8	0.455697	1.8093	1.42197	SEMA4D
Reactome	Sodium/Proton Exchangers	1/8	0.455697	1.8093	1.42197	SLC9A9
Reactome	Synthesis Of Ketone Bodies	1/8	0.455697	1.8093	1.42197	SOAT1
Reactome	Synthesis Of Epoxy (EET) And Dihydroxyeicosatrienoic Acids (DHET)	1/8	0.455697	1.8093	1.42197	CYP2J2
Reactome	Transport Of RCbl Within Body	1/8	0.455697	1.8093	1.42197	ABCC1
Reactome	Ubiquinol Biosynthesis	1/8	0.455697	1.8093	1.42197	COQ7
WikiPathways	Fatty Acid Beta Oxidation	3/34	0.458159	1.22574	0.956738	ACSL1;SLC25A20;CRAT
Reactome	CD28 Co-Stimulation	3/34	0.458159	1.22574	0.956738	CD86;GRAP2;MTOR
Reactome	Lysosome Vesicle Biogenesis	3/34	0.458159	1.22574	0.956738	CLTC;AP4E1;AP1M1
Reactome	Nuclear Import Of Rev Protein	3/34	0.458159	1.22574	0.956738	NUP214;NUP210;KPNB1
Reactome	Resolution Of D-Loop Structures	3/34	0.458159	1.22574	0.956738	BARD1;EME2;SPIDR
Reactome	Synthesis Of Bile Acids And Bile Salts	3/34	0.458159	1.22574	0.956738	OSBPL9;AMACR;AKR1D1
Reactome	Transcriptional Regulation By E2F6	3/34	0.458159	1.22574	0.956738	CBX5;APAF1;EHMT1
WikiPathways	Type II Diabetes Mellitus	2/21	0.461366	1.33321	1.03133	IRS1;MTOR
WikiPathways	Urea Cycle And Metabolism Of Amino Groups	2/21	0.461366	1.33321	1.03133	GATM;ARG1
Reactome	NOTCH2 Activation And Transmission Of Signal To Nucleus	2/21	0.461366	1.33321	1.03133	JAG2;JAG1
Reactome	Negative Regulation Of MET Activity	2/21	0.461366	1.33321	1.03133	LRIG1;PTPRJ
Reactome	PCNA-Dependent Long Patch Base Excision Repair	2/21	0.461366	1.33321	1.03133	RPA3;LRIG1
Reactome	Presynaptic Function Of Kainate Receptors	2/21	0.461366	1.33321	1.03133	GNG7;PLCB1
Reactome	Signaling By ERBB2 TMD/JMD Mutants	2/21	0.461366	1.33321	1.03133	BTC;NRG3
Reactome	Synaptic Adhesion-Like Molecules	2/21	0.461366	1.33321	1.03133	PTPRS;GRIA4
Reactome	Synthesis Of Leukotrienes (LT) And Eoxins (EX)	2/21	0.461366	1.33321	1.03133	ABCC1;MAPKAPK2
Reactome	Unblocking Of NMDA Receptors, Glutamate Binding And Activation	2/21	0.461366	1.33321	1.03133	CAMK2B;GRIA4
Reactome	DNA Double Strand Break Response	5/61	0.464742	1.13091	0.866586	BARD1;BABAM2;KDM4B;HERC2;EYA1
Reactome	Post NMDA Receptor Activation Events	5/61	0.464742	1.13091	0.866586	CAMK2B;PRKAR2A;PRKAG2;PRKCA;CAMKK2
Reactome	Regulation Of PTEN Gene Transcription	5/61	0.464742	1.13091	0.866586	JUN;CHD4;SLC38A9;CHD3;MTOR
WikiPathways	T Cell Activation SARS CoV 2	7/88	0.467024	1.09463	0.833425	CD86;MAP2K1;JUN;GRAP2;FOXO3;MTOR;BCL2L1
Reactome	Hemostasis	43/576	0.469548	1.0221	0.772689	DOCK5;SERPINA1;DAGLA;DOCK3;DOCK8;PDGFA;F13A1;ITPR3;LRP8;THBS1;DOCK11;TTR;SIN3A;PRKAR2A;GNG7;TSPAN7;PDPN;GNA12;CD58;PRKCH;CBX5;ITGA4;APLP2;ITGA1;TNFRSF10B;PRKCA;IGF1;MERTK;CYRIB;VAV2;PROCR;KIF18A;WEE1;PDE10A;KIF26B;KCNMA1;SELENOP;MAGED2;DOCK2;DOCK1;PDE9A;VCL;RAPGEF4
WikiPathways	Energy Metabolism	4/48	0.470603	1.15143	0.86788	MEF2A;PRKAG2;FOXO3;PPARGC1A
WikiPathways	IL 26 Signaling Pathways	4/48	0.470603	1.15143	0.86788	MAPK9;DCSTAMP;JUN;IL20RA
Reactome	ISG15 Antiviral Mechanism	6/75	0.472682	1.10139	0.825307	NUP214;PPM1B;PDZD2;NUP210;SGIP1;KPNB1
Reactome	Signaling By VEGF	8/102	0.47317	1.07798	0.80665	MAPKAPK2;PXDN;PTK2B;PRKCA;ITPR3;DOCK1;MTOR;VAV2
WikiPathways	Fatty Acids And Lipoproteins Transport In Hepatocytes	3/35	0.477499	1.18737	0.877697	SOAT1;ACSL1;VDAC1
Reactome	Plasma Lipoprotein Clearance	3/35	0.477499	1.18737	0.877697	NCEH1;SOAT1;CLTC
Reactome	Transport Of Ribonucleoproteins Into Host Nucleus	3/35	0.477499	1.18737	0.877697	NUP214;NUP210;KPNB1
Reactome	Vpr-mediated Nuclear Import Of PICs	3/35	0.477499	1.18737	0.877697	NUP214;NUP210;SGIP1
Reactome	Mitochondrial Biogenesis	7/89	0.479029	1.08122	0.795774	HSPA9;NCOR1;CRTC1;TBL1XR1;PRKAG2;ATP5MC3;PPARGC1A
WikiPathways	Ciliopathies	14/184	0.480487	1.0431	0.764546	INVS;C2CD3;CEP120;DNAAF5;PKD2;GLI3;PKHD1;RP1L1;TBC1D32;KIAA0753;RAB28;DNAL1;SDCCAG8;CCDC40
Reactome	Regulation Of TP53 Activity	12/157	0.481702	1.04822	0.765649	BARD1;PDZD2;RPA3;EHMT1;PRKAG2;CHD4;PRDM1;CHD3;RFFL;MTOR;BANP;AURKA
WikiPathways	Transcription Factor Regulation In Adipogenesis	2/22	0.485982	1.26648	0.913874	IRS1;PPARGC1A
WikiPathways	Pathophysiological Roles Of DUX4 In FSHD1	2/22	0.485982	1.26648	0.913874	MYC;PPARGC1A
Reactome	Common Pathway Of Fibrin Clot Formation	2/22	0.485982	1.26648	0.913874	PROCR;F13A1
Reactome	Mitochondrial Calcium Ion Transport	2/22	0.485982	1.26648	0.913874	VDAC1;MICU1
Reactome	Nephrin Family Interactions	2/22	0.485982	1.26648	0.913874	KIRREL3;IQGAP1
Reactome	PINK1-PRKN Mediated Mitophagy	2/22	0.485982	1.26648	0.913874	TOMM40;VDAC1
Reactome	RNA Polymerase III Transcription Termination	2/22	0.485982	1.26648	0.913874	NFIX;NFIB
Reactome	Netrin-1 Signaling	4/49	0.486856	1.12578	0.810324	ABLIM3;TRPC1;UNC5C;DOCK1
Reactome	Signaling By EGFR	4/49	0.486856	1.12578	0.810324	BTC;ADAM12;PXDN;LRIG1
Reactome	Synthesis Of Substrates In N-glycan Biosythesis	5/63	0.493452	1.0918	0.771169	NEU4;DOLPP1;ST3GAL4;ST8SIA6;ST3GAL1
WikiPathways	Ciliary Landscape	16/213	0.494844	1.02863	0.723657	YAP1;DOCK5;UBE2H;MCM8;ARMC8;IQGAP1;IQGAP2;PSMD8;AIMP1;MKLN1;WEE1;EXOC6;SNRPB2;YPEL5;COPS8;CCDC40
WikiPathways	Tgif Disruption Of Shh Signaling	1/9	0.495556	1.58305	1.11142	GLI3
WikiPathways	ATR Signaling	1/9	0.495556	1.58305	1.11142	ATR
WikiPathways	Macrophage Markers	1/9	0.495556	1.58305	1.11142	CD86
WikiPathways	Ethanol Metabolism Production Of ROS By CYP2E1	1/9	0.495556	1.58305	1.11142	MAP2K1
WikiPathways	Thiamine Metabolic Pathways	1/9	0.495556	1.58305	1.11142	TPK1
WikiPathways	Urea Cycle And Related Diseases	1/9	0.495556	1.58305	1.11142	ARG1
WikiPathways	Biotin Metabolism Including IMDs	1/9	0.495556	1.58305	1.11142	MCCC1
WikiPathways	Steroid Hormone Precursor Biosynthesis	1/9	0.495556	1.58305	1.11142	AKR1D1
WikiPathways	Methylation Pathways	1/9	0.495556	1.58305	1.11142	NNMT
Reactome	Activation Of Ca-permeable Kainate Receptor	1/9	0.495556	1.58305	1.11142	NCALD
Reactome	Adenylate Cyclase Activating Pathway	1/9	0.495556	1.58305	1.11142	GNAL
Reactome	BH3-only Proteins Associate With And Inactivate Anti-Apoptotic BCL-2 Members	1/9	0.495556	1.58305	1.11142	BCL2L1
Reactome	CHL1 Interactions	1/9	0.495556	1.58305	1.11142	ITGA1
Reactome	Downregulation Of ERBB4 Signaling	1/9	0.495556	1.58305	1.11142	WWP1
Reactome	E2F-enabled Inhibition Of Pre-Replication Complex Formation	1/9	0.495556	1.58305	1.11142	MCM8
Reactome	EGFR Interacts With Phospholipase C-gamma	1/9	0.495556	1.58305	1.11142	BTC
Reactome	Highly Calcium Permeable Nicotinic Acetylcholine Receptors	1/9	0.495556	1.58305	1.11142	CHRNA2
Reactome	Lipophagy	1/9	0.495556	1.58305	1.11142	PRKAG2
Reactome	Multifunctional Anion Exchangers	1/9	0.495556	1.58305	1.11142	SLC26A3
Reactome	Opsins	1/9	0.495556	1.58305	1.11142	OPN3
Reactome	PI3K/AKT Activation	1/9	0.495556	1.58305	1.11142	IRS1
Reactome	PI5P Regulates TP53 Acetylation	1/9	0.495556	1.58305	1.11142	PDZD2
Reactome	POU5F1 (OCT4), SOX2, NANOG Repress Genes Related To Differentiation	1/9	0.495556	1.58305	1.11142	TSC22D1
Reactome	Phase 3 - Rapid Repolarisation	1/9	0.495556	1.58305	1.11142	KCNQ1
Reactome	Serine Biosynthesis	1/9	0.495556	1.58305	1.11142	SERINC5
Reactome	Small Interfering RNA (siRNA) Biogenesis	1/9	0.495556	1.58305	1.11142	TSN
Reactome	Sperm Motility And Taxes	1/9	0.495556	1.58305	1.11142	CATSPERB
Reactome	Transport Of Nucleotide Sugars	1/9	0.495556	1.58305	1.11142	SLC35A3
WikiPathways	Target Of Rapamycin Signaling	3/36	0.49651	1.15133	0.806104	PRKAG2;PRKCA;MTOR
Reactome	Glutathione Conjugation	3/36	0.49651	1.15133	0.806104	GSTK1;GSTO2;MGST3
Reactome	HSF1-dependent Transactivation	3/36	0.49651	1.15133	0.806104	CAMK2B;HSPH1;MTOR
Reactome	ROS And RNS Production In Phagocytes	3/36	0.49651	1.15133	0.806104	ATP6V0E1;ATP6V0D1;ATP6V1C2
Reactome	Transcriptional Regulation By AP-2 (TFAP2) Family Of Transcription Factors	3/36	0.49651	1.15133	0.806104	WWOX;MYC;ATAD2
Reactome	Signaling By NTRKs	10/132	0.502688	1.03806	0.713965	MEF2A;MAP2K1;DOCK3;PTPRS;RIT2;IRS1;MAPKAPK2;ID1;CLTC;CHD4
WikiPathways	Synaptic Signaling Pathways Associated With Autism Spectrum Disorder	4/50	0.502902	1.10125	0.756957	CAMK2B;NF1;PRKAG2;MTOR
WikiPathways	Role Of Hypoxia Angiogenesis And FGF Pathway In OA Chondrocyte Hypertrophy	4/50	0.502902	1.10125	0.756957	JUN;IBSP;PRKCA;DDR2
Reactome	Neurotransmitter Release Cycle	4/50	0.502902	1.10125	0.756957	SLC22A2;SLC1A2;APBA1;SYN3
Reactome	tRNA Processing	8/105	0.506428	1.04447	0.710627	NUP214;NUP210;XPOT;PRORP;FAM98B;FTSJ1;TRIT1;RTRAF
Reactome	Semaphorin Interactions	5/64	0.507592	1.07323	0.727735	SEMA4D;DPYSL5;SEMA6D;ITGA1;PLXNA4
WikiPathways	Cancer Immunotherapy By PD 1 Blockade	2/23	0.509884	1.20611	0.812402	JUN;BATF
WikiPathways	GDNF RET Signaling Axis	2/23	0.509884	1.20611	0.812402	EYA1;GLI3
Reactome	CD28 Dependent PI3K/Akt Signaling	2/23	0.509884	1.20611	0.812402	CD86;MTOR
Reactome	Dopamine Neurotransmitter Release Cycle	2/23	0.509884	1.20611	0.812402	APBA1;SYN3
Reactome	Post-chaperonin Tubulin Folding Pathway	2/23	0.509884	1.20611	0.812402	TBCE;TBCD
Reactome	RHOBTB2 GTPase Cycle	2/23	0.509884	1.20611	0.812402	TMOD3;RHOBTB2
Reactome	Canonical Retinoid Cycle In Rods (Twilight Vision)	2/23	0.509884	1.20611	0.812402	TTR;HSD17B6
Reactome	Pre-NOTCH Expression And Processing	6/78	0.511365	1.05533	0.707778	JUN;B4GALT1;MAML2;ST3GAL4;RUNX1;TNRC6B
WikiPathways	B Cell Receptor Signaling Pathway	7/92	0.514564	1.04289	0.692935	MAPK9;MAP2K1;JUN;BCL6;MYC;ETS1;VAV2
Reactome	Class B/2 (Secretin Family Receptors)	7/92	0.514564	1.04289	0.692935	GHRHR;WNT10B;GNG7;CPAMD8;WNT9B;FZD8;WNT2
WikiPathways	Melatonin Metabolism And Effects	3/37	0.515166	1.11741	0.741136	PER2;PER1;PRKCA
WikiPathways	Effect Of Progerin On Genes Involved In Hutchinson Gilford Progeria Syndrome	3/37	0.515166	1.11741	0.741136	CBX5;CHD4;CHD3
WikiPathways	Neovascularisation Processes	3/37	0.515166	1.11741	0.741136	MAPK9;KITLG;JAG1
Reactome	Defective B3GALTL Causes PpS	3/37	0.515166	1.11741	0.741136	ADAMTS18;THSD7A;THBS1
Reactome	Interactions Of Rev With Host Cellular Proteins	3/37	0.515166	1.11741	0.741136	NUP214;NUP210;KPNB1
Reactome	MAP2K And MAPK Activation	3/37	0.515166	1.11741	0.741136	MAP2K1;IQGAP1;VCL
Reactome	Regulation Of TP53 Expression And Degradation	3/37	0.515166	1.11741	0.741136	PRDM1;RFFL;MTOR
Reactome	RAF/MAP Kinase Cascade	20/271	0.518566	1.00898	0.662587	CAMK2B;DUSP5;PDGFRA;MAP2K1;IRS1;PDGFA;IQGAP1;RASAL2;FGF1;DUSP9;GFRA2;PSMD8;BTC;KITLG;SPRED1;NRG3;IL2RB;NF1;VCL;BCL2L1
Reactome	Mitochondrial Protein Import	5/65	0.521571	1.05529	0.686898	HSPA9;TOMM40;PITRM1;TIMM22;VDAC1
WikiPathways	Nuclear Receptors Meta Pathway	23/314	0.530217	1.00072	0.634929	JUN;SERPINA1;SLC6A15;MGST3;SLC2A13;ABHD2;TNFAIP3;SLC6A3;SLC2A7;SLC6A6;EPB41L4B;ALDH3A1;GPAM;NAV3;SLC39A9;MYC;PDK4;TNS4;PPARGC1A;CES2;IP6K3;BIRC2;FKBP5
WikiPathways	2Q37 Copy Number Variation Syndrome	10/135	0.53184	1.01298	0.639612	MEF2A;ARL4C;HDAC4;PER2;NEU4;JUN;ARF1;PDGFA;SH3BP4;COPS8
WikiPathways	Trans Sulfuration Pathway	1/10	0.532498	1.40708	0.886708	CSAD
WikiPathways	Mammary Gland Development Pathway Involution Stage 4 Of 4	1/10	0.532498	1.40708	0.886708	MYC
WikiPathways	Leptin And Adiponectin	1/10	0.532498	1.40708	0.886708	LEPR
WikiPathways	Neurotransmitter Disorders	1/10	0.532498	1.40708	0.886708	SLC6A3
WikiPathways	Acquired Partial Lipodystrophy Barraquer Simons Syndrome	1/10	0.532498	1.40708	0.886708	C5
Reactome	AKT Phosphorylates Targets In Nucleus	1/10	0.532498	1.40708	0.886708	FOXO3
Reactome	Abacavir ADME	1/10	0.532498	1.40708	0.886708	SLC22A2
Reactome	Competing Endogenous RNAs (ceRNAs) Regulate PTEN Translation	1/10	0.532498	1.40708	0.886708	TNRC6B
Reactome	Condensation Of Prometaphase Chromosomes	1/10	0.532498	1.40708	0.886708	NCAPD2
Reactome	Creatine Metabolism	1/10	0.532498	1.40708	0.886708	GATM
Reactome	FGFR2b Ligand Binding And Activation	1/10	0.532498	1.40708	0.886708	FGF1
Reactome	Glycoprotein Hormones	1/10	0.532498	1.40708	0.886708	INHBA
Reactome	Integration Of Provirus	1/10	0.532498	1.40708	0.886708	SGIP1
Reactome	MAPK3 (ERK1) Activation	1/10	0.532498	1.40708	0.886708	MAP2K1
Reactome	MASTL Facilitates Mitotic Progression	1/10	0.532498	1.40708	0.886708	PPP2R2D
Reactome	Negative Regulation Of Activity Of TFAP2 (AP-2) Family Transcription Factors	1/10	0.532498	1.40708	0.886708	WWOX
Reactome	Organic Anion Transporters	1/10	0.532498	1.40708	0.886708	SLC17A1
Reactome	Purine Ribonucleoside Monophosphate Biosynthesis	1/10	0.532498	1.40708	0.886708	ADSS1
Reactome	RHOBTB3 ATPase Cycle	1/10	0.532498	1.40708	0.886708	LRRC41
Reactome	RUNX1 And FOXP3 Control Development Of Regulatory T Lymphocytes (Tregs)	1/10	0.532498	1.40708	0.886708	RUNX1
Reactome	Reactions Specific To Complex N-glycan Synthesis Pathway	1/10	0.532498	1.40708	0.886708	FUT8
Reactome	Regulation Of FOXO Transcriptional Activity By Acetylation	1/10	0.532498	1.40708	0.886708	FOXO3
Reactome	Role Of Second Messengers In Netrin-1 Signaling	1/10	0.532498	1.40708	0.886708	TRPC1
Reactome	STAT5 Activation Downstream Of FLT3 ITD Mutants	1/10	0.532498	1.40708	0.886708	BCL2L1
Reactome	Signal Attenuation	1/10	0.532498	1.40708	0.886708	IRS1
Reactome	Sodium/Calcium Exchangers	1/10	0.532498	1.40708	0.886708	SLC24A5
Reactome	Thyroxine Biosynthesis	1/10	0.532498	1.40708	0.886708	DUOX1
Reactome	Urea Cycle	1/10	0.532498	1.40708	0.886708	NMRAL1
Reactome	mRNA Editing	1/10	0.532498	1.40708	0.886708	ADARB1
Reactome	rRNA Processing In Mitochondrion	1/10	0.532498	1.40708	0.886708	PRORP
WikiPathways	Follicle Stimulating Hormone FSH Signaling Pathway	2/24	0.533043	1.15122	0.724296	PRKCA;MTOR
WikiPathways	Unfolded Protein Response	2/24	0.533043	1.15122	0.724296	TNFRSF10B;CASP2
Reactome	Estrogen-dependent Nuclear Events Downstream Of ESR-membrane Signaling	2/24	0.533043	1.15122	0.724296	BTC;FOXO3
Reactome	Growth Hormone Receptor Signaling	2/24	0.533043	1.15122	0.724296	GHR;IRS1
Reactome	RHO GTPases Activate NADPH Oxidases	2/24	0.533043	1.15122	0.724296	PDZD2;PRKCA
Reactome	Signaling By ERBB2 KD Mutants	2/24	0.533043	1.15122	0.724296	BTC;NRG3
Reactome	Synthesis Of Bile Acids And Bile Salts Via 7Alpha-Hydroxycholesterol	2/24	0.533043	1.15122	0.724296	AMACR;AKR1D1
Reactome	Xenobiotics	2/24	0.533043	1.15122	0.724296	CYP2J2;CYP3A43
Reactome	mTORC1-mediated Signaling	2/24	0.533043	1.15122	0.724296	SLC38A9;MTOR
WikiPathways	Parkinson 39 S Disease Pathway	3/38	0.533445	1.08542	0.682077	APAF1;CASP2;SLC6A3
Reactome	Apoptotic Cleavage Of Cellular Proteins	3/38	0.533445	1.08542	0.682077	DBNL;PKP1;BIRC2
Reactome	Interactions Of Vpr With Host Cellular Proteins	3/38	0.533445	1.08542	0.682077	NUP214;NUP210;SGIP1
Reactome	O-glycosylation Of TSR Domain-Containing Proteins	3/38	0.533445	1.08542	0.682077	ADAMTS18;THSD7A;THBS1
Reactome	Apoptotic Execution Phase	4/52	0.534301	1.05525	0.661426	DBNL;PKP1;BIRC2;KPNB1
Reactome	Transcriptional Activation Of Mitochondrial Biogenesis	4/52	0.534301	1.05525	0.661426	NCOR1;CRTC1;TBL1XR1;PPARGC1A
WikiPathways	IL 24 Signaling Pathway	17/232	0.534715	1.00113	0.62673	CD86;PDGFRA;JUN;ABCC1;GSS;KRT1;TNFRSF10B;FASLG;PRDM1;TNFRSF1B;MTOR;MAPK10;BCL6;MYC;MAPKAPK2;CASP2;BCL2L1
WikiPathways	AGE RAGE Pathway	5/66	0.535377	1.03793	0.648485	MAPK9;MAP2K1;JUN;IRS1;PRKCA
WikiPathways	Physico Chemical Features And Toxicity Associated Pathways	5/66	0.535377	1.03793	0.648485	MAP2K1;JUN;MYC;FZD8;NOS1
Reactome	COPII-mediated Vesicle Transport	5/66	0.535377	1.03793	0.648485	SERPINA1;LMAN1L;PPP6R3;CNIH3;SEC22C
WikiPathways	Clock Controlled Autophagy In Bone Metabolism	6/80	0.536551	1.02669	0.639212	WNT10B;PER1;BMPR2;SEMA4D;IGF1;MTOR
WikiPathways	Alzheimer 39 S Disease And miRNA Effects	19/260	0.537611	0.998162	0.61948	WNT10B;MAP2K1;WNT5B;APAF1;IRS1;IRS4;FZD8;CACNA1D;ITPR3;MTOR;PSMD8;MAPK10;MAPK9;PLCB4;PPIF;VDAC1;NOS1;PLCB1;WNT2
WikiPathways	Alzheimer 39 S Disease	19/260	0.537611	0.998162	0.61948	WNT10B;MAP2K1;WNT5B;APAF1;IRS1;IRS4;FZD8;CACNA1D;ITPR3;MTOR;PSMD8;MAPK10;MAPK9;PLCB4;PPIF;VDAC1;NOS1;PLCB1;WNT2
WikiPathways	Measles Virus Infection	10/136	0.541429	1.00489	0.616545	MAPK10;MAPK9;JUN;APAF1;EIF2AK1;IL2RB;TNFAIP3;EIF3H;FASLG;BCL2L1
Reactome	Neutrophil Degranulation	34/468	0.544566	0.991699	0.60272	PYGB;ASAH1;SERPINA1;B4GALT1;FPR1;PTPRJ;IQGAP1;IQGAP2;TTR;LAMP1;CXCR1;ANPEP;CREG1;CD58;GYG1;S100A11;AP1M1;ATP8B4;PTPRN2;DBNL;APAF1;IDH1;KRT1;ARMC8;TMC6;HOOK3;TNFRSF1B;IGF2R;PKP1;CYSTM1;YPEL5;DOCK2;KPNB1;VCL
Reactome	RAC1 GTPase Cycle	13/178	0.544949	0.997527	0.605563	PLEKHG3;DOCK5;JAG1;DOCK3;DOCK8;IQGAP1;IQGAP2;KALRN;VAV2;DOCK11;ARHGAP42;DOCK2;DOCK1
Reactome	Regulation Of HSF1-mediated Heat Shock Response	6/81	0.548935	1.01295	0.607542	NUP214;HSPA9;HSPH1;NUP210;RPA3;MAPKAPK2
WikiPathways	Kit Receptor Signaling Pathway	4/53	0.549624	1.03366	0.618666	MAP2K1;KITLG;PRKCA;FOXO3
Reactome	Heparan Sulfate/Heparin (HS-GAG) Metabolism	4/53	0.549624	1.03366	0.618666	NAGLU;XYLT1;HS6ST2;HS6ST3
Reactome	Nucleotide-binding Domain, Leucine Rich Repeat Containing NLR Signaling Pathways	4/53	0.549624	1.03366	0.618666	TNFAIP3;CASP2;BIRC2;BCL2L1
Reactome	Elastic Fibre Formation	3/39	0.551328	1.05521	0.628301	FBN2;ITGB5;FBN1
Reactome	RHOU GTPase Cycle	3/39	0.551328	1.05521	0.628301	CLTC;PTK2B;IQGAP1
Reactome	Translesion Synthesis By Y Family DNA Polymerases Bypasses Lesions On DNA Template	3/39	0.551328	1.05521	0.628301	NPLOC4;USP43;RPA3
WikiPathways	Chemokine Signaling Pathway	12/165	0.552466	0.992978	0.589197	HCK;MAP2K1;PLCB4;GRK5;PARD3;GNG7;PTK2B;CXCL13;FOXO3;DOCK2;PLCB1;VAV2
WikiPathways	S1P Receptor Signal Transduction	2/25	0.555441	1.10111	0.647446	ASAH1;PLCB1
WikiPathways	Hypothesized Pathways In Pathogenesis Of Cardiovascular Disease	2/25	0.555441	1.10111	0.647446	FBN2;FBN1
WikiPathways	Sphingolipid Metabolism Overview	2/25	0.555441	1.10111	0.647446	ASAH1;SPTLC1
Reactome	Assembly And Cell Surface Presentation Of NMDA Receptors	2/25	0.555441	1.10111	0.647446	CAMK2B;APBA1
Reactome	Gap Junction Trafficking	2/25	0.555441	1.10111	0.647446	GJA1;CLTC
Reactome	Gap-filling DNA Repair Synthesis And Ligation In GG-NER	2/25	0.555441	1.10111	0.647446	RPA3;LRIG1
Reactome	NOTCH3 Activation And Transmission Of Signal To Nucleus	2/25	0.555441	1.10111	0.647446	JAG2;JAG1
Reactome	Resolution Of AP Sites Via Multiple-Nucleotide Patch Replacement Pathway	2/25	0.555441	1.10111	0.647446	RPA3;LRIG1
Reactome	Signaling By ERBB2 In Cancer	2/25	0.555441	1.10111	0.647446	BTC;NRG3
Reactome	TRP Channels	2/25	0.555441	1.10111	0.647446	TRPC1;TRPM3
Reactome	Termination Of O-glycan Biosynthesis	2/25	0.555441	1.10111	0.647446	ST3GAL4;ST3GAL1
Reactome	MAPK1/MAPK3 Signaling	20/277	0.559151	0.985104	0.572677	CAMK2B;DUSP5;PDGFRA;MAP2K1;IRS1;PDGFA;IQGAP1;RASAL2;FGF1;DUSP9;GFRA2;PSMD8;BTC;KITLG;SPRED1;NRG3;IL2RB;NF1;VCL;BCL2L1
Reactome	HCMV Early Events	7/96	0.560509	0.995805	0.576482	NUP214;NCOR2;NCOR1;NUP210;IRS1;TBL1XR1;USH2A
Reactome	PI Metabolism	6/82	0.561167	0.999567	0.577487	TNFAIP8;MTMR3;CLSTN1;ENPP6;MTMR7;PLEKHA8
WikiPathways	IL 1 Signaling Pathway	4/54	0.564678	1.01293	0.578891	MAPK9;MAP2K1;JUN;MAPKAPK2
WikiPathways	Hematopoietic Stem Cell Differentiation	4/54	0.564678	1.01293	0.578891	CIITA;KITLG;THRB;RUNX1
Reactome	Pyruvate Metabolism And Citric Acid (TCA) Cycle	4/54	0.564678	1.01293	0.578891	PDHX;ADHFE1;PDK4;VDAC1
WikiPathways	Serotonin Transporter Activity	1/11	0.566736	1.2663	0.719085	NOS1
WikiPathways	Gastric Acid Production	1/11	0.566736	1.2663	0.719085	PGC
WikiPathways	GABA Metabolism Aka GHB	1/11	0.566736	1.2663	0.719085	ADHFE1
WikiPathways	Glycolysis In Senescence	1/11	0.566736	1.2663	0.719085	HK1
WikiPathways	UDP Derived Sugars Synthesis In Fibroblasts	1/11	0.566736	1.2663	0.719085	HK1
WikiPathways	PAFAH1B1 Copy Number Variation	1/11	0.566736	1.2663	0.719085	RELN
WikiPathways	IDO Metabolic Pathway	1/11	0.566736	1.2663	0.719085	AADAT
Reactome	Apoptotic Cleavage Of Cell Adhesion Proteins	1/11	0.566736	1.2663	0.719085	PKP1
Reactome	Biotin Transport And Metabolism	1/11	0.566736	1.2663	0.719085	MCCC1
Reactome	CLEC7A (Dectin-1) Induces NFAT Activation	1/11	0.566736	1.2663	0.719085	ITPR3
Reactome	Dermatan Sulfate Biosynthesis	1/11	0.566736	1.2663	0.719085	DSE
Reactome	Free Fatty Acids Regulate Insulin Secretion	1/11	0.566736	1.2663	0.719085	PLCB1
Reactome	Highly Calcium Permeable Postsynaptic Nicotinic Acetylcholine Receptors	1/11	0.566736	1.2663	0.719085	CHRNA2
Reactome	Interleukin-27 Signaling	1/11	0.566736	1.2663	0.719085	CANX
Reactome	Killing Mechanisms	1/11	0.566736	1.2663	0.719085	JUN
Reactome	NOTCH4 Activation And Transmission Of Signal To Nucleus	1/11	0.566736	1.2663	0.719085	JAG1
Reactome	Regulation Of PTEN mRNA Translation	1/11	0.566736	1.2663	0.719085	TNRC6B
Reactome	Regulation Of Gene Expression By Hypoxia-inducible Factor	1/11	0.566736	1.2663	0.719085	HIGD1A
Reactome	Signaling By Leptin	1/11	0.566736	1.2663	0.719085	IRS1
Reactome	Signaling By PDGFRA Extracellular Domain Mutants	1/11	0.566736	1.2663	0.719085	PDGFRA
Reactome	Signaling By Activated Point Mutants Of FGFR1	1/11	0.566736	1.2663	0.719085	FGF1
Reactome	Synthesis Of PIPs At Late Endosome Membrane	1/11	0.566736	1.2663	0.719085	MTMR7
Reactome	Transport Of Organic Anions	1/11	0.566736	1.2663	0.719085	SLCO1C1
Reactome	Unwinding Of DNA	1/11	0.566736	1.2663	0.719085	MCM8
Reactome	Uptake And Function Of Anthrax Toxins	1/11	0.566736	1.2663	0.719085	MAP2K1
Reactome	eNOS Activation	1/11	0.566736	1.2663	0.719085	DDAH1
Reactome	Mitochondrial Fatty Acid Beta-Oxidation Of Saturated Fatty Acids	1/11	0.566736	1.2663	0.719085	ACSM3
Reactome	Intracellular Signaling By Second Messengers	22/306	0.567168	0.980504	0.556045	CD86;CAMK2B;PDGFRA;JUN;IRS1;CLSTN1;PDGFA;PRKCA;ITPR3;CHD4;CHD3;FGF1;FOXO3;MTOR;CAMKK2;PSMD8;BTC;KITLG;NRG3;PRKAR2A;SLC38A9;TNRC6B
WikiPathways	Bladder Cancer	3/40	0.568797	1.02664	0.579262	MAP2K1;MYC;THBS1
Reactome	Collagen Degradation	3/40	0.568797	1.02664	0.579262	COL26A1;TMPRSS6;COL23A1
Reactome	RET Signaling	3/40	0.568797	1.02664	0.579262	CLSTN1;PRKCA;GFRA2
Reactome	RNA Polymerase III Abortive And Retractive Initiation	3/40	0.568797	1.02664	0.579262	NFIX;GTF3C6;NFIB
Reactome	G Alpha (S) Signaling Events	11/153	0.569607	0.980652	0.551919	GHRHR;PPAN-P2RY11;PDE10A;GRK5;PRKAR2A;PDE4D;GNG7;CPAMD8;MC5R;PDE4A;PRKCA
Reactome	Antiviral Mechanism By IFN-stimulated Genes	6/83	0.57324	0.986532	0.548957	NUP214;PPM1B;PDZD2;NUP210;SGIP1;KPNB1
Reactome	Platelet Homeostasis	6/83	0.57324	0.986532	0.548957	PDE10A;GNG7;KCNMA1;ITPR3;LRP8;PDE9A
WikiPathways	miRNA Regulation Of DNA Damage Response	5/69	0.575642	0.989119	0.54626	APAF1;SESN1;MYC;TNFRSF10B;ATR
WikiPathways	Th17 Cell Differentiation Pathway	5/69	0.575642	0.989119	0.54626	PER1;JUN;RORA;MTOR;RUNX1
WikiPathways	DNA Damage Response	5/69	0.575642	0.989119	0.54626	APAF1;MYC;SESN1;TNFRSF10B;ATR
WikiPathways	Wnt Beta Catenin Signaling Pathway In Leukemia	2/26	0.577064	1.05518	0.580137	MYC;ZBTB16
WikiPathways	Sphingolipid Metabolism Integrated Pathway	2/26	0.577064	1.05518	0.580137	ASAH1;SPTLC1
WikiPathways	SARS CoV 2 Mitochondrial Chronic Oxidative Stress And Endothelial Dysfunction	2/26	0.577064	1.05518	0.580137	NDUFAF2;TERF2
WikiPathways	Warburg Effect Modulated By Deubiquitinating Enzymes And Their Substrates	2/26	0.577064	1.05518	0.580137	MYC;MTOR
WikiPathways	Cell Interactions Of The Pancreatic Cancer Microenvironment	2/26	0.577064	1.05518	0.580137	CD86;FASLG
WikiPathways	EPO Receptor Signaling	2/26	0.577064	1.05518	0.580137	MAP2K1;IRS1
Reactome	Calnexin/calreticulin Cycle	2/26	0.577064	1.05518	0.580137	EDEM3;CANX
Reactome	Constitutive Signaling By AKT1 E17K In Cancer	2/26	0.577064	1.05518	0.580137	FOXO3;MTOR
Reactome	Downregulation Of TGF-beta Receptor Signaling	2/26	0.577064	1.05518	0.580137	NEDD4L;SRFBP1
Reactome	Interleukin-20 Family Signaling	2/26	0.577064	1.05518	0.580137	IL20RA;IL22RA2
Reactome	Sulfur Amino Acid Metabolism	2/26	0.577064	1.05518	0.580137	MTAP;CSAD
Reactome	Synthesis Of IP3 And IP4 In Cytosol	2/26	0.577064	1.05518	0.580137	PLCB4;PLCB1
WikiPathways	Overlap Between Signal Transduction Pathways Contributing To LMNA Laminopathies	4/55	0.57945	0.993016	0.541865	WNT10B;TCF7L1;TLE1;TCF7
Reactome	Visual Phototransduction	7/98	0.582735	0.973813	0.525882	GUCY2D;TTR;PRKCA;HSD17B6;LRP8;PNLIP;LRP12
WikiPathways	Common Pathways Underlying Drug Addiction	3/41	0.58584	0.999568	0.534477	MAP2K1;PRKCA;GRIA4
Reactome	MTOR Signaling	3/41	0.58584	0.999568	0.534477	PRKAG2;SLC38A9;MTOR
Reactome	Negative Regulation Of MAPK Pathway	3/41	0.58584	0.999568	0.534477	DUSP5;MAP2K1;DUSP9
Reactome	Regulation Of Beta-Cell Development	3/41	0.58584	0.999568	0.534477	PDHX;MAML2;RFX6
WikiPathways	NRF2 Pathway	10/141	0.588205	0.966274	0.512781	ALDH3A1;SLC6A6;SERPINA1;SLC39A9;SLC6A15;MGST3;SLC2A13;CES2;SLC2A7;SLC6A3
Reactome	L1CAM Interactions	7/99	0.593639	0.963176	0.502281	MAP2K1;CLTC;ITGA1;NRCAM;ANK3;VAV2;ITGA9
WikiPathways	Ras Signaling	13/184	0.594012	0.962212	0.501174	PDGFRA;MAP2K1;PRKCA;FASLG;RASAL2;PLA2G5;ETS1;IGF1R;MAPK10;MAPK9;GNG7;NF1;BCL2L1
WikiPathways	Primary Ovarian Insufficiency	12/170	0.594844	0.961293	0.499349	NR5A1;LARS2;HFM1;BMPR2;SYCP2L;MCM8;WT1;PRDM1;ERCC6;FOXO3;BMPR1B;SPIDR
WikiPathways	FGFR3 Signaling In Chondrocyte Proliferation And Terminal Differentiation	2/27	0.597906	1.01291	0.520963	MAP2K1;THRA
WikiPathways	1Q21 1 Copy Number Variation Syndrome	2/27	0.597906	1.01291	0.520963	GJA1;PRKAG2
Reactome	BMAL1:CLOCK,NPAS2 Activates Circadian Gene Expression	2/27	0.597906	1.01291	0.520963	TBL1XR1;NAMPT
Reactome	Gap Junction Trafficking And Regulation	2/27	0.597906	1.01291	0.520963	GJA1;CLTC
Reactome	Insulin Processing	2/27	0.597906	1.01291	0.520963	EXOC6;MYRIP
Reactome	Interleukin Receptor SHC Signaling	2/27	0.597906	1.01291	0.520963	CLSTN1;IL2RB
Reactome	VEGFR2 Mediated Vascular Permeability	2/27	0.597906	1.01291	0.520963	MTOR;VAV2
WikiPathways	SRF And miRs In Smooth Muscle Differentiation And Proliferation	1/12	0.598468	1.15112	0.590965	MEF2A
WikiPathways	Aerobic Glycolysis	1/12	0.598468	1.15112	0.590965	HK1
WikiPathways	Resolvin E1 And Resolvin D1 Signaling Pathways Promoting Inflammation Resolution	1/12	0.598468	1.15112	0.590965	MTOR
WikiPathways	TGF Smad Signaling Pathway	1/12	0.598468	1.15112	0.590965	WWTR1
Reactome	Activation Of TFAP2 (AP-2) Family Of Transcription Factors	1/12	0.598468	1.15112	0.590965	WWOX
Reactome	CD28 Dependent Vav1 Pathway	1/12	0.598468	1.15112	0.590965	CD86
Reactome	Caspase-mediated Cleavage Of Cytoskeletal Proteins	1/12	0.598468	1.15112	0.590965	DBNL
Reactome	Erythropoietin Activates Phosphoinositide-3-kinase (PI3K)	1/12	0.598468	1.15112	0.590965	CLSTN1
Reactome	FGFR1c Ligand Binding And Activation	1/12	0.598468	1.15112	0.590965	FGF1
Reactome	FGFR3 Mutant Receptor Activation	1/12	0.598468	1.15112	0.590965	FGF1
Reactome	Frs2-mediated Activation	1/12	0.598468	1.15112	0.590965	MAP2K1
Reactome	GRB2 Events In EGFR Signaling	1/12	0.598468	1.15112	0.590965	BTC
Reactome	Hyaluronan Uptake And Degradation	1/12	0.598468	1.15112	0.590965	SPAM1
Reactome	Interleukin-35 Signaling	1/12	0.598468	1.15112	0.590965	CANX
Reactome	Lysine Catabolism	1/12	0.598468	1.15112	0.590965	AADAT
Reactome	Miscellaneous Substrates	1/12	0.598468	1.15112	0.590965	CYP3A43
Reactome	NOTCH2 Intracellular Domain Regulates Transcription	1/12	0.598468	1.15112	0.590965	MAML2
Reactome	P2Y Receptors	1/12	0.598468	1.15112	0.590965	PPAN-P2RY11
Reactome	Peptide Hormone Biosynthesis	1/12	0.598468	1.15112	0.590965	INHBA
Reactome	Platelet Adhesion To Exposed Collagen	1/12	0.598468	1.15112	0.590965	ITGA1
Reactome	Presynaptic Nicotinic Acetylcholine Receptors	1/12	0.598468	1.15112	0.590965	CHRNA2
Reactome	Regulation Of Glycolysis By Fructose 2,6-Bisphosphate Metabolism	1/12	0.598468	1.15112	0.590965	PRKCA
Reactome	Regulation Of Localization Of FOXO Transcription Factors	1/12	0.598468	1.15112	0.590965	FOXO3
Reactome	TP53 Regulates Transcription Of Death Receptors And Ligands	1/12	0.598468	1.15112	0.590965	TNFRSF10B
Reactome	Telomere C-strand Synthesis Initiation	1/12	0.598468	1.15112	0.590965	TERF2
Reactome	p38MAPK Events	1/12	0.598468	1.15112	0.590965	MAPKAPK2
Reactome	Signaling By NTRK1 (TRKA)	8/114	0.601378	0.955318	0.485809	MEF2A;MAP2K1;RIT2;IRS1;MAPKAPK2;ID1;CLTC;CHD4
Reactome	Gamma Carboxylation, Hypusine Formation And Arylsulfatase Activation	3/42	0.602445	0.973885	0.493525	DPH1;DPH6;ARSG
Reactome	NS1 Mediated Effects On Host Pathways	3/42	0.602445	0.973885	0.493525	NUP214;NUP210;KPNB1
Reactome	RND1 GTPase Cycle	3/42	0.602445	0.973885	0.493525	ANKRD26;HOMER2;RASAL2
Reactome	Signaling By SCF-KIT	3/42	0.602445	0.973885	0.493525	KITLG;GRAP2;PRKCA
Reactome	Vasopressin Regulates Renal Water Homeostasis Via Aquaporins	3/42	0.602445	0.973885	0.493525	GNG7;PRKAR2A;PRKCA
WikiPathways	Sudden Infant Death Syndrome SIDS Susceptibility Pathways	11/157	0.604524	0.953577	0.479949	RYR2;GJA1;JUN;THRB;KCNQ1;PRKAR2A;NOS1AP;RORA;GPD1L;PPARGC1A;PBX1
Reactome	Regulated Necrosis	4/57	0.608111	0.955441	0.475234	TNFSF10;TNFRSF10B;FASLG;BIRC2
WikiPathways	Neural Crest Differentiation	7/101	0.615003	0.942581	0.458214	HDAC4;TCF7L1;CDH2;OLIG3;MYC;ID1;ETS1
Reactome	Host Interactions Of HIV Factors	9/130	0.617866	0.941382	0.45326	PSMD8;NUP214;HCK;NUP210;SGIP1;PACS1;DOCK2;KPNB1;AP1M1
WikiPathways	Interactions Between Immune Cells And microRNAs In Tumor Microenvironment	2/28	0.617966	0.973903	0.468761	CD86;IL2RB
WikiPathways	Dravet Syndrome	2/28	0.617966	0.973903	0.468761	PRKCA;MTOR
Reactome	Adrenaline,noradrenaline Inhibits Insulin Secretion	2/28	0.617966	0.973903	0.468761	GNG7;CACNA1D
Reactome	DAP12 Signaling	2/28	0.617966	0.973903	0.468761	GRAP2;VAV2
Reactome	Downstream Signal Transduction	2/28	0.617966	0.973903	0.468761	PDGFRA;PDGFA
Reactome	Mitophagy	2/28	0.617966	0.973903	0.468761	TOMM40;VDAC1
WikiPathways	Hedgehog Signaling Pathway	3/43	0.618604	0.949487	0.456028	BOC;GLI3;CSNK1G2
Reactome	GPER1 Signaling	3/43	0.618604	0.949487	0.456028	GNG7;PRKAR2A;PRKCA
Reactome	SUMOylation Of Transcription Cofactors	3/43	0.618604	0.949487	0.456028	NCOR2;SIN3A;PPARGC1A
WikiPathways	Hair Follicle Development Cytodifferentiation Part 3 Of 3	6/87	0.619802	0.937611	0.448512	JUN;KITLG;ZBTB16;SPINK5;LRIG1;IGF1
Reactome	RAC2 GTPase Cycle	6/87	0.619802	0.937611	0.448512	ARHGAP42;DOCK3;IQGAP1;DOCK2;DOCK1;VAV2
Reactome	Late SARS-CoV-2 Infection Events	4/58	0.621983	0.937697	0.445258	FUT8;CANX;ST3GAL4;ST3GAL1
Reactome	ESR-mediated Signaling	13/188	0.625384	0.940014	0.441232	KANK1;JUN;KDM4B;CAV2;FOXO3;IGF1R;RUNX1;BTC;GPAM;MYC;GNG7;FKBP5;TNRC6B
Reactome	Potassium Channels	7/102	0.625454	0.932608	0.437652	KCND2;KCND3;KCNQ1;GNG7;KCNMA1;KCNN2;KCNH1
WikiPathways	Head And Neck Squamous Cell Carcinoma	5/73	0.626311	0.930734	0.435499	SESN1;IRF6;BIRC2;MTOR;IGF1R
Reactome	Extra-nuclear Estrogen Signaling	5/73	0.626311	0.930734	0.435499	BTC;CAV2;GNG7;FOXO3;IGF1R
WikiPathways	Ganglio Sphingolipid Metabolism	1/13	0.627878	1.05514	0.491071	ST3GAL1
WikiPathways	Osteopontin Signaling	1/13	0.627878	1.05514	0.491071	MAP2K1
WikiPathways	Mammary Gland Development Pathway Puberty Stage 2 Of 4	1/13	0.627878	1.05514	0.491071	MYC
WikiPathways	EDA Signaling In Hair Follicle Development	1/13	0.627878	1.05514	0.491071	EDA
WikiPathways	Krebs Cycle Disorders	1/13	0.627878	1.05514	0.491071	PDHX
WikiPathways	Methionine Metabolism Leading To Sulfur Amino Acids And Related Disorders	1/13	0.627878	1.05514	0.491071	CSAD
WikiPathways	ncRNAs Involved In STAT3 Signaling In Hepatocellular Carcinoma	1/13	0.627878	1.05514	0.491071	SOX4
WikiPathways	Control Of Immune Tolerance By Vasoactive Intestinal Peptide	1/13	0.627878	1.05514	0.491071	CD86
WikiPathways	Leukotriene Metabolic Pathway	1/13	0.627878	1.05514	0.491071	ABCC1
Reactome	Adenylate Cyclase Inhibitory Pathway	1/13	0.627878	1.05514	0.491071	GNAL
Reactome	Apoptosis Induced DNA Fragmentation	1/13	0.627878	1.05514	0.491071	KPNB1
Reactome	Chk1/Chk2(Cds1) Mediated Inactivation Of Cyclin B:Cdk1 Complex	1/13	0.627878	1.05514	0.491071	WEE1
Reactome	Degradation Of Cysteine And Homocysteine	1/13	0.627878	1.05514	0.491071	CSAD
Reactome	Diseases Associated With Visual Transduction	1/13	0.627878	1.05514	0.491071	TTR
Reactome	FCGR Activation	1/13	0.627878	1.05514	0.491071	HCK
Reactome	FGFR2c Ligand Binding And Activation	1/13	0.627878	1.05514	0.491071	FGF1
Reactome	FGFR3 Ligand Binding And Activation	1/13	0.627878	1.05514	0.491071	FGF1
Reactome	FGFRL1 Modulation Of FGFR1 Signaling	1/13	0.627878	1.05514	0.491071	SPRED1
Reactome	Glutamate And Glutamine Metabolism	1/13	0.627878	1.05514	0.491071	GLUL
Reactome	Phospholipase C-mediated Cascade; FGFR3	1/13	0.627878	1.05514	0.491071	FGF1
Reactome	SHC1 Events In EGFR Signaling	1/13	0.627878	1.05514	0.491071	BTC
Reactome	Suppression Of Phagosomal Maturation	1/13	0.627878	1.05514	0.491071	KPNB1
Reactome	Synthesis, Secretion, And Inactivation Of Glucose-dependent Insulinotropic Polypeptide (GIP)	1/13	0.627878	1.05514	0.491071	SEC11A
Reactome	TFAP2 (AP-2) Family Regulates Transcription Of Growth Factors And Their Receptors	1/13	0.627878	1.05514	0.491071	ATAD2
Reactome	TNFR1-induced Proapoptotic Signaling	1/13	0.627878	1.05514	0.491071	TNFAIP3
Reactome	Activation Of Arylsulfatases	1/13	0.627878	1.05514	0.491071	ARSG
Reactome	Alpha-Linolenic (Omega3) And Linoleic (Omega6) Acid Metabolism	1/13	0.627878	1.05514	0.491071	ACSL1
Reactome	PCP/CE Pathway	6/88	0.630981	0.926127	0.426463	PSMD8;WNT5B;CLTC;FZD8;RORA;PRKCA
WikiPathways	Interleukin 11 Signaling Pathway	3/44	0.634311	0.926278	0.421656	ATF1;MAP2K1;IBSP
WikiPathways	Notch Signaling	3/44	0.634311	0.926278	0.421656	JAG2;NCOR2;JAG1
WikiPathways	Genes Controlling Nephrogenesis	3/44	0.634311	0.926278	0.421656	EYA1;WT1;GLI3
Reactome	Aspirin ADME	3/44	0.634311	0.926278	0.421656	GLYATL1;ACSM2B;CES2
Reactome	Interleukin-2 Family Signaling	3/44	0.634311	0.926278	0.421656	CLSTN1;IL2RB;PTK2B
Reactome	Sphingolipid De Novo Biosynthesis	3/44	0.634311	0.926278	0.421656	SPTLC1;PRKD1;CSNK1G2
Reactome	TGF-beta Receptor Signaling Activates SMADs	3/44	0.634311	0.926278	0.421656	ITGB5;NEDD4L;SRFBP1
WikiPathways	MET In Type 1 Papillary Renal Cell Carcinoma	4/59	0.635541	0.920598	0.417287	ALK;MAP2K1;JUN;ETS1
Reactome	Toll Like Receptor 3 (TLR3) Cascade	7/103	0.635745	0.922844	0.418009	MEF2A;MAPK10;MAPK9;MAP2K1;JUN;MAPKAPK2;BIRC2
WikiPathways	One Carbon Metabolism	2/29	0.637245	0.937782	0.422565	MTHFD1L;DNMT3A
WikiPathways	Lipid Metabolism Pathway	2/29	0.637245	0.937782	0.422565	PRKAR2A;PRKAG2
WikiPathways	Disorders Of Bile Acid Synthesis And Biliary Transport	2/29	0.637245	0.937782	0.422565	AMACR;AKR1D1
WikiPathways	Kleefstra Syndrome	2/29	0.637245	0.937782	0.422565	EHMT1;ARID1B
Reactome	Cristae Formation	2/29	0.637245	0.937782	0.422565	HSPA9;ATP5MC3
Reactome	Downregulation Of ERBB2 Signaling	2/29	0.637245	0.937782	0.422565	BTC;NRG3
Reactome	HSF1 Activation	2/29	0.637245	0.937782	0.422565	HSPH1;RPA3
Reactome	Interaction Between L1 And Ankyrins	2/29	0.637245	0.937782	0.422565	NRCAM;ANK3
Reactome	RHOA GTPase Cycle	10/147	0.641275	0.923654	0.410377	PLEKHG3;ARHGAP42;MACO1;IQGAP1;RHPN2;TEX2;DOCK2;KALRN;ARHGAP6;VAV2
Reactome	Interferon Gamma Signaling	6/89	0.641965	0.914919	0.405512	CAMK2B;CIITA;TRIM2;TRIM35;TRIM48;IRF6
Reactome	Peptide Hormone Metabolism	6/89	0.641965	0.914919	0.405512	ANPEP;EXOC6;MYRIP;IGF1;INHBA;SEC11A
Reactome	Sphingolipid Metabolism	6/89	0.641965	0.914919	0.405512	ASAH1;NEU4;SPTLC1;PRKD1;ARSG;CSNK1G2
Reactome	Unfolded Protein Response (UPR)	6/89	0.641965	0.914919	0.405512	DCSTAMP;FKBP14;DNAJB9;SSR1;ATP6V0D1;PDIA5
Reactome	ER To Golgi Anterograde Transport	9/133	0.64517	0.918457	0.402506	COG7;SERPINA1;COG5;LMAN1L;PPP6R3;ANK3;TMED7;CNIH3;SEC22C
WikiPathways	NF1 Copy Number Variation Syndrome	7/104	0.645873	0.91328	0.399243	PER1;UTP6;NF1;EVL;EXOC6;SUPT5H;ATR
Reactome	Cargo Recognition For Clathrin-Mediated Endocytosis	7/104	0.645873	0.91328	0.399243	BTC;SGIP1;CLTC;STON2;COPS8;IGF2R;EPN2
WikiPathways	ATM Signaling In Development And Disease	3/45	0.649561	0.904175	0.390114	HDAC4;MTOR;ATR
Reactome	Bile Acid And Bile Salt Metabolism	3/45	0.649561	0.904175	0.390114	OSBPL9;AMACR;AKR1D1
Reactome	Glycosphingolipid Metabolism	3/45	0.649561	0.904175	0.390114	ASAH1;NEU4;ARSG
Reactome	Interleukin-10 Signaling	3/45	0.649561	0.904175	0.390114	CD86;FPR1;TNFRSF1B
Reactome	SUMOylation Of DNA Replication Proteins	3/45	0.649561	0.904175	0.390114	NUP214;NUP210;AURKA
Reactome	Transcriptional Regulation By RUNX2	8/119	0.649926	0.912038	0.392995	PSMD8;HDAC4;YAP1;WWTR1;WWP1;PPARGC1A;GLI3;RUNX1
Reactome	Sensory Processing Of Sound	5/75	0.650228	0.904044	0.389129	EPB41L1;KCNMA1;CACNA1D;KCNN2;BSN
WikiPathways	Allograft Rejection	6/90	0.652751	0.903978	0.3856	CD86;PDGFRA;C5;GNLY;FASLG;CXCL13
WikiPathways	Cancer Immunotherapy By CTLA4 Blockade	1/14	0.655135	0.973921	0.411885	CD86
WikiPathways	Omega 9 Fatty Acid Synthesis	1/14	0.655135	0.973921	0.411885	ACSL1
WikiPathways	Riboflavin And CoQ Disorders	1/14	0.655135	0.973921	0.411885	COQ7
WikiPathways	Disorders Of Fructose Metabolism	1/14	0.655135	0.973921	0.411885	HK1
WikiPathways	Mineralocorticoid Biosynthesis	1/14	0.655135	0.973921	0.411885	AKR1D1
WikiPathways	Glucocorticoid Biosynthesis	1/14	0.655135	0.973921	0.411885	AKR1D1
WikiPathways	Abnormal Calcium Handling And Its Effects On Muscle Contraction In DMD	1/14	0.655135	0.973921	0.411885	CASQ1
Reactome	Acetylcholine Binding And Downstream Events	1/14	0.655135	0.973921	0.411885	CHRNA2
Reactome	CS/DS Degradation	1/14	0.655135	0.973921	0.411885	SPAM1
Reactome	FGFR4 Ligand Binding And Activation	1/14	0.655135	0.973921	0.411885	FGF1
Reactome	Interleukin-15 Signaling	1/14	0.655135	0.973921	0.411885	IL2RB
Reactome	LGI-ADAM Interactions	1/14	0.655135	0.973921	0.411885	CACNG4
Reactome	Methylation	1/14	0.655135	0.973921	0.411885	NNMT
Reactome	Physiological Factors	1/14	0.655135	0.973921	0.411885	WWTR1
Reactome	Prolonged ERK Activation Events	1/14	0.655135	0.973921	0.411885	MAP2K1
Reactome	Regulation Of TP53 Activity Thru Association With Co-factors	1/14	0.655135	0.973921	0.411885	BANP
Reactome	Removal Of Flap Intermediate	1/14	0.655135	0.973921	0.411885	RPA3
Reactome	Retrograde Neurotrophin Signaling	1/14	0.655135	0.973921	0.411885	CLTC
Reactome	SEMA3A-Plexin Repulsion Signaling By Inhibiting Integrin Adhesion	1/14	0.655135	0.973921	0.411885	PLXNA4
Reactome	TP53 Regulates Transcription Of Additional Cell Death Genes With Uncertain Roles In P53-Dependent Apoptosis	1/14	0.655135	0.973921	0.411885	BCL6
Reactome	Triglyceride Biosynthesis	1/14	0.655135	0.973921	0.411885	GPAM
Reactome	Tryptophan Catabolism	1/14	0.655135	0.973921	0.411885	AADAT
WikiPathways	Sphingolipid Pathway	2/30	0.655752	0.904241	0.381565	ASAH1;SPTLC1
WikiPathways	Autophagy	2/30	0.655752	0.904241	0.381565	PRKAG2;MTOR
Reactome	Endosomal Sorting Complex Required For Transport (ESCRT)	2/30	0.655752	0.904241	0.381565	MVB12B;UBAP1
Reactome	FGFR1 Mutant Receptor Activation	2/30	0.655752	0.904241	0.381565	CNTRL;FGF1
Reactome	HS-GAG Biosynthesis	2/30	0.655752	0.904241	0.381565	HS6ST2;HS6ST3
Reactome	Synthesis Of Active Ubiquitin: Roles Of E1 And E2 Enzymes	2/30	0.655752	0.904241	0.381565	UBE2H;UBE2R2
Reactome	Nuclear Events (Kinase And Transcription Factor Activation)	4/61	0.661695	0.8882	0.366783	MEF2A;MAPKAPK2;ID1;CHD4
Reactome	SUMOylation Of DNA Damage Response And Repair Proteins	5/76	0.661816	0.891263	0.367884	NUP214;HERC2;EID3;NUP210;SMC6
Reactome	Activation Of HOX Genes During Differentiation	6/91	0.663335	0.893295	0.366675	JUN;NCOR1;HOXA3;RARB;HOXB2;PBX1
Reactome	HCMV Late Events	6/91	0.663335	0.893295	0.366675	NUP214;HNRNPK;NUP210;IRS1;MVB12B;UBAP1
WikiPathways	Endoplasmic Reticulum Stress Response In Coronavirus Infection	3/46	0.664352	0.8831	0.361137	PPP1R15B;EIF2AK1;PPP1R12B
WikiPathways	T Cell Modulation In Pancreatic Cancer	3/46	0.664352	0.8831	0.361137	CD86;ARG1;FASLG
WikiPathways	Hepatitis B Infection	10/150	0.666364	0.903714	0.366834	MAPK10;MAPK9;MAP2K1;JUN;TICAM2;APAF1;MYC;PTK2B;PRKCA;FASLG
Reactome	Phospholipid Metabolism	14/208	0.666985	0.912862	0.369698	TNFAIP8;MTMR3;CHKA;CLSTN1;PLA2G5;MTMR7;PLEKHA8;AGPAT4;GNPAT;GPAM;GPAT4;ETNK1;GPD1L;ENPP6
Reactome	Biosynthesis Of N-glycan Precursor (Dolichol LLO) And Transfer To Protein	5/77	0.673152	0.878836	0.34783	NEU4;DOLPP1;ST3GAL4;ST8SIA6;ST3GAL1
Reactome	G2/M DNA Damage Checkpoint	5/77	0.673152	0.878836	0.34783	BARD1;BABAM2;WEE1;HERC2;RPA3
Reactome	Signaling By Insulin Receptor	5/77	0.673152	0.878836	0.34783	ATP6V0E1;IRS1;FGF1;ATP6V0D1;ATP6V1C2
Reactome	Transcription-Coupled Nucleotide Excision Repair (TC-NER)	5/77	0.673152	0.878836	0.34783	RPA3;LRIG1;ERCC6;PRPF19;COPS8
WikiPathways	Tumor Suppressor Activity Of SMARCB1	2/31	0.673495	0.873013	0.34508	ARID1B;GLI3
Reactome	Activated NOTCH1 Transmits Signal To Nucleus	2/31	0.673495	0.873013	0.34508	JAG2;JAG1
Reactome	Late Endosomal Microautophagy	2/31	0.673495	0.873013	0.34508	MVB12B;UBAP1
Reactome	Metalloprotease DUBs	2/31	0.673495	0.873013	0.34508	BARD1;BABAM2
Reactome	Nicotinate Metabolism	2/31	0.673495	0.873013	0.34508	NNMT;NAMPT
Reactome	Telomere Maintenance	6/92	0.673715	0.88286	0.348684	SHQ1;RPA3;PPP6R3;ATRX;LRIG1;TERF2
WikiPathways	T Cell Antigen Receptor TCR Pathway During Staphylococcus Aureus Infection	4/62	0.674283	0.872839	0.34399	MAPK9;MAP2K1;JUN;GRAP2
Reactome	Pre-NOTCH Transcription And Translation	4/62	0.674283	0.872839	0.34399	JUN;MAML2;RUNX1;TNRC6B
Reactome	MyD88-independent TLR4 Cascade	7/107	0.675241	0.885738	0.347816	MEF2A;MAPK10;MAPK9;MAP2K1;JUN;MAPKAPK2;BIRC2
WikiPathways	Cholesterol Metabolism With Bloch And Kandutsch Russell Pathways	3/47	0.678683	0.862983	0.334493	SOAT1;ACSL1;DHCR24
Reactome	G Alpha (Z) Signaling Events	3/47	0.678683	0.862983	0.334493	PRKCH;GNG7;PRKCA
Reactome	SUMOylation Of RNA Binding Proteins	3/47	0.678683	0.862983	0.334493	NUP214;HNRNPK;NUP210
WikiPathways	miRNAs Involved In DNA Damage Response	1/15	0.680397	0.904306	0.34823	MYC
WikiPathways	Transcriptional Activation By NRF2 In Response To Phytochemicals	1/15	0.680397	0.904306	0.34823	PRKCA
WikiPathways	ERK Pathway In Huntington 39 S Disease	1/15	0.680397	0.904306	0.34823	HTT
WikiPathways	Regulation Of Sister Chromatid Separation At The Metaphase Anaphase Transition	1/15	0.680397	0.904306	0.34823	MAD1L1
WikiPathways	Biomarkers For Pyrimidine Metabolism Disorders	1/15	0.680397	0.904306	0.34823	DHODH
WikiPathways	GPCRs Class C Metabotropic Glutamate Pheromone	1/15	0.680397	0.904306	0.34823	GRM7
WikiPathways	Iron Sulfur Cluster Biogenesis	1/15	0.680397	0.904306	0.34823	HSPA9
WikiPathways	Biogenic Amine Synthesis	1/15	0.680397	0.904306	0.34823	HDC
Reactome	Depolymerisation Of Nuclear Lamina	1/15	0.680397	0.904306	0.34823	PRKCA
Reactome	Elevation Of Cytosolic Ca2+ Levels	1/15	0.680397	0.904306	0.34823	ITPR3
Reactome	Fatty Acids	1/15	0.680397	0.904306	0.34823	CYP2J2
Reactome	Metabolism Of Nitric Oxide: NOS3 Activation And Regulation	1/15	0.680397	0.904306	0.34823	DDAH1
Reactome	Phospholipase C-mediated Cascade; FGFR4	1/15	0.680397	0.904306	0.34823	FGF1
Reactome	Prolactin Receptor Signaling	1/15	0.680397	0.904306	0.34823	GHR
Reactome	Response Of EIF2AK1 (HRI) To Heme Deficiency	1/15	0.680397	0.904306	0.34823	EIF2AK1
Reactome	Signaling By Activin	1/15	0.680397	0.904306	0.34823	INHBA
Reactome	Signaling By FLT3 ITD And TKD Mutants	1/15	0.680397	0.904306	0.34823	BCL2L1
Reactome	Synthesis Of Bile Acids And Bile Salts Via 27-Hydroxycholesterol	1/15	0.680397	0.904306	0.34823	AKR1D1
Reactome	mRNA Decay By 5 To 3 Exoribonuclease	1/15	0.680397	0.904306	0.34823	EDC3
Reactome	COPI-dependent Golgi-to-ER Retrograde Traffic	5/78	0.684233	0.866751	0.328894	KIF18A;ZW10;KIF26B;STX18;TMED7
WikiPathways	Lung Fibrosis	4/63	0.686543	0.857999	0.322682	SERPINA1;PDGFA;IGF1;FGF1
WikiPathways	Initiation Of Transcription And Translation Elongation At The HIV 1 LTR	2/32	0.690487	0.843867	0.312533	HDAC4;SUPT5H
WikiPathways	PI3K AKT mTOR Signaling Pathway And Therapeutic Opportunities In Prostate Cancer	2/32	0.690487	0.843867	0.312533	FOXO3;MTOR
WikiPathways	Development And Heterogeneity Of The ILC Family	2/32	0.690487	0.843867	0.312533	ZBTB16;RORA
WikiPathways	13Q12 12 Copy Number Variation	2/32	0.690487	0.843867	0.312533	MAPK9;TRAF1
WikiPathways	Monoamine Transport	2/32	0.690487	0.843867	0.312533	NOS1;SLC6A3
Reactome	Activation Of Pre-Replicative Complex	2/32	0.690487	0.843867	0.312533	MCM8;RPA3
Reactome	Defective TPR May Confer Susceptibility Towards Thyroid Papillary Carcinoma (TPC)	2/32	0.690487	0.843867	0.312533	NUP214;NUP210
Reactome	G-protein Beta:Gamma Signaling	2/32	0.690487	0.843867	0.312533	GNG7;PLCB1
Reactome	GPVI-mediated Activation Cascade	2/32	0.690487	0.843867	0.312533	PDPN;VAV2
Reactome	Generation Of Second Messenger Molecules	2/32	0.690487	0.843867	0.312533	GRAP2;EVL
Reactome	Inactivation, Recovery And Regulation Of Phototransduction Cascade	2/32	0.690487	0.843867	0.312533	GUCY2D;PRKCA
Reactome	Phase 0 - Rapid Depolarisation	2/32	0.690487	0.843867	0.312533	CAMK2B;CACNG4
Reactome	RAF Activation	2/32	0.690487	0.843867	0.312533	CAMK2B;MAP2K1
Reactome	Termination Of Translesion DNA Synthesis	2/32	0.690487	0.843867	0.312533	USP43;RPA3
Reactome	Thrombin Signaling Thru Proteinase Activated Receptors (PARs)	2/32	0.690487	0.843867	0.312533	GNG7;GNA12
WikiPathways	Exercise Induced Circadian Regulation	3/48	0.692555	0.84376	0.30997	PER2;PER1;QKI
Reactome	DNA Damage Bypass	3/48	0.692555	0.84376	0.30997	NPLOC4;USP43;RPA3
Reactome	Metabolism Of Carbohydrates	19/285	0.697817	0.903114	0.324938	NUP214;CSGALNACT1;PYGB;B4GALT1;NUP210;GBE1;XYLT1;PHKA1;PRKCA;HOOK3;HS6ST2;HS6ST3;CHST11;NAGLU;DSE;ST3GAL4;ST3GAL1;GYG1;SPAM1
Reactome	Gap-filling DNA Repair Synthesis And Ligation In TC-NER	4/64	0.698473	0.843653	0.302752	RPA3;LRIG1;ERCC6;PRPF19
WikiPathways	Metapathway Biotransformation Phase I And II	12/184	0.702537	0.882376	0.311529	CYP2J2;GSTK1;NNMT;GLYATL1;CHST11;GSTO2;MGST3;GSS;CYP3A43;AKR1D1;HS6ST2;HS6ST3
WikiPathways	Complement System	6/95	0.703601	0.852962	0.299853	C5;IBSP;FPR1;F13A1;PRKCA;THBS1
Reactome	Drug ADME	6/95	0.703601	0.852962	0.299853	ABCC1;GLYATL1;SLC22A2;ACSM2B;CES2;VAV2
WikiPathways	Deregulation Of Rab And Rab Effector Genes In Bladder Cancer	1/16	0.703809	0.843974	0.296444	MYRIP
WikiPathways	TCA Cycle And Deficiency Of Pyruvate Dehydrogenase Complex PDHc	1/16	0.703809	0.843974	0.296444	IDH1
WikiPathways	NAD Metabolism	1/16	0.703809	0.843974	0.296444	NAMPT
WikiPathways	Classical Pathway Of Steroidogenesis With Glucocorticoid And Mineralocorticoid Metabolism	1/16	0.703809	0.843974	0.296444	CYB5A
WikiPathways	Galanin Receptor Pathway	1/16	0.703809	0.843974	0.296444	YAP1
WikiPathways	Nsp1 From SARS CoV 2 Inhibits Translation Initiation In The Host Cell	1/16	0.703809	0.843974	0.296444	EIF3H
WikiPathways	Familial Hyperlipidemia Type 2	1/16	0.703809	0.843974	0.296444	GHR
WikiPathways	ID Signaling Pathway	1/16	0.703809	0.843974	0.296444	ID1
WikiPathways	8Q11 23 RB1CC1 Copy Number Variation	1/16	0.703809	0.843974	0.296444	PTK2B
Reactome	FGFR1 Ligand Binding And Activation	1/16	0.703809	0.843974	0.296444	FGF1
Reactome	Formation Of ATP By Chemiosmotic Coupling	1/16	0.703809	0.843974	0.296444	ATP5MC3
Reactome	Gap Junction Assembly	1/16	0.703809	0.843974	0.296444	GJA1
Reactome	Heme Degradation	1/16	0.703809	0.843974	0.296444	ABCC1
Reactome	Hyaluronan Metabolism	1/16	0.703809	0.843974	0.296444	SPAM1
Reactome	MAP3K8 (TPL2)-dependent MAPK1/3 Activation	1/16	0.703809	0.843974	0.296444	MAP2K1
Reactome	Nucleotide-like (Purinergic) Receptors	1/16	0.703809	0.843974	0.296444	PPAN-P2RY11
Reactome	Phospholipase C-mediated Cascade: FGFR1	1/16	0.703809	0.843974	0.296444	FGF1
Reactome	Plasma Lipoprotein Assembly	1/16	0.703809	0.843974	0.296444	PRKCA
Reactome	Polo-like Kinase Mediated Events	1/16	0.703809	0.843974	0.296444	WEE1
Reactome	Processing Of SMDT1	1/16	0.703809	0.843974	0.296444	MICU1
Reactome	Regulation Of Gene Expression In Late Stage (Branching Morphogenesis) Pancreatic Bud Precursor Cells	1/16	0.703809	0.843974	0.296444	MAML2
Reactome	SUMOylation Of DNA Methylation Proteins	1/16	0.703809	0.843974	0.296444	DNMT3A
Reactome	Sema3A PAK Dependent Axon Repulsion	1/16	0.703809	0.843974	0.296444	PLXNA4
Reactome	TGF-beta Receptor Signaling In EMT (Epithelial To Mesenchymal Transition)	1/16	0.703809	0.843974	0.296444	PARD3
Reactome	Translesion Synthesis By REV1	1/16	0.703809	0.843974	0.296444	RPA3
Reactome	VLDLR Internalisation And Degradation	1/16	0.703809	0.843974	0.296444	CLTC
Reactome	EPH-ephrin Mediated Repulsion Of Cells	3/49	0.70597	0.825373	0.28738	EPHA7;CLTC;VAV2
Reactome	Signaling By ERBB2	3/49	0.70597	0.825373	0.28738	BTC;NRG3;PRKCA
WikiPathways	BDNF TrkB Signaling	2/33	0.706743	0.816601	0.283433	MAP2K1;MTOR
WikiPathways	Oxidative Stress Response	2/33	0.706743	0.816601	0.283433	MAPK10;NFIX
WikiPathways	Resistin As A Regulator Of Inflammation	2/33	0.706743	0.816601	0.283433	PLCB4;PLCB1
WikiPathways	Cardiomyocyte Signaling Pathways Converging On Titin	2/33	0.706743	0.816601	0.283433	MAP2K1;PRKCA
WikiPathways	Monoamine GPCRs	2/33	0.706743	0.816601	0.283433	ADRA1B;ADRA1A
Reactome	Phototransduction Cascade	2/33	0.706743	0.816601	0.283433	GUCY2D;PRKCA
Reactome	Regulation Of RAS By GAPs	4/65	0.710073	0.829778	0.284105	PSMD8;SPRED1;NF1;RASAL2
Reactome	Cytokine Signaling In Immune System	48/702	0.712276	0.926865	0.314476	CD86;CAMK2B;CIITA;EDA;IRS1;CLSTN1;FPR1;IL20RA;F13A1;RORA;FASLG;PTPRJ;SLA2;FOXO3;IL22RA2;PSMD8;GHR;MAPK9;PDZD2;MYC;TRIM2;GRAP2;PTK2B;TRIM48;MEF2A;NUP214;HSPA9;JUN;MAP2K1;NUP210;SGIP1;PRKCA;TNFRSF1B;BATF;MAPK10;HCK;MTAP;PPM1B;BCL6;MAPKAPK2;IL2RB;CANX;TRIM35;PTPN9;IRF6;KPNB1;BIRC2;BCL2L1
Reactome	MyD88 Cascade Initiated On Plasma Membrane	6/96	0.713141	0.843439	0.285147	MEF2A;MAPK10;MAPK9;MAP2K1;JUN;MAPKAPK2
Reactome	TP53 Regulates Metabolic Genes	5/81	0.715934	0.832401	0.278162	SESN1;PRKAG2;SLC38A9;MTOR;TNRC6B
WikiPathways	Translation Factors	3/50	0.718932	0.807768	0.266554	CLUH;EIF2AK1;EIF3H
Reactome	Aquaporin-mediated Transport	3/50	0.718932	0.807768	0.266554	GNG7;PRKAR2A;PRKCA
Reactome	Glycerophospholipid Biosynthesis	8/127	0.720006	0.850356	0.279338	GNPAT;CHKA;GPAM;GPAT4;ETNK1;PLA2G5;GPD1L;AGPAT4
Reactome	GPCR Downstream Signaling	42/619	0.720306	0.919297	0.301602	CAMK2B;DAGLA;FPR1;ITPR3;CXCL13;ADRA1B;ADRA1A;KALRN;CAMKK2;GHRHR;C5;RGS3;CXCR1;GRK5;GRM7;PRKAR2A;GNG7;CPAMD8;GNA12;PDE4A;RGS22;RGS8;RGS6;GHSR;PRKCH;PPAN-P2RY11;OPN3;AVPR1B;EDN3;ARHGEF37;PDE4D;OPRK1;PRKCA;VAV2;PLCB4;GAL;GNAL;PDE10A;MC5R;F2RL1;RGS12;PLCB1
Reactome	RUNX1 Regulates Genes Involved In Megakaryocyte Differentiation And Platelet Function	4/66	0.721344	0.81635	0.266652	SIN3A;THBS1;RUNX1;TNRC6B
WikiPathways	Mitochondrial Complex IV Assembly	2/34	0.722279	0.79104	0.25736	PNKD;HIGD1A
WikiPathways	JAK STAT Signaling In The Regulation Of Beta Cells	2/34	0.722279	0.79104	0.25736	GHR;MTOR
Reactome	Potential Therapeutics For SARS	6/97	0.722467	0.834125	0.27116	ITGA4;BRMS1L;ATP1A4;CHD4;ATP1A2;CHD3
WikiPathways	Cori Cycle	1/17	0.725507	0.791183	0.253878	HK1
WikiPathways	IL 9 Signaling Pathway	1/17	0.725507	0.791183	0.253878	MAP2K1
WikiPathways	Regulation Of Wnt B Catenin Signaling By Small Molecule Compounds	1/17	0.725507	0.791183	0.253878	FZD8
WikiPathways	miR 509 3P Alteration Of YAP1 ECM Axis	1/17	0.725507	0.791183	0.253878	YAP1
WikiPathways	Degradation Pathway Of Sphingolipids Including Diseases	1/17	0.725507	0.791183	0.253878	NEU4
WikiPathways	Glycosaminoglycan Degradation	1/17	0.725507	0.791183	0.253878	NAGLU
WikiPathways	NRXN1 Deletion Syndrome	1/17	0.725507	0.791183	0.253878	GRIA4
WikiPathways	ACE Inhibitor Pathway	1/17	0.725507	0.791183	0.253878	NR3C2
Reactome	Activated Point Mutants Of FGFR2	1/17	0.725507	0.791183	0.253878	FGF1
Reactome	Acyl Chain Remodelling Of PI	1/17	0.725507	0.791183	0.253878	PLA2G5
Reactome	Butyrate Response Factor 1 Binds And Destabilizes mRNA	1/17	0.725507	0.791183	0.253878	MAPKAPK2
Reactome	FOXO-mediated Transcription Of Cell Cycle Genes	1/17	0.725507	0.791183	0.253878	FOXO3
Reactome	Gastrin-CREB Signaling Pathway Via PKC And MAPK	1/17	0.725507	0.791183	0.253878	PRKCA
Reactome	Gastrulation	1/17	0.725507	0.791183	0.253878	TCF7
Reactome	Metabolism Of Folate And Pterines	1/17	0.725507	0.791183	0.253878	MTHFD1L
Reactome	Platelet Sensitization By LDL	1/17	0.725507	0.791183	0.253878	LRP8
Reactome	Purine Catabolism	1/17	0.725507	0.791183	0.253878	NUDT9
Reactome	SHC-mediated cascade:FGFR3	1/17	0.725507	0.791183	0.253878	FGF1
Reactome	Signaling By Cytosolic FGFR1 Fusion Mutants	1/17	0.725507	0.791183	0.253878	CNTRL
Reactome	TNF Receptor Superfamily (TNFSF) Members Mediating Non-Canonical NF-kB Pathway	1/17	0.725507	0.791183	0.253878	BIRC2
Reactome	Translesion Synthesis By POLI	1/17	0.725507	0.791183	0.253878	RPA3
Reactome	Translesion Synthesis By POLK	1/17	0.725507	0.791183	0.253878	RPA3
Reactome	Tristetraprolin (TTP, ZFP36) Binds And Destabilizes mRNA	1/17	0.725507	0.791183	0.253878	MAPKAPK2
Reactome	Vitamin B5 (Pantothenate) Metabolism	1/17	0.725507	0.791183	0.253878	ENPP3
Reactome	Autophagy	8/128	0.728068	0.843223	0.267606	MTMR3;TOMM40;MVB12B;PRKAG2;UBAP1;VDAC1;SLC38A9;MTOR
WikiPathways	Synaptic Vesicle Pathway	3/51	0.731445	0.790897	0.247339	CLTC;ATP1A2;SYN3
WikiPathways	Copper Homeostasis	3/51	0.731445	0.790897	0.247339	JUN;SLC11A2;FOXO3
Reactome	Nonhomologous End-Joining (NHEJ)	3/51	0.731445	0.790897	0.247339	BARD1;BABAM2;HERC2
Reactome	Synthesis Of PIPs At Plasma Membrane	3/51	0.731445	0.790897	0.247339	MTMR3;CLSTN1;PLEKHA8
Reactome	Translocation Of SLC2A4 (GLUT4) To Plasma Membrane	3/51	0.731445	0.790897	0.247339	RALGAPA2;PRKAG2;EXOC6
Reactome	HDR Thru Homologous Recombination (HRR)	4/67	0.732287	0.803349	0.25031	BARD1;EME2;RPA3;SPIDR
Reactome	Sensory Processing Of Sound By Inner Hair Cells Of Cochlea	4/67	0.732287	0.803349	0.25031	EPB41L1;KCNMA1;CACNA1D;BSN
WikiPathways	MicroRNAs In Cardiomyocyte Hypertrophy	5/83	0.735775	0.81097	0.248831	HDAC4;MAP2K1;IGF1;MTOR;IGF1R
WikiPathways	Ebola Virus Infection In Host	8/129	0.735971	0.836209	0.256352	ITGA4;CAV2;CLTC;ITGA1;IQGAP1;MERTK;IGF1R;VAV2
WikiPathways	P38 MAPK Signaling Pathway	2/35	0.737114	0.767027	0.233953	MYC;MAPKAPK2
Reactome	Gene And Protein Expression By JAK-STAT Signaling After Interleukin-12 Stimulation	2/35	0.737114	0.767027	0.233953	HSPA9;MTAP
Reactome	Impaired BRCA2 Binding To RAD51	2/35	0.737114	0.767027	0.233953	BARD1;RPA3
Reactome	N-glycan Trimming In ER And Calnexin/Calreticulin Cycle	2/35	0.737114	0.767027	0.233953	EDEM3;CANX
Reactome	NEP/NS2 Interacts With Cellular Export Machinery	2/35	0.737114	0.767027	0.233953	NUP214;NUP210
Reactome	Negative Regulators Of DDX58/IFIH1 Signaling	2/35	0.737114	0.767027	0.233953	PDZD2;TNFAIP3
Reactome	RHOBTB GTPase Cycle	2/35	0.737114	0.767027	0.233953	TMOD3;RHOBTB2
Reactome	RUNX1 Interacts With Co-Factors Whose Precise Effect On RUNX1 Targets Is Not Known	2/35	0.737114	0.767027	0.233953	ARID1B;RUNX1
Reactome	Rev-mediated Nuclear Export Of HIV RNA	2/35	0.737114	0.767027	0.233953	NUP214;NUP210
Reactome	SUMOylation Of SUMOylation Proteins	2/35	0.737114	0.767027	0.233953	NUP214;NUP210
Reactome	Transport Of SLBP Independent Mature mRNA	2/35	0.737114	0.767027	0.233953	NUP214;NUP210
WikiPathways	RAC1 PAK1 P38 MMP2 Pathway	4/68	0.742903	0.790753	0.235004	YAP1;MAPK9;MYC;NOS1
WikiPathways	Melanoma	4/68	0.742903	0.790753	0.235004	MAP2K1;NF1;ETS1;VCL
Reactome	Signaling By Interleukins	30/453	0.7434	0.895823	0.26563	CD86;IRS1;CLSTN1;FPR1;IL20RA;F13A1;RORA;FASLG;FOXO3;IL22RA2;PSMD8;MAPK9;MYC;PTK2B;MEF2A;HSPA9;JUN;MAP2K1;PRKCA;TNFRSF1B;BATF;MAPK10;HCK;MTAP;BCL6;MAPKAPK2;IL2RB;CANX;PTPN9;BCL2L1
WikiPathways	8P23 1 Copy Number Variation Syndrome	3/52	0.743515	0.774714	0.229599	RP1L1;HEPACAM2;MTMR7
Reactome	Formation Of TC-NER Pre-Incision Complex	3/52	0.743515	0.774714	0.229599	ERCC6;PRPF19;COPS8
Reactome	SARS-CoV-1 Infection	3/52	0.743515	0.774714	0.229599	CANX;ST3GAL4;ST3GAL1
Reactome	Signaling By PDGF	3/52	0.743515	0.774714	0.229599	PDGFRA;PDGFA;THBS1
Reactome	Degradation Of Beta-Catenin By Destruction Complex	5/84	0.745308	0.800661	0.23536	PSMD8;TCF7L1;TLE1;MYC;TCF7
WikiPathways	Interactions Between LOXL4 And Oxidative Stress Pathway	1/18	0.745617	0.744602	0.218573	EXOC6
WikiPathways	MYD88 Distinct Input Output Pathway	1/18	0.745617	0.744602	0.218573	JUN
WikiPathways	Fatty Acid Transporters	1/18	0.745617	0.744602	0.218573	ACSL1
WikiPathways	Congenital Generalized Lipodystrophy	1/18	0.745617	0.744602	0.218573	IRS1
WikiPathways	Cholesterol Synthesis Disorders	1/18	0.745617	0.744602	0.218573	DHCR24
Reactome	Activation Of SMO	1/18	0.745617	0.744602	0.218573	BOC
Reactome	Acyl Chain Remodelling Of PG	1/18	0.745617	0.744602	0.218573	PLA2G5
Reactome	G Beta:Gamma Signaling Thru BTK	1/18	0.745617	0.744602	0.218573	GNG7
Reactome	Lewis Blood Group Biosynthesis	1/18	0.745617	0.744602	0.218573	ST3GAL4
Reactome	Metabolism Of Angiotensinogen To Angiotensins	1/18	0.745617	0.744602	0.218573	ANPEP
Reactome	Metabolism Of Amine-Derived Hormones	1/18	0.745617	0.744602	0.218573	DUOX1
Reactome	Norepinephrine Neurotransmitter Release Cycle	1/18	0.745617	0.744602	0.218573	SLC22A2
Reactome	PI-3K cascade:FGFR3	1/18	0.745617	0.744602	0.218573	FGF1
Reactome	Phospholipase C-mediated Cascade; FGFR2	1/18	0.745617	0.744602	0.218573	FGF1
Reactome	Serotonin Neurotransmitter Release Cycle	1/18	0.745617	0.744602	0.218573	SYN3
Reactome	TP53 Regulates Transcription Of Genes Involved In G2 Cell Cycle Arrest	1/18	0.745617	0.744602	0.218573	AURKA
Reactome	Disorders Of Transmembrane Transporters	11/176	0.74895	0.8429	0.243668	PSMD8;NUP214;SLC34A2;SLC35A3;NUP210;AVPR1B;SLC11A2;SLC9A9;SLC26A3;SLC24A5;SLC6A3
WikiPathways	Vitamin D Sensitive Calcium Signaling In Depression	2/36	0.751267	0.744427	0.212901	ITPR3;ATP2B2
Reactome	Activation Of ATR In Response To Replication Stress	2/36	0.751267	0.744427	0.212901	MCM8;RPA3
Reactome	Export Of Viral Ribonucleoproteins From Nucleus	2/36	0.751267	0.744427	0.212901	NUP214;NUP210
Reactome	Nuclear Pore Complex (NPC) Disassembly	2/36	0.751267	0.744427	0.212901	NUP214;NUP210
Reactome	Regulation Of TP53 Degradation	2/36	0.751267	0.744427	0.212901	RFFL;MTOR
Reactome	SMAD2/SMAD3:SMAD4 Heterotrimer Regulates Transcription	2/36	0.751267	0.744427	0.212901	WWTR1;MYC
Reactome	Signaling By FGFR1 In Disease	2/36	0.751267	0.744427	0.212901	CNTRL;FGF1
Reactome	Transport Of SLBP Dependant Mature mRNA	2/36	0.751267	0.744427	0.212901	NUP214;NUP210
WikiPathways	Sterol Regulatory Element Binding Proteins SREBP Signaling	4/69	0.753196	0.778546	0.220663	GPAM;PRKAG2;KPNB1;MTOR
Reactome	Glycolysis	4/69	0.753196	0.778546	0.220663	NUP214;NUP210;PRKCA;HOOK3
Reactome	RHO GTPase Cycle	29/441	0.753671	0.889002	0.251409	DOCK5;DOCK3;DOCK8;CLTC;IQGAP1;RASAL2;IQGAP2;ARHGAP6;KALRN;RHOBTB2;GOLGA3;DOCK11;GJA1;ARHGAP42;WDR91;PTK2B;RHPN2;PLEKHG3;ANKRD26;JAG1;HOMER2;TMOD3;MACO1;TEX2;WDR11;VAV2;FILIP1;DOCK2;DOCK1
Reactome	Epigenetic Regulation Of Gene Expression	7/116	0.75376	0.812207	0.229595	SIN3A;DNMT3A;CHD4;CHD3;ERCC6;TTF1;PHF19
Reactome	Transcriptional Regulation By TP53	23/354	0.754343	0.877863	0.247477	BARD1;JUN;CRADD;APAF1;EHMT1;PRKAG2;TNFRSF10B;CHD4;PRDM1;CHD3;SUPT5H;MTOR;AURKA;PDZD2;BCL6;RPA3;SESN1;CNOT3;CASP2;SLC38A9;RFFL;BANP;TNRC6B
Reactome	Nuclear Envelope Breakdown	3/53	0.755149	0.759179	0.213208	NUP214;NUP210;PRKCA
Reactome	Sensory Processing Of Sound By Outer Hair Cells Of Cochlea	3/53	0.755149	0.759179	0.213208	EPB41L1;KCNMA1;KCNN2
Reactome	TRAF6 Mediated Induction Of NFkB And MAP Kinases Upon TLR7/8 Or 9 Activation	6/101	0.757639	0.79883	0.221714	MEF2A;MAPK10;MAPK9;MAP2K1;JUN;MAPKAPK2
Reactome	Asparagine N-linked Glycosylation	18/282	0.760615	0.861562	0.235748	EDEM3;COG7;SERPINA1;B4GALT1;COG5;LMAN1L;ANK3;NEU4;FUT8;DOLPP1;CANX;PPP6R3;ST3GAL4;ST8SIA6;TMED7;ST3GAL1;CNIH3;SEC22C
Reactome	Apoptosis	11/178	0.761825	0.832714	0.22653	PSMD8;AVEN;DBNL;APAF1;TNFSF10;PKP1;TNFRSF10B;FASLG;KPNB1;BIRC2;BCL2L1
WikiPathways	Overview Of Nanoparticle Effects	1/19	0.764255	0.703197	0.189057	NFRKB
WikiPathways	Mitochondrial Gene Expression	1/19	0.764255	0.703197	0.189057	PPARGC1A
WikiPathways	Host Pathogen Interaction Of Human Coronaviruses Autophagy	1/19	0.764255	0.703197	0.189057	MTOR
Reactome	Aflatoxin Activation And Detoxification	1/19	0.764255	0.703197	0.189057	MGST3
Reactome	FRS-mediated FGFR3 Signaling	1/19	0.764255	0.703197	0.189057	FGF1
Reactome	Initiation Of Nuclear Envelope (NE) Reformation	1/19	0.764255	0.703197	0.189057	KPNB1
Reactome	Prostacyclin Signaling Thru Prostacyclin Receptor	1/19	0.764255	0.703197	0.189057	GNG7
Reactome	RAS Processing	1/19	0.764255	0.703197	0.189057	BCL2L1
Reactome	RHO GTPases Activate ROCKs	1/19	0.764255	0.703197	0.189057	PPP1R12B
Reactome	RHO GTPases Activate CIT	1/19	0.764255	0.703197	0.189057	PPP1R12B
Reactome	Ras Activation Upon Ca2+ Influx Thru NMDA Receptor	1/19	0.764255	0.703197	0.189057	CAMK2B
Reactome	Regulation Of TP53 Activity Thru Methylation	1/19	0.764255	0.703197	0.189057	EHMT1
Reactome	SHC-mediated cascade:FGFR4	1/19	0.764255	0.703197	0.189057	FGF1
Reactome	Signaling By FGFR2 IIIa TM	1/19	0.764255	0.703197	0.189057	FGF1
Reactome	Signaling To RAS	1/19	0.764255	0.703197	0.189057	MAPKAPK2
Reactome	TICAM1, RIP1-mediated IKK Complex Recruitment	1/19	0.764255	0.703197	0.189057	BIRC2
Reactome	Transcription Of E2F Targets Under Negative Control By DREAM Complex	1/19	0.764255	0.703197	0.189057	MYC
Reactome	Activated TAK1 Mediates P38 MAPK Activation	1/19	0.764255	0.703197	0.189057	MAPKAPK2
Reactome	PIP3 Activates AKT Signaling	17/268	0.76456	0.855858	0.229759	CD86;PDGFRA;JUN;IRS1;CLSTN1;PDGFA;CHD4;CHD3;FGF1;FOXO3;MTOR;PSMD8;BTC;KITLG;NRG3;SLC38A9;TNRC6B
WikiPathways	Photodynamic Therapy Induced HIF 1 Survival Signaling	2/37	0.764759	0.723119	0.193937	HK1;BCL2L1
WikiPathways	Serotonin HTR1 Group And FOS Pathway	2/37	0.764759	0.723119	0.193937	MAP2K1;MAPKAPK2
Reactome	Cooperation Of PDCL (PhLP1) And TRiC/CCT In G-protein Beta Folding	2/37	0.764759	0.723119	0.193937	GNG7;RGS6
Reactome	DNA Damage Recognition In GG-NER	2/37	0.764759	0.723119	0.193937	COPS8;NFRKB
Reactome	Formation Of Fibrin Clot (Clotting Cascade)	2/37	0.764759	0.723119	0.193937	PROCR;F13A1
Reactome	HDR Thru Single Strand Annealing (SSA)	2/37	0.764759	0.723119	0.193937	BARD1;RPA3
Reactome	NCAM1 Interactions	2/37	0.764759	0.723119	0.193937	CACNA1D;GFRA2
Reactome	RHOV GTPase Cycle	2/37	0.764759	0.723119	0.193937	CLTC;IQGAP1
Reactome	Triglyceride Metabolism	2/37	0.764759	0.723119	0.193937	GPAM;PRKCA
WikiPathways	Toll Like Receptor Signaling Pathway	6/102	0.7659	0.790466	0.21082	CD86;MAPK10;MAPK9;MAP2K1;JUN;TICAM2
Reactome	MyD88 Dependent Cascade Initiated On Endosome	6/102	0.7659	0.790466	0.21082	MEF2A;MAPK10;MAPK9;MAP2K1;JUN;MAPKAPK2
Reactome	Signaling By GPCR	46/689	0.765915	0.902722	0.240741	CAMK2B;DAGLA;FPR1;ITPR3;CXCL13;ADRA1B;ADRA1A;KALRN;CAMKK2;GHRHR;C5;RGS3;CXCR1;GRK5;GRM7;PRKAR2A;GNG7;CPAMD8;GNA12;PDE4A;RGS22;RGS8;WNT2;RGS6;WNT10B;GHSR;PRKCH;PPAN-P2RY11;OPN3;AVPR1B;EDN3;ARHGEF37;PDE4D;WNT9B;FZD8;OPRK1;PRKCA;VAV2;PLCB4;GAL;GNAL;PDE10A;MC5R;F2RL1;RGS12;PLCB1
Reactome	Interleukin-12 Family Signaling	3/54	0.766353	0.744253	0.198055	HSPA9;MTAP;CANX
WikiPathways	Androgen Receptor Signaling Pathway	5/87	0.772375	0.771243	0.1992	NCOR2;JUN;NCOR1;SIN3A;ETV5
Reactome	Regulation Of PLK1 Activity At G2/M Transition	5/87	0.772375	0.771243	0.1992	CNTRL;PRKCA;PPP1R12B;SDCCAG8;AURKA
WikiPathways	Leptin Signaling Pathway	4/71	0.772824	0.755224	0.194624	MAP2K1;IRS1;LEPR;MTOR
Reactome	Diseases Of Programmed Cell Death	4/71	0.772824	0.755224	0.194624	JUN;DNMT3A;FASLG;FOXO3
Reactome	Plasma Lipoprotein Assembly, Remodeling, And Clearance	4/71	0.772824	0.755224	0.194624	NCEH1;SOAT1;CLTC;PRKCA
Reactome	Toll Like Receptor 7/8 (TLR7/8) Cascade	6/103	0.773951	0.782275	0.200455	MEF2A;MAPK10;MAPK9;MAP2K1;JUN;MAPKAPK2
Reactome	Estrogen-dependent Gene Expression	7/119	0.776669	0.790323	0.199747	KANK1;JUN;KDM4B;GPAM;MYC;RUNX1;TNRC6B
Reactome	Intrinsic Pathway For Apoptosis	3/55	0.777136	0.7299	0.184037	AVEN;APAF1;BCL2L1
Reactome	Regulation Of Cholesterol Biosynthesis By SREBP (SREBF)	3/55	0.777136	0.7299	0.184037	GPAM;TBL1XR1;KPNB1
WikiPathways	Regulation Of Actin Cytoskeleton	9/150	0.777323	0.806975	0.203277	PDGFRA;MAP2K1;ITGA1;GNA12;PDGFA;IQGAP1;FGF1;DOCK1;VCL
Reactome	Fanconi Anemia Pathway	2/38	0.77761	0.702994	0.176825	EME2;RPA3
Reactome	HSP90 Chaperone Cycle For Steroid Hormone Receptors (SHR) In Presence Of Ligand	2/38	0.77761	0.702994	0.176825	NR3C2;FKBP5
Reactome	Resolution Of Abasic Sites (AP Sites)	2/38	0.77761	0.702994	0.176825	RPA3;LRIG1
Reactome	Intra-Golgi And Retrograde Golgi-to-ER Traffic	11/181	0.78027	0.817886	0.20293	GOLGA4;KIF18A;COG7;COG5;GALNT2;ZW10;KIF26B;STX18;NAA38;TMED7;IGF2R
WikiPathways	Bardet Biedl Syndrome	5/88	0.780893	0.76191	0.188433	INVS;PKHD1;PKD2;GLI3;SDCCAG8
Reactome	Regulation Of mRNA Stability By Proteins That Bind AU-rich Elements	5/88	0.780893	0.76191	0.188433	PSMD8;NUP214;MAPKAPK2;HNRNPD;PRKCA
WikiPathways	Hereditary Leiomyomatosis And Renal Cell Carcinoma Pathway	1/20	0.781528	0.666151	0.164209	SLC11A2
WikiPathways	Pyrimidine Metabolism And Related Diseases	1/20	0.781528	0.666151	0.164209	DHODH
WikiPathways	Lipid Metabolism In Senescent Cells	1/20	0.781528	0.666151	0.164209	PLA2G5
WikiPathways	Ether Lipid Biosynthesis	1/20	0.781528	0.666151	0.164209	GNPAT
Reactome	CD209 (DC-SIGN) Signaling	1/20	0.781528	0.666151	0.164209	PRKCA
Reactome	Conversion From APC/C:Cdc20 To APC/C:Cdh1 In Late Anaphase	1/20	0.781528	0.666151	0.164209	CDC14A
Reactome	Diseases Associated With N-glycosylation Of Proteins	1/20	0.781528	0.666151	0.164209	B4GALT1
Reactome	FGFR2 Ligand Binding And Activation	1/20	0.781528	0.666151	0.164209	FGF1
Reactome	G Beta:Gamma Signaling Thru CDC42	1/20	0.781528	0.666151	0.164209	GNG7
Reactome	NOTCH4 Intracellular Domain Regulates Transcription	1/20	0.781528	0.666151	0.164209	MAML2
Reactome	PI-3K cascade:FGFR4	1/20	0.781528	0.666151	0.164209	FGF1
Reactome	Phosphorylation Of CD3 And TCR Zeta Chains	1/20	0.781528	0.666151	0.164209	PTPRJ
Reactome	Processing Of Intronless Pre-mRNAs	1/20	0.781528	0.666151	0.164209	PCF11
Reactome	Receptor-type Tyrosine-Protein Phosphatases	1/20	0.781528	0.666151	0.164209	PTPRS
Reactome	Regulation Of FZD By Ubiquitination	1/20	0.781528	0.666151	0.164209	FZD8
Reactome	SHC-mediated cascade:FGFR1	1/20	0.781528	0.666151	0.164209	FGF1
Reactome	Sema4D Induced Cell Migration And Growth-Cone Collapse	1/20	0.781528	0.666151	0.164209	SEMA4D
WikiPathways	7Q11 23 Copy Number Variation Syndrome	6/104	0.781793	0.77425	0.190594	MYC;CLTC;ATP5MC3;ERCC6;WNT2;FBN1
Reactome	AURKA Activation By TPX2	4/72	0.782168	0.744077	0.18281	CNTRL;PRKCA;SDCCAG8;AURKA
WikiPathways	Cell Cycle	7/120	0.783945	0.783286	0.190665	WEE1;MYC;TTK;CDC14A;MAD1L1;CDC14B;ATR
Reactome	Cellular Response To Chemical Stress	11/182	0.786188	0.813059	0.195589	PSMD8;NCOR2;ABCC1;NPLOC4;NCOR1;TBL1XR1;SIN3A;MYC;SESN1;IDH1;GPX7
WikiPathways	11P11 2 Copy Number Variation Syndrome	3/56	0.787506	0.71609	0.171063	IGSF8;ITGA4;GLI3
WikiPathways	Pancreatic Adenocarcinoma Pathway	5/89	0.789163	0.752799	0.17825	MAPK10;MAPK9;MAP2K1;MTOR;BCL2L1
Reactome	NGF-stimulated Transcription	2/39	0.789841	0.683958	0.161362	ID1;CHD4
Reactome	Ovarian Tumor Domain Proteases	2/39	0.789841	0.683958	0.161362	TNFAIP3;YOD1
Reactome	SUMOylation Of Ubiquitinylation Proteins	2/39	0.789841	0.683958	0.161362	NUP214;NUP210
Reactome	Transcriptional Regulation By VENTX	2/39	0.789841	0.683958	0.161362	EHMT1;TNRC6B
Reactome	HIV Infection	14/229	0.794496	0.822755	0.189272	NUP214;NUP210;SGIP1;NEDD4L;SUPT5H;PSMD8;HCK;PACS1;MVB12B;LRIG1;UBAP1;DOCK2;KPNB1;AP1M1
Reactome	Cellular Response To Starvation	9/153	0.796455	0.790034	0.1798	ATP6V0E1;SESN1;SH3BP4;SLC38A9;CASTOR1;ATP6V0D1;FNIP2;MTOR;ATP6V1C2
Reactome	HATs Acetylate Histones	6/106	0.796855	0.758683	0.172284	YEATS2;TRRAP;KAT6B;ATXN7;JADE1;ELP3
Reactome	Toll Like Receptor 9 (TLR9) Cascade	6/106	0.796855	0.758683	0.172284	MEF2A;MAPK10;MAPK9;MAP2K1;JUN;MAPKAPK2
Reactome	Regulation Of TP53 Activity Thru Phosphorylation	5/90	0.797187	0.743902	0.168618	BARD1;PDZD2;RPA3;PRKAG2;AURKA
WikiPathways	Proximal Tubule Transport	3/57	0.797472	0.702791	0.159047	ATP6V0E1;SLC22A2;ATP1A1
WikiPathways	N Glycan Biosynthesis	3/57	0.797472	0.702791	0.159047	FUT8;B4GALT1;DOLPP1
Reactome	NRAGE Signals Death Thru JNK	3/57	0.797472	0.702791	0.159047	ARHGEF37;KALRN;VAV2
WikiPathways	Cell Differentiation Expanded Index	1/21	0.797536	0.632809	0.14316	MEF2A
WikiPathways	Metabolism Of Sphingolipids In ER And Golgi Apparatus	1/21	0.797536	0.632809	0.14316	B4GALT1
WikiPathways	Urea Cycle And Associated Pathways	1/21	0.797536	0.632809	0.14316	ARG1
WikiPathways	FOXA2 Pathway	1/21	0.797536	0.632809	0.14316	IRS1
WikiPathways	Glycosphingolipid Metabolism	1/21	0.797536	0.632809	0.14316	NEU4
WikiPathways	7Q11 23 Distal Copy Number Variation	1/21	0.797536	0.632809	0.14316	SRRM3
Reactome	Azathioprine ADME	1/21	0.797536	0.632809	0.14316	VAV2
Reactome	CTLA4 Inhibitory Signaling	1/21	0.797536	0.632809	0.14316	CD86
Reactome	Cellular Hexose Transport	1/21	0.797536	0.632809	0.14316	SLC2A7
Reactome	Cobalamin (Cbl, Vitamin B12) Transport And Metabolism	1/21	0.797536	0.632809	0.14316	ABCC1
Reactome	Defects In Vitamin And Cofactor Metabolism	1/21	0.797536	0.632809	0.14316	MCCC1
Reactome	ER Quality Control Compartment (ERQC)	1/21	0.797536	0.632809	0.14316	EDEM3
Reactome	FRS-mediated FGFR4 Signaling	1/21	0.797536	0.632809	0.14316	FGF1
Reactome	HS-GAG Degradation	1/21	0.797536	0.632809	0.14316	NAGLU
Reactome	Inflammasomes	1/21	0.797536	0.632809	0.14316	BCL2L1
Reactome	Interleukin-37 Signaling	1/21	0.797536	0.632809	0.14316	PTPN9
Reactome	Mitochondrial tRNA Aminoacylation	1/21	0.797536	0.632809	0.14316	LARS2
Reactome	Negative Regulation Of NMDA Receptor-Mediated Neuronal Transmission	1/21	0.797536	0.632809	0.14316	CAMK2B
Reactome	PI-3K cascade:FGFR1	1/21	0.797536	0.632809	0.14316	FGF1
Reactome	RHO GTPases Activate PAKs	1/21	0.797536	0.632809	0.14316	PPP1R12B
Reactome	Signaling By FGFR3 In Disease	1/21	0.797536	0.632809	0.14316	FGF1
Reactome	Synthesis, Secretion, And Inactivation Of Glucagon-like Peptide-1 (GLP-1)	1/21	0.797536	0.632809	0.14316	SEC11A
Reactome	TP53 Regulates Transcription Of Additional Cell Cycle Genes With Uncertain Roles In P53 Pathway	1/21	0.797536	0.632809	0.14316	CNOT3
Reactome	VxPx Cargo-Targeting To Cilium	1/21	0.797536	0.632809	0.14316	EXOC6
WikiPathways	Burn Wound Healing	4/74	0.799935	0.72274	0.161334	F13A1;INHBA;S100A11;FBN1
WikiPathways	Extrafollicular And Follicular B Cell Activation By SARS CoV 2	4/74	0.799935	0.72274	0.161334	BCL6;PRDM1;CXCL13;ETS1
Reactome	Cell Death Signaling Via NRAGE, NRIF And NADE	4/74	0.799935	0.72274	0.161334	ARHGEF37;CASP2;KALRN;VAV2
Reactome	Formation Of Cornified Envelope	4/74	0.799935	0.72274	0.161334	SPINK5;PKP2;PKP1;TGM5
Reactome	Positive Epigenetic Regulation Of rRNA Expression	4/74	0.799935	0.72274	0.161334	CHD4;CHD3;ERCC6;TTF1
WikiPathways	Microglia Pathogen Phagocytosis Pathway	2/40	0.801475	0.665923	0.14737	HCK;VAV2
WikiPathways	Neural Crest Cell Migration During Development	2/40	0.801475	0.665923	0.14737	ARF1;JUN
Reactome	Amine Ligand-Binding Receptors	2/40	0.801475	0.665923	0.14737	ADRA1B;ADRA1A
Reactome	Presynaptic Phase Of Homologous DNA Pairing And Strand Exchange	2/40	0.801475	0.665923	0.14737	BARD1;RPA3
Reactome	Interferon Signaling	12/200	0.801581	0.806576	0.17839	NUP214;CAMK2B;CIITA;PPM1B;PDZD2;NUP210;SGIP1;TRIM2;TRIM35;TRIM48;IRF6;KPNB1
Reactome	Phase II - Conjugation Of Compounds	6/107	0.804079	0.751131	0.16379	GSTK1;NNMT;GLYATL1;GSTO2;MGST3;ACSM2B
Reactome	Metabolism Of Lipids	48/732	0.809285	0.884726	0.187212	ASAH1;TNFAIP8;MTMR3;ACSM3;CLSTN1;AKR1D1;PRKAG2;RORA;PLA2G5;MTMR7;AGPAT4;NEU4;ACOXL;SPTLC1;GPAT4;SIN3A;OXCT1;SLC25A20;ARSG;ENPP6;PPARGC1A;OSBPL9;CYP2J2;CDK19;ABCC1;CHKA;ACSL1;PRKCA;DHCR24;MED27;MED26;MED13L;PLEKHA8;NCOR2;GNPAT;NCOR1;AMACR;SOAT1;GPAM;TBL1XR1;THRAP3;ETNK1;MAPKAPK2;PRKD1;GPD1L;CRAT;CSNK1G2;KPNB1
WikiPathways	Thermogenesis	6/108	0.811103	0.743726	0.155707	ACSL1;PRKAG2;SLC25A20;PPARGC1A;ARID1B;MTOR
Reactome	Nucleotide Excision Repair	6/108	0.811103	0.743726	0.155707	RPA3;LRIG1;ERCC6;COPS8;PRPF19;NFRKB
WikiPathways	Fatty Acid Biosynthesis	1/22	0.812372	0.602643	0.125228	ACSL1
WikiPathways	Methionine De Novo And Salvage Pathway	1/22	0.812372	0.602643	0.125228	MTAP
WikiPathways	NAD Biosynthetic Pathways	1/22	0.812372	0.602643	0.125228	NAMPT
WikiPathways	NAD Metabolism In Oncogene Induced Senescence And Mitochondrial Dysfunction Associated Senescence	1/22	0.812372	0.602643	0.125228	NAMPT
WikiPathways	Progeria Associated Lipodystrophy	1/22	0.812372	0.602643	0.125228	FBN1
Reactome	ADP Signaling Thru P2Y Purinoceptor 12	1/22	0.812372	0.602643	0.125228	GNG7
Reactome	Acyl Chain Remodelling Of PS	1/22	0.812372	0.602643	0.125228	PLA2G5
Reactome	Blood Group Systems Biosynthesis	1/22	0.812372	0.602643	0.125228	ST3GAL4
Reactome	E2F Mediated Regulation Of DNA Replication	1/22	0.812372	0.602643	0.125228	MCM8
Reactome	ERK/MAPK Targets	1/22	0.812372	0.602643	0.125228	MEF2A
Reactome	FRS-mediated FGFR1 Signaling	1/22	0.812372	0.602643	0.125228	FGF1
Reactome	Insertion Of Tail-Anchored Proteins Into Endoplasmic Reticulum Membrane	1/22	0.812372	0.602643	0.125228	CYB5A
Reactome	Laminin Interactions	1/22	0.812372	0.602643	0.125228	ITGA1
Reactome	RA Biosynthesis Pathway	1/22	0.812372	0.602643	0.125228	ALDH1A3
Reactome	Response Of Mtb To Phagocytosis	1/22	0.812372	0.602643	0.125228	KPNB1
Reactome	SHC-mediated cascade:FGFR2	1/22	0.812372	0.602643	0.125228	FGF1
Reactome	Signaling By NODAL	1/22	0.812372	0.602643	0.125228	FOXO3
Reactome	Defective Homologous Recombination Repair (HRR) Due To BRCA2 Loss Of Function	2/41	0.812533	0.648813	0.134693	BARD1;RPA3
Reactome	Arachidonic Acid Metabolism	3/59	0.816232	0.677618	0.137595	CYP2J2;ABCC1;MAPKAPK2
Reactome	GABA Receptor Activation	3/59	0.816232	0.677618	0.137595	GNAL;GNG7;GABRG3
Reactome	GLI3 Is Processed To GLI3R By Proteasome	3/59	0.816232	0.677618	0.137595	PSMD8;PRKCA;GLI3
Reactome	RHOQ GTPase Cycle	3/59	0.816232	0.677618	0.137595	PLEKHG3;GJA1;IQGAP1
WikiPathways	Joubert Syndrome	4/76	0.816511	0.702588	0.142425	INVS;NIN;CEP120;MTOR
Reactome	Protein Ubiquitination	4/76	0.816511	0.702588	0.142425	RNF144A;UBE2H;UBE2R2;PEX10
WikiPathways	Corticotropin Releasing Hormone Signaling Pathway	5/93	0.81982	0.718425	0.142729	MAPK9;GJA1;MAP2K1;KRT1;PRKCA
Reactome	Oxidative Stress Induced Senescence	5/93	0.81982	0.718425	0.142729	MAPK10;MAPK9;JUN;MAPKAPK2;TNRC6B
Reactome	Cellular Responses To Stress	47/722	0.821666	0.877667	0.172393	CAMK2B;FKBP14;CRTC1;EHMT1;RORA;LIMD1;HIGD1A;ETS1;NR3C2;PSMD8;MAPK9;HSPH1;SIN3A;MYC;SESN1;SSR1;DNAJB9;SH3BP4;SLC38A9;PPARGC1A;FNIP2;ATP6V1C2;NUP214;HSPA9;JUN;ABCC1;ATP6V0E1;NUP210;EIF2AK1;IDH1;GPX7;CASTOR1;TERF2;MTOR;PDIA5;NCOR2;MAPK10;DCSTAMP;NPLOC4;NCOR1;TBL1XR1;RPA3;MAPKAPK2;ID1;ATP6V0D1;FKBP5;TNRC6B
Reactome	Fatty Acid Metabolism	10/173	0.822057	0.775226	0.151902	CYP2J2;ACOXL;ABCC1;AMACR;ACSM3;ACSL1;MAPKAPK2;PRKAG2;SLC25A20;CRAT
WikiPathways	Inflammatory Bowel Disease Signaling	2/42	0.823037	0.632558	0.123193	JUN;RORA
Reactome	Activation Of GABAB Receptors	2/42	0.823037	0.632558	0.123193	GNAL;GNG7
Reactome	Activation Of Gene Expression By SREBF (SREBP)	2/42	0.823037	0.632558	0.123193	GPAM;TBL1XR1
Reactome	Intra-Golgi Traffic	2/42	0.823037	0.632558	0.123193	COG7;COG5
Reactome	Kinesins	2/42	0.823037	0.632558	0.123193	KIF18A;KIF26B
Reactome	PRC2 Methylates Histones And DNA	2/42	0.823037	0.632558	0.123193	DNMT3A;PHF19
Reactome	Transport Of Mature mRNA Derived From An Intronless Transcript	2/42	0.823037	0.632558	0.123193	NUP214;NUP210
Reactome	tRNA Aminoacylation	2/42	0.823037	0.632558	0.123193	AIMP1;LARS2
Reactome	tRNA Modification In Nucleus And Cytosol	2/42	0.823037	0.632558	0.123193	FTSJ1;TRIT1
Reactome	Clathrin-mediated Endocytosis	8/142	0.824372	0.754551	0.145729	BTC;SGIP1;CLTC;PACSIN3;STON2;COPS8;IGF2R;EPN2
WikiPathways	2Q13 Copy Number Variation Syndrome	3/60	0.825045	0.665694	0.128024	ACOXL;CXCL13;MERTK
Reactome	FCGR3A-mediated Phagocytosis	3/60	0.825045	0.665694	0.128024	HCK;DOCK1;VAV2
WikiPathways	Eicosanoid Synthesis	1/23	0.826121	0.575219	0.109875	PLA2G5
WikiPathways	Ebstein Barr Virus LMP1 Signaling	1/23	0.826121	0.575219	0.109875	TRAF1
WikiPathways	Photodynamic Therapy Induced NFE2L2 NRF2 Survival Signaling	1/23	0.826121	0.575219	0.109875	JUN
WikiPathways	NRF2 ARE Regulation	1/23	0.826121	0.575219	0.109875	PRKCA
WikiPathways	DNA Mismatch Repair	1/23	0.826121	0.575219	0.109875	RPA3
WikiPathways	Complement Activation	1/23	0.826121	0.575219	0.109875	C5
Reactome	Abortive Elongation Of HIV-1 Transcript In Absence Of Tat	1/23	0.826121	0.575219	0.109875	SUPT5H
Reactome	Digestion	1/23	0.826121	0.575219	0.109875	PNLIP
Reactome	Glutamate Neurotransmitter Release Cycle	1/23	0.826121	0.575219	0.109875	SLC1A2
Reactome	IKK Complex Recruitment Mediated By RIP1	1/23	0.826121	0.575219	0.109875	BIRC2
Reactome	Long-term Potentiation	1/23	0.826121	0.575219	0.109875	CAMK2B
Reactome	Miscellaneous Transport And Binding Events	1/23	0.826121	0.575219	0.109875	ANKH
Reactome	PI-3K cascade:FGFR2	1/23	0.826121	0.575219	0.109875	FGF1
Reactome	Signaling By NTRK2 (TRKB)	1/23	0.826121	0.575219	0.109875	DOCK3
Reactome	Triglyceride Catabolism	1/23	0.826121	0.575219	0.109875	PRKCA
Reactome	RNA Polymerase I Promoter Clearance	4/78	0.831941	0.683525	0.125764	CHD4;CHD3;ERCC6;TTF1
WikiPathways	Neural Crest Cell Migration In Cancer	2/43	0.83301	0.617097	0.11275	ARF1;JUN
WikiPathways	Cholesterol Biosynthesis Pathway In Hepatocytes	2/43	0.83301	0.617097	0.11275	ACSL1;DHCR24
WikiPathways	Vitamin A And Carotenoid Metabolism	2/43	0.83301	0.617097	0.11275	ALDH1A3;RARB
Reactome	DAP12 Interactions	2/43	0.83301	0.617097	0.11275	GRAP2;VAV2
Reactome	Homologous DNA Pairing And Strand Exchange	2/43	0.83301	0.617097	0.11275	BARD1;RPA3
Reactome	RND2 GTPase Cycle	2/43	0.83301	0.617097	0.11275	GOLGA3;ANKRD26
Reactome	Transport Of Mature mRNAs Derived From Intronless Transcripts	2/43	0.83301	0.617097	0.11275	NUP214;NUP210
Reactome	Transport Of Vitamins, Nucleosides, And Related Molecules	2/43	0.83301	0.617097	0.11275	SLCO1C1;SLC35A3
WikiPathways	Modulators Of TCR Signaling And T Cell Activation	3/61	0.833494	0.654181	0.119145	GRAP2;TNFAIP3;RPRD1B
Reactome	Selective Autophagy	3/61	0.833494	0.654181	0.119145	TOMM40;PRKAG2;VDAC1
Reactome	P75 NTR Receptor-Mediated Signaling	5/95	0.833747	0.702384	0.127711	ARHGEF37;CASP2;SORCS3;KALRN;VAV2
Reactome	Golgi-to-ER Retrograde Transport	6/112	0.837235	0.715506	0.12711	KIF18A;GALNT2;ZW10;KIF26B;STX18;TMED7
Reactome	MyD88:MAL(TIRAP) Cascade Initiated On Plasma Membrane	6/112	0.837235	0.715506	0.12711	MEF2A;MAPK10;MAPK9;MAP2K1;JUN;MAPKAPK2
WikiPathways	Physiological And Pathological Hypertrophy Of The Heart	1/24	0.838863	0.55018	0.0966706	JUN
WikiPathways	Angiogenesis	1/24	0.838863	0.55018	0.0966706	PDGFRA
WikiPathways	Kallmann Syndrome	1/24	0.838863	0.55018	0.0966706	CHD7
Reactome	Cytosolic tRNA Aminoacylation	1/24	0.838863	0.55018	0.0966706	AIMP1
Reactome	Downstream Signaling Of Activated FGFR3	1/24	0.838863	0.55018	0.0966706	FGF1
Reactome	FRS-mediated FGFR2 Signaling	1/24	0.838863	0.55018	0.0966706	FGF1
Reactome	G-protein Activation	1/24	0.838863	0.55018	0.0966706	GNG7
Reactome	Impaired BRCA2 Binding To PALB2	1/24	0.838863	0.55018	0.0966706	BARD1
Reactome	Incretin Synthesis, Secretion, And Inactivation	1/24	0.838863	0.55018	0.0966706	SEC11A
Reactome	Sema4D In Semaphorin Signaling	1/24	0.838863	0.55018	0.0966706	SEMA4D
Reactome	Signaling By EGFR In Cancer	1/24	0.838863	0.55018	0.0966706	BTC
Reactome	Signaling By Erythropoietin	1/24	0.838863	0.55018	0.0966706	CLSTN1
Reactome	Synthesis Of Very Long-Chain Fatty acyl-CoAs	1/24	0.838863	0.55018	0.0966706	ACSL1
Reactome	Thromboxane Signaling Thru TP Receptor	1/24	0.838863	0.55018	0.0966706	GNG7
Reactome	RNA Polymerase I Transcription	4/79	0.839241	0.674374	0.118189	CHD4;CHD3;ERCC6;TTF1
Reactome	Protein Folding	5/96	0.840374	0.694628	0.120802	GNG7;TBCE;TBCD;LONP2;RGS6
Reactome	RAB Geranylgeranylation	3/62	0.84159	0.643059	0.110903	RAB3B;RAB3C;RAB40C
WikiPathways	Neurodegeneration With Brain Iron Accumulation NBIA Subtypes Pathway	2/44	0.842472	0.602371	0.103256	SPTLC1;MTOR
WikiPathways	Nucleotide Excision Repair	2/44	0.842472	0.602371	0.103256	RPA3;ERCC6
Reactome	Interleukin-12 Signaling	2/44	0.842472	0.602371	0.103256	HSPA9;MTAP
Reactome	PI3K Cascade	2/44	0.842472	0.602371	0.103256	IRS1;FGF1
Reactome	Reproduction	6/113	0.843292	0.70878	0.120806	ADAM2;B4GALT1;CATSPERB;RPA3;TERF2;SPAM1
Reactome	Membrane Trafficking	38/599	0.84424	0.853827	0.144569	SERPINA1;CLTC;STX18;AP4E1;PRKAG2;STON2;GJA1;GOLGA4;PPP6R3;MVB12B;TRAPPC12;TBC1D13;PACSIN3;TBC1D14;TMED7;AP1M1;TPD52;COG7;HOMER2;SGIP1;COG5;LMAN1L;DENND4A;GALNT2;RALGAPA2;ANK3;IGF2R;EPN2;BTC;KIF18A;ZW10;KIF26B;UBAP1;EXOC6;NAA38;COPS8;CNIH3;SEC22C
Reactome	COPI-mediated Anterograde Transport	4/80	0.846274	0.665465	0.111074	COG7;COG5;ANK3;TMED7
Reactome	Processing Of DNA Double-Strand Break Ends	4/80	0.846274	0.665465	0.111074	BARD1;BABAM2;HERC2;RPA3
Reactome	Fc Epsilon Receptor (FCERI) Signaling	7/130	0.847165	0.719214	0.119289	PSMD8;MAPK10;MAPK9;JUN;GRAP2;ITPR3;VAV2
Reactome	HDR Thru Homologous Recombination (HRR) Or Single Strand Annealing (SSA)	6/114	0.849164	0.70218	0.114808	BARD1;BABAM2;HERC2;EME2;RPA3;SPIDR
Reactome	Macroautophagy	6/114	0.849164	0.70218	0.114808	MTMR3;TOMM40;PRKAG2;VDAC1;SLC38A9;MTOR
WikiPathways	Oxidation By Cytochrome P450	3/63	0.849342	0.632307	0.103251	CYP2J2;CYB5A;CYP3A43
Reactome	Signaling By MET	3/63	0.849342	0.632307	0.103251	LRIG1;PTPRJ;TNS4
WikiPathways	Differentiation Of White And Brown Adipocyte	1/25	0.850673	0.527227	0.0852673	PPARGC1A
WikiPathways	Glycosylation And Related Congenital Defects	1/25	0.850673	0.527227	0.0852673	B4GALT1
Reactome	ADP Signaling Thru P2Y Purinoceptor 1	1/25	0.850673	0.527227	0.0852673	GNG7
Reactome	Cyclin A/B1/B2 Associated Events During G2/M Transition	1/25	0.850673	0.527227	0.0852673	WEE1
Reactome	Deadenylation Of mRNA	1/25	0.850673	0.527227	0.0852673	CNOT3
Reactome	Defective HDR Thru Homologous Recombination (HRR) Due To BRCA1 Loss-Of-Function	1/25	0.850673	0.527227	0.0852673	BARD1
Reactome	G Beta:Gamma Signaling Thru PI3Kgamma	1/25	0.850673	0.527227	0.0852673	GNG7
Reactome	Inactivation Of CSF3 (G-CSF) Signaling	1/25	0.850673	0.527227	0.0852673	HCK
Reactome	Interleukin-7 Signaling	1/25	0.850673	0.527227	0.0852673	IRS1
Reactome	Polymerase Switching On C-strand Of Telomere	1/25	0.850673	0.527227	0.0852673	TERF2
WikiPathways	Aryl Hydrocarbon Receptor Pathway	2/45	0.851444	0.588331	0.0946161	ALDH3A1;JUN
Reactome	TBC/RABGAPs	2/45	0.851444	0.588331	0.0946161	TBC1D13;TBC1D14
Reactome	ADORA2B Mediated Anti-Inflammatory Cytokine Production	7/131	0.852577	0.713375	0.113778	GHRHR;PPAN-P2RY11;PRKAR2A;GNG7;CPAMD8;MC5R;PRKCA
WikiPathways	DNA IR Damage And Cellular Response Via ATR	4/81	0.853045	0.656787	0.104392	BARD1;HERC2;BCL6;ATR
WikiPathways	Ferroptosis	3/64	0.856762	0.621907	0.0961438	ACSL1;GSS;SLC11A2
WikiPathways	G1 To S Cell Cycle Control	3/64	0.856762	0.621907	0.0961438	WEE1;MYC;RPA3
Reactome	Cellular Responses To Stimuli	47/736	0.856943	0.85916	0.13264	CAMK2B;FKBP14;CRTC1;EHMT1;RORA;LIMD1;HIGD1A;ETS1;NR3C2;PSMD8;MAPK9;HSPH1;SIN3A;MYC;SESN1;SSR1;DNAJB9;SH3BP4;SLC38A9;PPARGC1A;FNIP2;ATP6V1C2;NUP214;HSPA9;JUN;ABCC1;ATP6V0E1;NUP210;EIF2AK1;IDH1;GPX7;CASTOR1;TERF2;MTOR;PDIA5;NCOR2;MAPK10;DCSTAMP;NPLOC4;NCOR1;TBL1XR1;RPA3;MAPKAPK2;ID1;ATP6V0D1;FKBP5;TNRC6B
Reactome	Peptide Ligand-Binding Receptors	11/196	0.857243	0.750957	0.115673	GHSR;C5;GAL;AVPR1B;EDN3;CXCR1;MC5R;FPR1;F2RL1;OPRK1;CXCL13
Reactome	Global Genome Nucleotide Excision Repair (GG-NER)	4/82	0.85956	0.648332	0.0981147	RPA3;LRIG1;COPS8;NFRKB
WikiPathways	NO cGMP PKG Mediated Neuroprotection	2/46	0.859948	0.574928	0.0867469	CAMK2B;NOS1
WikiPathways	Chronic Hyperglycemia Impairment Of Neuron Function	2/46	0.859948	0.574928	0.0867469	PRKCH;PRKCA
Reactome	Anti-inflammatory Response Favoring Leishmania Infection	9/165	0.860846	0.728787	0.109201	GHRHR;HCK;PPAN-P2RY11;PRKAR2A;GNG7;CPAMD8;MC5R;PRKCA;ITPR3
Reactome	Cellular Senescence	9/165	0.860846	0.728787	0.109201	MAPK10;MAPK9;JUN;MAPKAPK2;ID1;EHMT1;ETS1;TERF2;TNRC6B
Reactome	CDC42 GTPase Cycle	8/149	0.861433	0.716819	0.106919	PLEKHG3;DOCK11;ARHGAP42;DOCK8;WDR91;IQGAP1;IQGAP2;VAV2
Reactome	DNA Double-Strand Break Repair	8/149	0.861433	0.716819	0.106919	BARD1;BABAM2;KDM4B;HERC2;EYA1;EME2;RPA3;SPIDR
Reactome	HIV Life Cycle	8/149	0.861433	0.716819	0.106919	NUP214;NUP210;SGIP1;MVB12B;LRIG1;NEDD4L;UBAP1;SUPT5H
WikiPathways	PPAR Alpha Pathway	1/26	0.861617	0.506111	0.0753823	MYC
WikiPathways	Cytokines And Inflammatory Response	1/26	0.861617	0.506111	0.0753823	PDGFA
WikiPathways	Glucuronidation	1/26	0.861617	0.506111	0.0753823	HK1
Reactome	GAG Synthesis Requires Tetrasaccharide Linker Sequence	1/26	0.861617	0.506111	0.0753823	XYLT1
Reactome	Attenuation Phase	1/26	0.861617	0.506111	0.0753823	HSPH1
Reactome	Cholesterol Biosynthesis	1/26	0.861617	0.506111	0.0753823	DHCR24
Reactome	Downstream Signaling Of Activated FGFR4	1/26	0.861617	0.506111	0.0753823	FGF1
Reactome	Infection With Mycobacterium Tuberculosis	1/26	0.861617	0.506111	0.0753823	KPNB1
Reactome	Metal Ion SLC Transporters	1/26	0.861617	0.506111	0.0753823	SLC11A2
Reactome	Platelet Calcium Homeostasis	1/26	0.861617	0.506111	0.0753823	ITPR3
Reactome	RNA Polymerase III Transcription Initiation From Type 2 Promoter	1/26	0.861617	0.506111	0.0753823	GTF3C6
Reactome	Role Of Phospholipids In Phagocytosis	1/26	0.861617	0.506111	0.0753823	ITPR3
Reactome	Developmental Biology	70/1073	0.862799	0.87779	0.129539	MAML2;CLTC;CLSTN1;MSI1;PSMD8;CDH2;DPYSL5;MYC;BOC;HOXA3;NRCAM;TGM5;MEF2A;KRT71;PDHX;EPHA7;MAP2K1;TSC22D1;SEMA6D;TRPC1;ITGA1;SPINK5;KRT1;UNC5C;PRKCA;ANK3;MED27;MED26;GFRA2;FOXP1;RUNX1;VAV2;NR5A1;NCOR2;NCOR1;RFX6;TBL1XR1;THRAP3;PKP2;PKP1;RARB;HOXB2;EVL;CDH15;DOCK1;ITGA9;YAP1;TCF7;PRDM14;CACNA1D;FOXO3;KALRN;GSPT1;RELN;ABLIM3;PRKAR2A;ADGRG6;CTNNA2;PPARGC1A;PLXNA4;CACNG4;WWTR1;WNT10B;JUN;CDK19;TCF7L1;S…
Reactome	Dual Incision In TC-NER	3/65	0.86386	0.611843	0.0895401	RPA3;ERCC6;PRPF19
Reactome	KEAP1-NFE2L2 Pathway	5/100	0.864738	0.665236	0.0966779	PSMD8;NPLOC4;MYC;SESN1;IDH1
Reactome	TNFR2 Non-Canonical NF-kB Pathway	5/100	0.864738	0.665236	0.0966779	PSMD8;EDA;FASLG;TNFRSF1B;BIRC2
Reactome	TCF Dependent Signaling In Response To WNT	11/198	0.865678	0.742844	0.10715	PSMD8;TCF7L1;TLE1;TRRAP;MYC;CCDC88C;CTNNBIP1;TCF7;FZD8;SOX4;CSNK1G2
Reactome	Cell Surface Interactions At Vascular Wall	7/134	0.867886	0.69641	0.0986781	PROCR;ITGA4;SELENOP;TSPAN7;TNFRSF10B;CD58;MERTK
Reactome	IRS-mediated Signaling	2/47	0.868005	0.562122	0.079573	IRS1;FGF1
Reactome	Sensory Perception Of Taste	2/47	0.868005	0.562122	0.079573	SCNN1B;ITPR3
Reactome	Viral Messenger RNA Synthesis	2/47	0.868005	0.562122	0.079573	NUP214;NUP210
WikiPathways	22Q11 2 Copy Number Variation Syndrome	6/118	0.87088	0.676955	0.0935896	CBX5;NCOR1;RELN;THAP7;CDH15;KPNB1
Reactome	Chromosome Maintenance	6/118	0.87088	0.676955	0.0935896	SHQ1;RPA3;PPP6R3;ATRX;LRIG1;TERF2
WikiPathways	Gastric Cancer Network 1	1/27	0.87176	0.486619	0.0667842	AURKA
WikiPathways	Photodynamic Therapy Induced Unfolded Protein Response	1/27	0.87176	0.486619	0.0667842	DNAJB9
WikiPathways	Intracellular Trafficking Proteins Involved In CMT Neuropathy	1/27	0.87176	0.486619	0.0667842	RAB3B
WikiPathways	7 Oxo C And 7 Beta HC Pathways	1/27	0.87176	0.486619	0.0667842	AMACR
Reactome	Acyl Chain Remodelling Of PC	1/27	0.87176	0.486619	0.0667842	PLA2G5
Reactome	CREB1 Phosphorylation Thru NMDA Receptor-Mediated Activation Of RAS Signaling	1/27	0.87176	0.486619	0.0667842	CAMK2B
Reactome	FLT3 Signaling In Disease	1/27	0.87176	0.486619	0.0667842	BCL2L1
Reactome	G0 And Early G1	1/27	0.87176	0.486619	0.0667842	MYC
Reactome	Integrin Signaling	1/27	0.87176	0.486619	0.0667842	RAPGEF4
Reactome	Postmitotic Nuclear Pore Complex (NPC) Reformation	1/27	0.87176	0.486619	0.0667842	KPNB1
Reactome	RNA Pol II CTD Phosphorylation And Interaction With CE	1/27	0.87176	0.486619	0.0667842	SUPT5H
Reactome	RNA Polymerase III Transcription Initiation From Type 1 Promoter	1/27	0.87176	0.486619	0.0667842	GTF3C6
Reactome	Resolution Of D-loop Structures Thru Synthesis-Dependent Strand Annealing (SDSA)	1/27	0.87176	0.486619	0.0667842	BARD1
Reactome	Synthesis Of PC	1/27	0.87176	0.486619	0.0667842	CHKA
Reactome	DNA Repair	18/310	0.875506	0.777753	0.103405	BARD1;KDM4B;EYA1;MGMT;USP43;ASCC1;PRPF19;TERF2;SPIDR;BABAM2;HERC2;NPLOC4;EME2;RPA3;LRIG1;ERCC6;COPS8;NFRKB
Reactome	Inhibition Of DNA Recombination At Telomere	2/48	0.875633	0.549872	0.0730277	ATRX;TERF2
Reactome	Homology Directed Repair	6/119	0.875883	0.670928	0.0889135	BARD1;BABAM2;HERC2;EME2;RPA3;SPIDR
Reactome	Late Phase Of HIV Life Cycle	7/136	0.877347	0.685538	0.0897049	NUP214;NUP210;SGIP1;MVB12B;NEDD4L;UBAP1;SUPT5H
WikiPathways	Clear Cell Renal Cell Carcinoma Pathways	4/85	0.877645	0.624218	0.0814685	PDGFRA;ENPP3;MTOR;HK1
WikiPathways	T Cell Receptor And Co Stimulatory Signaling	1/28	0.881159	0.46857	0.059282	PRKCA
WikiPathways	Interactions Of Natural Killer Cells In Pancreatic Cancer	1/28	0.881159	0.46857	0.059282	MYC
Reactome	Antigen Presentation: Folding, Assembly, Peptide Loading Of Class I MHC	1/28	0.881159	0.46857	0.059282	CANX
Reactome	Digestion And Absorption	1/28	0.881159	0.46857	0.059282	PNLIP
Reactome	Interconversion Of Nucleotide Di- And Triphosphates	1/28	0.881159	0.46857	0.059282	AK2
Reactome	MET Promotes Cell Motility	1/28	0.881159	0.46857	0.059282	TNS4
Reactome	Metabolism Of Porphyrins	1/28	0.881159	0.46857	0.059282	ABCC1
Reactome	Molecules Associated With Elastic Fibres	1/28	0.881159	0.46857	0.059282	ITGB5
Reactome	Paracetamol ADME	1/28	0.881159	0.46857	0.059282	ABCC1
Reactome	Recycling Pathway Of L1	1/28	0.881159	0.46857	0.059282	CLTC
Reactome	RMTs Methylate Histone Arginines	2/49	0.882852	0.538144	0.0670512	DNMT3A;ARID1B
Reactome	Signaling By FGFR1	2/49	0.882852	0.538144	0.0670512	SPRED1;FGF1
Reactome	TP53 Regulates Transcription Of Cell Cycle Genes	2/49	0.882852	0.538144	0.0670512	CNOT3;AURKA
Reactome	Costimulation By CD28 Family	3/68	0.883327	0.58351	0.0723901	CD86;GRAP2;MTOR
Reactome	Phase I - Functionalization Of Compounds	5/104	0.885894	0.638219	0.0773251	CYP2J2;ALDH3A1;MTARC1;CYP3A43;CES2
Reactome	Fcgamma Receptor (FCGR) Dependent Phagocytosis	4/87	0.888549	0.60911	0.0719756	HCK;ITPR3;DOCK1;VAV2
Reactome	Diseases Associated With O-glycosylation Of Proteins	3/69	0.889242	0.574638	0.0674543	ADAMTS18;THSD7A;THBS1
Reactome	Loss Of Nlp From Mitotic Centrosomes	3/69	0.889242	0.574638	0.0674543	CNTRL;PRKCA;SDCCAG8
WikiPathways	Statin Inhibition Of Cholesterol Production	1/29	0.889871	0.451811	0.052717	SOAT1
WikiPathways	RAS And Bradykinin Pathways In COVID 19	1/29	0.889871	0.451811	0.052717	NOS1
Reactome	Activation Of G Protein Gated Potassium Channels	1/29	0.889871	0.451811	0.052717	GNG7
Reactome	Acyl Chain Remodelling Of PE	1/29	0.889871	0.451811	0.052717	PLA2G5
Reactome	Disassembly Of Destruction Complex And Recruitment Of AXIN To Membrane	1/29	0.889871	0.451811	0.052717	CSNK1G2
Reactome	Downstream Signaling Of Activated FGFR2	1/29	0.889871	0.451811	0.052717	FGF1
Reactome	Negative Regulation Of FGFR3 Signaling	1/29	0.889871	0.451811	0.052717	FGF1
Reactome	PIWI-interacting RNA (piRNA) Biogenesis	1/29	0.889871	0.451811	0.052717	MYBL1
Reactome	Processing Of Capped Intronless Pre-mRNA	1/29	0.889871	0.451811	0.052717	PCF11
Reactome	Uptake And Actions Of Bacterial Toxins	1/29	0.889871	0.451811	0.052717	MAP2K1
Reactome	mRNA Capping	1/29	0.889871	0.451811	0.052717	SUPT5H
Reactome	PTEN Regulation	7/139	0.890477	0.669849	0.0777011	PSMD8;JUN;SLC38A9;CHD4;CHD3;MTOR;TNRC6B
Reactome	Regulation Of IGF Transport And Uptake By IGFBPs	6/123	0.894293	0.647849	0.072379	SERPINA1;CDH2;DMTF1;APLP2;IGF1;FBN1
Reactome	Toll Like Receptor 4 (TLR4) Cascade	7/140	0.894582	0.664776	0.0740549	MEF2A;MAPK10;MAPK9;MAP2K1;JUN;MAPKAPK2;BIRC2
WikiPathways	Complement System In Neuronal Development And Plasticity	5/106	0.895364	0.625513	0.0691345	C5;APAF1;PARD3;FASLG;MERTK
Reactome	Post-translational Protein Phosphorylation	5/106	0.895364	0.625513	0.0691345	SERPINA1;CDH2;DMTF1;APLP2;FBN1
WikiPathways	Oxysterols Derived From Cholesterol	2/51	0.896141	0.516123	0.0565967	AMACR;AKR1D1
Reactome	Complex I Biogenesis	2/51	0.896141	0.516123	0.0565967	NDUFA12;NDUFAF2
Reactome	Diseases Of DNA Repair	2/51	0.896141	0.516123	0.0565967	BARD1;RPA3
WikiPathways	Matrix Metalloproteinases	1/30	0.897944	0.436208	0.0469569	TCF20
WikiPathways	Dopaminergic Neurogenesis	1/30	0.897944	0.436208	0.0469569	SLC6A3
WikiPathways	Extracellular Vesicle Mediated Signaling In Recipient Cells	1/30	0.897944	0.436208	0.0469569	MTOR
WikiPathways	Toll Like Receptor Signaling Related To MyD88	1/30	0.897944	0.436208	0.0469569	TICAM2
WikiPathways	Oligodendrocyte Specification And Differentiation Leading To Myelin Components For CNS	1/30	0.897944	0.436208	0.0469569	IGF1
WikiPathways	Familial Partial Lipodystrophy	1/30	0.897944	0.436208	0.0469569	MAPK9
Reactome	Downstream Signaling Of Activated FGFR1	1/30	0.897944	0.436208	0.0469569	FGF1
Reactome	RNA Polymerase I Transcription Termination	1/30	0.897944	0.436208	0.0469569	TTF1
Reactome	Recognition Of DNA Damage By PCNA-containing Replication Complex	1/30	0.897944	0.436208	0.0469569	RPA3
Reactome	Signaling By CSF3 (G-CSF)	1/30	0.897944	0.436208	0.0469569	HCK
Reactome	Vesicle-mediated Transport	39/637	0.898025	0.820961	0.0883001	SERPINA1;CLTC;STX18;AP4E1;PRKAG2;STON2;GJA1;GOLGA4;HSPH1;PPP6R3;MVB12B;TRAPPC12;TBC1D13;PACSIN3;TBC1D14;TMED7;AP1M1;TPD52;COG7;HOMER2;SGIP1;COG5;LMAN1L;DENND4A;GALNT2;RALGAPA2;ANK3;IGF2R;EPN2;BTC;KIF18A;ZW10;KIF26B;UBAP1;EXOC6;NAA38;COPS8;CNIH3;SEC22C
Reactome	Glucose Metabolism	4/89	0.898594	0.594714	0.0635892	NUP214;NUP210;PRKCA;HOOK3
WikiPathways	Parkin Ubiquitin Proteasomal System Pathway	3/71	0.900272	0.557676	0.0585884	PSMD8;HSPA9;RNF19A
Reactome	Programmed Cell Death	11/208	0.902053	0.704752	0.0726471	PSMD8;AVEN;DBNL;APAF1;TNFSF10;PKP1;TNFRSF10B;FASLG;KPNB1;BIRC2;BCL2L1
Reactome	Metabolism Of Non-Coding RNA	2/52	0.902246	0.505773	0.0520279	NUP214;NUP210
Reactome	Gene Silencing By RNA	5/108	0.904147	0.613301	0.0617984	NUP214;NUP210;MYBL1;TSN;TNRC6B
WikiPathways	Cholesterol Metabolism	3/72	0.905407	0.549564	0.0546104	SOAT1;VDAC1;DHCR24
Reactome	Base Excision Repair	3/72	0.905407	0.549564	0.0546104	RPA3;LRIG1;TERF2
Reactome	Regulation Of RUNX2 Expression And Activity	3/72	0.905407	0.549564	0.0546104	PSMD8;WWP1;PPARGC1A
WikiPathways	Constitutive Androstane Receptor Pathway	1/31	0.905425	0.421645	0.0418906	PPARGC1A
WikiPathways	GABA Receptor Signaling	1/31	0.905425	0.421645	0.0418906	GABRG3
WikiPathways	Eicosanoid Metabolism Via Cyclooxygenases COX	1/31	0.905425	0.421645	0.0418906	PLA2G5
WikiPathways	Prostaglandin And Leukotriene Metabolism In Senescence	1/31	0.905425	0.421645	0.0418906	PLCB1
Reactome	EGFR Downregulation	1/31	0.905425	0.421645	0.0418906	BTC
Reactome	Glyoxylate Metabolism And Glycine Degradation	1/31	0.905425	0.421645	0.0418906	PDHX
Reactome	Negative Regulation Of FGFR4 Signaling	1/31	0.905425	0.421645	0.0418906	FGF1
Reactome	Pausing And Recovery Of Tat-mediated HIV Elongation	1/31	0.905425	0.421645	0.0418906	SUPT5H
Reactome	EPH-Ephrin Signaling	4/91	0.907832	0.580979	0.0561783	EPHA7;CLTC;KALRN;VAV2
WikiPathways	NRP1 Triggered Signaling Pathways In Pancreatic Cancer	2/53	0.908015	0.495829	0.047845	MAP2K1;PLXNA4
Reactome	Insulin Receptor Signaling Cascade	2/53	0.908015	0.495829	0.047845	IRS1;FGF1
Reactome	Degradation Of Extracellular Matrix	5/109	0.908292	0.607371	0.0584227	COL26A1;TMPRSS6;ADAMTS18;COL23A1;TLL2
Reactome	Cellular Response To Hypoxia	3/73	0.910302	0.541684	0.050907	PSMD8;LIMD1;HIGD1A
Reactome	RHOC GTPase Cycle	3/73	0.910302	0.541684	0.050907	MACO1;IQGAP1;VAV2
WikiPathways	Metabolic Epileptic Disorders	4/92	0.912165	0.574346	0.0528023	GATM;ARG1;AADAT;HK1
Reactome	Post-translational Modification: Synthesis Of GPI-anchored Proteins	4/92	0.912165	0.574346	0.0528023	NTNG2;PGAP1;NTM;CNTN4
WikiPathways	Pregnane X Receptor Pathway	1/32	0.912359	0.408022	0.0374245	PPARGC1A
WikiPathways	Prion Disease Pathway	1/32	0.912359	0.408022	0.0374245	BATF
WikiPathways	Host Pathogen Interaction Of Human Coronaviruses Interferon Induction	1/32	0.912359	0.408022	0.0374245	JUN
WikiPathways	Metabolic Pathways Of Fibroblasts	1/32	0.912359	0.408022	0.0374245	PLOD1
WikiPathways	Interferon Type I Signaling Pathways	2/54	0.913463	0.486267	0.0440132	IRS1;MTOR
Reactome	AUF1 (hnRNP D0) Binds And Destabilizes mRNA	2/54	0.913463	0.486267	0.0440132	PSMD8;HNRNPD
Reactome	FBXL7 Down-Regulates AURKA During Mitotic Entry And In Early Mitosis	2/54	0.913463	0.486267	0.0440132	PSMD8;AURKA
Reactome	RHOJ GTPase Cycle	2/54	0.913463	0.486267	0.0440132	GJA1;DOCK8
Reactome	RNA Polymerase II Transcribes snRNA Genes	3/74	0.914965	0.534026	0.0474585	PCF11;RPRD1B;SUPT5H
Reactome	RAC3 GTPase Cycle	4/93	0.916315	0.567862	0.0496283	ARHGAP42;JAG1;ARHGAP6;VAV2
WikiPathways	Fluoropyrimidine Activity	1/33	0.918784	0.395249	0.0334792	CES2
WikiPathways	Nuclear Receptors In Lipid Metabolism And Toxicity	1/33	0.918784	0.395249	0.0334792	RARB
WikiPathways	Signal Transduction Through IL1R	1/33	0.918784	0.395249	0.0334792	JUN
WikiPathways	FBXL10 Enhancement Of MAP ERK Signaling In Diffuse Large B Cell Lymphoma	1/33	0.918784	0.395249	0.0334792	BCL6
WikiPathways	Tryptophan Metabolism	1/33	0.918784	0.395249	0.0334792	AADAT
WikiPathways	Type I Collagen Synthesis In The Context Of Osteogenesis Imperfecta	1/33	0.918784	0.395249	0.0334792	PLOD1
Reactome	FGFR2 Mutant Receptor Activation	1/33	0.918784	0.395249	0.0334792	FGF1
Reactome	Formation Of Early Elongation Complex	1/33	0.918784	0.395249	0.0334792	SUPT5H
Reactome	HIV Elongation Arrest And Recovery	1/33	0.918784	0.395249	0.0334792	SUPT5H
Reactome	Negative Regulation Of FGFR1 Signaling	1/33	0.918784	0.395249	0.0334792	FGF1
Reactome	Packaging Of Telomere Ends	1/33	0.918784	0.395249	0.0334792	TERF2
Reactome	Signal Amplification	1/33	0.918784	0.395249	0.0334792	GNG7
Reactome	Signaling By WNT In Cancer	1/33	0.918784	0.395249	0.0334792	FZD8
WikiPathways	Nucleotide Excision Repair In Xeroderma Pigmentosum	3/75	0.919407	0.52658	0.0442469	SLX4IP;RPA3;ERCC6
Reactome	Mitotic Prophase	5/112	0.9198	0.590246	0.0493442	NUP214;NUP210;PPP2R2D;PRKCA;PHF8
Reactome	G2/M Checkpoints	7/148	0.922961	0.626786	0.0502481	PSMD8;BARD1;BABAM2;WEE1;HERC2;MCM8;RPA3
WikiPathways	Mitochondrial Complex I Assembly Model OXPHOS System	2/56	0.923463	0.468207	0.0372807	NDUFA12;NDUFAF2
Reactome	Chemokine Receptors Bind Chemokines	2/56	0.923463	0.468207	0.0372807	CXCR1;CXCL13
Reactome	Deadenylation-dependent mRNA Decay	2/56	0.923463	0.468207	0.0372807	CNOT3;EDC3
Reactome	E3 Ubiquitin Ligases Ubiquitinate Target Proteins	2/56	0.923463	0.468207	0.0372807	RNF144A;PEX10
Reactome	Metabolism Of Nucleotides	4/95	0.924093	0.555321	0.0438384	NUDT9;AK2;ADSS1;DHODH
WikiPathways	Alstrom Syndrome	1/34	0.924739	0.383252	0.0299871	RFX3
WikiPathways	Prostaglandin And Leukotriene Metabolism In Senescence	1/34	0.924739	0.383252	0.0299871	PLCB1
Reactome	COPI-independent Golgi-to-ER Retrograde Traffic	1/34	0.924739	0.383252	0.0299871	GALNT2
Reactome	DNA Methylation	1/34	0.924739	0.383252	0.0299871	DNMT3A
Reactome	Detoxification Of Reactive Oxygen Species	1/34	0.924739	0.383252	0.0299871	GPX7
Reactome	EPHB-mediated Forward Signaling	1/34	0.924739	0.383252	0.0299871	KALRN
Reactome	Negative Regulation Of FGFR2 Signaling	1/34	0.924739	0.383252	0.0299871	FGF1
Reactome	Assembly Of Collagen Fibrils And Other Multimeric Structures	2/57	0.928044	0.459669	0.0343261	PXDN;TLL2
Reactome	NCAM Signaling For Neurite Out-Growth	2/57	0.928044	0.459669	0.0343261	CACNA1D;GFRA2
Reactome	Biological Oxidations	11/218	0.929849	0.670341	0.0487561	CYP2J2;GSTK1;ALDH3A1;GLYATL1;NNMT;GSTO2;MTARC1;MGST3;CYP3A43;CES2;ACSM2B
WikiPathways	Photodynamic Therapy Induced NF kB Survival Signaling	1/35	0.930257	0.371959	0.0268905	BIRC2
Reactome	Inwardly Rectifying K+ Channels	1/35	0.930257	0.371959	0.0268905	GNG7
Reactome	Nucleotide Catabolism	1/35	0.930257	0.371959	0.0268905	NUDT9
Reactome	RNA Polymerase III Transcription Initiation	1/35	0.930257	0.371959	0.0268905	GTF3C6
Reactome	Anchoring Of Basal Body To Plasma Membrane	4/97	0.931215	0.54332	0.0387198	C2CD3;CNTRL;PRKCA;SDCCAG8
Reactome	Nuclear Events Mediated By NFE2L2	3/78	0.931488	0.505435	0.0358716	PSMD8;MYC;IDH1
Reactome	Metabolism Of Amino Acids And Derivatives	20/364	0.931601	0.732462	0.0518954	EEFSEC;PDHX;NNMT;AADAT;SECISBP2;GPT2;MCCC1;PPM1K;CSAD;ASRGL1;NMRAL1;PSMD8;AIMP1;DUOX1;MTAP;GATM;SOAT1;GLUL;HPD;SERINC5
WikiPathways	Complement And Coagulation Cascades	2/58	0.932366	0.451436	0.0316141	SERPINA1;CLTC
Reactome	Formation Of RNA Pol II Elongation Complex	2/58	0.932366	0.451436	0.0316141	SUPT5H;AFF4
WikiPathways	Vitamin D Receptor Pathway	9/186	0.933526	0.641587	0.0441322	KRT71;SLC34A2;BCL6;MYC;ID1;TNFAIP3;PRDM1;CLPTM1L;ADRA1B
Reactome	Hedgehog Off State	4/98	0.934544	0.537511	0.0363875	PSMD8;PRKAR2A;PRKCA;GLI3
Reactome	RUNX1 Regulates Transcription Of Genes Involved In Differentiation Of HSCs	4/98	0.934544	0.537511	0.0363875	PSMD8;YAP1;TCF7L1;RUNX1
Reactome	Signaling By Rho GTPases	38/644	0.934548	0.788446	0.0533714	DOCK5;DOCK3;DOCK8;CLTC;IQGAP1;RASAL2;IQGAP2;ARHGAP6;KALRN;RHOBTB2;GOLGA3;DOCK11;GJA1;ARHGAP42;PDZD2;WDR91;PTK2B;RHPN2;PLEKHG3;ANKRD26;JAG1;KDM4C;HOMER2;TMOD3;PRKCA;MACO1;TEX2;WDR11;VAV2;KIF18A;ZW10;FILIP1;EVL;TAX1BP3;PPP1R12B;DOCK2;DOCK1;MAD1L1
WikiPathways	Zinc Homeostasis	1/36	0.935371	0.361312	0.0241399	SLC39A9
WikiPathways	Enterocyte Cholesterol Metabolism	1/36	0.935371	0.361312	0.0241399	DHCR24
Reactome	Activated PKN1 Stimulates Transcription Of Androgen Receptor Regulated KLK2 And KLK3	1/36	0.935371	0.361312	0.0241399	KDM4C
Reactome	Mitochondrial Fatty Acid Beta-Oxidation	1/36	0.935371	0.361312	0.0241399	ACSM3
Reactome	Platelet Aggregation (Plug Formation)	1/36	0.935371	0.361312	0.0241399	RAPGEF4
Reactome	RHOH GTPase Cycle	1/36	0.935371	0.361312	0.0241399	WDR11
Reactome	Signaling By Rho GTPases, Miro GTPases And RHOBTB3	39/660	0.93565	0.789541	0.0525151	DOCK5;DOCK3;DOCK8;CLTC;IQGAP1;RASAL2;IQGAP2;ARHGAP6;KALRN;RHOBTB2;GOLGA3;DOCK11;GJA1;ARHGAP42;PDZD2;WDR91;PTK2B;RHPN2;PLEKHG3;ANKRD26;JAG1;KDM4C;HOMER2;TMOD3;PRKCA;MACO1;TEX2;LRRC41;WDR11;VAV2;KIF18A;ZW10;FILIP1;EVL;TAX1BP3;PPP1R12B;DOCK2;DOCK1;MAD1L1
Reactome	Transcriptional Regulation By RUNX1	10/204	0.936176	0.65025	0.0428852	PSMD8;YAP1;TCF7L1;ELF2;GPAM;SIN3A;ARID1B;THBS1;RUNX1;TNRC6B
Reactome	Degradation Of GLI1 By Proteasome	2/59	0.936441	0.443492	0.0291237	PSMD8;PRKCA
Reactome	Degradation Of GLI2 By Proteasome	2/59	0.936441	0.443492	0.0291237	PSMD8;PRKCA
Reactome	Transcriptional Regulation Of Granulopoiesis	2/59	0.936441	0.443492	0.0291237	MYC;RUNX1
Reactome	Metabolism Of Steroids	7/153	0.937108	0.605156	0.0393091	OSBPL9;AMACR;GPAM;TBL1XR1;AKR1D1;DHCR24;KPNB1
Reactome	Recruitment Of NuMA To Mitotic Centrosomes	3/80	0.938591	0.492253	0.0311965	CNTRL;PRKCA;SDCCAG8
WikiPathways	Nonalcoholic Fatty Liver Disease	7/154	0.939645	0.601007	0.0374145	MAPK9;JUN;NDUFA12;IRS1;LEPR;PRKAG2;FASLG
WikiPathways	Overview Of Interferons Mediated Signaling Pathway	1/37	0.94011	0.351257	0.0216929	PRKCA
WikiPathways	Genetic Causes Of Porto Sinusoidal Vascular Disease	1/37	0.94011	0.351257	0.0216929	SHCBP1
WikiPathways	Type II Interferon Signaling	1/37	0.94011	0.351257	0.0216929	CIITA
Reactome	Cleavage Of Damaged Purine	1/37	0.94011	0.351257	0.0216929	TERF2
Reactome	Fatty acyl-CoA Biosynthesis	1/37	0.94011	0.351257	0.0216929	ACSL1
WikiPathways	Novel Intracellular Components Of RIG I Like Receptor Pathway	2/60	0.940282	0.435822	0.026836	MAPK10;MAPK9
WikiPathways	10Q11 21Q11 23 Copy Number Variation Syndrome	2/60	0.940282	0.435822	0.026836	ERCC6;BMPR1B
Reactome	Centrosome Maturation	3/81	0.941882	0.485916	0.0290945	CNTRL;PRKCA;SDCCAG8
Reactome	Signaling By NOTCH4	3/81	0.941882	0.485916	0.0290945	PSMD8;JAG1;MAML2
Reactome	Signaling By FGFR In Disease	2/61	0.943902	0.428412	0.0247336	CNTRL;FGF1
WikiPathways	DNA Repair Pathways Full Network	5/120	0.944475	0.548947	0.0313593	MGMT;RPA3;ERCC6;TERF2;ATR
WikiPathways	Striated Muscle Contraction Pathway	1/38	0.944502	0.341745	0.0195126	MYBPC1
WikiPathways	mBDNF And proBDNF Regulation Of GABA Neurotransmission	1/38	0.944502	0.341745	0.0195126	GABRG3
Reactome	Assembly Of ORC Complex At Origin Of Replication	1/38	0.944502	0.341745	0.0195126	KPNB1
Reactome	Association Of TriC/CCT With Target Proteins During Biosynthesis	1/38	0.944502	0.341745	0.0195126	LONP2
Reactome	Diseases Of Mitotic Cell Cycle	1/38	0.944502	0.341745	0.0195126	ATRX
Reactome	Cyclin E Associated Events During G1/S Transition	3/82	0.945008	0.479739	0.027135	PSMD8;WEE1;MYC
WikiPathways	Prader Willi And Angelman Syndrome	4/102	0.946448	0.51546	0.0283707	NUP214;HERC2;NUP210;GABRG3
WikiPathways	Genes Related To Primary Cilium Development Based On CRISPR	4/102	0.946448	0.51546	0.0283707	C2CD3;CEP120;KIAA0753;CEP44
WikiPathways	DYRK1A Involvement Regarding Cell Proliferation In Brain Development	2/62	0.947312	0.421249	0.0228008	RAD54L2;MTOR
WikiPathways	TAR Syndrome	2/62	0.947312	0.421249	0.0228008	SLC22A4;BCL2L13
WikiPathways	10Q22Q23 Copy Number Variation	2/62	0.947312	0.421249	0.0228008	NRG3;SHLD1
Reactome	Asymmetric Localization Of PCP Proteins	2/62	0.947312	0.421249	0.0228008	PSMD8;FZD8
Reactome	RHO GTPases Activate PKNs	2/62	0.947312	0.421249	0.0228008	KDM4C;PPP1R12B
Reactome	Regulation Of Actin Dynamics For Phagocytic Cup Formation	2/62	0.947312	0.421249	0.0228008	DOCK1;VAV2
Reactome	TP53 Regulates Transcription Of DNA Repair Genes	2/62	0.947312	0.421249	0.0228008	JUN;SUPT5H
Reactome	Signaling By FGFR3	1/39	0.948572	0.332734	0.0175674	FGF1
WikiPathways	3Q29 Copy Number Variation Syndrome	2/63	0.950524	0.414321	0.0210233	JUN;MYC
WikiPathways	Acute Viral Myocarditis	3/84	0.950796	0.467843	0.0236052	CASP2;NOS1;BCL2L1
Reactome	Cyclin A:Cdk2-associated Events At S Phase Entry	3/84	0.950796	0.467843	0.0236052	PSMD8;WEE1;MYC
Reactome	MHC Class II Antigen Presentation	4/104	0.951624	0.505096	0.0250451	KIF18A;CLTC;CANX;AP1M1
Reactome	Class C/3 (Metabotropic Glutamate/Pheromone Receptors)	1/40	0.952344	0.324185	0.0158296	GRM7
Reactome	Diseases Associated With Glycosaminoglycan Metabolism	1/40	0.952344	0.324185	0.0158296	B4GALT1
Reactome	Signaling By FGFR4	1/40	0.952344	0.324185	0.0158296	FGF1
Reactome	Hedgehog On State	3/85	0.953473	0.462112	0.0220171	PSMD8;BOC;GLI3
Reactome	Oxygen-dependent Proline Hydroxylation Of Hypoxia-inducible Factor Alpha	2/64	0.953549	0.407617	0.0193881	PSMD8;LIMD1
Reactome	Diseases Of Metabolism	12/247	0.954179	0.643608	0.0301876	SLC34A2;SFTPB;B4GALT1;NAGLU;ADAMTS18;GBE1;IDH1;MCCC1;THSD7A;GYG1;THBS1;SPAM1
Reactome	Leishmania Infection	12/247	0.954179	0.643608	0.0301876	GHRHR;HCK;JUN;PPAN-P2RY11;PRKAR2A;GNG7;MC5R;CPAMD8;PRKCA;ITPR3;DOCK1;VAV2
WikiPathways	Nucleotide Binding Oligomerization Domain NOD Pathway	1/41	0.955839	0.316063	0.0142751	PRDM1
Reactome	Binding And Uptake Of Ligands By Scavenger Receptors	1/41	0.955839	0.316063	0.0142751	HSPH1
Reactome	Carboxyterminal Post-Translational Modifications Of Tubulin	1/41	0.955839	0.316063	0.0142751	TTLL6
Reactome	Dual Incision In GG-NER	1/41	0.955839	0.316063	0.0142751	RPA3
Reactome	Sensory Perception Of Sweet, Bitter, And Umami (Glutamate) Taste	1/41	0.955839	0.316063	0.0142751	ITPR3
WikiPathways	mRNA Processing	5/125	0.956181	0.525931	0.0235658	HNRNPK;HNRNPD;CELF4;SNRPB2;SUPT5H
WikiPathways	Histone Modifications	2/65	0.956396	0.401125	0.0178834	SETBP1;EHMT1
Reactome	Cytochrome P450 - Arranged By Substrate Type	2/65	0.956396	0.401125	0.0178834	CYP2J2;CYP3A43
Reactome	Toll-like Receptor Cascades	7/162	0.956885	0.569739	0.0251093	MEF2A;MAPK10;MAPK9;MAP2K1;JUN;MAPKAPK2;BIRC2
Reactome	APC/C-mediated Degradation Of Cell Cycle Proteins	3/87	0.958422	0.451061	0.0191554	PSMD8;CDC14A;AURKA
Reactome	Citric Acid (TCA) Cycle And Respiratory Electron Transport	7/163	0.958695	0.566056	0.0238774	PDHX;NDUFA12;ADHFE1;PDK4;NDUFAF2;ATP5MC3;VDAC1
WikiPathways	Fibrin Complement Receptor 3 Signaling Pathway	1/42	0.959078	0.308337	0.0128831	TICAM2
WikiPathways	DNA Replication	1/42	0.959078	0.308337	0.0128831	RPA3
Reactome	Cleavage Of Damaged Pyrimidine	1/42	0.959078	0.308337	0.0128831	TERF2
Reactome	Defective Pyroptosis	1/42	0.959078	0.308337	0.0128831	DNMT3A
Reactome	Formation Of Incision Complex In GG-NER	1/42	0.959078	0.308337	0.0128831	RPA3
Reactome	Signaling By FGFR2 In Disease	1/42	0.959078	0.308337	0.0128831	FGF1
Reactome	Condensation Of Prophase Chromosomes	1/43	0.96208	0.30098	0.0116352	PHF8
Reactome	Formation Of HIV-1 Elongation Complex Containing HIV-1 Tat	1/43	0.96208	0.30098	0.0116352	SUPT5H
Reactome	Signaling By B Cell Receptor (BCR)	4/109	0.962617	0.480913	0.0183227	PSMD8;TRPC1;CLSTN1;ITPR3
Reactome	Nervous System Development	30/545	0.962903	0.732055	0.0276736	YAP1;CLTC;CLSTN1;MSI1;CACNA1D;KALRN;GSPT1;PSMD8;RELN;ABLIM3;DPYSL5;PRKAR2A;ADGRG6;NRCAM;PLXNA4;WWTR1;MAP2K1;EPHA7;SEMA4D;SEMA6D;TRPC1;ITGA1;PRKCA;UNC5C;ANK3;GFRA2;VAV2;EVL;DOCK1;ITGA9
Reactome	G1/S Transition	5/129	0.963872	0.508855	0.018724	PSMD8;WEE1;MCM8;MYC;RPA3
WikiPathways	Heart Development	1/44	0.964862	0.293964	0.0105153	BMPR2
Reactome	Base-Excision Repair, AP Site Formation	1/44	0.964862	0.293964	0.0105153	TERF2
Reactome	Chaperonin-mediated Protein Folding	3/90	0.964927	0.435436	0.0155461	GNG7;LONP2;RGS6
Reactome	Post-translational Protein Modification	85/1383	0.965806	0.818591	0.0284804	RAB3B;RAB3C;PGAP1;SERPINA1;B4GALT1;THRB;THRA;TRRAP;GALNT18;TNFAIP3;RORA;CHD3;SMC6;NR3C2;DCAF6;PSMD8;BABAM2;HERC2;CDH2;SIN3A;MYC;PPP6R3;THSD7A;TMED7;NFRKB;GALNT9;NUP214;COG7;NUP210;USP42;COG5;LMAN1L;APLP2;DNMT3A;YOD1;ANK3;LRRC41;NR5A1;RNF144A;NCOR2;EID3;DMTF1;UBE2R2;CANX;VDAC1;BIRC2;SEC22C;HDAC4;NTM;THBS1;AURKA;NEU4;FUT8;RAB40C;ATXN7;DPH1;ADAMTS18;ST3GAL4;FEM1C;ST8SIA6;DPH6;ARSG;PPARGC1A;ST3GAL1;W…
Reactome	Generic Transcription Pathway	72/1190	0.966093	0.805842	0.0277972	THRB;MAML2;THRA;EHMT1;PRKAG2;RORA;FASLG;CHD4;PRDM1;CHD3;GLI3;NR3C2;PSMD8;SIN3A;SESN1;MYC;CASP2;RBFOX1;APAF1;ITGA4;PRKCA;MED27;MED26;ARID1B;RUNX1;NR5A1;NCOR2;ELF2;NCOR1;ZNF519;TBL1XR1;RARB;FKBP5;YAP1;HDAC4;CAMK2B;TCF7;NEDD4L;FOXO3;THBS1;AURKA;PDZD2;ZNF706;ZNF704;SLC38A9;ZNF589;RFFL;PPARGC1A;PLXNA4;BANP;BARD1;WWTR1;WWOX;JUN;TCF7L1;JAG1;CBX5;CRADD;ATAD2;TNFRSF10B;WWP1;OPRK1;ESRRG;SUPT5H;MTOR;SKI;GPA…
Reactome	Orc1 Removal From Chromatin	2/69	0.9662	0.377095	0.0129663	PSMD8;MCM8
Reactome	RHOB GTPase Cycle	2/69	0.9662	0.377095	0.0129663	RHPN2;VAV2
WikiPathways	GPCRs Other	3/91	0.966874	0.430465	0.0145012	GHRHR;CXCR1;ADGRL2
WikiPathways	Nephrotic Syndrome	1/45	0.967439	0.287268	0.00950934	WT1
WikiPathways	Glycolysis And Gluconeogenesis	1/45	0.967439	0.287268	0.00950934	HK1
WikiPathways	Prostaglandin Synthesis And Regulation	1/45	0.967439	0.287268	0.00950934	PPARGC1A
Reactome	Formation Of HIV Elongation Complex In Absence Of HIV Tat	1/45	0.967439	0.287268	0.00950934	SUPT5H
Reactome	Regulation Of Complement Cascade	1/45	0.967439	0.287268	0.00950934	C5
Reactome	Metabolism	130/2049	0.968545	0.84385	0.0269699	ACSM3;NDUFA12;SLC23A1;CLSTN1;XYLT1;RORA;HS6ST2;HS6ST3;PSMD8;NAGLU;NAMPT;PDK4;ENPP3;ENPP6;GYG1;GLUL;NUP214;CSGALNACT1;GSTK1;PDHX;NUP210;ACSL1;SECISBP2;GPT2;MCCC1;PHKA1;PRKCA;ASRGL1;GNPAT;ALDH3A1;MTAP;SOAT1;TBL1XR1;MAPKAPK2;VDAC1;PRKD1;HPD;KPNB1;CES2;CSNK1G2;PNLIP;IPPK;MTMR3;NNMT;MTARC1;MGST3;AK2;ATP5MC3;CACNA1D;ITPR3;IQGAP1;PLA2G5;CACNA1E;MTMR7;NEU4;CHST11;PRKAR2A;ST3GAL4;ARSG;PPARGC1A;ST3GAL1;IP6…
WikiPathways	Envelope Proteins And Their Potential Roles In EDMD Physiopathology	1/46	0.969828	0.280869	0.00860489	MAP2K1
Reactome	Unattached Kinetochores Signal Amplification Via A MAD2 Inhibitory Signal	3/93	0.970465	0.420853	0.0126173	KIF18A;ZW10;MAD1L1
Reactome	Selenoamino Acid Metabolism	4/114	0.971251	0.458929	0.013387	EEFSEC;AIMP1;NNMT;SECISBP2
Reactome	PKMTs Methylate Histone Lysines	1/47	0.972041	0.274748	0.00779101	EHMT1
Reactome	Interferon Alpha/Beta Signaling	2/72	0.972122	0.360876	0.0102034	IRF6;KPNB1
Reactome	Signaling By Hedgehog	5/135	0.973105	0.485211	0.0132285	PSMD8;PRKAR2A;BOC;PRKCA;GLI3
Reactome	UCH Proteinases	3/95	0.973685	0.41166	0.010978	PSMD8;BARD1;NFRKB
Reactome	APC/C:Cdh1 Mediated Degradation Of Cdc20 And APC/C:Cdh1 Targets In Late Mitosis/Early G1	2/73	0.973863	0.355773	0.00942241	PSMD8;AURKA
WikiPathways	Pancreatic Cancer Subtypes	1/48	0.974093	0.268888	0.00705801	TNS4
Reactome	Cross-presentation Of Soluble Exogenous Antigens (Endosomes)	1/48	0.974093	0.268888	0.00705801	PSMD8
Reactome	TCR Signaling	4/116	0.974151	0.450685	0.0118029	PSMD8;GRAP2;PTPRJ;EVL
WikiPathways	16P11 2 Proximal Deletion Syndrome	2/74	0.975499	0.350813	0.00870218	CCDC6;C16ORF54
Reactome	NoRC Negatively Regulates rRNA Expression	2/74	0.975499	0.350813	0.00870218	SIN3A;TTF1
Reactome	Transport Of Mature mRNA Derived From An Intron-Containing Transcript	2/74	0.975499	0.350813	0.00870218	NUP214;NUP210
Reactome	Regulation Of Activated PAK-2p34 By Proteasome Mediated Degradation	1/49	0.975993	0.263272	0.00639736	PSMD8
Reactome	mRNA Splicing - Minor Pathway	1/49	0.975993	0.263272	0.00639736	SF3B6
Reactome	EML4 And NUDC In Mitotic Spindle Formation	3/97	0.97657	0.402857	0.00955133	KIF18A;ZW10;MAD1L1
WikiPathways	IL 4 Signaling Pathway	1/50	0.977755	0.257885	0.00580146	IRS1
Reactome	Cargo Trafficking To Periciliary Membrane	1/50	0.977755	0.257885	0.00580146	EXOC6
Reactome	Formation Of Ternary Complex, And Subsequently, 43S Complex	1/50	0.977755	0.257885	0.00580146	EIF3H
Reactome	Regulation Of Ornithine Decarboxylase (ODC)	1/50	0.977755	0.257885	0.00580146	PSMD8
Reactome	RHO GTPases Activate Formins	4/119	0.977991	0.438856	0.00976678	KIF18A;ZW10;EVL;MAD1L1
Reactome	Synthesis Of DNA	4/119	0.977991	0.438856	0.00976678	PSMD8;MCM8;RPA3;LRIG1
Reactome	Transcriptional Regulation By Small RNAs	2/76	0.978479	0.341295	0.00742505	NUP214;NUP210
Reactome	Axon Guidance	27/519	0.979315	0.689088	0.0144029	CLTC;CLSTN1;MSI1;CACNA1D;KALRN;GSPT1;PSMD8;RELN;ABLIM3;DPYSL5;PRKAR2A;NRCAM;PLXNA4;MAP2K1;EPHA7;SEMA4D;SEMA6D;TRPC1;ITGA1;PRKCA;UNC5C;ANK3;GFRA2;VAV2;EVL;DOCK1;ITGA9
Reactome	Autodegradation Of E3 Ubiquitin Ligase COP1	1/51	0.979387	0.252714	0.0052636	PSMD8
Reactome	GSK3B And BTRC:CUL1-mediated-degradation Of NFE2L2	1/51	0.979387	0.252714	0.0052636	PSMD8
Reactome	Ubiquitin Mediated Degradation Of Phosphorylated Cdc25A	1/51	0.979387	0.252714	0.0052636	PSMD8
Reactome	Ubiquitin-dependent Degradation Of Cyclin D	1/51	0.979387	0.252714	0.0052636	PSMD8
Reactome	Vpu Mediated Degradation Of CD4	1/51	0.979387	0.252714	0.0052636	PSMD8
Reactome	RHO GTPase Effectors	12/269	0.979522	0.587806	0.0121618	KIF18A;PDZD2;KDM4C;ZW10;PRKCA;TAX1BP3;EVL;IQGAP1;RHPN2;IQGAP2;PPP1R12B;MAD1L1
Reactome	Negative Epigenetic Regulation Of rRNA Expression	2/77	0.979835	0.336726	0.00685961	SIN3A;TTF1
WikiPathways	17Q12 Copy Number Variation Syndrome	3/100	0.980339	0.390334	0.00775063	RFFL;IKZF3;SRCIN1
Reactome	S Phase	6/161	0.980599	0.488013	0.00956076	PSMD8;WEE1;MCM8;MYC;RPA3;LRIG1
Reactome	RHOD GTPase Cycle	1/52	0.9809	0.247745	0.00477779	FILIP1
Reactome	Regulation Of Apoptosis	1/52	0.9809	0.247745	0.00477779	PSMD8
Reactome	Rab Regulation Of Trafficking	4/122	0.981288	0.427629	0.00807751	DENND4A;TRAPPC12;TBC1D13;TBC1D14
Reactome	mRNA Splicing - Major Pathway	7/181	0.981462	0.507001	0.00948703	HNRNPK;PCF11;SF3B6;CWC22;HNRNPD;SNRPB2;PRPF19
Reactome	GPCR Ligand Binding	23/458	0.98169	0.664167	0.0122736	WNT10B;GHSR;PPAN-P2RY11;OPN3;AVPR1B;EDN3;FPR1;WNT9B;FZD8;OPRK1;CXCL13;ADRA1B;ADRA1A;GHRHR;C5;GAL;CXCR1;GRM7;GNG7;CPAMD8;MC5R;F2RL1;WNT2
Reactome	Neddylation	10/237	0.982142	0.554721	0.009996	PSMD8;SPSB1;NPLOC4;ZBTB16;KLHL3;FEM1C;COPS8;LRRC41;DCAF6;WDTC1
Reactome	G2/M Transition	7/182	0.982296	0.504077	0.00900415	PSMD8;WEE1;CNTRL;PRKCA;PPP1R12B;SDCCAG8;AURKA
Reactome	Amyloid Fiber Formation	2/79	0.982301	0.327944	0.00585625	TTR;TSPAN5
Reactome	Negative Regulation Of NOTCH4 Signaling	1/53	0.982301	0.242968	0.00433873	PSMD8
Reactome	Vif-mediated Degradation Of APOBEC3G	1/53	0.982301	0.242968	0.00433873	PSMD8
Reactome	RNA Polymerase II Pre-transcription Events	2/80	0.983422	0.323722	0.00541172	SUPT5H;AFF4
Reactome	Class A/1 (Rhodopsin-like Receptors)	15/327	0.983572	0.604661	0.010016	GHSR;OPN3;PPAN-P2RY11;AVPR1B;EDN3;FPR1;OPRK1;CXCL13;ADRA1B;ADRA1A;C5;GAL;CXCR1;MC5R;F2RL1
Reactome	Degradation Of AXIN	1/54	0.9836	0.23837	0.00394167	PSMD8
Reactome	Regulation Of RUNX3 Expression And Activity	1/54	0.9836	0.23837	0.00394167	PSMD8
Reactome	SCF-beta-TrCP Mediated Degradation Of Emi1	1/54	0.9836	0.23837	0.00394167	PSMD8
Reactome	Organelle Biogenesis And Maintenance	12/275	0.983746	0.574207	0.00941007	HSPA9;NCOR1;C2CD3;CRTC1;TBL1XR1;CNTRL;PRKAG2;ATP5MC3;PRKCA;EXOC6;PPARGC1A;SDCCAG8
WikiPathways	Male Infertility	5/145	0.983779	0.450308	0.00736435	FASLG;PEX10;NOS1;THBS1;ETV5
Reactome	Mitotic G2-G2/M Phases	7/184	0.98386	0.498327	0.00810842	PSMD8;WEE1;CNTRL;PRKCA;PPP1R12B;SDCCAG8;AURKA
Reactome	DDX58/IFIH1-mediated Induction Of Interferon-Alpha/Beta	2/81	0.984473	0.319607	0.00500133	PDZD2;TNFAIP3
Reactome	Senescence-Associated Secretory Phenotype (SASP)	2/81	0.984473	0.319607	0.00500133	JUN;EHMT1
WikiPathways	Pathogenic Escherichia Coli Infection	1/55	0.984804	0.233943	0.00358238	PRKCA
Reactome	Complement Cascade	1/55	0.984804	0.233943	0.00358238	C5
Reactome	Degradation Of DVL	1/55	0.984804	0.233943	0.00358238	PSMD8
Reactome	Hh Mutants Are Degraded By ERAD	1/55	0.984804	0.233943	0.00358238	PSMD8
Reactome	Innate Immune System	59/1035	0.985248	0.755528	0.0112287	PYGB;PGLYRP2;SERPINA1;B4GALT1;TNFAIP3;PTPRJ;PSMD8;LAMP1;GNLY;ANPEP;GRAP2;CASP2;GYG1;MEF2A;MAP2K1;DBNL;ATP6V0E1;APAF1;KRT1;PRKCA;TMC6;ARMC8;TNFRSF1B;VAV2;HCK;MAPKAPK2;PKP1;ATP6V0D1;DOCK2;DOCK1;KPNB1;BIRC2;VCL;ASAH1;FPR1;ITPR3;IQGAP1;IQGAP2;MAPK9;C5;TTR;PDZD2;CXCR1;CREG1;DHX36;CD58;S100A11;ATP6V1C2;AP1M1;JUN;ATP8B4;PTPRN2;IDH1;HOOK3;IGF2R;MAPK10;CYSTM1;YPEL5;BCL2L1
Reactome	Mitotic Prometaphase	7/186	0.985295	0.492705	0.00729891	KIF18A;ZW10;CNTRL;PRKCA;NCAPD2;MAD1L1;SDCCAG8
Reactome	Mitotic G1 Phase And G1/S Transition	5/147	0.985367	0.443918	0.00654371	PSMD8;WEE1;MCM8;MYC;RPA3
Reactome	Mitochondrial Translation Elongation	2/82	0.98546	0.315595	0.00462242	MRPL1;MRPL34
Reactome	Mitochondrial Translation Initiation	2/82	0.98546	0.315595	0.00462242	MRPL1;MRPL34
Reactome	Mitochondrial Translation Termination	2/82	0.98546	0.315595	0.00462242	MRPL1;MRPL34
Reactome	DNA Replication Pre-Initiation	4/127	0.985769	0.410135	0.00587869	PSMD8;MCM8;RPA3;KPNB1
Reactome	Meiotic Recombination	1/56	0.985919	0.229677	0.0032571	RPA3
Reactome	Stabilization Of P53	1/56	0.985919	0.229677	0.0032571	PSMD8
Reactome	Deubiquitination	12/279	0.9861	0.565481	0.00791506	PSMD8;BARD1;BABAM2;USP42;TRRAP;ATXN7;MYC;TNFAIP3;YOD1;VDAC1;NFRKB;BIRC2
Reactome	Resolution Of Sister Chromatid Cohesion	3/106	0.986214	0.367477	0.0051013	KIF18A;ZW10;MAD1L1
Reactome	Gene Expression (Transcription)	86/1449	0.986273	0.78632	0.0108682	THRB;MAML2;THRA;EHMT1;PRKAG2;RORA;FASLG;CHD4;PRDM1;CHD3;TTF1;AFF4;GLI3;NR3C2;PSMD8;SIN3A;PCF11;SESN1;MYC;CASP2;MYBL1;NUP214;RBFOX1;APAF1;ITGA4;NUP210;DNMT3A;PRKCA;MED27;MED26;ARID1B;TSN;RUNX1;NR5A1;NCOR2;ELF2;NCOR1;ZNF519;TBL1XR1;RARB;FKBP5;YAP1;HDAC4;CAMK2B;NFIX;GTF3C6;TCF7;NEDD4L;FOXO3;THBS1;AURKA;PDZD2;ZNF706;ZNF704;SLC38A9;RPRD1B;ZNF589;RFFL;PPARGC1A;PLXNA4;BANP;BARD1;WWTR1;WWOX;JUN;TCF7L1;JA…
Reactome	Transport Of Mature Transcript To Cytoplasm	2/83	0.986386	0.311682	0.00427253	NUP214;NUP210
Reactome	Ribosomal Scanning And Start Codon Recognition	1/57	0.986952	0.225564	0.00296245	EIF3H
Reactome	Translation Initiation Complex Formation	1/57	0.986952	0.225564	0.00296245	EIF3H
Reactome	mRNA Splicing	7/189	0.987226	0.484505	0.00622901	HNRNPK;PCF11;SF3B6;CWC22;HNRNPD;SNRPB2;PRPF19
Reactome	mRNA Activation Upon Binding Of Cap-Binding Complex And eIFs, Subsequent Binding To 43S	1/58	0.98791	0.221595	0.00269541	EIF3H
Reactome	Hh Mutants Abrogate Ligand Secretion	1/58	0.98791	0.221595	0.00269541	PSMD8
Reactome	Metabolism Of Polyamines	1/58	0.98791	0.221595	0.00269541	PSMD8
Reactome	NIK To Noncanonical NF-kB Signaling	1/58	0.98791	0.221595	0.00269541	PSMD8
Reactome	mRNA 3-End Processing	1/58	0.98791	0.221595	0.00269541	PCF11
Reactome	B-WICH Complex Positively Regulates rRNA Expression	1/59	0.988797	0.217762	0.00245328	ERCC6
Reactome	SCF(Skp2)-mediated Degradation Of P27/P21	1/59	0.988797	0.217762	0.00245328	PSMD8
Reactome	Role Of GTSE1 In G2/M Progression After G2 Checkpoint	1/59	0.988797	0.217762	0.00245328	PSMD8
Reactome	Signaling By FGFR	2/86	0.988831	0.300502	0.00337526	SPRED1;FGF1
Reactome	Assembly Of Pre-Replicative Complex	3/110	0.98915	0.353663	0.0038582	PSMD8;MCM8;KPNB1
Reactome	Mitotic Spindle Checkpoint	3/110	0.98915	0.353663	0.0038582	KIF18A;ZW10;MAD1L1
WikiPathways	Oxidative Phosphorylation	1/60	0.98962	0.21406	0.00223363	ATP5MC3
Reactome	Defective CFTR Causes Cystic Fibrosis	1/60	0.98962	0.21406	0.00223363	PSMD8
Reactome	Meiotic Synapsis	1/60	0.98962	0.21406	0.00223363	TERF2
Reactome	rRNA Modification In Nucleus And Cytosol	1/60	0.98962	0.21406	0.00223363	UTP6
Reactome	Meiosis	2/88	0.990217	0.293481	0.00288529	RPA3;TERF2
Reactome	Mitochondrial Translation	2/88	0.990217	0.293481	0.00288529	MRPL1;MRPL34
Reactome	DNA Replication	5/155	0.990368	0.420059	0.0040658	PSMD8;MCM8;RPA3;LRIG1;KPNB1
WikiPathways	TYROBP Causal Network In Microglia	1/61	0.990382	0.210481	0.00203429	TNFRSF1B
Reactome	DNA Damage/Telomere Stress Induced Senescence	1/61	0.990382	0.210481	0.00203429	TERF2
Reactome	Dectin-1 Mediated Noncanonical NF-kB Signaling	1/61	0.990382	0.210481	0.00203429	PSMD8
Reactome	Respiratory Electron Transport, ATP Synthesis By Chemiosmotic Coupling, Heat Production By Uncoupling Proteins	3/112	0.990382	0.347136	0.00335484	NDUFA12;NDUFAF2;ATP5MC3
Reactome	Antigen Processing: Ubiquitination And Proteasome Degradation	13/307	0.990694	0.555906	0.00519766	UBE2H;ZBTB16;NEDD4L;WWP1;KLHL3;LRRC41;DCAF1;PSMD8;RNF144B;SPSB1;HERC2;UBE2R2;RNF19A
Reactome	Antimicrobial Peptides	2/89	0.990845	0.290092	0.00266788	PGLYRP2;GNLY
Reactome	RAB GEFs Exchange GTP For GDP On RABs	2/89	0.990845	0.290092	0.00266788	DENND4A;TRAPPC12
WikiPathways	Proteasome Degradation	1/62	0.991088	0.207019	0.0018533	PSMD8
Reactome	Influenza Infection	5/157	0.991336	0.414487	0.00360681	NUP214;NUP210;CLTC;CANX;KPNB1
Reactome	Respiratory Electron Transport	2/90	0.991435	0.28678	0.00246699	NDUFA12;NDUFAF2
Reactome	Selenocysteine Synthesis	2/90	0.991435	0.28678	0.00246699	EEFSEC;SECISBP2
Reactome	Switching Of Origins To A Post-Replicative State	2/90	0.991435	0.28678	0.00246699	PSMD8;MCM8
Reactome	Autodegradation Of Cdh1 By Cdh1:APC/C	1/63	0.991742	0.203669	0.00168891	PSMD8
Reactome	Cytosolic Sensors Of Pathogen-Associated DNA	1/63	0.991742	0.203669	0.00168891	DHX36
Reactome	Hedgehog Ligand Biogenesis	1/64	0.992348	0.200425	0.00153954	PSMD8
Reactome	RNA Polymerase II Transcription	75/1312	0.992474	0.75511	0.00570407	THRB;MAML2;THRA;EHMT1;PRKAG2;RORA;FASLG;CHD4;PRDM1;CHD3;AFF4;GLI3;NR3C2;PSMD8;SIN3A;PCF11;SESN1;MYC;CASP2;RBFOX1;APAF1;ITGA4;PRKCA;MED27;MED26;ARID1B;RUNX1;NR5A1;NCOR2;ELF2;NCOR1;ZNF519;TBL1XR1;RARB;FKBP5;YAP1;HDAC4;CAMK2B;TCF7;NEDD4L;FOXO3;THBS1;AURKA;PDZD2;ZNF706;ZNF704;SLC38A9;RPRD1B;ZNF589;RFFL;PPARGC1A;PLXNA4;BANP;BARD1;WWTR1;WWOX;JUN;TCF7L1;JAG1;CBX5;CRADD;ATAD2;TNFRSF10B;WWP1;OPRK1;ESRRG;S…
Reactome	Ub-specific Processing Proteases	7/201	0.992815	0.454238	0.00327566	PSMD8;USP42;TRRAP;ATXN7;MYC;VDAC1;BIRC2
Reactome	p53-Dependent G1 DNA Damage Response	1/65	0.99291	0.197283	0.00140376	PSMD8
WikiPathways	GPCRs Class A Rhodopsin Like	10/259	0.992983	0.505102	0.00355693	GHSR;OPN3;AVPR1B;CXCR1;MC5R;FPR1;F2RL1;OPRK1;ADRA1B;ADRA1A
WikiPathways	SARS CoV 2 Innate Immunity Evasion And Cell Specific Immune Response	1/66	0.99343	0.194237	0.00128029	CXCL13
Reactome	Activation Of NF-kappaB In B Cells	1/66	0.99343	0.194237	0.00128029	PSMD8
WikiPathways	1P36 Copy Number Variation Syndrome	2/94	0.993442	0.274252	0.0018046	SKI;PEX10
Reactome	Processing Of Capped Intron-Containing Pre-mRNA	9/242	0.993545	0.485899	0.00314654	NUP214;HNRNPK;NUP210;PCF11;SF3B6;CWC22;HNRNPD;SNRPB2;PRPF19
WikiPathways	PPAR Signaling Pathway	1/67	0.993913	0.191284	0.00116798	ACSL1
Reactome	APC/C:Cdc20 Mediated Degradation Of Securin	1/67	0.993913	0.191284	0.00116798	PSMD8
Reactome	G1/S DNA Damage Checkpoints	1/67	0.993913	0.191284	0.00116798	PSMD8
Reactome	RNA Polymerase II Transcription Termination	1/67	0.993913	0.191284	0.00116798	PCF11
Reactome	Regulation Of PTEN Stability And Activity	1/67	0.993913	0.191284	0.00116798	PSMD8
Reactome	Diseases Of Glycosylation	4/143	0.994214	0.36261	0.00210431	B4GALT1;ADAMTS18;THSD7A;THBS1
Reactome	Disease	102/1736	0.99429	0.774656	0.0044359	CD86;MAML2;IRS1;CLSTN1;FGF1;PSMD8;GJA1;GOLGA4;MPRIP;NAGLU;MYC;THSD7A;GYG1;NUP214;SLC34A2;PDGFRA;MAP2K1;NUP210;MCCC1;SLC11A2;PRKCA;SND1;BTC;TBL1XR1;SLC9A9;KPNB1;VCL;PDGFA;NEDD4L;ITPR3;IQGAP1;ZC3HAV1;FOXO3;GHRHR;FUT8;ADAMTS18;PRKAR2A;CPAMD8;ST3GAL4;ST3GAL1;AP1M1;JAG2;BARD1;JUN;JAG1;PPAN-P2RY11;IDH1;FZD8;SUPT5H;QKI;HNRNPK;NF1;SLC26A3;BCL2L1;ALK;B4GALT1;GBE1;CLTC;FASLG;CHD4;CHD3;SLC6A3;SPRED1;SIN3A;C…
WikiPathways	Urotensin II Mediated Signaling Pathway	1/69	0.994774	0.185638	0.000972763	MAPK9
Reactome	Transcription Of HIV Genome	1/69	0.994774	0.185638	0.000972763	SUPT5H
Reactome	CLEC7A (Dectin-1) Signaling	2/99	0.995312	0.260045	0.00122199	PSMD8;ITPR3
Reactome	CDK-mediated Phosphorylation And Removal Of Cdc6	1/72	0.995842	0.177765	0.000740641	PSMD8
Reactome	Cdc20:Phospho-APC/C Mediated Degradation Of Cyclin A	1/72	0.995842	0.177765	0.000740641	PSMD8
Reactome	Signaling By FGFR2	1/72	0.995842	0.177765	0.000740641	FGF1
Reactome	Cell Cycle Checkpoints	10/271	0.995886	0.481562	0.00198518	PSMD8;BARD1;BABAM2;KIF18A;WEE1;HERC2;MCM8;ZW10;RPA3;MAD1L1
Reactome	APC:Cdc20 Mediated Degradation Of Cell Cycle Proteins Before Cycle Checkpoint Satisfied	1/73	0.996148	0.175287	0.000676594	PSMD8
Reactome	ABC-family Proteins Mediated Transport	2/102	0.996171	0.252202	0.000967538	PSMD8;ABCC1
Reactome	Antigen processing-Cross Presentation	2/104	0.996656	0.24723	0.000828211	PSMD8;ITGB5
Reactome	APC/C:Cdc20 Mediated Degradation Of Mitotic Proteins	1/75	0.996692	0.170531	0.00056498	PSMD8
Reactome	Nuclear Envelope (NE) Reassembly	1/75	0.996692	0.170531	0.00056498	KPNB1
WikiPathways	Electron Transport Chain OXPHOS System In Mitochondria	2/105	0.996875	0.244817	0.000766298	NDUFA12;ATP5MC3
Reactome	Activation Of APC/C And APC/C:Cdc20 Mediated Degradation Of Mitotic Proteins	1/76	0.996935	0.168248	0.000516431	PSMD8
Reactome	ABC Transporter Disorders	1/77	0.99716	0.166025	0.000472143	PSMD8
Reactome	FCERI Mediated NF-kB Activation	1/78	0.997369	0.16386	0.000431733	PSMD8
Reactome	SRP-dependent Cotranslational Protein Targeting To Membrane	2/108	0.997451	0.237849	0.000607078	SSR1;SEC11A
Reactome	Downstream Signaling Events Of B Cell Receptor (BCR)	1/79	0.997562	0.161751	0.000394852	PSMD8
Reactome	Class I MHC Mediated Antigen Processing And Presentation	15/378	0.99771	0.518254	0.00118791	UBE2H;ITGB5;ZBTB16;NEDD4L;WWP1;KLHL3;LRRC41;DCAF1;PSMD8;RNF144B;SPSB1;HERC2;UBE2R2;RNF19A;CANX
Reactome	Regulation Of APC/C Activators Between G1/S And Early Anaphase	1/80	0.997741	0.159694	0.000361184	PSMD8
Reactome	Immune System	112/1943	0.998115	0.755787	0.001426	CD86;PGLYRP2;IRS1;CLSTN1;F13A1;RORA;SLA2;PSMD8;DCAF1;HERC2;LAMP1;ANPEP;MYC;GRAP2;RNF19A;GYG1;MEF2A;NUP214;MAP2K1;ATP6V0E1;NUP210;KRT1;PRKCA;ARMC8;MTAP;MAPKAPK2;PKP1;ATP6V0D1;KPNB1;VCL;FPR1;IL20RA;NEDD4L;ITPR3;IQGAP1;IQGAP2;FOXO3;IL22RA2;C5;PDZD2;DHX36;S100A11;ATP6V1C2;AP1M1;HSPA9;JUN;UBE2H;ATP8B4;PTPRN2;BTN2A2;ZBTB16;IDH1;HOOK3;IGF2R;KIF18A;BCL6;CYSTM1;BCL2L1;PYGB;CIITA;EDA;SERPINA1;B4GALT1;ITGB5…
Reactome	Cilium Assembly	5/186	0.998235	0.347529	0.000613858	C2CD3;CNTRL;PRKCA;EXOC6;SDCCAG8
Reactome	Keratinization	6/208	0.998256	0.373508	0.000651828	KRT71;KRT1;SPINK5;PKP2;PKP1;TGM5
Reactome	Interleukin-1 Signaling	2/114	0.998307	0.225034	0.000381299	PSMD8;MAP2K1
Reactome	Signaling By ROBO Receptors	6/209	0.998348	0.371648	0.000614446	PSMD8;PRKAR2A;PRKCA;MSI1;EVL;GSPT1
Reactome	Metabolism Of Proteins	108/1890	0.9984	0.748816	0.0011992	RAB3B;RAB3C;PGAP1;TRRAP;GALNT18;RORA;SMC6;TTF1;NR3C2;DCAF6;PSMD8;HERC2;CDH2;ANPEP;MYC;LONP2;THSD7A;NFRKB;RGS6;NUP214;SLC34A2;COG7;NUP210;COG5;LMAN1L;APLP2;YOD1;ANK3;LARS2;EID3;DMTF1;VDAC1;NTM;GSPT1;NEU4;FUT8;ATXN7;DPH1;ADAMTS18;ST3GAL4;TSPAN5;SSR1;ST8SIA6;DPH6;ARSG;PPARGC1A;ST3GAL1;WDTC1;EDEM3;BARD1;NTNG2;UBE2H;CBX5;ZBTB16;TBCD;IGF1;INHBA;AIMP1;HNRNPK;NPLOC4;TBCE;CNTN4;GALNTL6;COPS8;CNIH3;FBN1;SE…
Reactome	C-type Lectin Receptors (CLRs)	3/141	0.998407	0.273755	0.000436371	PSMD8;PRKCA;ITPR3
WikiPathways	Selenium Micronutrient Network	1/86	0.99857	0.148374	0.000212323	SELENOP
Reactome	Separation Of Sister Chromatids	4/170	0.998815	0.303185	0.000359386	PSMD8;KIF18A;ZW10;MAD1L1
Reactome	ER-Phagosome Pathway	1/89	0.998862	0.143292	0.00016313	PSMD8
Reactome	Eukaryotic Translation Termination	1/90	0.998946	0.141674	0.000149454	GSPT1
Reactome	SARS-CoV-2 Activates/Modulates Innate And Adaptive Immune Responses	2/121	0.998952	0.211716	0.0002219	NUP214;NUP210
WikiPathways	Network Map Of SARS CoV 2 Signaling Pathway	6/218	0.998988	0.355695	0.000360045	JUN;CXCR1;TNFSF10;CXCL13;SKAP1;MTOR
Reactome	Nonsense Mediated Decay (NMD) Independent Of Exon Junction Complex (EJC)	1/92	0.999095	0.138546	0.000125498	GSPT1
Reactome	Interleukin-1 Family Signaling	3/152	0.99921	0.253394	0.000200217	PSMD8;MAP2K1;PTPN9
Reactome	Downstream TCR Signaling	1/94	0.999222	0.135551	0.000105441	PSMD8
Reactome	SARS-CoV Infections	13/369	0.999336	0.45753	0.000303712	NUP214;NUP210;ITGA4;ATP1A4;CHD4;ATP1A2;CHD3;GJA1;FUT8;BRMS1L;CANX;ST3GAL4;ST3GAL1
Reactome	Formation Of A Pool Of Free 40S Subunits	1/98	0.999426	0.129934	7.4553e-05	EIF3H
Reactome	Cell Cycle, Mitotic	21/523	0.999451	0.522807	0.000287057	NUP214;NUP210;MCM8;PRKCA;CDC14A;PHF8;AURKA;PSMD8;KIF18A;WEE1;MYC;ZW10;RPA3;CNTRL;PPP2R2D;LRIG1;NCAPD2;PPP1R12B;KPNB1;MAD1L1;SDCCAG8
Reactome	Cell Cycle	28/654	0.999562	0.55786	0.000244317	MCM8;CDC14A;PHF8;AURKA;PSMD8;BABAM2;HERC2;MYC;PPP6R3;CNTRL;LRIG1;NUP214;BARD1;NUP210;ATRX;PRKCA;TERF2;KIF18A;WEE1;SHQ1;ZW10;RPA3;PPP2R2D;NCAPD2;PPP1R12B;KPNB1;MAD1L1;SDCCAG8
Reactome	M Phase	13/380	0.999598	0.443548	0.000178298	NUP214;NUP210;PRKCA;PHF8;PSMD8;KIF18A;ZW10;CNTRL;PPP2R2D;NCAPD2;KPNB1;MAD1L1;SDCCAG8
Reactome	Translation	8/281	0.999651	0.367568	0.000128438	AIMP1;LARS2;MRPL1;SSR1;EIF3H;MRPL34;SEC11A;GSPT1
Reactome	Influenza Viral RNA Transcription And Replication	2/137	0.999653	0.186462	6.4767e-05	NUP214;NUP210
Reactome	Regulation Of Expression Of SLITs And ROBOs	3/167	0.9997	0.23003	6.91021e-05	PSMD8;MSI1;GSPT1
Reactome	L13a-mediated Translational Silencing Of Ceruloplasmin Expression	1/108	0.999731	0.117726	3.16455e-05	EIF3H
Reactome	GTP Hydrolysis And Joining Of 60S Ribosomal Subunit	1/109	0.999751	0.11663	2.907e-05	EIF3H
Reactome	Nonsense Mediated Decay (NMD) Enhanced By Exon Junction Complex (EJC)	1/112	0.999801	0.113459	2.25562e-05	GSPT1
Reactome	Adaptive Immune System	31/733	0.999829	0.549575	9.38475e-05	CD86;ITGB5;CLTC;CLSTN1;NEDD4L;ITPR3;PTPRJ;DCAF1;PSMD8;HERC2;GRAP2;RNF19A;AP1M1;UBE2H;BTN2A2;ITGA4;ZBTB16;TRPC1;WWP1;PRKCA;KLHL3;BTN3A2;LRRC41;MTOR;RNF144B;SPSB1;KIF18A;UBE2R2;CANX;EVL;RAPGEF4
Reactome	Infectious Disease	44/961	0.999846	0.595355	9.15439e-05	IRS1;CLTC;ATP1A4;NEDD4L;CHD4;ITPR3;ATP1A2;CHD3;PSMD8;GHRHR;FUT8;GJA1;PRKAR2A;GNG7;CPAMD8;MVB12B;ST3GAL4;LRIG1;ST3GAL1;AP1M1;NUP214;JUN;MAP2K1;PPAN-P2RY11;ITGA4;NUP210;SGIP1;PRKCA;SUPT5H;USH2A;VAV2;NCOR2;HCK;HNRNPK;NCOR1;PACS1;TBL1XR1;BRMS1L;CANX;MC5R;UBAP1;DOCK2;DOCK1;KPNB1
Reactome	Cap-dependent Translation Initiation	1/116	0.999853	0.109489	1.61224e-05	EIF3H
Reactome	Mitotic Anaphase	5/232	0.999877	0.27641	3.39238e-05	PSMD8;KIF18A;ZW10;KPNB1;MAD1L1
Reactome	Mitotic Metaphase And Anaphase	5/233	0.999884	0.275182	3.18565e-05	PSMD8;KIF18A;ZW10;KPNB1;MAD1L1
Reactome	SARS-CoV-2 Infection	7/283	0.999903	0.317856	3.07646e-05	NUP214;GJA1;FUT8;NUP210;CANX;ST3GAL4;ST3GAL1
Reactome	Immunoregulatory Interactions Between A Lymphoid And A non-Lymphoid Cell	1/123	0.999912	0.103168	9.03154e-06	ITGA4
Reactome	Metabolism Of RNA	26/666	0.999926	0.505581	3.72079e-05	SF3B6;PRORP;ADARB1;PRPF19;GSPT1;EDC3;PSMD8;PCF11;MYC;CWC22;IGF2BP3;SNRPB2;RTRAF;NUP214;UTP6;NUP210;PRKCA;SUPT5H;FTSJ1;TRIT1;HNRNPK;XPOT;MAPKAPK2;CNOT3;HNRNPD;FAM98B
WikiPathways	Overview Of Proinflammatory And Profibrotic Mediators	1/129	0.999943	0.0982997	5.55645e-06	CXCL13
Reactome	SARS-CoV-2-host Interactions	3/196	0.999953	0.195157	9.18829e-06	NUP214;GJA1;NUP210
Reactome	rRNA Processing	2/199	0.999992	0.127348	1.01158e-06	UTP6;PRORP
Reactome	Sensory Perception	16/616	0.999995	0.330313	1.78121e-06	GUCY2D;OR9Q2;PRKCA;ITPR3;CACNA1D;HSD17B6;LRP8;TTR;GNAL;EPB41L1;SCNN1B;KCNMA1;KCNN2;BSN;PNLIP;LRP12
Reactome	Major Pathway Of rRNA Processing In Nucleolus And Cytosol	1/179	0.999995	0.0704954	3.35467e-07	UTP6
Reactome	Olfactory Signaling Pathway	2/401	0.999995	0.0621835	2.92086e-07	GNAL;OR9Q2
Reactome	Expression And Translocation Of Olfactory Receptors	1/393	0.999995	0.0316375	1.47693e-07	OR9Q2
Reactome	rRNA Processing In Nucleus And Cytosol	1/189	0.999996	0.0667093	2.80769e-07	UTP6

## Sheet: AR and K27me3 occ. decr. by KD
Table S13: Functional enrichment analysis of genes with significantly decreased occupancy by AR and H3K27me3 in LNCaP cells in the presence of androgen upon PVT1 knockdown (KD) compared with control cells in the presence of hormone without PVT1 KD.
Annotation Source	Term	Overlap	P-value	Odds Ratio	Combined Score	Genes
WikiPathways	GPCRs Class C Metabotropic Glutamate Pheromone	4/15	0.000157528	18.6606	163.391	GABBR2;GRM6;GRM8;GPRC5C
WikiPathways	Disruption Of Postsynaptic Signaling By CNV	5/33	0.000396791	9.17979	71.897	RYR2;DLG2;NRXN2;GRIN1;SHANK1
GO Biological Process	Roundabout signaling pathway	3/5	6.93064e-05	76.8094	735.602	SLIT3;SLIT2;ROBO1
GO Biological Process	negative regulation of chemokine-mediated signaling pathway	3/6	0.000136626	51.2037	455.624	SLIT3;SLIT2;ROBO1
GO Biological Process	positive regulation of excitatory postsynaptic potential	4/18	0.000337312	14.6597	117.197	CUX2;PRKCZ;GRIN1;SHANK1
GO Biological Process	regulation of chemokine-mediated signaling pathway	3/8	0.00037168	30.7191	242.603	SLIT3;SLIT2;ROBO1
GO Biological Process	natural killer cell differentiation	3/8	0.00037168	30.7191	242.603	PTPRC;PIK3CD;PBX1
GO Biological Process	sensory perception	6/51	0.000430002	6.86632	53.2258	CHRNA4;KCNA2;OPRL1;CDH23;ASIC3;USH2A
GO Biological Process	chemical synaptic transmission	15/306	0.000950043	2.68472	18.683	GABBR2;CHRM3;UNC13A;PTPRN2;CHRNA4;NRXN2;SLC6A1;GRIN1;DLG2;PRKAR1B;RPS6KA2;APBA1;DLGAP2;GABRD;NTSR1
GO Biological Process	skeletal system development	10/158	0.00101702	3.49806	24.1047	COL1A1;ACAN;WWOX;DLX6;CHD7;LECT2;P3H1;ALX4;PKD1;GLI2
WikiPathways	Development Of Ureteric Collection System	6/60	0.00103358	5.7193	39.3186	EYA1;ITGA8;SLIT2;PBX1;ROBO1;GLI2
GO Biological Process	natural killer cell activation	5/43	0.00137449	6.7606	44.5501	PTPRC;PIK3CD;RASGRP1;PBX1;CD244
GO Biological Process	positive regulation of axonogenesis	5/43	0.00137449	6.7606	44.5501	MAP6;ISLR2;SLIT2;PLXNA4;ROBO1
GO Biological Process	positive regulation of biosynthetic process	5/44	0.00152651	6.58692	42.7147	ADGRB1;ZBTB20;APOA5;GRIN1;RUNX1
GO Biological Process	modulation of excitatory postsynaptic potential	4/27	0.00168686	8.91919	56.948	CUX2;PRKCZ;GRIN1;SHANK1
GO Biological Process	ventricular septum morphogenesis	4/28	0.00193836	8.54712	53.3846	APLNR;SLIT3;SLIT2;ROBO1
GO Biological Process	positive regulation of cell projection organization	8/117	0.00196411	3.78719	23.6045	CAMK1D;CUX2;NTRK3;P3H1;MAP6;SLIT2;PLXNA4;ROBO1
WikiPathways	Spinal Cord Injury	8/119	0.00218522	3.71858	22.7801	RTN4R;ACAN;FCGR2A;CXCL1;SLIT3;SLIT2;RGMA;GRIN1
GO Biological Process	axonogenesis	12/240	0.00253864	2.72812	16.3036	NTNG2;EPHA7;EPHA6;AUTS2;ADGRB1;PIK3CD;NRCAM;SLIT3;SLIT2;EPHB1;GLI2;ROBO1
GO Biological Process	regulation of phospholipase C activity	3/15	0.00273116	12.795	75.5295	PDGFRA;NTRK3;RASGRP1
GO Biological Process	engulfment of apoptotic cell	3/15	0.00273116	12.795	75.5295	ADGRB1;XKR4;RHOBTB2
GO Biological Process	nervous system development	18/447	0.00282372	2.1874	12.8394	HDAC4;CHRM3;RBFOX3;DLX6;CHD7;NRXN2;MSI1;CXCL1;PKD1;ROBO1;ACAN;ALDH1A2;ADGRB1;APBA1;NRCAM;EPHB1;SDK2;SHANK2
WikiPathways	Hippo Signaling Regulation Pathways	7/98	0.0029041	3.96245	23.1472	PDGFRA;CDH4;PRKAR1B;CDH15;PLCB1;PRKCZ;STK3
GO Biological Process	anterograde trans-synaptic signaling	12/244	0.00290508	2.68053	15.6578	GABBR2;CHRM3;DLG2;PRKAR1B;CHRNA4;RPS6KA2;NRXN2;APBA1;SLC6A1;GABRD;NTSR1;GRIN1
GO Biological Process	regulation of axonogenesis	5/51	0.00295823	5.58256	32.5082	RTN4R;MAP6;SLIT2;PLXNA4;ROBO1
GO Biological Process	dendritic spine morphogenesis	3/16	0.00331369	11.8102	67.4326	DOCK10;EPHB1;SHANK1
GO Biological Process	negative chemotaxis	4/33	0.00359137	7.07167	39.808	EPHA7;SLIT3;SLIT2;ROBO1
WikiPathways	Phosphodiesterases In Neuronal Function	5/54	0.00379986	5.23997	29.2013	PDE10A;PDE1C;PDE3A;ADCY5;GRIN1
GO Biological Process	vasculature development	3/17	0.00396669	10.9661	60.6404	PDGFRA;FOXF1;APLNR
GO Biological Process	epithelial tube morphogenesis	4/34	0.00400916	6.8356	37.7269	RYR2;SLIT2;PKD1;GLI2
GO Biological Process	negative regulation of cytokine-mediated signaling pathway	5/55	0.00411496	5.13491	28.2067	PTPRC;SLIT3;SLIT2;ZNF675;ROBO1
GO Biological Process	sensory organ development	5/56	0.00444829	5.03397	27.2601	MAFB;ADAMTS18;CHD7;CPAMD8;PBX1
GO Biological Process	G protein-coupled acetylcholine receptor signaling pathway	3/18	0.00469257	10.2345	54.8749	CHRM3;GRK2;PLCB1
GO Biological Process	dendrite morphogenesis	4/36	0.00494082	6.40772	34.0264	DOCK10;MAP6;EPHB1;SHANK1
GO Biological Process	chordate embryonic development	5/58	0.00517185	4.84351	25.4988	COL1A1;FOXF1;ALDH1A2;CHD7;PKD1
GO Biological Process	regulation of neurotransmitter receptor activity	5/58	0.00517185	4.84351	25.4988	DLG2;DLGAP2;SHISA7;SHANK1;GRIN1
GO Biological Process	retinal ganglion cell axon guidance	2/6	0.00529379	25.5339	133.829	SLIT2;EPHB1
GO Biological Process	imitative learning	2/6	0.00529379	25.5339	133.829	CNTNAP2;NRXN2
GO Biological Process	vocal learning	2/6	0.00529379	25.5339	133.829	CNTNAP2;NRXN2
GO Biological Process	positive regulation of vascular endothelial growth factor signaling pathway	2/6	0.00529379	25.5339	133.829	SMOC2;ROBO1
GO Biological Process	glutamate receptor signaling pathway	4/37	0.00545678	6.21323	32.3765	GRM6;GRM8;PLCB1;GRIN1
GO Biological Process	cellular response to glucagon stimulus	3/19	0.00549353	9.59432	49.9306	PRKAR1B;GCGR;ADCY5
GO Biological Process	lymphocyte differentiation	6/84	0.0057085	3.95466	20.429	HDAC4;PTPRC;CHD7;PIK3CD;ZBTB7A;PBX1
GO Biological Process	neuron projection morphogenesis	8/140	0.00588177	3.12362	16.0426	DOCK10;NTNG2;CNTNAP2;ADGRB1;MAP6;NRCAM;EPHB1;SHANK1
GO Biological Process	ventricular septum development	4/38	0.00600753	6.03018	30.8428	APLNR;SLIT3;SLIT2;ROBO1
GO Biological Process	B cell activation	6/85	0.00604472	3.9044	19.9459	HDAC4;PTPRC;CHRNA4;PIK3CD;RASGRP1;ZBTB7A
GO Biological Process	embryonic digestive tract development	3/20	0.00637156	9.02949	45.6523	PDGFRA;FOXF1;GLI2
GO Biological Process	mesoderm formation	3/20	0.00637156	9.02949	45.6523	CRB2;ITGA8;HMGA2
GO Biological Process	calcium ion transport	7/115	0.00697409	3.33583	16.5642	RYR2;CHRNA4;CDH23;ATP2B2;CACNA2D4;PKD1;CACNA1G
GO Biological Process	sensory perception of mechanical stimulus	6/88	0.0071399	3.76098	18.587	COL1A1;EYA1;KCNQ1;CDH23;ATP2B2;USH2A
GO Biological Process	tachykinin receptor signaling pathway	2/7	0.00731705	20.426	100.446	GRK2;GRK5
GO Biological Process	vitamin A metabolic process	2/7	0.00731705	20.426	100.446	ALDH1A2;LRAT
GO Biological Process	acetylcholine receptor signaling pathway	3/21	0.00732846	8.52742	41.9207	CHRM3;GRK2;PLCB1
GO Biological Process	calcium-mediated signaling using intracellular calcium source	3/21	0.00732846	8.52742	41.9207	RYR2;PTPRC;ADGRL1
GO Biological Process	response to glucagon	3/21	0.00732846	8.52742	41.9207	PRKAR1B;GCGR;ADCY5
GO Biological Process	sensory perception of pain	3/21	0.00732846	8.52742	41.9207	CHRNA4;KCNA2;OPRL1
GO Biological Process	long-term synaptic potentiation	3/21	0.00732846	8.52742	41.9207	PRKCZ;SHANK2;CRHR2
GO Biological Process	positive regulation of Ras protein signal transduction	5/63	0.00733837	4.42483	21.7465	RTN4R;RASGEF1A;AUTS2;RASGRP1;ROBO1
GO Biological Process	collagen fibril organization	6/89	0.00753491	3.71547	18.162	COL1A1;ADAMTS2;COL26A1;COL20A1;P3H1;COL6A3
GO Biological Process	sensory perception of sound	6/91	0.00837183	3.62768	17.3508	COL1A1;EYA1;KCNQ1;CDH23;ATP2B2;USH2A
WikiPathways	Splicing Factor NOVA Regulated Synaptic Proteins	4/42	0.00857752	5.39432	25.6695	GABBR2;EPB41L1;PRKCZ;GRIN1
WikiPathways	Calcium Regulation In Cardiac Cells	8/151	0.00912689	2.88171	13.534	CHRM3;RYR2;RGS3;PRKAR1B;GRK5;ATP2B2;PRKCZ;ADCY5
GO Biological Process	signal release from synapse	4/43	0.00931629	5.25574	24.5758	PTPRN2;UNC13A;NRXN2;CPLX2
GO Biological Process	axon extension involved in axon guidance	2/8	0.00963218	17.0208	79.0217	SLIT3;SLIT2
GO Biological Process	cardiac muscle hypertrophy	2/8	0.00963218	17.0208	79.0217	HDAC4;RYR2
GO Biological Process	cellular response to epinephrine stimulus	2/8	0.00963218	17.0208	79.0217	RYR2;KCNQ1
GO Biological Process	response to epinephrine	2/8	0.00963218	17.0208	79.0217	RYR2;KCNQ1
GO Biological Process	venous blood vessel development	2/8	0.00963218	17.0208	79.0217	FOXF1;APLNR
GO Biological Process	neuron projection extension involved in neuron projection guidance	2/8	0.00963218	17.0208	79.0217	SLIT3;SLIT2
GO Biological Process	regulation of kinase activity	6/94	0.00974936	3.50347	16.223	EEF1A1;PDGFRA;EPHA7;EPHA6;NTRK3;EPHB1
GO Biological Process	neurotransmitter secretion	4/44	0.0100953	5.12408	23.5487	PTPRN2;UNC13A;NRXN2;CPLX2
WikiPathways	GPCRs Class B Secretin Like	3/24	0.0106873	7.30809	33.1692	GCGR;ADGRL1;CRHR2
GO Biological Process	axon extension	3/24	0.0106873	7.30809	33.1692	AUTS2;SLIT3;SLIT2
GO Biological Process	action potential	4/45	0.0109152	4.99885	22.5828	CHRNA4;KCNQ1;KCNA2;CACNA1G
GO Biological Process	circulatory system development	7/126	0.0112457	3.02576	13.5789	CRB2;FOXF1;NXN;NTRK3;APLNR;PKD1;GLI2
GO Biological Process	regulation of cAMP-mediated signaling	3/25	0.0119737	6.97555	30.8671	PRKAR1B;APLNR;PDE3A
GO Biological Process	in utero embryonic development	3/25	0.0119737	6.97555	30.8671	FOXF1;CHD7;PKD1
GO Biological Process	positive regulation of lipid metabolic process	3/25	0.0119737	6.97555	30.8671	DISP3;ZBTB20;APOA5
GO Biological Process	regulation of animal organ morphogenesis	2/9	0.0122272	14.5885	64.2493	SAPCD2;AJAP1
GO Biological Process	associative learning	2/9	0.0122272	14.5885	64.2493	SLC6A1;SHANK1
GO Biological Process	regulation of gap junction assembly	2/9	0.0122272	14.5885	64.2493	CNTNAP2;APLNR
GO Biological Process	embryonic digestive tract morphogenesis	2/9	0.0122272	14.5885	64.2493	PDGFRA;FOXF1
GO Biological Process	mesodermal cell differentiation	2/9	0.0122272	14.5885	64.2493	ITGA8;HMGA2
GO Biological Process	neuronal ion channel clustering	2/9	0.0122272	14.5885	64.2493	CNTNAP2;NRCAM
GO Biological Process	positive regulation of neurogenesis	5/72	0.0127015	3.82869	16.7162	CUX2;MAP6;SLIT2;PLXNA4;ROBO1
WikiPathways	Rett Syndrome Causing Genes	4/48	0.0136285	4.65731	20.0059	SRRM3;GABBR2;GABRD;RHOBTB2
GO Biological Process	positive regulation of vasculature development	6/102	0.0141996	3.2102	13.6579	SMOC2;JUP;APLNR;HMGA2;PIK3CD;RUNX1
GO Biological Process	dendritic spine organization	3/27	0.0148025	6.3936	26.936	DOCK10;EPHB1;SHANK1
GO Biological Process	adenylate cyclase-modulating G protein-coupled receptor signaling pathway	8/165	0.0149918	2.62286	11.0166	GRK5;GCGR;ADGRB1;GRM8;OPRL1;ADGRL1;CRHR2;ADCY5
GO Biological Process	negative regulation of cAMP-mediated signaling	2/10	0.0150906	12.7643	53.5295	APLNR;PDE3A
GO Biological Process	axon guidance	9/203	0.0173979	2.38973	9.68177	EPHA7;EPHA6;PIK3CD;SLIT3;SLIT2;EPHB1;PLXNA4;GLI2;ROBO1
GO Biological Process	cell-cell adhesion via plasma-membrane adhesion molecules	8/170	0.0176338	2.54125	10.2614	CRB2;CDH4;CDH23;ADGRL1;CDH15;PKD1;SDK2;ROBO1
GO Biological Process	detection of light stimulus involved in sensory perception	2/11	0.018211	11.3455	45.447	GRM6;CACNA2D4
GO Biological Process	detection of light stimulus involved in visual perception	2/11	0.018211	11.3455	45.447	GRM6;CACNA2D4
GO Biological Process	regulation of catecholamine secretion	3/30	0.0196946	5.68233	22.3169	GRK2;CHRNA4;KCNA2
GO Biological Process	response to alcohol	3/30	0.0196946	5.68233	22.3169	SLIT3;SLIT2;GRIN1
GO Biological Process	ephrin receptor signaling pathway	5/82	0.0212225	3.32975	12.8285	EPHA7;EPHA6;EPHB1;VAV2;GRIN1
WikiPathways	Ethanol Effects On Histone Modifications	3/31	0.0214998	5.47911	21.0382	HDAC4;DHFR;ALDH1A2
WikiPathways	GABA Receptor Signaling	3/31	0.0214998	5.47911	21.0382	GABBR2;SLC6A1;GABRD
GO Biological Process	cardiac muscle cell action potential involved in contraction	3/31	0.0214998	5.47911	21.0382	RYR2;KCNQ1;CACNA1G
GO Biological Process	protein localization to synapse	2/12	0.0215775	10.2104	39.1682	NRXN2;SHANK1
GO Biological Process	regulation of hemopoiesis	2/12	0.0215775	10.2104	39.1682	MAFB;RUNX1
GO Biological Process	digestive system development	2/12	0.0215775	10.2104	39.1682	FOXF1;PKD1
GO Biological Process	epithelial cell-cell adhesion	2/12	0.0215775	10.2104	39.1682	JUP;SERPINB8
GO Biological Process	regulation of ventricular cardiac muscle cell action potential	2/12	0.0215775	10.2104	39.1682	RYR2;JUP
GO Biological Process	keratan sulfate catabolic process	2/12	0.0215775	10.2104	39.1682	GALNS;ACAN
GO Biological Process	negative regulation of vascular permeability	2/12	0.0215775	10.2104	39.1682	PDE3A;SLIT2
GO Biological Process	positive regulation of kinase activity	6/114	0.0232626	2.85175	10.7252	PDGFRA;EPHA7;EPHA6;PTPRC;NTRK3;EPHB1
WikiPathways	13Q12 12 Copy Number Variation	3/32	0.0233924	5.28991	19.8654	RTN4R;FLNC;SNTB1
GO Biological Process	aortic valve morphogenesis	3/32	0.0233924	5.28991	19.8654	SLIT3;SLIT2;ROBO1
GO Biological Process	negative regulation of cell-matrix adhesion	3/32	0.0233924	5.28991	19.8654	DUSP22;ARHGAP6;AJAP1
GO Biological Process	renal system development	4/57	0.0241928	3.86466	14.3831	FOXF1;ITGA8;PKD1;GLI2
GO Biological Process	positive regulation of transferase activity	7/148	0.0249733	2.55078	9.41224	ARRDC4;PDGFRA;EPHA7;EPHA6;NTRK3;HNRNPD;EPHB1
GO Biological Process	positive regulation of angiogenesis	6/116	0.0250786	2.79962	10.3187	SMOC2;JUP;APLNR;HMGA2;PIK3CD;RUNX1
WikiPathways	Genes Targeted By miRNAs In Adipocytes	2/13	0.0251794	9.28172	34.1728	HDAC4;KCNQ1
WikiPathways	Cell Type Dependent Selectivity Of CCK2R Signaling	2/13	0.0251794	9.28172	34.1728	RYR2;PLCB1
GO Biological Process	regulation of antigen receptor-mediated signaling pathway	2/13	0.0251794	9.28172	34.1728	PTPRC;RUNX1
GO Biological Process	central nervous system projection neuron axonogenesis	2/13	0.0251794	9.28172	34.1728	EPHB1;GLI2
GO Biological Process	spinal cord development	2/13	0.0251794	9.28172	34.1728	PKD1;GLI2
GO Biological Process	negative regulation of mononuclear cell migration	2/13	0.0251794	9.28172	34.1728	SLIT2;PLCB1
GO Biological Process	positive regulation of reactive oxygen species biosynthetic process	2/13	0.0251794	9.28172	34.1728	ADGRB1;GRIN1
GO Biological Process	protein heterotetramerization	2/13	0.0251794	9.28172	34.1728	PKD1;GRIN1
WikiPathways	Type I Collagen Synthesis In The Context Of Osteogenesis Imperfecta	3/33	0.0253725	5.11332	18.7868	COL1A1;ADAMTS2;P3H1
GO Biological Process	apoptotic cell clearance	3/33	0.0253725	5.11332	18.7868	ADGRB1;XKR4;RHOBTB2
GO Biological Process	keratan sulfate metabolic process	3/33	0.0253725	5.11332	18.7868	GALNS;ACAN;B3GNT3
GO Biological Process	fat cell differentiation	4/58	0.0256017	3.7929	13.9014	MAFB;PRDM16;HMGA2;ZBTB7A
GO Biological Process	phospholipid transport	4/59	0.0270591	3.72375	13.4417	ATP8B3;APOA5;ATP9B;PITPNC1
GO Biological Process	cardiac muscle contraction	3/34	0.0274399	4.94812	17.7922	RYR2;GRK2;KCNQ1
GO Biological Process	adenylate cyclase-inhibiting G protein-coupled receptor signaling pathway	4/60	0.0285651	3.65707	13.003	CHRM3;GRM8;OPRL1;ADCY5
GO Biological Process	homophilic cell adhesion via plasma membrane adhesion molecules	4/60	0.0285651	3.65707	13.003	CDH4;PKD1;SDK2;ROBO1
WikiPathways	Hippo Merlin Signaling Dysregulation	6/120	0.028989	2.70083	9.56321	PDGFRA;CDH4;PRKAR1B;ITGA8;CDH15;STK3
GO Biological Process	regulation of endothelial cell migration	5/89	0.0289894	3.05118	10.8037	SMOC2;ADGRB1;PIK3CD;SLIT2;GFUS
WikiPathways	Osteoblast Signaling	2/14	0.0290066	8.50781	30.1196	COL1A1;PDGFRA
GO Biological Process	aorta development	2/14	0.0290066	8.50781	30.1196	APLNR;ROBO1
GO Biological Process	atrioventricular valve development	2/14	0.0290066	8.50781	30.1196	APLNR;SLIT3
GO Biological Process	cardiac left ventricle morphogenesis	2/14	0.0290066	8.50781	30.1196	RYR2;FOXF1
GO Biological Process	genitalia development	2/14	0.0290066	8.50781	30.1196	CHD7;PKD1
GO Biological Process	heterochromatin organization	2/14	0.0290066	8.50781	30.1196	PRDM16;HMGA2
GO Biological Process	neuromuscular process controlling balance	2/14	0.0290066	8.50781	30.1196	CDH23;SHANK1
GO Biological Process	regulation of lipid biosynthetic process	3/35	0.0295944	4.79324	16.873	NR5A1;ZBTB20;APOA5
GO Biological Process	respiratory system development	3/35	0.0295944	4.79324	16.873	FOXF1;CHD7;GLI2
GO Biological Process	lung development	3/35	0.0295944	4.79324	16.873	FOXF1;PKD1;GLI2
WikiPathways	Fragile X Syndrome	6/122	0.0310865	2.65399	9.21196	EEF1A1;SLC6A1;PLCB1;GABRD;SHANK1;GRIN1
GO Biological Process	aortic valve development	3/36	0.0318357	4.64776	16.0216	SLIT3;SLIT2;ROBO1
WikiPathways	Familial Hyperlipidemia Type 5	2/15	0.033049	7.85296	26.7768	APOA5;LMF1
WikiPathways	GPR40 Pathway	2/15	0.033049	7.85296	26.7768	PLCB1;PKD1
GO Biological Process	clathrin coat assembly	2/15	0.033049	7.85296	26.7768	FCHO1;NSG2
GO Biological Process	G protein-coupled glutamate receptor signaling pathway	2/15	0.033049	7.85296	26.7768	GRM6;GRM8
GO Biological Process	phagocytosis, engulfment	3/37	0.0341632	4.51083	15.2313	ADGRB1;XKR4;RHOBTB2
GO Biological Process	synapse organization	6/126	0.0355728	2.565	8.55728	UNC13A;NRXN2;NRCAM;SLC6A1;SDK2;SHANK2
GO Biological Process	regulation of axon extension	3/38	0.0365766	4.38172	14.4963	RTN4R;ISLR2;NRCAM
GO Biological Process	regulation of cell communication	3/38	0.0365766	4.38172	14.4963	RYR2;GRK2;GRK5
GO Biological Process	negative regulation of endothelial cell migration	3/38	0.0365766	4.38172	14.4963	JUP;ADGRB1;SLIT2
WikiPathways	Hedgehog Signaling Pathway	2/16	0.0372969	7.29167	23.9812	GRK2;GLI2
GO Biological Process	digestive tract morphogenesis	2/16	0.0372969	7.29167	23.9812	PDGFRA;FOXF1
GO Biological Process	glycosphingolipid biosynthetic process	2/16	0.0372969	7.29167	23.9812	LARGE1;ST6GALNAC5
GO Biological Process	mesenchyme development	2/16	0.0372969	7.29167	23.9812	FOXF1;HMGA2
GO Biological Process	negative regulation of cell-substrate junction organization	2/16	0.0372969	7.29167	23.9812	DUSP22;ARHGAP6
GO Biological Process	negative regulation of focal adhesion assembly	2/16	0.0372969	7.29167	23.9812	DUSP22;ARHGAP6
GO Biological Process	negative regulation of platelet activation	2/16	0.0372969	7.29167	23.9812	PDGFRA;ADAMTS18
GO Biological Process	neural tube development	2/16	0.0372969	7.29167	23.9812	ALDH1A2;PKD1
GO Biological Process	regulation of heart rate by cardiac conduction	3/39	0.0390751	4.25979	13.8114	JUP;KCNQ1;CACNA1G
GO Biological Process	regulation of receptor-mediated endocytosis	3/39	0.0390751	4.25979	13.8114	LRPAP1;APOA5;SNAP91
WikiPathways	Chemokine Signaling Pathway	7/165	0.0413575	2.27434	7.24491	GRK2;GRK5;PIK3CD;PLCB1;PRKCZ;VAV2;ADCY5
GO Biological Process	digestive tract development	3/40	0.0416582	4.14445	13.1721	FOXF1;PKD1;GLI2
GO Biological Process	activation of protein kinase A activity	2/17	0.0417409	6.80521	21.6152	PRKAR1B;ADCY5
GO Biological Process	pulmonary valve morphogenesis	2/17	0.0417409	6.80521	21.6152	SLIT2;ROBO1
GO Biological Process	detection of visible light	2/17	0.0417409	6.80521	21.6152	GRM6;CACNA2D4
GO Biological Process	regulation of stem cell proliferation	2/17	0.0417409	6.80521	21.6152	PTPRC;HMGA2
GO Biological Process	mesonephric tubule development	2/17	0.0417409	6.80521	21.6152	SLIT2;PKD1
GO Biological Process	negative regulation of execution phase of apoptosis	2/17	0.0417409	6.80521	21.6152	MTRNR2L8;MTRNR2L1
GO Biological Process	positive regulation of heart rate	2/17	0.0417409	6.80521	21.6152	RYR2;KCNQ1
GO Biological Process	positive regulation of stem cell proliferation	2/17	0.0417409	6.80521	21.6152	PTPRC;HMGA2
GO Biological Process	protein heterooligomerization	2/17	0.0417409	6.80521	21.6152	PKD1;GRIN1
GO Biological Process	heart contraction	3/41	0.0443251	4.03518	12.5744	RYR2;GRK2;KCNQ1
GO Biological Process	T cell differentiation	3/41	0.0443251	4.03518	12.5744	PTPRC;CHD7;PIK3CD
GO Biological Process	visual system development	3/41	0.0443251	4.03518	12.5744	ADAMTS18;CPAMD8;PBX1
GO Biological Process	synapse assembly	4/69	0.0443369	3.14925	9.81288	NRXN2;NRCAM;SHANK2;SDK2
WikiPathways	Genes Associated With The Development Of Rheumatoid Arthritis	2/18	0.046372	6.37956	19.592	CD244;PHF19
WikiPathways	Familial Hyperlipidemia Type 1	2/18	0.046372	6.37956	19.592	APOA5;LMF1
GO Biological Process	pulmonary valve development	2/18	0.046372	6.37956	19.592	SLIT2;ROBO1
GO Biological Process	cell migration involved in sprouting angiogenesis	2/18	0.046372	6.37956	19.592	SLIT2;ROBO1
GO Biological Process	ventricular cardiac muscle cell action potential	2/18	0.046372	6.37956	19.592	RYR2;KCNQ1
GO Biological Process	positive regulation of CREB transcription factor activity	2/18	0.046372	6.37956	19.592	CAMK1D;CRTC1
GO Biological Process	calcium ion transmembrane import into cytosol	3/42	0.0470749	3.93151	12.0148	RYR2;PTPRC;GRIN1
GO Biological Process	protein O-linked glycosylation	5/102	0.0476868	2.6405	8.03531	GALNT16;B3GNT3;LARGE1;MUC3A;GALNT9
GO Biological Process	cell junction assembly	5/102	0.0476868	2.6405	8.03531	NRXN2;NRCAM;FLNC;SDK2;SHANK2
WikiPathways	Vitamin A And Carotenoid Metabolism	3/43	0.0499068	3.83303	11.4899	ALDH1A2;CRABP1;LRAT
WikiPathways	Hedgehog Signaling Pathway	3/43	0.0499068	3.83303	11.4899	GRK2;GAS1;GLI2
GO Biological Process	positive regulation of phospholipase C activity	3/43	0.0499068	3.83303	11.4899	PDGFRA;NTRK3;ARHGAP6
GO Biological Process	regulation of leukocyte chemotaxis	2/19	0.0511812	6.00398	17.8461	CAMK1D;SLIT2
GO Biological Process	detection of mechanical stimulus	2/19	0.0511812	6.00398	17.8461	JUP;PKD1
GO Biological Process	establishment or maintenance of apical/basal cell polarity	2/19	0.0511812	6.00398	17.8461	CRB2;DLG2
GO Biological Process	regulation of vascular endothelial growth factor signaling pathway	2/19	0.0511812	6.00398	17.8461	SMOC2;ROBO1
GO Biological Process	postsynaptic membrane organization	2/19	0.0511812	6.00398	17.8461	NRXN2;SHISA7
GO Biological Process	neurotransmitter transport	4/73	0.0526344	2.96608	8.73329	UNC13A;PTPRN2;NRXN2;APBA1
GO Biological Process	positive regulation of synaptic transmission	4/73	0.0526344	2.96608	8.73329	PRKCZ;SHISA7;SHANK2;CRHR2
GO Biological Process	regulation of JNK cascade	5/105	0.0528172	2.56089	7.53137	DUSP22;PLCB1;EPHB1;ZNF675;RASGRP1
WikiPathways	Genes Controlling Nephrogenesis	3/44	0.0528198	3.73935	10.9969	EYA1;ITGA8;SLIT2
GO Biological Process	branching morphogenesis of an epithelial tube	3/44	0.0528198	3.73935	10.9969	SLIT2;PKD1;GLI2
GO Biological Process	embryonic organ morphogenesis	3/44	0.0528198	3.73935	10.9969	RYR2;PDGFRA;FOXF1
GO Biological Process	protein dephosphorylation	6/139	0.0529323	2.31274	6.79655	DUSP22;PTPRN2;PTPRC;EYA1;LHPP;CTTNBP2NL
GO Biological Process	enzyme linked receptor protein signaling pathway	6/140	0.0544478	2.29537	6.68069	PDGFRA;EPHA7;EPHA6;NTRK3;ABI1;EPHB1
WikiPathways	Arrhythmogenic Right Ventricular Cardiomyopathy	4/74	0.054832	2.92356	8.4885	RYR2;JUP;ITGA8;CACNA2D4
WikiPathways	15Q13 3 Copy Number Variation Syndrome	2/20	0.0561601	5.67014	16.3274	GRM6;OTUD7A
GO Biological Process	regulation of hippo signaling	2/20	0.0561601	5.67014	16.3274	FRMD1;SHANK2
GO Biological Process	negative regulation of osteoclast differentiation	2/20	0.0561601	5.67014	16.3274	MAFB;ZNF675
GO Biological Process	positive regulation of heart contraction	2/20	0.0561601	5.67014	16.3274	RYR2;KCNQ1
GO Biological Process	protein phosphorylation	15/496	0.0588585	1.60826	4.55558	PDGFRA;CAMK1D;TP53RK;PIK3CD;AATK;OXSR1;PRKCZ;PKD1;STK3;GRK2;PRKAR1B;GRK5;RPS6KA2;ABI1;EPHB1
GO Biological Process	regulation of synaptic transmission, glutamatergic	3/46	0.0588853	3.56506	10.0968	UNC13A;GRM6;GRM8
GO Biological Process	receptor-mediated endocytosis	6/143	0.0591508	2.24476	6.34742	AMN;GRK2;FCHO1;TFR2;LRP3;SNAP91
GO Biological Process	cell morphogenesis involved in neuron differentiation	4/76	0.0593737	2.84206	8.0257	NTNG2;ADGRB1;MAP6;NRCAM
GO Biological Process	water-soluble vitamin metabolic process	4/76	0.0593737	2.84206	8.0257	DHFR;AMN;PC;SLC52A2
GO Biological Process	modulation of chemical synaptic transmission	5/109	0.0601387	2.46189	6.92063	UNC13A;GRM6;GRM8;CPLX2;DLGAP2
GO Biological Process	calcium ion transport into cytosol	2/21	0.0613003	5.37144	14.9969	RYR2;GRIN1
GO Biological Process	regulation of lipoprotein lipase activity	2/21	0.0613003	5.37144	14.9969	APOA5;LMF1
GO Biological Process	negative regulation of response to wounding	2/21	0.0613003	5.37144	14.9969	RTN4R;AJAP1
GO Biological Process	nuclear envelope organization	2/21	0.0613003	5.37144	14.9969	REEP3;LEMD3
GO Biological Process	glycosphingolipid metabolic process	3/47	0.0620356	3.48386	9.68529	GALC;LARGE1;ST6GALNAC5
GO Biological Process	cellular response to alcohol	3/48	0.0652627	3.40627	9.29684	JUP;KLF9;ADCY5
GO Biological Process	cognition	3/48	0.0652627	3.40627	9.29684	CUX2;CHRNA4;CHD7
GO Biological Process	substrate adhesion-dependent cell spreading	3/48	0.0652627	3.40627	9.29684	NTNG2;ITGA8;USH2A
GO Biological Process	axon development	4/79	0.0665494	2.72796	7.39225	DHFR;NTNG2;ADGRB1;NRCAM
WikiPathways	Familial Hyperlipidemia Type 4	2/22	0.0665937	5.1026	13.8237	APOA5;LMF1
WikiPathways	PKC Gamma Calcium Signaling Pathway In Ataxia	2/22	0.0665937	5.1026	13.8237	ATP2B2;PLCB1
GO Biological Process	regulation of execution phase of apoptosis	2/22	0.0665937	5.1026	13.8237	MTRNR2L8;MTRNR2L1
GO Biological Process	neuronal action potential	2/22	0.0665937	5.1026	13.8237	KCNA2;CACNA1G
GO Biological Process	positive regulation of dendritic spine development	2/22	0.0665937	5.1026	13.8237	CUX2;SHANK1
GO Biological Process	extracellular matrix organization	10/300	0.0668185	1.77219	4.79516	COL1A1;SMOC2;ACAN;ADAMTS2;COL26A1;ADAMTS18;COL20A1;ITGA8;P3H1;COL6A3
GO Biological Process	adherens junction organization	3/49	0.0685655	3.33205	8.92977	CDH4;JUP;CDH15
GO Biological Process	regulation of cellular localization	3/49	0.0685655	3.33205	8.92977	PARD6G;MAD1L1;ADCY5
GO Biological Process	regulation of generation of precursor metabolites and energy	3/50	0.0719428	3.26099	8.58254	GCGR;PRDM16;ZBTB7A
WikiPathways	GDNF RET Signaling Axis	2/23	0.0720327	4.85938	12.7832	EYA1;SLIT2
GO Biological Process	artery development	2/23	0.0720327	4.85938	12.7832	APLNR;ROBO1
GO Biological Process	blood vessel endothelial cell migration	2/23	0.0720327	4.85938	12.7832	SLIT2;ROBO1
GO Biological Process	regulation of cysteine-type endopeptidase activity	2/23	0.0720327	4.85938	12.7832	EPHA7;GRIN1
GO Biological Process	cell-cell junction organization	4/82	0.0741541	2.62263	6.82307	CDH4;JUP;CDH15;SDK2
GO Biological Process	regulation of G protein-coupled receptor signaling pathway	4/82	0.0741541	2.62263	6.82307	RGS3;GRK5;NMT1;PLCB1
WikiPathways	Copper Metabolism	1/4	0.0749989	16.9792	43.981	ATP7B
GO Biological Process	inositol lipid-mediated signaling	3/51	0.0753932	3.19289	8.25373	PDGFRA;PIK3CD;PLCB1
GO Biological Process	negative regulation of protein ubiquitination	3/51	0.0753932	3.19289	8.25373	NXN;ADGRB1;KLHL40
GO Biological Process	central nervous system development	9/268	0.0765772	1.784	4.58391	CNTNAP2;ACAN;EPHA7;CHD7;AATK;NRCAM;PKD1;PBX1;GRIN1
GO Biological Process	cellular response to catecholamine stimulus	2/24	0.0776095	4.63826	11.8557	RYR2;KCNQ1
GO Biological Process	lipid translocation	2/24	0.0776095	4.63826	11.8557	ATP8B3;ATP9B
GO Biological Process	ncRNA 3'-end processing	2/24	0.0776095	4.63826	11.8557	ERI1;ELAC2
GO Biological Process	negative regulation of protein tyrosine kinase activity	2/24	0.0776095	4.63826	11.8557	DUSP22;PTPRC
GO Biological Process	positive regulation of phospholipase activity	2/24	0.0776095	4.63826	11.8557	PDGFRA;NTRK3
GO Biological Process	cartilage development	3/52	0.0789155	3.12756	7.94207	HMGA2;PKD1;RUNX1
GO Biological Process	positive regulation of developmental growth	3/52	0.0789155	3.12756	7.94207	UNC13A;ISLR2;PLCB1
WikiPathways	Myometrial Relaxation And Contraction Pathways	6/156	0.0822463	2.04884	5.11808	RYR2;RGS3;PRKAR1B;GRK5;PRKCZ;ADCY5
GO Biological Process	cellular macromolecule catabolic process	3/53	0.0825084	3.06486	7.64637	HNRNPD;DENND3;SND1
WikiPathways	Mammalian Disorder Of Sexual Development	2/25	0.083317	4.43637	11.0248	NR5A1;PBX1
GO Biological Process	regulation of AMPA receptor activity	2/25	0.083317	4.43637	11.0248	SHISA7;SHANK1
GO Biological Process	regulation of cardiac muscle cell action potential	2/25	0.083317	4.43637	11.0248	RYR2;JUP
GO Biological Process	regulation of dopamine secretion	2/25	0.083317	4.43637	11.0248	CHRNA4;KCNA2
GO Biological Process	chemical synaptic transmission, postsynaptic	2/25	0.083317	4.43637	11.0248	CHRNA4;GRIN1
GO Biological Process	regulation of neutrophil chemotaxis	2/25	0.083317	4.43637	11.0248	CAMK1D;SLIT2
GO Biological Process	regulation of protein processing	2/25	0.083317	4.43637	11.0248	GAS1;RUNX1
GO Biological Process	fat-soluble vitamin metabolic process	2/25	0.083317	4.43637	11.0248	ALDH1A2;LRAT
GO Biological Process	negative regulation of cell junction assembly	2/25	0.083317	4.43637	11.0248	DUSP22;ARHGAP6
GO Biological Process	negative regulation of sequestering of calcium ion	2/25	0.083317	4.43637	11.0248	RYR2;PTPRC
WikiPathways	Sudden Infant Death Syndrome SIDS Susceptibility Pathways	6/157	0.0842046	2.03517	5.03604	RYR2;PRKAR1B;CHRNA4;KCNQ1;PBX1;GRIN1
GO Biological Process	striated muscle contraction	3/54	0.0861705	3.00461	7.36558	RYR2;GRK2;KCNQ1
GO Biological Process	cellular response to growth factor stimulus	6/158	0.0861887	2.02168	4.95557	EEF1A1;DUSP22;WWOX;NTRK3;PDE3A;GAS1
GO Biological Process	calcium ion transmembrane transport	4/87	0.0877561	2.46401	5.99542	CACNA2D4;PKD1;CACNA1G;GRIN1
GO Biological Process	clathrin-dependent endocytosis	2/26	0.089148	4.2513	10.2773	FCHO1;SNAP91
GO Biological Process	positive regulation of histone methylation	2/26	0.089148	4.2513	10.2773	AUTS2;PHF19
GO Biological Process	positive regulation of interleukin-2 production	2/26	0.089148	4.2513	10.2773	PTPRC;RUNX1
GO Biological Process	regulation of signal transduction	7/198	0.0898636	1.8782	4.52545	RGS3;GRK2;GRK5;KIF26A;GAS1;PLCB1;RUNX1
GO Biological Process	negative regulation of protein modification by small protein conjugation or removal	3/55	0.0899004	2.94668	7.0987	NXN;ADGRB1;KLHL40
GO Biological Process	metal ion transport	4/88	0.0906119	2.43455	5.84578	RYR2;CHRNA4;CDH23;ATP2B2
GO Biological Process	positive regulation of neuron projection development	4/88	0.0906119	2.43455	5.84578	CAMK1D;CUX2;NTRK3;P3H1
GO Biological Process	regulation of ERK1 and ERK2 cascade	8/238	0.0911943	1.78367	4.27146	PDGFRA;EPHA7;PTPRC;CAMK2N1;NTRK3;EPHB1;PRKCZ;RASGRP1
GO Biological Process	antigen processing and presentation of lipid antigen via MHC class Ib	1/5	0.0928549	12.7338	30.2646	CD1D
GO Biological Process	antigen processing and presentation, endogenous lipid antigen via MHC class Ib	1/5	0.0928549	12.7338	30.2646	CD1D
GO Biological Process	antigen processing and presentation, exogenous lipid antigen via MHC class Ib	1/5	0.0928549	12.7338	30.2646	CD1D
GO Biological Process	atrial cardiac muscle cell membrane repolarization	1/5	0.0928549	12.7338	30.2646	KCNQ1
GO Biological Process	axon choice point recognition	1/5	0.0928549	12.7338	30.2646	ROBO1
GO Biological Process	bone marrow development	1/5	0.0928549	12.7338	30.2646	PTPRC
GO Biological Process	camera-type eye photoreceptor cell differentiation	1/5	0.0928549	12.7338	30.2646	SDK2
GO Biological Process	cell migration involved in gastrulation	1/5	0.0928549	12.7338	30.2646	CRB2
GO Biological Process	cellular response to cGMP	1/5	0.0928549	12.7338	30.2646	PDE3A
GO Biological Process	regulation of Fc-gamma receptor signaling pathway involved in phagocytosis	1/5	0.0928549	12.7338	30.2646	PTPRC
GO Biological Process	cellular response to heparin	1/5	0.0928549	12.7338	30.2646	SLIT2
GO Biological Process	cellular response to indole-3-methanol	1/5	0.0928549	12.7338	30.2646	JUP
GO Biological Process	cellular response to salt stress	1/5	0.0928549	12.7338	30.2646	AKR1B1
GO Biological Process	regulation of histone H4-K16 acetylation	1/5	0.0928549	12.7338	30.2646	AUTS2
GO Biological Process	cerebral cortex neuron differentiation	1/5	0.0928549	12.7338	30.2646	CHD5
GO Biological Process	chemokine (C-X-C motif) ligand 12 signaling pathway	1/5	0.0928549	12.7338	30.2646	OXSR1
GO Biological Process	regulation of intestinal lipid absorption	1/5	0.0928549	12.7338	30.2646	APOA5
GO Biological Process	copper ion import	1/5	0.0928549	12.7338	30.2646	ATP7B
GO Biological Process	regulation of metaphase plate congression	1/5	0.0928549	12.7338	30.2646	MAD1L1
GO Biological Process	regulation of retinal ganglion cell axon guidance	1/5	0.0928549	12.7338	30.2646	SLIT2
GO Biological Process	G protein-coupled opioid receptor signaling pathway	1/5	0.0928549	12.7338	30.2646	OPRL1
GO Biological Process	regulation of vascular associated smooth muscle contraction	1/5	0.0928549	12.7338	30.2646	CHRM3
GO Biological Process	response to cGMP	1/5	0.0928549	12.7338	30.2646	PDE3A
GO Biological Process	response to denervation involved in regulation of muscle adaptation	1/5	0.0928549	12.7338	30.2646	HDAC4
GO Biological Process	response to indole-3-methanol	1/5	0.0928549	12.7338	30.2646	JUP
GO Biological Process	retina vasculature development in camera-type eye	1/5	0.0928549	12.7338	30.2646	PDGFRA
GO Biological Process	SA node cell to atrial cardiac muscle cell signaling	1/5	0.0928549	12.7338	30.2646	CACNA1G
GO Biological Process	sensory perception of sour taste	1/5	0.0928549	12.7338	30.2646	ASIC3
GO Biological Process	short-term memory	1/5	0.0928549	12.7338	30.2646	CUX2
GO Biological Process	L-methionine salvage from methylthioadenosine	1/5	0.0928549	12.7338	30.2646	MTAP
GO Biological Process	maintenance of animal organ identity	1/5	0.0928549	12.7338	30.2646	USH2A
GO Biological Process	membrane depolarization during AV node cell action potential	1/5	0.0928549	12.7338	30.2646	CACNA1G
GO Biological Process	membrane depolarization during SA node cell action potential	1/5	0.0928549	12.7338	30.2646	CACNA1G
GO Biological Process	membrane raft distribution	1/5	0.0928549	12.7338	30.2646	PTPRC
GO Biological Process	membrane repolarization during atrial cardiac muscle cell action potential	1/5	0.0928549	12.7338	30.2646	KCNQ1
GO Biological Process	membrane repolarization during ventricular cardiac muscle cell action potential	1/5	0.0928549	12.7338	30.2646	KCNQ1
GO Biological Process	mesonephric duct development	1/5	0.0928549	12.7338	30.2646	PKD1
GO Biological Process	metanephric distal tubule development	1/5	0.0928549	12.7338	30.2646	PKD1
GO Biological Process	metanephric nephron tubule morphogenesis	1/5	0.0928549	12.7338	30.2646	PKD1
GO Biological Process	urate transport	1/5	0.0928549	12.7338	30.2646	SLC22A12
GO Biological Process	negative regulation of CD4-positive, alpha-beta T cell differentiation	1/5	0.0928549	12.7338	30.2646	RUNX1
GO Biological Process	negative regulation of cGMP-mediated signaling	1/5	0.0928549	12.7338	30.2646	PDE10A
GO Biological Process	negative regulation of skeletal muscle cell differentiation	1/5	0.0928549	12.7338	30.2646	EPHB1
GO Biological Process	nephric duct development	1/5	0.0928549	12.7338	30.2646	PKD1
GO Biological Process	peripheral nervous system neuron differentiation	1/5	0.0928549	12.7338	30.2646	RUNX1
GO Biological Process	positive regulation of amine transport	1/5	0.0928549	12.7338	30.2646	GRK2
GO Biological Process	positive regulation of cardiac muscle contraction	1/5	0.0928549	12.7338	30.2646	KCNQ1
GO Biological Process	positive regulation of CD8-positive, alpha-beta T cell differentiation	1/5	0.0928549	12.7338	30.2646	RUNX1
GO Biological Process	positive regulation of endothelial cell-matrix adhesion via fibronectin	1/5	0.0928549	12.7338	30.2646	GFUS
GO Biological Process	positive regulation of fibroblast growth factor receptor signaling pathway	1/5	0.0928549	12.7338	30.2646	SMOC2
GO Biological Process	positive regulation of hippo signaling	1/5	0.0928549	12.7338	30.2646	FRMD1
GO Biological Process	positive regulation of histone H3-K27 methylation	1/5	0.0928549	12.7338	30.2646	PHF19
GO Biological Process	positive regulation of the force of heart contraction	1/5	0.0928549	12.7338	30.2646	RYR2
GO Biological Process	postsynaptic density protein 95 clustering	1/5	0.0928549	12.7338	30.2646	NRXN2
GO Biological Process	protein localization to axon	1/5	0.0928549	12.7338	30.2646	CNTNAP2
GO Biological Process	regulation of cation channel activity	4/89	0.0935118	2.40579	5.70092	DLG2;SHISA7;SHANK1;GRIN1
GO Biological Process	glycosaminoglycan catabolic process	3/56	0.0936968	2.89093	6.84483	GALNS;ACAN;SPAM1
GO Biological Process	regulation of cardiac muscle cell contraction	2/27	0.0950956	4.08104	9.60217	RYR2;JUP
GO Biological Process	regulation of cell junction assembly	2/27	0.0950956	4.08104	9.60217	APLNR;RUNX1
GO Biological Process	regulation of transcription regulatory region DNA binding	2/27	0.0950956	4.08104	9.60217	ZBTB7A;ZNF675
GO Biological Process	release of sequestered calcium ion into cytosol	2/27	0.0950956	4.08104	9.60217	RYR2;PTPRC
GO Biological Process	response to glucocorticoid	2/27	0.0950956	4.08104	9.60217	SLIT3;SLIT2
GO Biological Process	negative regulation of actin filament bundle assembly	2/27	0.0950956	4.08104	9.60217	ARHGAP6;SHANK1
GO Biological Process	positive regulation of cell junction assembly	3/57	0.0975581	2.83725	6.60315	CNTNAP2;CUX2;EPHB1
GO Biological Process	heart development	6/164	0.0986271	1.9443	4.5038	FOXF1;NTRK3;CHD7;APLNR;PKD1;GLI2
GO Biological Process	regulation of angiogenesis	7/203	0.0991988	1.82982	4.22802	SMOC2;JUP;ADGRB1;APLNR;HMGA2;PIK3CD;RUNX1
WikiPathways	G Protein Signaling Pathways	4/91	0.0994418	2.35024	5.42479	PRKAR1B;PDE1C;PRKCZ;ADCY5
WikiPathways	Nanoparticle Mediated Activation Of Receptor Signaling	2/28	0.101153	3.92388	8.99007	COL1A1;PIK3CD
GO Biological Process	receptor clustering	2/28	0.101153	3.92388	8.99007	DLG2;NRXN2
GO Biological Process	cellular response to epidermal growth factor stimulus	2/28	0.101153	3.92388	8.99007	DUSP22;EEF1A1
GO Biological Process	regulation of reactive oxygen species biosynthetic process	2/28	0.101153	3.92388	8.99007	ADGRB1;GRIN1
GO Biological Process	response to ketone	2/28	0.101153	3.92388	8.99007	SLIT3;SLIT2
GO Biological Process	keratan sulfate biosynthetic process	2/28	0.101153	3.92388	8.99007	ACAN;B3GNT3
GO Biological Process	positive regulation of synapse assembly	2/28	0.101153	3.92388	8.99007	CUX2;EPHB1
GO Biological Process	eye development	3/58	0.101483	2.78552	6.37289	ADAMTS18;CPAMD8;PBX1
GO Biological Process	muscle organ development	3/58	0.101483	2.78552	6.37289	SPEG;COL6A3;LARGE1
GO Biological Process	T cell activation	4/92	0.102471	2.32342	5.29316	PTPRC;CHD7;PIK3CD;RASGRP1
GO Biological Process	regulation of MAPK cascade	6/166	0.102974	1.9198	4.36424	EPHA7;PTPRC;NTRK3;EPHB1;RASGRP1;STK3
WikiPathways	Markers Of Kidney Cell Lineage	3/59	0.10547	2.73564	6.15335	EYA1;ALDH1A2;PBX1
GO Biological Process	visual perception	4/93	0.105542	2.29719	5.16558	COL1A1;GRM6;GRM8;CACNA2D4
GO Biological Process	regulation of T cell mediated cytotoxicity	2/29	0.107314	3.77836	8.43326	PTPRC;CD1D
GO Biological Process	negative regulation of myeloid leukocyte differentiation	2/29	0.107314	3.77836	8.43326	MAFB;ZNF675
GO Biological Process	positive regulation of epithelial cell migration	4/94	0.108655	2.27155	5.0419	SMOC2;IQSEC1;PIK3CD;GFUS
GO Biological Process	peptidyl-serine modification	6/169	0.10968	1.88418	4.16439	GRK2;CAMK1D;GALNT16;RPS6KA2;PRKCZ;PKD1
WikiPathways	exRNA Mechanism Of Action And Biogenesis	1/6	0.110367	10.1865	22.4504	ERI1
WikiPathways	Robo4 And VEGF Signaling Pathways Crosstalk	1/6	0.110367	10.1865	22.4504	SLIT2
GO Biological Process	pteridine-containing compound biosynthetic process	1/6	0.110367	10.1865	22.4504	DHFR
GO Biological Process	pyrimidine nucleotide-sugar transmembrane transport	1/6	0.110367	10.1865	22.4504	SLC35B4
GO Biological Process	axo-dendritic transport	1/6	0.110367	10.1865	22.4504	APBA1
GO Biological Process	B cell chemotaxis	1/6	0.110367	10.1865	22.4504	PIK3CD
GO Biological Process	bundle of His cell-Purkinje myocyte adhesion involved in cell communication	1/6	0.110367	10.1865	22.4504	JUP
GO Biological Process	regulation of digestive system process	1/6	0.110367	10.1865	22.4504	KCNQ1
GO Biological Process	cellular hyperosmotic response	1/6	0.110367	10.1865	22.4504	AKR1B1
GO Biological Process	regulation of endothelial cell-matrix adhesion via fibronectin	1/6	0.110367	10.1865	22.4504	GFUS
GO Biological Process	regulation of focal adhesion disassembly	1/6	0.110367	10.1865	22.4504	IQSEC1
GO Biological Process	cellular response to iron ion	1/6	0.110367	10.1865	22.4504	TFR2
GO Biological Process	regulation of interleukin-1-mediated signaling pathway	1/6	0.110367	10.1865	22.4504	ZNF675
GO Biological Process	chromatin organization involved in negative regulation of transcription	1/6	0.110367	10.1865	22.4504	HMGA2
GO Biological Process	cobalamin transport	1/6	0.110367	10.1865	22.4504	AMN
GO Biological Process	dendrite extension	1/6	0.110367	10.1865	22.4504	AUTS2
GO Biological Process	diadenosine polyphosphate catabolic process	1/6	0.110367	10.1865	22.4504	FHIT
GO Biological Process	double-strand break repair via classical nonhomologous end joining	1/6	0.110367	10.1865	22.4504	ZBTB7A
GO Biological Process	equilibrioception	1/6	0.110367	10.1865	22.4504	CDH23
GO Biological Process	regulation of response to reactive oxygen species	1/6	0.110367	10.1865	22.4504	DHFR
GO Biological Process	regulation of superoxide metabolic process	1/6	0.110367	10.1865	22.4504	DHFR
GO Biological Process	gamma-aminobutyric acid transport	1/6	0.110367	10.1865	22.4504	SLC6A1
GO Biological Process	gastrulation with mouth forming second	1/6	0.110367	10.1865	22.4504	CRB2
GO Biological Process	GDP-mannose metabolic process	1/6	0.110367	10.1865	22.4504	GFUS
GO Biological Process	regulation of very-low-density lipoprotein particle remodeling	1/6	0.110367	10.1865	22.4504	APOA5
GO Biological Process	release of sequestered calcium ion into cytosol by sarcoplasmic reticulum	1/6	0.110367	10.1865	22.4504	RYR2
GO Biological Process	glycosylceramide catabolic process	1/6	0.110367	10.1865	22.4504	GALC
GO Biological Process	response to heparin	1/6	0.110367	10.1865	22.4504	SLIT2
GO Biological Process	histone-serine phosphorylation	1/6	0.110367	10.1865	22.4504	HMGA2
GO Biological Process	retinal cone cell development	1/6	0.110367	10.1865	22.4504	CRB2
GO Biological Process	retinal cone cell differentiation	1/6	0.110367	10.1865	22.4504	CRB2
GO Biological Process	spinal cord dorsal/ventral patterning	1/6	0.110367	10.1865	22.4504	GLI2
GO Biological Process	striated muscle hypertrophy	1/6	0.110367	10.1865	22.4504	RYR2
GO Biological Process	macromolecule biosynthetic process	1/6	0.110367	10.1865	22.4504	RPS23
GO Biological Process	metanephric collecting duct development	1/6	0.110367	10.1865	22.4504	PKD1
GO Biological Process	metaphase/anaphase transition of cell cycle	1/6	0.110367	10.1865	22.4504	CDC16
GO Biological Process	metaphase/anaphase transition of mitotic cell cycle	1/6	0.110367	10.1865	22.4504	CDC16
GO Biological Process	tRNA 3'-end processing	1/6	0.110367	10.1865	22.4504	ELAC2
GO Biological Process	mRNA 5'-splice site recognition	1/6	0.110367	10.1865	22.4504	PRPF39
GO Biological Process	negative regulation of cellular extravasation	1/6	0.110367	10.1865	22.4504	PLCB1
GO Biological Process	negative regulation of erythrocyte differentiation	1/6	0.110367	10.1865	22.4504	MAFB
GO Biological Process	negative regulation of lamellipodium organization	1/6	0.110367	10.1865	22.4504	SLIT2
GO Biological Process	negative regulation of lipoprotein particle clearance	1/6	0.110367	10.1865	22.4504	LRPAP1
GO Biological Process	negative regulation of monocyte chemotaxis	1/6	0.110367	10.1865	22.4504	SLIT2
GO Biological Process	negative regulation of relaxation of muscle	1/6	0.110367	10.1865	22.4504	GRK2
GO Biological Process	negative regulation of transporter activity	1/6	0.110367	10.1865	22.4504	CTTNBP2NL
GO Biological Process	neurotransmitter-gated ion channel clustering	1/6	0.110367	10.1865	22.4504	SHISA7
GO Biological Process	neutrophil extravasation	1/6	0.110367	10.1865	22.4504	PIK3CD
GO Biological Process	peripheral nervous system neuron development	1/6	0.110367	10.1865	22.4504	RUNX1
GO Biological Process	positive regulation of focal adhesion disassembly	1/6	0.110367	10.1865	22.4504	IQSEC1
GO Biological Process	positive regulation of gap junction assembly	1/6	0.110367	10.1865	22.4504	CNTNAP2
GO Biological Process	positive regulation of gonad development	1/6	0.110367	10.1865	22.4504	NR5A1
GO Biological Process	positive regulation of granulocyte differentiation	1/6	0.110367	10.1865	22.4504	RUNX1
GO Biological Process	positive regulation of male gonad development	1/6	0.110367	10.1865	22.4504	NR5A1
GO Biological Process	positive regulation of T cell differentiation in thymus	1/6	0.110367	10.1865	22.4504	GLI2
GO Biological Process	positive regulation of T-helper 2 cell differentiation	1/6	0.110367	10.1865	22.4504	PRKCZ
GO Biological Process	postsynaptic density assembly	1/6	0.110367	10.1865	22.4504	NRXN2
GO Biological Process	protein deubiquitination involved in ubiquitin-dependent protein catabolic process	1/6	0.110367	10.1865	22.4504	OTUD7A
GO Biological Process	sensory perception of light stimulus	4/95	0.111808	2.24648	4.92196	COL1A1;GRM8;CDH23;USH2A
WikiPathways	Dopaminergic Neurogenesis	2/30	0.113573	3.64323	7.92515	LMX1A;GLI2
WikiPathways	Oligodendrocyte Specification And Differentiation Leading To Myelin Components For CNS	2/30	0.113573	3.64323	7.92515	CXCL1;GLI2
GO Biological Process	cardiac muscle cell action potential	2/30	0.113573	3.64323	7.92515	KCNQ1;CACNA1G
GO Biological Process	regulation of striated muscle contraction	2/30	0.113573	3.64323	7.92515	RYR2;GRK2
GO Biological Process	respiratory tube development	2/30	0.113573	3.64323	7.92515	FOXF1;GLI2
GO Biological Process	heterotypic cell-cell adhesion	2/30	0.113573	3.64323	7.92515	JUP;CD1D
GO Biological Process	negative regulation of cytoskeleton organization	2/30	0.113573	3.64323	7.92515	SLIT2;SHANK1
GO Biological Process	positive regulation of small GTPase mediated signal transduction	2/30	0.113573	3.64323	7.92515	RASGEF1A;RASGRP1
GO Biological Process	B cell differentiation	3/61	0.113624	2.64104	5.74388	HDAC4;PTPRC;ZBTB7A
GO Biological Process	negative regulation of response to stimulus	3/61	0.113624	2.64104	5.74388	KIF26A;HMGA2;SLIT2
GO Biological Process	O-glycan processing	3/61	0.113624	2.64104	5.74388	B3GNT3;MUC3A;GALNT9
GO Biological Process	RNA metabolic process	5/133	0.115315	1.99783	4.31547	TP53RK;DHX8;PCBP3;HNRNPD;SND1
GO Biological Process	positive regulation of signal transduction	8/252	0.116113	1.68011	3.6176	SMOC2;CUX2;PTPRC;NTRK3;PRKCZ;ROBO1;GRIN1;SHANK1
GO Biological Process	regulation of developmental growth	2/31	0.119923	3.51742	7.46012	NRCAM;PLCB1
GO Biological Process	renal water homeostasis	2/31	0.119923	3.51742	7.46012	PRKAR1B;ADCY5
GO Biological Process	vitamin transport	2/31	0.119923	3.51742	7.46012	AMN;SLC52A2
GO Biological Process	negative regulation of DNA binding	2/31	0.119923	3.51742	7.46012	HMGA2;ZNF675
GO Biological Process	negative regulation of peptidyl-tyrosine phosphorylation	2/31	0.119923	3.51742	7.46012	PTPRC;PRKCZ
GO Biological Process	negative regulation of proteasomal ubiquitin-dependent protein catabolic process	2/31	0.119923	3.51742	7.46012	FHIT;KLHL40
GO Biological Process	phospholipid translocation	2/31	0.119923	3.51742	7.46012	ATP8B3;ATP9B
GO Biological Process	positive regulation of Rho protein signal transduction	2/31	0.119923	3.51742	7.46012	RTN4R;ROBO1
GO Biological Process	neuron differentiation	6/174	0.121339	1.82763	3.85478	LMX1A;ATP2B2;USH2A;PBX1;RUNX1;GLI2
GO Biological Process	actin cytoskeleton reorganization	3/63	0.122009	2.55274	5.37009	THSD7B;AUTS2;THSD7A
GO Biological Process	negative regulation of endopeptidase activity	3/63	0.122009	2.55274	5.37009	SERPINA11;CRB2;SERPINB8
GO Biological Process	negative regulation of peptidase activity	3/63	0.122009	2.55274	5.37009	SERPINA11;CRB2;SERPINB8
GO Biological Process	neuropeptide signaling pathway	3/63	0.122009	2.55274	5.37009	OPRL1;SORCS2;NTSR1
GO Biological Process	organic anion transport	4/99	0.12482	2.15145	4.47691	SLC22A12;SLC35B4;SLC52A2;SLCO5A1
GO Biological Process	extracellular structure organization	7/216	0.125839	1.71485	3.55446	COL1A1;SMOC2;ACAN;ADAMTS2;ADAMTS18;ITGA8;COL6A3
WikiPathways	Hair Follicle Development Organogenesis Part 2 Of 3	2/32	0.126358	3.4	7.03335	PDGFRA;GLI2
GO Biological Process	B cell proliferation	2/32	0.126358	3.4	7.03335	PTPRC;RASGRP1
GO Biological Process	regulation of cell morphogenesis	2/32	0.126358	3.4	7.03335	NTNG2;FMNL2
GO Biological Process	regulation of chemotaxis	2/32	0.126358	3.4	7.03335	PDGFRA;ZSWIM5
GO Biological Process	cellular response to glucose stimulus	2/32	0.126358	3.4	7.03335	PTPRN2;ZBTB20
GO Biological Process	chondrocyte differentiation	2/32	0.126358	3.4	7.03335	HMGA2;RUNX1
GO Biological Process	regulation of NMDA receptor activity	2/32	0.126358	3.4	7.03335	DLG2;GRIN1
GO Biological Process	establishment or maintenance of epithelial cell apical/basal polarity	2/32	0.126358	3.4	7.03335	CRB2;DLG2
GO Biological Process	membrane depolarization	2/32	0.126358	3.4	7.03335	CHRNA4;CACNA1G
GO Biological Process	metal ion export	2/32	0.126358	3.4	7.03335	ATP7B;KCNQ1
GO Biological Process	negative regulation of chemotaxis	2/32	0.126358	3.4	7.03335	SLIT2;ROBO1
GO Biological Process	purine-containing compound metabolic process	1/7	0.127542	8.48831	17.48	FHIT
GO Biological Process	regulation of atrial cardiac muscle cell membrane repolarization	1/7	0.127542	8.48831	17.48	KCNQ1
GO Biological Process	AV node cell action potential	1/7	0.127542	8.48831	17.48	CACNA1G
GO Biological Process	AV node cell to bundle of His cell communication	1/7	0.127542	8.48831	17.48	CACNA1G
GO Biological Process	regulation of CD8-positive, alpha-beta T cell differentiation	1/7	0.127542	8.48831	17.48	RUNX1
GO Biological Process	regulation of cGMP-mediated signaling	1/7	0.127542	8.48831	17.48	PDE10A
GO Biological Process	cardiac muscle cell-cardiac muscle cell adhesion	1/7	0.127542	8.48831	17.48	JUP
GO Biological Process	cellular response to caffeine	1/7	0.127542	8.48831	17.48	RYR2
GO Biological Process	regulation of growth hormone secretion	1/7	0.127542	8.48831	17.48	CHD7
GO Biological Process	regulation of histone H3-K27 methylation	1/7	0.127542	8.48831	17.48	PHF19
GO Biological Process	regulation of inositol phosphate biosynthetic process	1/7	0.127542	8.48831	17.48	CD244
GO Biological Process	collagen-activated tyrosine kinase receptor signaling pathway	1/7	0.127542	8.48831	17.48	COL1A1
GO Biological Process	regulation of male gonad development	1/7	0.127542	8.48831	17.48	NR5A1
GO Biological Process	coronary vasculature development	1/7	0.127542	8.48831	17.48	APLNR
GO Biological Process	regulation of mesenchymal stem cell differentiation	1/7	0.127542	8.48831	17.48	PDGFRA
GO Biological Process	desmosome organization	1/7	0.127542	8.48831	17.48	JUP
GO Biological Process	detection of stimulus involved in sensory perception of pain	1/7	0.127542	8.48831	17.48	EPHB1
GO Biological Process	regulation of neurotrophin TRK receptor signaling pathway	1/7	0.127542	8.48831	17.48	NTRK3
GO Biological Process	regulation of non-membrane spanning protein tyrosine kinase activity	1/7	0.127542	8.48831	17.48	DUSP22
GO Biological Process	regulation of Rab protein signal transduction	1/7	0.127542	8.48831	17.48	DENND3
GO Biological Process	excitatory chemical synaptic transmission	1/7	0.127542	8.48831	17.48	GRIN1
GO Biological Process	regulation of skeletal muscle satellite cell proliferation	1/7	0.127542	8.48831	17.48	EPHB1
GO Biological Process	flavin-containing compound metabolic process	1/7	0.127542	8.48831	17.48	SLC52A2
GO Biological Process	release of sequestered calcium ion into cytosol by endoplasmic reticulum	1/7	0.127542	8.48831	17.48	RYR2
GO Biological Process	response to alkaloid	1/7	0.127542	8.48831	17.48	RYR2
GO Biological Process	response to caffeine	1/7	0.127542	8.48831	17.48	RYR2
GO Biological Process	riboflavin metabolic process	1/7	0.127542	8.48831	17.48	SLC52A2
GO Biological Process	ribonucleoprotein complex disassembly	1/7	0.127542	8.48831	17.48	DHX8
GO Biological Process	inhibitory postsynaptic potential	1/7	0.127542	8.48831	17.48	CHRNA4
GO Biological Process	insulin secretion involved in cellular response to glucose stimulus	1/7	0.127542	8.48831	17.48	PTPRN2
GO Biological Process	SA node cell action potential	1/7	0.127542	8.48831	17.48	CACNA1G
GO Biological Process	iron import into cell	1/7	0.127542	8.48831	17.48	TFR2
GO Biological Process	sinoatrial node development	1/7	0.127542	8.48831	17.48	CACNA1G
GO Biological Process	skin morphogenesis	1/7	0.127542	8.48831	17.48	COL1A1
GO Biological Process	L-methionine salvage	1/7	0.127542	8.48831	17.48	MTAP
GO Biological Process	long-term synaptic depression	1/7	0.127542	8.48831	17.48	SHANK2
GO Biological Process	synaptic vesicle budding from presynaptic endocytic zone membrane	1/7	0.127542	8.48831	17.48	SNAP91
GO Biological Process	synaptic vesicle docking	1/7	0.127542	8.48831	17.48	UNC13A
GO Biological Process	marginal zone B cell differentiation	1/7	0.127542	8.48831	17.48	DOCK10
GO Biological Process	metanephric nephron tubule development	1/7	0.127542	8.48831	17.48	PKD1
GO Biological Process	tRNA threonylcarbamoyladenosine metabolic process	1/7	0.127542	8.48831	17.48	TP53RK
GO Biological Process	miRNA catabolic process	1/7	0.127542	8.48831	17.48	SND1
GO Biological Process	ureter development	1/7	0.127542	8.48831	17.48	FOXF1
GO Biological Process	negative regulation of axon regeneration	1/7	0.127542	8.48831	17.48	RTN4R
GO Biological Process	negative regulation of double-strand break repair via nonhomologous end joining	1/7	0.127542	8.48831	17.48	HMGA2
GO Biological Process	nose development	1/7	0.127542	8.48831	17.48	CHD7
GO Biological Process	oxygen transport	1/7	0.127542	8.48831	17.48	NGB
GO Biological Process	pituitary gland development	1/7	0.127542	8.48831	17.48	GLI2
GO Biological Process	positive regulation of amyloid-beta clearance	1/7	0.127542	8.48831	17.48	LRPAP1
GO Biological Process	positive regulation of catecholamine secretion	1/7	0.127542	8.48831	17.48	GRK2
GO Biological Process	positive regulation of epithelial tube formation	1/7	0.127542	8.48831	17.48	PIK3CD
GO Biological Process	positive regulation of histone H4 acetylation	1/7	0.127542	8.48831	17.48	AUTS2
GO Biological Process	positive regulation of interleukin-5 production	1/7	0.127542	8.48831	17.48	PRKCZ
GO Biological Process	positive regulation of respiratory burst	1/7	0.127542	8.48831	17.48	CAMK1D
GO Biological Process	positive regulation of striated muscle contraction	1/7	0.127542	8.48831	17.48	KCNQ1
GO Biological Process	positive regulation of synaptic plasticity	1/7	0.127542	8.48831	17.48	CPLX2
GO Biological Process	external encapsulating structure organization	7/217	0.128026	1.7066	3.50795	COL1A1;SMOC2;ACAN;ADAMTS2;ADAMTS18;ITGA8;COL6A3
WikiPathways	CAMKK2 Pathway	2/33	0.132874	3.29015	6.64071	HDAC4;CHRM3
WikiPathways	Resistin As A Regulator Of Inflammation	2/33	0.132874	3.29015	6.64071	PIK3CD;PLCB1
GO Biological Process	calcium-mediated signaling	4/102	0.134979	2.08527	4.17603	CHRM3;RYR2;PTPRC;ADGRL1
GO Biological Process	negative regulation of cellular process	15/566	0.135158	1.3988	2.79944	LRPAP1;P3H1;CHD5;CXCL1;DUX4;CTTNBP2NL;CAMK2N1;RPS6KA2;ALDH1A2;ABI1;ADGRB1;SPEG;SLIT3;SLIT2;PLXNA4
GO Biological Process	regulation of small GTPase mediated signal transduction	5/141	0.137701	1.87954	3.7265	ARHGAP22;SLIT2;ARHGAP6;ARHGAP23;VAV2
GO Biological Process	cellular response to organonitrogen compound	4/103	0.138438	2.0641	4.08141	JUP;KCNQ1;PDE3A;SLIT2
GO Biological Process	chromatin remodeling	4/103	0.138438	2.0641	4.08141	HDAC4;ACTR5;HMGA2;ZBTB7A
GO Biological Process	B cell receptor signaling pathway	2/34	0.139463	3.18717	6.27859	PTPRC;PIK3CD
GO Biological Process	regulation of glucose metabolic process	2/34	0.139463	3.18717	6.27859	GCGR;FOXK1
GO Biological Process	central nervous system neuron differentiation	2/34	0.139463	3.18717	6.27859	LMX1A;CHD5
GO Biological Process	regulation of lamellipodium assembly	2/34	0.139463	3.18717	6.27859	AUTS2;SLIT2
GO Biological Process	positive regulation of calcium ion transport into cytosol	2/34	0.139463	3.18717	6.27859	APLNR;GRIN1
GO Biological Process	chromatin organization	5/142	0.140626	1.86572	3.65989	HDAC4;PRDM16;HMGA2;ZBTB7A;PHF19
GO Biological Process	negative regulation of transforming growth factor beta receptor signaling pathway	3/68	0.143902	2.35577	4.56696	PRDM16;LEMD3;ZBTB7A
WikiPathways	Dual Hijack Model Of Vif In HIV Infection	1/8	0.144387	7.27532	14.0797	RUNX1
WikiPathways	FTO Obesity Variant Mechanism	1/8	0.144387	7.27532	14.0797	PRDM16
WikiPathways	Serine Metabolism	1/8	0.144387	7.27532	14.0797	DHFR
GO Biological Process	protein localization to presynapse	1/8	0.144387	7.27532	14.0797	DLG2
GO Biological Process	adenylate cyclase-inhibiting G protein-coupled acetylcholine receptor signaling pathway	1/8	0.144387	7.27532	14.0797	CHRM3
GO Biological Process	proximal/distal pattern formation	1/8	0.144387	7.27532	14.0797	GLI2
GO Biological Process	anterograde axonal protein transport	1/8	0.144387	7.27532	14.0797	DLG2
GO Biological Process	atrial cardiac muscle cell to AV node cell signaling	1/8	0.144387	7.27532	14.0797	KCNQ1
GO Biological Process	regulation of ATPase-coupled calcium transmembrane transporter activity	1/8	0.144387	7.27532	14.0797	RYR2
GO Biological Process	axo-dendritic protein transport	1/8	0.144387	7.27532	14.0797	DLG2
GO Biological Process	brown fat cell differentiation	1/8	0.144387	7.27532	14.0797	PRDM16
GO Biological Process	regulation of chaperone-mediated autophagy	1/8	0.144387	7.27532	14.0797	EEF1A1
GO Biological Process	regulation of extent of cell growth	1/8	0.144387	7.27532	14.0797	NRCAM
GO Biological Process	cellular response to potassium ion	1/8	0.144387	7.27532	14.0797	DLG2
GO Biological Process	regulation of intestinal cholesterol absorption	1/8	0.144387	7.27532	14.0797	APOA5
GO Biological Process	collecting duct development	1/8	0.144387	7.27532	14.0797	PKD1
GO Biological Process	regulation of positive chemotaxis	1/8	0.144387	7.27532	14.0797	NTRK3
GO Biological Process	regulation of protein localization to cell cortex	1/8	0.144387	7.27532	14.0797	SAPCD2
GO Biological Process	fructose metabolic process	1/8	0.144387	7.27532	14.0797	AKR1B1
GO Biological Process	regulation of T-helper 2 cell differentiation	1/8	0.144387	7.27532	14.0797	PRKCZ
GO Biological Process	galactosylceramide metabolic process	1/8	0.144387	7.27532	14.0797	GALC
GO Biological Process	regulation of vascular wound healing	1/8	0.144387	7.27532	14.0797	SMOC2
GO Biological Process	hair cell differentiation	1/8	0.144387	7.27532	14.0797	USH2A
GO Biological Process	response to potassium ion	1/8	0.144387	7.27532	14.0797	DLG2
GO Biological Process	skeletal muscle tissue regeneration	1/8	0.144387	7.27532	14.0797	LARGE1
GO Biological Process	synaptic vesicle budding	1/8	0.144387	7.27532	14.0797	SNAP91
GO Biological Process	mast cell activation involved in immune response	1/8	0.144387	7.27532	14.0797	PIK3CD
GO Biological Process	mast cell degranulation	1/8	0.144387	7.27532	14.0797	PIK3CD
GO Biological Process	mitochondrial RNA processing	1/8	0.144387	7.27532	14.0797	ELAC2
GO Biological Process	mitochondrial tRNA processing	1/8	0.144387	7.27532	14.0797	ELAC2
GO Biological Process	vascular associated smooth muscle cell differentiation	1/8	0.144387	7.27532	14.0797	APLNR
GO Biological Process	ventricular cardiac muscle cell membrane repolarization	1/8	0.144387	7.27532	14.0797	KCNQ1
GO Biological Process	negative regulation of alpha-beta T cell differentiation	1/8	0.144387	7.27532	14.0797	RUNX1
GO Biological Process	negative regulation of amyloid-beta clearance	1/8	0.144387	7.27532	14.0797	LRPAP1
GO Biological Process	negative regulation of cAMP-dependent protein kinase activity	1/8	0.144387	7.27532	14.0797	PRKAR1B
GO Biological Process	negative regulation of keratinocyte proliferation	1/8	0.144387	7.27532	14.0797	KLF9
GO Biological Process	negative regulation of microglial cell activation	1/8	0.144387	7.27532	14.0797	PTPRC
GO Biological Process	negative regulation of neuron projection regeneration	1/8	0.144387	7.27532	14.0797	RTN4R
GO Biological Process	negative regulation of T cell mediated cytotoxicity	1/8	0.144387	7.27532	14.0797	PTPRC
GO Biological Process	osteoblast development	1/8	0.144387	7.27532	14.0797	GLI2
GO Biological Process	peptidyl-lysine deacetylation	1/8	0.144387	7.27532	14.0797	HDAC4
GO Biological Process	phosphatidylinositol-3-phosphate biosynthetic process	1/8	0.144387	7.27532	14.0797	PIK3CD
GO Biological Process	positive regulation of cell migration by vascular endothelial growth factor signaling pathway	1/8	0.144387	7.27532	14.0797	PIK3CD
GO Biological Process	positive regulation of lipoprotein lipase activity	1/8	0.144387	7.27532	14.0797	APOA5
GO Biological Process	positive regulation of myeloid cell apoptotic process	1/8	0.144387	7.27532	14.0797	PIK3CD
GO Biological Process	positive regulation of peptide secretion	1/8	0.144387	7.27532	14.0797	TFR2
GO Biological Process	positive regulation of T-helper 2 cell cytokine production	1/8	0.144387	7.27532	14.0797	PRKCZ
GO Biological Process	positive regulation of triglyceride catabolic process	1/8	0.144387	7.27532	14.0797	APOA5
GO Biological Process	postsynaptic density organization	1/8	0.144387	7.27532	14.0797	NRXN2
GO Biological Process	regulation of ion transmembrane transport	2/35	0.146122	3.09044	5.94388	CHRM3;KCNQ1
GO Biological Process	regulation of postsynaptic membrane potential	2/35	0.146122	3.09044	5.94388	CHRNA4;GRIN1
GO Biological Process	embryonic skeletal system development	2/35	0.146122	3.09044	5.94388	COL1A1;PDGFRA
GO Biological Process	smoothened signaling pathway	2/35	0.146122	3.09044	5.94388	DISP3;GLI2
GO Biological Process	negative regulation of epithelial cell migration	2/35	0.146122	3.09044	5.94388	ADGRB1;SLIT2
GO Biological Process	positive regulation of lipid biosynthetic process	2/35	0.146122	3.09044	5.94388	ZBTB20;APOA5
GO Biological Process	positive regulation of reproductive process	2/35	0.146122	3.09044	5.94388	PDE3A;PLCB1
GO Biological Process	peptidyl-tyrosine phosphorylation	3/69	0.148427	2.31996	4.4257	PDGFRA;ABI1;AATK
WikiPathways	Complement System In Neuronal Development And Plasticity	4/106	0.149025	2.00308	3.81314	CRB2;ATP8B3;PARD6G;PRKCZ
GO Biological Process	positive regulation of protein serine/threonine kinase activity	4/106	0.149025	2.00308	3.81314	HMGA2;RASGRP1;PKD1;ROBO1
WikiPathways	Vitamin D Sensitive Calcium Signaling In Depression	2/36	0.152845	2.99939	5.63385	ATP2B2;GRIN1
GO Biological Process	regulation of cardiac muscle contraction	2/36	0.152845	2.99939	5.63385	RYR2;KCNQ1
GO Biological Process	regulation of embryonic development	2/36	0.152845	2.99939	5.63385	CRB2;PLCB1
GO Biological Process	regulation of osteoclast differentiation	2/36	0.152845	2.99939	5.63385	MAFB;ZNF675
GO Biological Process	transition metal ion transport	2/36	0.152845	2.99939	5.63385	ATP7B;TFR2
GO Biological Process	kidney development	3/70	0.152998	2.28522	4.2901	ITGA8;PKD1;GLI2
GO Biological Process	positive regulation of cytosolic calcium ion concentration	5/147	0.155649	1.79956	3.34746	PDGFRA;RYR2;OPRL1;ADCY5;GRIN1
GO Biological Process	regulation of cell population proliferation	19/764	0.156579	1.31123	2.43128	HDAC4;PDGFRA;JUP;NTRK3;P3H1;CHD5;CXCL1;DUX4;RUNX1;DUSP22;SAPCD2;GRK5;CAMK2N1;RPS6KA2;ALDH1A2;ABI1;ADGRB1;SPEG;SHANK2
GO Biological Process	protein tetramerization	3/71	0.157614	2.2515	4.15989	ALDH1A2;PKD1;GRIN1
GO Biological Process	regulation of endopeptidase activity	3/71	0.157614	2.2515	4.15989	SERPINA11;CRB2;SERPINB8
GO Biological Process	regulation of glycolytic process	3/71	0.157614	2.2515	4.15989	HDAC4;ZBTB20;ZBTB7A
GO Biological Process	Fc-gamma receptor signaling pathway involved in phagocytosis	3/71	0.157614	2.2515	4.15989	FCGR2A;ABI1;VAV2
GO Biological Process	myeloid leukocyte differentiation	3/71	0.157614	2.2515	4.15989	BATF3;PIK3CD;RUNX1
GO Biological Process	phosphatidylinositol-mediated signaling	3/71	0.157614	2.2515	4.15989	PDGFRA;PIK3CD;PLCB1
GO Biological Process	regulation of cytosolic calcium ion concentration	5/148	0.158731	1.78689	3.28885	PDGFRA;RYR2;CDH23;ATP2B2;ADCY5
GO Biological Process	regulation of actin cytoskeleton reorganization	2/37	0.159626	2.91354	5.34611	PDGFRA;NTRK3
GO Biological Process	lysosome localization	2/37	0.159626	2.91354	5.34611	PIK3CD;MAP6
GO Biological Process	positive regulation of calcium ion transport	2/37	0.159626	2.91354	5.34611	GRM6;GRIN1
GO Biological Process	regulation of GTPase activity	6/189	0.159733	1.67653	3.07518	DOCK10;RTN4R;ADAP1;RASGRP1;PLXNA4;VAV2
WikiPathways	Biotin Metabolism Including IMDs	1/9	0.160906	6.36558	11.6295	PC
GO Biological Process	protein O-linked glycosylation via threonine	1/9	0.160906	6.36558	11.6295	GALNT16
GO Biological Process	axon regeneration	1/9	0.160906	6.36558	11.6295	DHFR
GO Biological Process	basement membrane assembly	1/9	0.160906	6.36558	11.6295	NTNG2
GO Biological Process	biotin metabolic process	1/9	0.160906	6.36558	11.6295	PC
GO Biological Process	bone resorption	1/9	0.160906	6.36558	11.6295	ZNF675
GO Biological Process	bundle of His cell to Purkinje myocyte communication	1/9	0.160906	6.36558	11.6295	JUP
GO Biological Process	regulation of cellular response to oxidative stress	1/9	0.160906	6.36558	11.6295	DHFR
GO Biological Process	regulation of ER to Golgi vesicle-mediated transport	1/9	0.160906	6.36558	11.6295	GAS1
GO Biological Process	cellular response to forskolin	1/9	0.160906	6.36558	11.6295	ADCY5
GO Biological Process	regulation of fertilization	1/9	0.160906	6.36558	11.6295	PLCB1
GO Biological Process	cellular response to interleukin-17	1/9	0.160906	6.36558	11.6295	IL25
GO Biological Process	regulation of lipid transport	1/9	0.160906	6.36558	11.6295	DISP3
GO Biological Process	collagen-activated signaling pathway	1/9	0.160906	6.36558	11.6295	COL1A1
GO Biological Process	regulation of mammary gland epithelial cell proliferation	1/9	0.160906	6.36558	11.6295	ROBO1
GO Biological Process	development of primary female sexual characteristics	1/9	0.160906	6.36558	11.6295	NR5A1
GO Biological Process	epithelial cell apoptotic process	1/9	0.160906	6.36558	11.6295	RYR2
GO Biological Process	regulation of respiratory burst	1/9	0.160906	6.36558	11.6295	CAMK1D
GO Biological Process	exonucleolytic trimming involved in rRNA processing	1/9	0.160906	6.36558	11.6295	ERI1
GO Biological Process	exonucleolytic trimming to generate mature 3'-end of 5.8S rRNA from tricistronic rRNA transcript (SSU-rRNA, 5.8S rRNA, LSU-rRNA)	1/9	0.160906	6.36558	11.6295	ERI1
GO Biological Process	regulation of transmembrane transporter activity	1/9	0.160906	6.36558	11.6295	CHRM3
GO Biological Process	response to forskolin	1/9	0.160906	6.36558	11.6295	ADCY5
GO Biological Process	interleukin-17-mediated signaling pathway	1/9	0.160906	6.36558	11.6295	IL25
GO Biological Process	semaphorin-plexin signaling pathway involved in axon guidance	1/9	0.160906	6.36558	11.6295	PLXNA4
GO Biological Process	skeletal muscle fiber development	1/9	0.160906	6.36558	11.6295	KLHL40
GO Biological Process	lipoprotein metabolic process	1/9	0.160906	6.36558	11.6295	APOA5
GO Biological Process	maintenance of apical/basal cell polarity	1/9	0.160906	6.36558	11.6295	CRB2
GO Biological Process	maintenance of epithelial cell apical/basal polarity	1/9	0.160906	6.36558	11.6295	CRB2
GO Biological Process	mast cell mediated immunity	1/9	0.160906	6.36558	11.6295	PIK3CD
GO Biological Process	very-low-density lipoprotein particle remodeling	1/9	0.160906	6.36558	11.6295	APOA5
GO Biological Process	negative regulation of exocytosis	1/9	0.160906	6.36558	11.6295	STXBP6
GO Biological Process	negative regulation of platelet aggregation	1/9	0.160906	6.36558	11.6295	ADAMTS18
GO Biological Process	positive regulation of blood vessel endothelial cell proliferation involved in sprouting angiogenesis	1/9	0.160906	6.36558	11.6295	APLNR
GO Biological Process	positive regulation of CD8-positive, alpha-beta T cell activation	1/9	0.160906	6.36558	11.6295	RUNX1
GO Biological Process	positive regulation of cholesterol esterification	1/9	0.160906	6.36558	11.6295	APOA5
GO Biological Process	positive regulation of inositol phosphate biosynthetic process	1/9	0.160906	6.36558	11.6295	CD244
GO Biological Process	positive regulation of synapse maturation	1/9	0.160906	6.36558	11.6295	ADGRL1
GO Biological Process	positive regulation of triglyceride lipase activity	1/9	0.160906	6.36558	11.6295	APOA5
GO Biological Process	postsynaptic membrane assembly	1/9	0.160906	6.36558	11.6295	NRXN2
WikiPathways	Non Small Cell Lung Cancer	3/72	0.162271	2.21875	4.03477	CRABP1;PIK3CD;FHIT
GO Biological Process	cell junction organization	3/72	0.162271	2.21875	4.03477	FLNC;SLC6A1;SDK2
GO Biological Process	cell morphogenesis involved in differentiation	3/72	0.162271	2.21875	4.03477	NTNG2;ITGA8;USH2A
GO Biological Process	Fc-gamma receptor signaling pathway	3/72	0.162271	2.21875	4.03477	FCGR2A;ABI1;VAV2
GO Biological Process	brain development	5/150	0.164968	1.76206	3.17523	CNTNAP2;EPHA7;AATK;PBX1;GRIN1
GO Biological Process	lymphocyte proliferation	2/38	0.166462	2.83247	5.07857	PTPRC;RASGRP1
GO Biological Process	negative regulation of proteasomal protein catabolic process	2/38	0.166462	2.83247	5.07857	FHIT;KLHL40
GO Biological Process	negative regulation of ubiquitin-dependent protein catabolic process	2/38	0.166462	2.83247	5.07857	FHIT;KLHL40
GO Biological Process	positive regulation of potassium ion transport	2/38	0.166462	2.83247	5.07857	GABBR2;KCNQ1
GO Biological Process	positive regulation of production of molecular mediator of immune response	2/38	0.166462	2.83247	5.07857	PTPRC;CD244
GO Biological Process	regulation of hydrolase activity	3/73	0.16697	2.18695	3.9145	ADAP1;PLXNA4;VAV2
GO Biological Process	positive regulation of JNK cascade	3/73	0.16697	2.18695	3.9145	DUSP22;PLCB1;RASGRP1
GO Biological Process	negative regulation of protein phosphorylation	5/152	0.171302	1.73791	3.06624	PTPRC;CAMK2N1;NTRK3;SLIT2;PRKCZ
GO Biological Process	regulation of peptide hormone secretion	3/74	0.171708	2.15603	3.79884	TFR2;CHD7;RAPGEF4
GO Biological Process	Fc receptor mediated stimulatory signaling pathway	3/74	0.171708	2.15603	3.79884	FCGR2A;ABI1;VAV2
WikiPathways	Kisspeptin Kisspeptin Receptor System In The Ovary	2/39	0.173348	2.75577	4.82936	PIK3CD;PLCB1
WikiPathways	Immune Infiltration In Pancreatic Cancer	2/39	0.173348	2.75577	4.82936	IL25;CXCL1
GO Biological Process	cellular response to ketone	2/39	0.173348	2.75577	4.82936	KLF9;ADCY5
GO Biological Process	negative regulation of macromolecule metabolic process	6/194	0.173581	1.63152	2.85698	LRPAP1;PC;APLNR;LRP3;RUNX1;ROBO1
WikiPathways	Interleukin 1 Induced Activation Of NF kB	1/10	0.177108	5.65801	9.79398	PRKCZ
GO Biological Process	protein O-linked glycosylation via serine	1/10	0.177108	5.65801	9.79398	GALNT16
GO Biological Process	regulation of axon guidance	1/10	0.177108	5.65801	9.79398	ZSWIM5
GO Biological Process	B cell homeostasis	1/10	0.177108	5.65801	9.79398	DOCK10
GO Biological Process	cAMP biosynthetic process	1/10	0.177108	5.65801	9.79398	ADCY5
GO Biological Process	cellular response to acetylcholine	1/10	0.177108	5.65801	9.79398	CHRM3
GO Biological Process	regulation of granulocyte differentiation	1/10	0.177108	5.65801	9.79398	RUNX1
GO Biological Process	cellular response to purine-containing compound	1/10	0.177108	5.65801	9.79398	RYR2
GO Biological Process	regulation of postsynaptic neurotransmitter receptor activity	1/10	0.177108	5.65801	9.79398	DLGAP2
GO Biological Process	histone H4 deacetylation	1/10	0.177108	5.65801	9.79398	HDAC4
GO Biological Process	rRNA 3'-end processing	1/10	0.177108	5.65801	9.79398	ERI1
GO Biological Process	sarcoplasmic reticulum calcium ion transport	1/10	0.177108	5.65801	9.79398	RYR2
GO Biological Process	ionotropic glutamate receptor signaling pathway	1/10	0.177108	5.65801	9.79398	GRIN1
GO Biological Process	SNARE complex assembly	1/10	0.177108	5.65801	9.79398	STXBP6
GO Biological Process	lung epithelium development	1/10	0.177108	5.65801	9.79398	PKD1
GO Biological Process	myeloid dendritic cell differentiation	1/10	0.177108	5.65801	9.79398	BATF3
GO Biological Process	negative regulation of glycolytic process	1/10	0.177108	5.65801	9.79398	HDAC4
GO Biological Process	negative regulation of leukocyte migration	1/10	0.177108	5.65801	9.79398	SLIT2
GO Biological Process	negative regulation of purine nucleotide metabolic process	1/10	0.177108	5.65801	9.79398	HDAC4
GO Biological Process	negative regulation of transmembrane transport	1/10	0.177108	5.65801	9.79398	CTTNBP2NL
GO Biological Process	neuron projection fasciculation	1/10	0.177108	5.65801	9.79398	NRCAM
GO Biological Process	neuron projection regeneration	1/10	0.177108	5.65801	9.79398	DHFR
GO Biological Process	positive regulation of dendritic spine morphogenesis	1/10	0.177108	5.65801	9.79398	CUX2
GO Biological Process	positive regulation of keratinocyte migration	1/10	0.177108	5.65801	9.79398	IQSEC1
GO Biological Process	positive regulation of myoblast fusion	1/10	0.177108	5.65801	9.79398	ADGRB1
GO Biological Process	positive regulation of protein sumoylation	1/10	0.177108	5.65801	9.79398	HDAC4
GO Biological Process	protein K11-linked deubiquitination	1/10	0.177108	5.65801	9.79398	OTUD7A
GO Biological Process	activation of protein kinase activity	4/114	0.178676	1.85664	3.19747	PRKAR1B;NTRK3;STK3;ADCY5
GO Biological Process	cellular response to transforming growth factor beta stimulus	4/114	0.178676	1.85664	3.19747	DUSP22;WWOX;PDE3A;PRKCZ
GO Biological Process	positive regulation of cellular component organization	4/114	0.178676	1.85664	3.19747	TFR2;ADGRL1;APOA5;RUNX1
WikiPathways	Microglia Pathogen Phagocytosis Pathway	2/40	0.180279	2.68311	4.59684	PIK3CD;VAV2
WikiPathways	Neural Crest Cell Migration During Development	2/40	0.180279	2.68311	4.59684	PIK3CD;EPHB1
GO Biological Process	bone development	2/40	0.180279	2.68311	4.59684	PTPRC;P3H1
GO Biological Process	glycolipid biosynthetic process	2/40	0.180279	2.68311	4.59684	LARGE1;ST6GALNAC5
GO Biological Process	stem cell differentiation	2/40	0.180279	2.68311	4.59684	PTPRC;HMGA2
GO Biological Process	sulfur compound catabolic process	2/40	0.180279	2.68311	4.59684	GALNS;ACAN
GO Biological Process	synaptic vesicle exocytosis	2/40	0.180279	2.68311	4.59684	UNC13A;CPLX2
GO Biological Process	cellular response to hormone stimulus	3/76	0.181297	2.09675	3.58044	KLF9;SLIT3;SLIT2
GO Biological Process	peptidyl-serine phosphorylation	5/156	0.184245	1.69152	2.86119	GRK2;CAMK1D;RPS6KA2;PRKCZ;PKD1
GO Biological Process	negative regulation of intracellular signal transduction	6/198	0.185002	1.5972	2.6951	PDE10A;PDE3A;OTUD7A;APLNR;SLIT2;SHANK2
GO Biological Process	positive regulation of phosphatidylinositol 3-kinase signaling	3/77	0.186145	2.06831	3.4773	PDGFRA;NTRK3;PIK3CD
GO Biological Process	acylglycerol metabolic process	2/41	0.187251	2.61418	4.37955	APOA5;LMF1
GO Biological Process	cortical cytoskeleton organization	2/41	0.187251	2.61418	4.37955	FMNL2;RHOBTB2
GO Biological Process	nucleobase-containing compound catabolic process	2/41	0.187251	2.61418	4.37955	HNRNPD;SND1
GO Biological Process	positive regulation of cation transmembrane transport	2/41	0.187251	2.61418	4.37955	GABBR2;KCNQ1
WikiPathways	Focal Adhesion	6/199	0.187903	1.58885	2.65628	COL1A1;PDGFRA;ITGA8;PIK3CD;FLNC;VAV2
WikiPathways	Iron Metabolism In Placenta	1/11	0.192998	5.09195	8.37664	TFR2
WikiPathways	NPHP1 Deletion Syndrome	1/11	0.192998	5.09195	8.37664	FLNC
GO Biological Process	cardiac muscle cell membrane repolarization	1/11	0.192998	5.09195	8.37664	KCNQ1
GO Biological Process	copper ion transport	1/11	0.192998	5.09195	8.37664	ATP7B
GO Biological Process	desensitization of G protein-coupled receptor signaling pathway	1/11	0.192998	5.09195	8.37664	GRK2
GO Biological Process	regulation of phospholipase activity	1/11	0.192998	5.09195	8.37664	RASGRP1
GO Biological Process	enteric nervous system development	1/11	0.192998	5.09195	8.37664	KIF26A
GO Biological Process	erythrocyte development	1/11	0.192998	5.09195	8.37664	ZBTB7A
GO Biological Process	regulation of synapse maturation	1/11	0.192998	5.09195	8.37664	ADGRL1
GO Biological Process	regulation of T-helper 2 cell cytokine production	1/11	0.192998	5.09195	8.37664	PRKCZ
GO Biological Process	hematopoietic stem cell proliferation	1/11	0.192998	5.09195	8.37664	RUNX1
GO Biological Process	inositol phosphate biosynthetic process	1/11	0.192998	5.09195	8.37664	ITPKA
GO Biological Process	insulin-like growth factor receptor signaling pathway	1/11	0.192998	5.09195	8.37664	PLCB1
GO Biological Process	skeletal muscle cell differentiation	1/11	0.192998	5.09195	8.37664	KLHL40
GO Biological Process	T cell chemotaxis	1/11	0.192998	5.09195	8.37664	PIK3CD
GO Biological Process	tetrahydrobiopterin metabolic process	1/11	0.192998	5.09195	8.37664	DHFR
GO Biological Process	tetrahydrofolate metabolic process	1/11	0.192998	5.09195	8.37664	DHFR
GO Biological Process	midbrain dopaminergic neuron differentiation	1/11	0.192998	5.09195	8.37664	LMX1A
GO Biological Process	urate metabolic process	1/11	0.192998	5.09195	8.37664	SLC22A12
GO Biological Process	myotube cell development	1/11	0.192998	5.09195	8.37664	KLHL40
GO Biological Process	negative regulation of activin receptor signaling pathway	1/11	0.192998	5.09195	8.37664	LEMD3
GO Biological Process	negative regulation of homotypic cell-cell adhesion	1/11	0.192998	5.09195	8.37664	ADAMTS18
GO Biological Process	negative regulation of protein maturation	1/11	0.192998	5.09195	8.37664	GAS1
GO Biological Process	negative regulation of response to cytokine stimulus	1/11	0.192998	5.09195	8.37664	PTPRC
GO Biological Process	positive regulation by host of viral process	1/11	0.192998	5.09195	8.37664	PC
GO Biological Process	positive regulation of acrosome reaction	1/11	0.192998	5.09195	8.37664	PLCB1
GO Biological Process	positive regulation of alcohol biosynthetic process	1/11	0.192998	5.09195	8.37664	CD244
GO Biological Process	positive regulation of interleukin-13 production	1/11	0.192998	5.09195	8.37664	PRKCZ
GO Biological Process	positive regulation of leukocyte apoptotic process	1/11	0.192998	5.09195	8.37664	PIK3CD
GO Biological Process	positive regulation of transcription elongation from RNA polymerase II promoter	1/11	0.192998	5.09195	8.37664	TCERG1
GO Biological Process	positive regulation of viral release from host cell	1/11	0.192998	5.09195	8.37664	PC
GO Biological Process	postsynapse assembly	1/11	0.192998	5.09195	8.37664	NRXN2
WikiPathways	EGF EGFR Signaling Pathway	5/159	0.194181	1.65832	2.71792	IQSEC1;RPS6KA2;ABI1;PRKCZ;VAV2
GO Biological Process	protein autophosphorylation	5/159	0.194181	1.65832	2.71792	PDGFRA;GRK5;AATK;OXSR1;EPHB1
GO Biological Process	adenylate cyclase-activating G protein-coupled receptor signaling pathway	4/118	0.194191	1.79113	2.9355	GCGR;ADGRB1;ADGRL1;ADCY5
GO Biological Process	regulation of protein binding	4/118	0.194191	1.79113	2.9355	HDAC4;LRPAP1;PKD1;STK3
GO Biological Process	heterophilic cell-cell adhesion via plasma membrane cell adhesion molecules	2/42	0.19426	2.5487	4.17619	CRB2;ADGRL1
GO Biological Process	skeletal system morphogenesis	2/42	0.19426	2.5487	4.17619	PDGFRA;WWOX
GO Biological Process	phosphatidylinositol phosphate biosynthetic process	2/42	0.19426	2.5487	4.17619	ITPKA;PIK3CD
GO Biological Process	positive regulation of epithelial to mesenchymal transition	2/42	0.19426	2.5487	4.17619	CRB2;COL1A1
GO Biological Process	regulation of ion transport	3/79	0.19594	2.01367	3.28218	NKAIN3;CHRNA4;KCNA2
GO Biological Process	positive regulation of DNA-binding transcription factor activity	7/246	0.199156	1.49728	2.41611	HDAC4;CAMK1D;JUP;CRTC1;PRKCZ;ZBTB7A;STK3
GO Biological Process	negative regulation of cell population proliferation	10/379	0.199167	1.38709	2.23822	CAMK2N1;RPS6KA2;ALDH1A2;ADGRB1;ABI1;P3H1;CHD5;SPEG;CXCL1;DUX4
GO Biological Process	negative regulation of cell cycle	3/80	0.200885	1.98742	3.18986	CAMK2N1;RPS6KA2;GAS1
WikiPathways	Neural Crest Cell Migration In Cancer	2/43	0.201302	2.48641	3.98559	PIK3CD;EPHB1
GO Biological Process	cellular glucose homeostasis	2/43	0.201302	2.48641	3.98559	ZBTB20;FOXK1
GO Biological Process	negative regulation of proteolysis	2/43	0.201302	2.48641	3.98559	CAMK2N1;GAS1
GO Biological Process	positive regulation of leukocyte mediated cytotoxicity	2/43	0.201302	2.48641	3.98559	CD1D;RASGRP1
GO Biological Process	negative regulation of protein modification process	3/81	0.205858	1.96184	3.10082	NTRK3;P3H1;SLIT2
GO Biological Process	hexose biosynthetic process	2/44	0.208372	2.42708	3.80671	PC;AKR1B1
GO Biological Process	homotypic cell-cell adhesion	2/44	0.208372	2.42708	3.80671	PDGFRA;MEGF11
GO Biological Process	positive regulation of cell-matrix adhesion	2/44	0.208372	2.42708	3.80671	JUP;GFUS
GO Biological Process	positive regulation of potassium ion transmembrane transport	2/44	0.208372	2.42708	3.80671	GABBR2;KCNQ1
WikiPathways	Alanine And Aspartate Metabolism	1/12	0.208582	4.62881	7.25531	PC
WikiPathways	Resolvin E1 And Resolvin D1 Signaling Pathways Promoting Inflammation Resolution	1/12	0.208582	4.62881	7.25531	PIK3CD
GO Biological Process	purine nucleoside monophosphate biosynthetic process	1/12	0.208582	4.62881	7.25531	LHPP
GO Biological Process	attachment of mitotic spindle microtubules to kinetochore	1/12	0.208582	4.62881	7.25531	MAD1L1
GO Biological Process	regulation of axon regeneration	1/12	0.208582	4.62881	7.25531	RTN4R
GO Biological Process	axonal fasciculation	1/12	0.208582	4.62881	7.25531	NRCAM
GO Biological Process	regulation of CD4-positive, alpha-beta T cell differentiation	1/12	0.208582	4.62881	7.25531	RUNX1
GO Biological Process	calcium ion-regulated exocytosis of neurotransmitter	1/12	0.208582	4.62881	7.25531	UNC13A
GO Biological Process	regulation of cholesterol esterification	1/12	0.208582	4.62881	7.25531	APOA5
GO Biological Process	regulation of glycogen metabolic process	1/12	0.208582	4.62881	7.25531	GCGR
GO Biological Process	cellular response to thyroid hormone stimulus	1/12	0.208582	4.62881	7.25531	KLF9
GO Biological Process	regulation of keratinocyte migration	1/12	0.208582	4.62881	7.25531	IQSEC1
GO Biological Process	regulation of myoblast fusion	1/12	0.208582	4.62881	7.25531	ADGRB1
GO Biological Process	regulation of nucleobase-containing compound metabolic process	1/12	0.208582	4.62881	7.25531	PCBP3
GO Biological Process	regulation of plasminogen activation	1/12	0.208582	4.62881	7.25531	RUNX1
GO Biological Process	regulation of sequestering of calcium ion	1/12	0.208582	4.62881	7.25531	RYR2
GO Biological Process	eye photoreceptor cell differentiation	1/12	0.208582	4.62881	7.25531	SDK2
GO Biological Process	gas transport	1/12	0.208582	4.62881	7.25531	NGB
GO Biological Process	regulation of triglyceride catabolic process	1/12	0.208582	4.62881	7.25531	APOA5
GO Biological Process	sensory perception of taste	1/12	0.208582	4.62881	7.25531	ASIC3
GO Biological Process	smooth muscle cell differentiation	1/12	0.208582	4.62881	7.25531	APLNR
GO Biological Process	melanocyte differentiation	1/12	0.208582	4.62881	7.25531	LRMDA
GO Biological Process	mesoderm morphogenesis	1/12	0.208582	4.62881	7.25531	CRB2
GO Biological Process	modulation by host of viral process	1/12	0.208582	4.62881	7.25531	PC
GO Biological Process	negative regulation of heart contraction	1/12	0.208582	4.62881	7.25531	GRK2
GO Biological Process	negative regulation of JUN kinase activity	1/12	0.208582	4.62881	7.25531	ZNF675
GO Biological Process	negative regulation of leukocyte chemotaxis	1/12	0.208582	4.62881	7.25531	SLIT2
GO Biological Process	negative regulation of receptor internalization	1/12	0.208582	4.62881	7.25531	LRPAP1
GO Biological Process	negative regulation of transcription elongation from RNA polymerase II promoter	1/12	0.208582	4.62881	7.25531	TCERG1
GO Biological Process	nucleotide-sugar metabolic process	1/12	0.208582	4.62881	7.25531	GFUS
GO Biological Process	phospholipid efflux	1/12	0.208582	4.62881	7.25531	APOA5
GO Biological Process	poly-N-acetyllactosamine biosynthetic process	1/12	0.208582	4.62881	7.25531	B3GNT3
GO Biological Process	positive regulation of cellular senescence	1/12	0.208582	4.62881	7.25531	HMGA2
GO Biological Process	positive regulation of metaphase/anaphase transition of cell cycle	1/12	0.208582	4.62881	7.25531	CDC16
GO Biological Process	positive regulation of mitotic metaphase/anaphase transition	1/12	0.208582	4.62881	7.25531	CDC16
GO Biological Process	positive regulation of mitotic sister chromatid separation	1/12	0.208582	4.62881	7.25531	CDC16
GO Biological Process	positive regulation of protein maturation	1/12	0.208582	4.62881	7.25531	TFR2
GO Biological Process	positive regulation of vascular permeability	1/12	0.208582	4.62881	7.25531	PDE3A
WikiPathways	Glioblastoma Signaling Pathways	3/82	0.21086	1.93691	3.01492	PDGFRA;PIK3CD;PRKCZ
GO Biological Process	regulation of neuron projection development	5/165	0.21459	1.59564	2.45573	RTN4R;NTNG2;CAMK1D;NTRK3;P3H1
WikiPathways	15Q25 Copy Number Variation	2/45	0.215468	2.37052	3.63861	RYR2;SHANK1
GO Biological Process	positive regulation of chemotaxis	2/45	0.215468	2.37052	3.63861	SMOC2;NTRK3
GO Biological Process	positive regulation of nervous system development	2/45	0.215468	2.37052	3.63861	CUX2;EPHB1
GO Biological Process	positive regulation of phosphorylation	7/253	0.218296	1.45415	2.21307	PDGFRA;EPHA7;EPHA6;NTRK3;ZBTB20;EPHB1;RASGRP1
WikiPathways	EGFR Tyrosine Kinase Inhibitor Resistance	3/84	0.22094	1.88889	2.85196	PDGFRA;PIK3CD;NRG2
WikiPathways	NO cGMP PKG Mediated Neuroprotection	2/46	0.222586	2.31652	3.48045	PDE3A;GRIN1
WikiPathways	Envelope Proteins And Their Potential Roles In EDMD Physiopathology	2/46	0.222586	2.31652	3.48045	LEMD3;ADCY5
GO Biological Process	interleukin-12-mediated signaling pathway	2/46	0.222586	2.31652	3.48045	MTAP;PLCB1
WikiPathways	Disorders Of Galactose Metabolism	1/13	0.223865	4.24286	6.35033	AKR1B1
WikiPathways	Development Of Pulmonary Dendritic Cells And Macrophage Subsets	1/13	0.223865	4.24286	6.35033	BATF3
WikiPathways	Vitamin B12 Disorders	1/13	0.223865	4.24286	6.35033	AMN
GO Biological Process	atrial cardiac muscle cell action potential	1/13	0.223865	4.24286	6.35033	KCNQ1
GO Biological Process	cellular response to interleukin-15	1/13	0.223865	4.24286	6.35033	PLCB1
GO Biological Process	central nervous system neuron axonogenesis	1/13	0.223865	4.24286	6.35033	EPHB1
GO Biological Process	regulation of interleukin-5 production	1/13	0.223865	4.24286	6.35033	PRKCZ
GO Biological Process	cranial nerve development	1/13	0.223865	4.24286	6.35033	CHD7
GO Biological Process	regulation of membrane repolarization	1/13	0.223865	4.24286	6.35033	KCNQ1
GO Biological Process	cytoplasmic sequestering of protein	1/13	0.223865	4.24286	6.35033	PKD1
GO Biological Process	detection of calcium ion	1/13	0.223865	4.24286	6.35033	RYR2
GO Biological Process	regulation of receptor signaling pathway via STAT	1/13	0.223865	4.24286	6.35033	PTPRC
GO Biological Process	regulation of short-term neuronal synaptic plasticity	1/13	0.223865	4.24286	6.35033	SHISA7
GO Biological Process	regulation of T cell differentiation in thymus	1/13	0.223865	4.24286	6.35033	GLI2
GO Biological Process	high-density lipoprotein particle assembly	1/13	0.223865	4.24286	6.35033	APOA5
GO Biological Process	response to iron ion	1/13	0.223865	4.24286	6.35033	TFR2
GO Biological Process	response to thyroid hormone	1/13	0.223865	4.24286	6.35033	KLF9
GO Biological Process	interleukin-15-mediated signaling pathway	1/13	0.223865	4.24286	6.35033	PLCB1
GO Biological Process	semaphorin-plexin signaling pathway involved in neuron projection guidance	1/13	0.223865	4.24286	6.35033	PLXNA4
GO Biological Process	mature B cell differentiation involved in immune response	1/13	0.223865	4.24286	6.35033	DOCK10
GO Biological Process	transport along microtubule	1/13	0.223865	4.24286	6.35033	APBA1
GO Biological Process	triglyceride-rich lipoprotein particle remodeling	1/13	0.223865	4.24286	6.35033	APOA5
GO Biological Process	UV-damage excision repair	1/13	0.223865	4.24286	6.35033	ACTR5
GO Biological Process	negative regulation by host of viral transcription	1/13	0.223865	4.24286	6.35033	HMGA2
GO Biological Process	negative regulation of adenylate cyclase activity	1/13	0.223865	4.24286	6.35033	GABBR2
GO Biological Process	negative regulation of CD4-positive, alpha-beta T cell activation	1/13	0.223865	4.24286	6.35033	RUNX1
GO Biological Process	negative regulation of cellular senescence	1/13	0.223865	4.24286	6.35033	HMGA2
GO Biological Process	negative regulation of hippo signaling	1/13	0.223865	4.24286	6.35033	SHANK2
GO Biological Process	negative regulation of myotube differentiation	1/13	0.223865	4.24286	6.35033	HDAC4
GO Biological Process	plasma membrane repair	1/13	0.223865	4.24286	6.35033	AHNAK2
GO Biological Process	poly-N-acetyllactosamine metabolic process	1/13	0.223865	4.24286	6.35033	B3GNT3
GO Biological Process	positive regulation of calcium ion import	1/13	0.223865	4.24286	6.35033	GRM6
GO Biological Process	positive regulation of calcium ion-dependent exocytosis	1/13	0.223865	4.24286	6.35033	CACNA1G
GO Biological Process	positive regulation of cell aging	1/13	0.223865	4.24286	6.35033	HMGA2
GO Biological Process	positive regulation of cellular carbohydrate metabolic process	1/13	0.223865	4.24286	6.35033	CD244
GO Biological Process	positive regulation of fatty acid biosynthetic process	1/13	0.223865	4.24286	6.35033	APOA5
GO Biological Process	positive regulation of histone deacetylation	1/13	0.223865	4.24286	6.35033	APLNR
GO Biological Process	positive regulation of insulin receptor signaling pathway	1/13	0.223865	4.24286	6.35033	PRKCZ
GO Biological Process	positive regulation of steroid metabolic process	1/13	0.223865	4.24286	6.35033	APOA5
GO Biological Process	phosphate-containing compound metabolic process	6/212	0.227121	1.48758	2.205	EPHA7;PTPRC;ITPKA;PIK3CD;PLCB1;LHPP
GO Biological Process	regulation of DNA binding	2/47	0.229721	2.26493	3.33146	HMGA2;ZBTB7A
GO Biological Process	embryonic heart tube morphogenesis	2/47	0.229721	2.26493	3.33146	RYR2;APLNR
GO Biological Process	regulation of synapse assembly	2/47	0.229721	2.26493	3.33146	CUX2;EPHB1
GO Biological Process	polyol metabolic process	2/47	0.229721	2.26493	3.33146	ITPKA;PLCB1
GO Biological Process	regulation of Ras protein signal transduction	3/86	0.231116	1.84318	2.69996	RASGEF1A;DENND3;RASGRP1
GO Biological Process	negative regulation of phosphorylation	3/86	0.231116	1.84318	2.69996	HDAC4;NTRK3;SLIT2
GO Biological Process	positive regulation of endothelial cell migration	3/86	0.231116	1.84318	2.69996	SMOC2;PIK3CD;GFUS
GO Biological Process	cellular response to interleukin-12	2/48	0.236871	2.21558	3.19096	MTAP;PLCB1
GO Biological Process	regulation of interleukin-2 production	2/48	0.236871	2.21558	3.19096	PTPRC;RUNX1
GO Biological Process	Golgi to plasma membrane transport	2/48	0.236871	2.21558	3.19096	AMN;STXBP6
GO Biological Process	inositol phosphate metabolic process	2/48	0.236871	2.21558	3.19096	ITPKA;PLCB1
GO Biological Process	nucleus organization	2/48	0.236871	2.21558	3.19096	REEP3;LEMD3
GO Biological Process	positive regulation of endocytosis	2/48	0.236871	2.21558	3.19096	TFR2;APOA5
WikiPathways	Riboflavin And CoQ Disorders	1/14	0.238854	3.91628	5.60773	SLC52A2
WikiPathways	Abnormal Calcium Handling And Its Effects On Muscle Contraction In DMD	1/14	0.238854	3.91628	5.60773	SNTB1
WikiPathways	Kennedy Pathway From Sphingolipids	1/14	0.238854	3.91628	5.60773	ETNK1
WikiPathways	Cancer Immunotherapy By CTLA4 Blockade	1/14	0.238854	3.91628	5.60773	PIK3CD
WikiPathways	Somatic Sex Determination	1/14	0.238854	3.91628	5.60773	NR5A1
GO Biological Process	regulation of acrosome reaction	1/14	0.238854	3.91628	5.60773	PLCB1
GO Biological Process	regulation of cAMP-dependent protein kinase activity	1/14	0.238854	3.91628	5.60773	PRKAR1B
GO Biological Process	regulation of cell projection organization	1/14	0.238854	3.91628	5.60773	NTNG2
GO Biological Process	cAMP metabolic process	1/14	0.238854	3.91628	5.60773	ADCY5
GO Biological Process	cellular copper ion homeostasis	1/14	0.238854	3.91628	5.60773	ATP7B
GO Biological Process	regulation of gastrulation	1/14	0.238854	3.91628	5.60773	CRB2
GO Biological Process	regulation of histone deacetylation	1/14	0.238854	3.91628	5.60773	APLNR
GO Biological Process	cGMP-mediated signaling	1/14	0.238854	3.91628	5.60773	PDE3A
GO Biological Process	regulation of lipase activity	1/14	0.238854	3.91628	5.60773	LMF1
GO Biological Process	cytoplasmic sequestering of transcription factor	1/14	0.238854	3.91628	5.60773	PKD1
GO Biological Process	detection of bacterium	1/14	0.238854	3.91628	5.60773	CD1D
GO Biological Process	renal absorption	1/14	0.238854	3.91628	5.60773	KCNQ1
GO Biological Process	response to chemokine	1/14	0.238854	3.91628	5.60773	OXSR1
GO Biological Process	ribonucleoside monophosphate biosynthetic process	1/14	0.238854	3.91628	5.60773	LHPP
GO Biological Process	intestinal absorption	1/14	0.238854	3.91628	5.60773	KCNQ1
GO Biological Process	secondary palate development	1/14	0.238854	3.91628	5.60773	CHD7
GO Biological Process	sodium-independent organic anion transport	1/14	0.238854	3.91628	5.60773	SLCO5A1
GO Biological Process	substrate-dependent cell migration	1/14	0.238854	3.91628	5.60773	PTPRC
GO Biological Process	T cell differentiation in thymus	1/14	0.238854	3.91628	5.60773	PTPRC
GO Biological Process	membrane repolarization during action potential	1/14	0.238854	3.91628	5.60773	KCNQ1
GO Biological Process	vascular endothelial growth factor signaling pathway	1/14	0.238854	3.91628	5.60773	PIK3CD
GO Biological Process	myeloid dendritic cell activation	1/14	0.238854	3.91628	5.60773	BATF3
GO Biological Process	negative regulation of cell activation	1/14	0.238854	3.91628	5.60773	PDGFRA
GO Biological Process	negative regulation of cyclase activity	1/14	0.238854	3.91628	5.60773	GABBR2
GO Biological Process	negative regulation of DNA-templated transcription, elongation	1/14	0.238854	3.91628	5.60773	TCERG1
GO Biological Process	negative regulation of neuroinflammatory response	1/14	0.238854	3.91628	5.60773	PTPRC
GO Biological Process	negative regulation of smooth muscle cell migration	1/14	0.238854	3.91628	5.60773	SLIT2
GO Biological Process	negative regulation of T cell mediated immunity	1/14	0.238854	3.91628	5.60773	PTPRC
GO Biological Process	pancreas development	1/14	0.238854	3.91628	5.60773	FOXF1
GO Biological Process	positive regulation of alpha-beta T cell differentiation	1/14	0.238854	3.91628	5.60773	RUNX1
GO Biological Process	positive regulation of cellular response to insulin stimulus	1/14	0.238854	3.91628	5.60773	PRKCZ
GO Biological Process	positive regulation of glycoprotein biosynthetic process	1/14	0.238854	3.91628	5.60773	PLCB1
GO Biological Process	positive regulation of granulocyte macrophage colony-stimulating factor production	1/14	0.238854	3.91628	5.60773	RASGRP1
GO Biological Process	positive regulation of long-term synaptic potentiation	1/14	0.238854	3.91628	5.60773	SHISA7
GO Biological Process	positive regulation of protein deacetylation	1/14	0.238854	3.91628	5.60773	APLNR
GO Biological Process	positive regulation of T cell chemotaxis	1/14	0.238854	3.91628	5.60773	OXSR1
GO Biological Process	positive regulation of T-helper cell differentiation	1/14	0.238854	3.91628	5.60773	PRKCZ
GO Biological Process	positive regulation of type 2 immune response	1/14	0.238854	3.91628	5.60773	PRKCZ
GO Biological Process	potassium ion export across plasma membrane	1/14	0.238854	3.91628	5.60773	KCNQ1
GO Biological Process	positive regulation of ERK1 and ERK2 cascade	5/172	0.239204	1.5282	2.186	PDGFRA;PTPRC;NTRK3;PRKCZ;RASGRP1
WikiPathways	T Cell Activation SARS CoV 2	3/88	0.241376	1.79963	2.558	PTPRC;PIK3CD;RASGRP1
GO Biological Process	protein glycosylation	4/130	0.242951	1.61955	2.29149	B3GNT3;LARGE1;ALG10;GALNT9
WikiPathways	Phosphoinositides Metabolism	2/49	0.244033	2.16833	3.05832	PIK3CD;PLCB1
GO Biological Process	aminoglycan biosynthetic process	2/49	0.244033	2.16833	3.05832	HS3ST3A1;B3GNT3
GO Biological Process	regulation of stress-activated MAPK cascade	2/49	0.244033	2.16833	3.05832	EPHB1;RASGRP1
GO Biological Process	RNA catabolic process	2/49	0.244033	2.16833	3.05832	HNRNPD;SND1
GO Biological Process	negative regulation of catabolic process	2/49	0.244033	2.16833	3.05832	HDAC4;ADGRB1
GO Biological Process	positive regulation of reactive oxygen species metabolic process	2/49	0.244033	2.16833	3.05832	ADGRB1;GRIN1
GO Biological Process	phosphorylation	10/400	0.246217	1.31097	1.83738	EPHA7;GRK2;PRKAR1B;TP53RK;GRK5;PIK3CD;AATK;OXSR1;PRKCZ;STK3
WikiPathways	Role Of Hypoxia Angiogenesis And FGF Pathway In OA Chondrocyte Hypertrophy	2/50	0.251204	2.12305	2.93297	COL1A1;ACAN
WikiPathways	Synaptic Signaling Pathways Associated With Autism Spectrum Disorder	2/50	0.251204	2.12305	2.93297	PIK3CD;GRIN1
GO Biological Process	actin polymerization or depolymerization	2/50	0.251204	2.12305	2.93297	ABI1;ARHGAP6
GO Biological Process	regulation of cellular component movement	2/50	0.251204	2.12305	2.93297	NRG2;ZSWIM5
GO Biological Process	chloride transmembrane transport	2/50	0.251204	2.12305	2.93297	SLC6A1;GABRD
GO Biological Process	negative regulation of ERK1 and ERK2 cascade	2/50	0.251204	2.12305	2.93297	PTPRC;CAMK2N1
GO Biological Process	neuron migration	2/50	0.251204	2.12305	2.93297	AUTS2;NRCAM
WikiPathways	Biosynthesis And Regeneration Of Tetrahydrobiopterin And Catabolism Of Phenylalanine	1/15	0.253555	3.63636	4.98973	DHFR
WikiPathways	Regulation Of Sister Chromatid Separation At The Metaphase Anaphase Transition	1/15	0.253555	3.63636	4.98973	MAD1L1
GO Biological Process	C21-steroid hormone biosynthetic process	1/15	0.253555	3.63636	4.98973	AKR1B1
GO Biological Process	cardiac myofibril assembly	1/15	0.253555	3.63636	4.98973	PDGFRA
GO Biological Process	regulation of clathrin-dependent endocytosis	1/15	0.253555	3.63636	4.98973	SNAP91
GO Biological Process	regulation of endothelial cell chemotaxis	1/15	0.253555	3.63636	4.98973	SMOC2
GO Biological Process	regulation of extracellular matrix organization	1/15	0.253555	3.63636	4.98973	RUNX1
GO Biological Process	regulation of microglial cell activation	1/15	0.253555	3.63636	4.98973	PTPRC
GO Biological Process	regulation of neuron projection arborization	1/15	0.253555	3.63636	4.98973	NTNG2
GO Biological Process	embryonic cranial skeleton morphogenesis	1/15	0.253555	3.63636	4.98973	PDGFRA
GO Biological Process	endoplasmic reticulum tubular network organization	1/15	0.253555	3.63636	4.98973	REEP3
GO Biological Process	regulation of secretion	1/15	0.253555	3.63636	4.98973	KCNQ1
GO Biological Process	eye photoreceptor cell development	1/15	0.253555	3.63636	4.98973	CRB2
GO Biological Process	regulation of T cell chemotaxis	1/15	0.253555	3.63636	4.98973	OXSR1
GO Biological Process	ganglioside biosynthetic process	1/15	0.253555	3.63636	4.98973	ST6GALNAC5
GO Biological Process	glucosamine-containing compound metabolic process	1/15	0.253555	3.63636	4.98973	LARGE1
GO Biological Process	response to ethanol	1/15	0.253555	3.63636	4.98973	GRIN1
GO Biological Process	response to muscle stretch	1/15	0.253555	3.63636	4.98973	RYR2
GO Biological Process	histone H3 deacetylation	1/15	0.253555	3.63636	4.98973	HDAC4
GO Biological Process	histone mRNA catabolic process	1/15	0.253555	3.63636	4.98973	ERI1
GO Biological Process	T cell proliferation	1/15	0.253555	3.63636	4.98973	RASGRP1
GO Biological Process	membrane repolarization during cardiac muscle cell action potential	1/15	0.253555	3.63636	4.98973	KCNQ1
GO Biological Process	negative regulation of androgen receptor signaling pathway	1/15	0.253555	3.63636	4.98973	ZBTB7A
GO Biological Process	negative regulation of leukocyte mediated cytotoxicity	1/15	0.253555	3.63636	4.98973	PTPRC
GO Biological Process	negative regulation of protein processing	1/15	0.253555	3.63636	4.98973	GAS1
GO Biological Process	negative regulation of single stranded viral RNA replication via double stranded DNA intermediate	1/15	0.253555	3.63636	4.98973	HMGA2
GO Biological Process	peptidyl-tyrosine autophosphorylation	1/15	0.253555	3.63636	4.98973	AATK
GO Biological Process	phosphatidylethanolamine biosynthetic process	1/15	0.253555	3.63636	4.98973	ETNK1
GO Biological Process	positive regulation of endothelial cell chemotaxis	1/15	0.253555	3.63636	4.98973	SMOC2
GO Biological Process	positive regulation of histone H3-K4 methylation	1/15	0.253555	3.63636	4.98973	AUTS2
GO Biological Process	protein hydroxylation	1/15	0.253555	3.63636	4.98973	P3H1
GO Biological Process	transmembrane receptor protein tyrosine kinase signaling pathway	10/404	0.255603	1.29739	1.7698	COL1A1;PDGFRA;EPHA7;EPHA6;NTRK3;ABI1;PLCB1;EPHB1;VAV2;GRIN1
WikiPathways	GPCRs Other	3/91	0.2569	1.73801	2.36208	CHRM3;GRM8;NTSR1
WikiPathways	Synaptic Vesicle Pathway	2/51	0.25838	2.07961	2.81439	UNC13A;CPLX2
GO Biological Process	negative regulation of signal transduction	7/267	0.258389	1.37485	1.86057	LRPAP1;WWOX;PTPRC;KIF26A;NXN;PRKCZ;ZBTB7A
GO Biological Process	regulation of peptidyl-tyrosine phosphorylation	3/92	0.262105	1.7184	2.30095	EPHA7;PTPRC;PRKCZ
GO Biological Process	retinoid metabolic process	3/92	0.262105	1.7184	2.30095	ALDH1A2;AKR1B1;LRAT
GO Biological Process	regulation of cell migration	10/408	0.265109	1.28408	1.70476	COL1A1;DUSP22;DOCK10;NTNG2;PDGFRA;NTRK3;PIK3CD;SLIT2;PLXNA4;ROBO1
WikiPathways	8P23 1 Copy Number Variation Syndrome	2/52	0.265558	2.03792	2.70212	FCGR2A;ERI1
WikiPathways	Netrin UNC5B Signaling Pathway	2/52	0.265558	2.03792	2.70212	COL1A1;RGMA
GO Biological Process	regulation of exocytosis	2/52	0.265558	2.03792	2.70212	STXBP6;CPLX2
GO Biological Process	sprouting angiogenesis	2/52	0.265558	2.03792	2.70212	SLIT2;ROBO1
GO Biological Process	regulation of heart contraction	3/93	0.267324	1.69922	2.24177	RYR2;KCNQ1;ATP2B2
WikiPathways	Airway Smooth Muscle Cell Contraction	1/16	0.267972	3.39377	4.46916	PLCB1
WikiPathways	Deregulation Of Rab And Rab Effector Genes In Bladder Cancer	1/16	0.267972	3.39377	4.46916	RPH3AL
WikiPathways	TCA Cycle And Deficiency Of Pyruvate Dehydrogenase Complex PDHc	1/16	0.267972	3.39377	4.46916	PC
WikiPathways	Major Receptors Targeted By Epinephrine And Norepinephrine	1/16	0.267972	3.39377	4.46916	ADCY5
GO Biological Process	purine ribonucleoside monophosphate biosynthetic process	1/16	0.267972	3.39377	4.46916	LHPP
GO Biological Process	regulation of activin receptor signaling pathway	1/16	0.267972	3.39377	4.46916	LEMD3
GO Biological Process	regulation of amyloid-beta clearance	1/16	0.267972	3.39377	4.46916	LRPAP1
GO Biological Process	regulation of blood vessel endothelial cell proliferation involved in sprouting angiogenesis	1/16	0.267972	3.39377	4.46916	APLNR
GO Biological Process	basement membrane organization	1/16	0.267972	3.39377	4.46916	NTNG2
GO Biological Process	regulation of cellular carbohydrate metabolic process	1/16	0.267972	3.39377	4.46916	FOXK1
GO Biological Process	regulation of granulocyte macrophage colony-stimulating factor production	1/16	0.267972	3.39377	4.46916	RASGRP1
GO Biological Process	regulation of interleukin-13 production	1/16	0.267972	3.39377	4.46916	PRKCZ
GO Biological Process	regulation of mitotic sister chromatid separation	1/16	0.267972	3.39377	4.46916	CDC16
GO Biological Process	regulation of neurotransmitter transport	1/16	0.267972	3.39377	4.46916	CPLX2
GO Biological Process	regulation of Rac protein signal transduction	1/16	0.267972	3.39377	4.46916	AUTS2
GO Biological Process	resolution of meiotic recombination intermediates	1/16	0.267972	3.39377	4.46916	HFM1
GO Biological Process	retrograde axonal transport	1/16	0.267972	3.39377	4.46916	DLG2
GO Biological Process	membrane repolarization	1/16	0.267972	3.39377	4.46916	KCNQ1
GO Biological Process	motor neuron axon guidance	1/16	0.267972	3.39377	4.46916	SLIT2
GO Biological Process	mRNA cis splicing, via spliceosome	1/16	0.267972	3.39377	4.46916	PRPF39
GO Biological Process	N-acetylglucosamine metabolic process	1/16	0.267972	3.39377	4.46916	LARGE1
GO Biological Process	negative regulation of lyase activity	1/16	0.267972	3.39377	4.46916	GABBR2
GO Biological Process	negative regulation of macrophage activation	1/16	0.267972	3.39377	4.46916	PTPRC
GO Biological Process	negative regulation of transcription regulatory region DNA binding	1/16	0.267972	3.39377	4.46916	ZNF675
GO Biological Process	neuron cell-cell adhesion	1/16	0.267972	3.39377	4.46916	NRXN2
GO Biological Process	odontogenesis of dentin-containing tooth	1/16	0.267972	3.39377	4.46916	GLI2
GO Biological Process	platelet-derived growth factor receptor signaling pathway	1/16	0.267972	3.39377	4.46916	PDGFRA
GO Biological Process	polyol biosynthetic process	1/16	0.267972	3.39377	4.46916	ITPKA
GO Biological Process	positive regulation of collagen biosynthetic process	1/16	0.267972	3.39377	4.46916	RUNX1
GO Biological Process	positive regulation of syncytium formation by plasma membrane fusion	1/16	0.267972	3.39377	4.46916	ADGRB1
GO Biological Process	protein localization to endoplasmic reticulum	1/16	0.267972	3.39377	4.46916	RYR2
GO Biological Process	positive regulation of cellular biosynthetic process	5/180	0.268209	1.45774	1.91837	SMOC2;HNRNPD;APOA5;CD244;GLI2
GO Biological Process	negative regulation of inflammatory response to antigenic stimulus	4/136	0.268296	1.54545	2.0333	FCGR2A;PRKAR1B;CRHR2;ADCY5
GO Biological Process	organic substance transport	4/136	0.268296	1.54545	2.0333	ARRDC4;SLC22A12;AMN;APOA5
WikiPathways	1P36 Copy Number Variation Syndrome	3/94	0.272555	1.68046	2.18445	MORN1;PRKCZ;GABRD
WikiPathways	Brain Derived Neurotrophic Factor BDNF Signaling Pathway	4/137	0.272567	1.53376	1.99369	CRTC1;NTRK3;VAV2;GRIN1
GO Biological Process	regulation of inflammatory response to antigenic stimulus	4/137	0.272567	1.53376	1.99369	FCGR2A;PRKAR1B;CRHR2;ADCY5
WikiPathways	NRP1 Triggered Signaling Pathways In Pancreatic Cancer	2/53	0.272737	1.99786	2.59571	COL1A1;PLXNA4
GO Biological Process	heart morphogenesis	2/53	0.272737	1.99786	2.59571	RYR2;CHD7
GO Biological Process	positive regulation of phagocytosis	2/53	0.272737	1.99786	2.59571	CAMK1D;PTPRC
GO Biological Process	positive regulation of transcription, DNA-templated	26/1183	0.273704	1.15212	1.49281	HDAC4;TCERG1;CRTC1;FOXK1;DUX4;PKD1;GLI2;MED10;PRDM16;PCBD2;WWOX;JUP;AUTS2;FOXF1;HMGA2;PBX1;RUNX1;RGMA;GRIN1;COL1A1;NR5A1;MAFB;LMX1A;TFR2;HNRNPD;PLCB1
GO Biological Process	inorganic cation transmembrane transport	7/274	0.279194	1.33832	1.7075	KCNQ1;KCNA2;CACNA2D4;SLC6A1;ASIC3;PKD1;CACNA1G
WikiPathways	Interferon Type I Signaling Pathways	2/54	0.279912	1.95933	2.49478	PTPRC;PIK3CD
GO Biological Process	regulation of alternative mRNA splicing, via spliceosome	2/54	0.279912	1.95933	2.49478	RBFOX3;ZBTB7A
GO Biological Process	regulation of focal adhesion assembly	2/54	0.279912	1.95933	2.49478	DUSP22;ARHGAP6
GO Biological Process	regulation of potassium ion transmembrane transport	2/54	0.279912	1.95933	2.49478	GABBR2;KCNQ1
WikiPathways	Iron Metabolism Disorders	1/17	0.282111	3.18149	4.02603	TFR2
WikiPathways	NRXN1 Deletion Syndrome	1/17	0.282111	3.18149	4.02603	GRIN1
WikiPathways	miR 509 3P Alteration Of YAP1 ECM Axis	1/17	0.282111	3.18149	4.02603	COL1A1
WikiPathways	Degradation Pathway Of Sphingolipids Including Diseases	1/17	0.282111	3.18149	4.02603	GALC
WikiPathways	Glycosaminoglycan Degradation	1/17	0.282111	3.18149	4.02603	GALNS
GO Biological Process	regulation of cardiac muscle contraction by regulation of the release of sequestered calcium ion	1/17	0.282111	3.18149	4.02603	RYR2
GO Biological Process	regulation of cellular respiration	1/17	0.282111	3.18149	4.02603	PRDM16
GO Biological Process	regulation of cellular response to growth factor stimulus	1/17	0.282111	3.18149	4.02603	SLIT2
GO Biological Process	cell communication by electrical coupling involved in cardiac conduction	1/17	0.282111	3.18149	4.02603	RYR2
GO Biological Process	copper ion homeostasis	1/17	0.282111	3.18149	4.02603	ATP7B
GO Biological Process	diol biosynthetic process	1/17	0.282111	3.18149	4.02603	DHFR
GO Biological Process	establishment of protein localization to endoplasmic reticulum	1/17	0.282111	3.18149	4.02603	RYR2
GO Biological Process	regulation of steroid biosynthetic process	1/17	0.282111	3.18149	4.02603	NR5A1
GO Biological Process	response to purine-containing compound	1/17	0.282111	3.18149	4.02603	RYR2
GO Biological Process	stem cell development	1/17	0.282111	3.18149	4.02603	PTPRC
GO Biological Process	membrane depolarization during cardiac muscle cell action potential	1/17	0.282111	3.18149	4.02603	CACNA1G
GO Biological Process	negative regulation of ATP metabolic process	1/17	0.282111	3.18149	4.02603	HDAC4
GO Biological Process	negative regulation of cell aging	1/17	0.282111	3.18149	4.02603	HMGA2
GO Biological Process	negative regulation of vascular associated smooth muscle cell proliferation	1/17	0.282111	3.18149	4.02603	TAFA5
GO Biological Process	positive regulation of collagen metabolic process	1/17	0.282111	3.18149	4.02603	RUNX1
GO Biological Process	positive regulation of cyclin-dependent protein serine/threonine kinase activity	1/17	0.282111	3.18149	4.02603	PKD1
GO Biological Process	positive regulation of dendrite extension	1/17	0.282111	3.18149	4.02603	UNC13A
GO Biological Process	positive regulation of DNA replication	1/17	0.282111	3.18149	4.02603	GLI2
GO Biological Process	positive regulation of positive chemotaxis	1/17	0.282111	3.18149	4.02603	NTRK3
GO Biological Process	positive regulation of regulated secretory pathway	1/17	0.282111	3.18149	4.02603	CACNA1G
GO Biological Process	positive regulation of telomere capping	1/17	0.282111	3.18149	4.02603	HNRNPD
GO Biological Process	positive regulation of transcription of Notch receptor target	1/17	0.282111	3.18149	4.02603	PBX1
WikiPathways	Ras Signaling	5/184	0.282996	1.42487	1.79865	PDGFRA;RASA4B;PIK3CD;RASGRP1;GRIN1
GO Biological Process	regulation of vesicle-mediated transport	3/96	0.283048	1.64415	2.07515	PTPRC;GAS1;CPLX2
GO Biological Process	positive regulation of nucleic acid-templated transcription	12/511	0.284715	1.22909	1.54406	COL1A1;HDAC4;MAFB;FOXF1;PRDM16;HNRNPD;HMGA2;FOXK1;PCBD2;PLCB1;GLI2;RUNX1
WikiPathways	Overlap Between Signal Transduction Pathways Contributing To LMNA Laminopathies	2/55	0.287083	1.92227	2.39896	HMGA2;LEMD3
GO Biological Process	regulation of cardiac conduction	2/55	0.287083	1.92227	2.39896	RYR2;ATP2B2
GO Biological Process	triglyceride metabolic process	2/55	0.287083	1.92227	2.39896	APOA5;LMF1
GO Biological Process	positive regulation of response to DNA damage stimulus	2/55	0.287083	1.92227	2.39896	EYA1;HMGA2
GO Biological Process	protein maturation	3/97	0.288308	1.62658	2.02301	PITRM1;ECEL1;LMF1
GO Biological Process	calcium ion homeostasis	3/97	0.288308	1.62658	2.02301	RYR2;ATP2B2;GRIN1
GO Biological Process	glycosaminoglycan biosynthetic process	3/97	0.288308	1.62658	2.02301	ACAN;HS3ST3A1;B3GNT3
GO Biological Process	chemokine-mediated signaling pathway	2/56	0.294245	1.88657	2.30793	CXCL1;OXSR1
GO Biological Process	peptidyl-tyrosine modification	2/56	0.294245	1.88657	2.30793	PDGFRA;ABI1
WikiPathways	Nephrogenesis	1/18	0.295978	2.99419	3.64534	ALDH1A2
WikiPathways	Interactions Between LOXL4 And Oxidative Stress Pathway	1/18	0.295978	2.99419	3.64534	PKD1
WikiPathways	Transcription Co Factors SKI And SKIL Protein Partners	1/18	0.295978	2.99419	3.64534	STK3
GO Biological Process	acidic amino acid transport	1/18	0.295978	2.99419	3.64534	SLC6A1
GO Biological Process	protein O-linked mannosylation	1/18	0.295978	2.99419	3.64534	LARGE1
GO Biological Process	regulation of dendrite extension	1/18	0.295978	2.99419	3.64534	UNC13A
GO Biological Process	cellular response to alkaloid	1/18	0.295978	2.99419	3.64534	RYR2
GO Biological Process	cellular response to glucocorticoid stimulus	1/18	0.295978	2.99419	3.64534	KLF9
GO Biological Process	regulation of platelet aggregation	1/18	0.295978	2.99419	3.64534	ADAMTS18
GO Biological Process	embryonic heart tube development	1/18	0.295978	2.99419	3.64534	RYR2
GO Biological Process	regulation of protein sumoylation	1/18	0.295978	2.99419	3.64534	HDAC4
GO Biological Process	regulation of single stranded viral RNA replication via double stranded DNA intermediate	1/18	0.295978	2.99419	3.64534	HMGA2
GO Biological Process	regulation of ventricular cardiac muscle cell membrane repolarization	1/18	0.295978	2.99419	3.64534	KCNQ1
GO Biological Process	response to axon injury	1/18	0.295978	2.99419	3.64534	DHFR
GO Biological Process	hyaluronan catabolic process	1/18	0.295978	2.99419	3.64534	SPAM1
GO Biological Process	sodium ion import across plasma membrane	1/18	0.295978	2.99419	3.64534	SLC6A1
GO Biological Process	synaptic transmission, glutamatergic	1/18	0.295978	2.99419	3.64534	UNC13A
GO Biological Process	T cell migration	1/18	0.295978	2.99419	3.64534	PIK3CD
GO Biological Process	negative regulation of tumor necrosis factor-mediated signaling pathway	1/18	0.295978	2.99419	3.64534	ZNF675
GO Biological Process	outer dynein arm assembly	1/18	0.295978	2.99419	3.64534	DNAH17
GO Biological Process	positive regulation of extracellular matrix organization	1/18	0.295978	2.99419	3.64534	RUNX1
GO Biological Process	positive regulation of fatty acid metabolic process	1/18	0.295978	2.99419	3.64534	APOA5
GO Biological Process	positive regulation of interleukin-4 production	1/18	0.295978	2.99419	3.64534	PRKCZ
GO Biological Process	positive regulation of lymphocyte chemotaxis	1/18	0.295978	2.99419	3.64534	OXSR1
GO Biological Process	positive regulation of myoblast differentiation	1/18	0.295978	2.99419	3.64534	PLCB1
GO Biological Process	positive regulation of nitric-oxide synthase activity	1/18	0.295978	2.99419	3.64534	DHFR
GO Biological Process	positive regulation of phosphoprotein phosphatase activity	1/18	0.295978	2.99419	3.64534	PTPRC
GO Biological Process	neuron development	4/143	0.298415	1.4671	1.77412	CNTNAP2;PBX1;RUNX1;GLI2
GO Biological Process	positive regulation of stress-activated MAPK cascade	3/99	0.298849	1.59253	1.92348	DUSP22;PLCB1;RASGRP1
GO Biological Process	positive regulation of interferon-gamma production	2/57	0.301397	1.85218	2.22136	RASGRP1;CD244
GO Biological Process	regulation of transforming growth factor beta receptor signaling pathway	3/100	0.304128	1.57603	1.87596	PRDM16;LEMD3;ZBTB7A
WikiPathways	Pre Implantation Embryo	2/58	0.308537	1.81901	2.139	BATF3;PBX1
GO Biological Process	regulation of phagocytosis	2/58	0.308537	1.81901	2.139	CAMK1D;PTPRC
GO Biological Process	positive regulation of mitotic cell cycle phase transition	2/58	0.308537	1.81901	2.139	CDC16;PLCB1
GO Biological Process	positive regulation of protein binding	2/58	0.308537	1.81901	2.139	PKD1;STK3
WikiPathways	Overview Of Nanoparticle Effects	1/19	0.309578	2.82771	3.31561	PIK3CD
WikiPathways	Disorders Of Folate Metabolism And Transport	1/19	0.309578	2.82771	3.31561	DHFR
GO Biological Process	atrioventricular valve morphogenesis	1/19	0.309578	2.82771	3.31561	SLIT3
GO Biological Process	regulation of bicellular tight junction assembly	1/19	0.309578	2.82771	3.31561	RUNX1
GO Biological Process	cardiac muscle cell contraction	1/19	0.309578	2.82771	3.31561	CACNA1G
GO Biological Process	regulation of collagen biosynthetic process	1/19	0.309578	2.82771	3.31561	RUNX1
GO Biological Process	regulation of epithelial cell differentiation	1/19	0.309578	2.82771	3.31561	AJAP1
GO Biological Process	regulation of histone H3-K4 methylation	1/19	0.309578	2.82771	3.31561	AUTS2
GO Biological Process	regulation of nervous system process	1/19	0.309578	2.82771	3.31561	DLGAP2
GO Biological Process	excitatory postsynaptic potential	1/19	0.309578	2.82771	3.31561	GRIN1
GO Biological Process	regulation of stem cell population maintenance	1/19	0.309578	2.82771	3.31561	HMGA2
GO Biological Process	folic acid metabolic process	1/19	0.309578	2.82771	3.31561	DHFR
GO Biological Process	long-term memory	1/19	0.309578	2.82771	3.31561	SHANK1
GO Biological Process	synaptic transmission, cholinergic	1/19	0.309578	2.82771	3.31561	CHRNA4
GO Biological Process	ureteric bud development	1/19	0.309578	2.82771	3.31561	SLIT2
GO Biological Process	negative regulation of striated muscle cell differentiation	1/19	0.309578	2.82771	3.31561	HDAC4
GO Biological Process	neuromuscular process	1/19	0.309578	2.82771	3.31561	SHANK1
GO Biological Process	positive regulation of actin cytoskeleton reorganization	1/19	0.309578	2.82771	3.31561	NTRK3
GO Biological Process	positive regulation of neutrophil chemotaxis	1/19	0.309578	2.82771	3.31561	CAMK1D
GO Biological Process	positive regulation of triglyceride metabolic process	1/19	0.309578	2.82771	3.31561	APOA5
GO Biological Process	regulation of secretion by cell	2/59	0.315662	1.78701	2.06057	P3H1;CPLX2
GO Biological Process	cellular response to chemokine	2/60	0.322771	1.75611	1.98583	CXCL1;OXSR1
WikiPathways	Imatinib And Chronic Myeloid Leukemia	1/20	0.322916	2.67874	3.02795	PDGFRA
WikiPathways	Serotonin Receptor 2 And ELK SRF GATA4 Signaling	1/20	0.322916	2.67874	3.02795	RASGRP1
GO Biological Process	purine ribonucleoside monophosphate metabolic process	1/20	0.322916	2.67874	3.02795	LHPP
GO Biological Process	regulation of fibroblast growth factor receptor signaling pathway	1/20	0.322916	2.67874	3.02795	SMOC2
GO Biological Process	regulation of granulocyte chemotaxis	1/20	0.322916	2.67874	3.02795	CAMK1D
GO Biological Process	cortical actin cytoskeleton organization	1/20	0.322916	2.67874	3.02795	FMNL2
GO Biological Process	dopaminergic neuron differentiation	1/20	0.322916	2.67874	3.02795	LMX1A
GO Biological Process	regulation of protein kinase A signaling	1/20	0.322916	2.67874	3.02795	PRKAR1B
GO Biological Process	regulation of smooth muscle cell migration	1/20	0.322916	2.67874	3.02795	SLIT2
GO Biological Process	regulation of smooth muscle contraction	1/20	0.322916	2.67874	3.02795	CHRM3
GO Biological Process	folic acid-containing compound metabolic process	1/20	0.322916	2.67874	3.02795	DHFR
GO Biological Process	regulation of tissue remodeling	1/20	0.322916	2.67874	3.02795	RUNX1
GO Biological Process	ganglioside metabolic process	1/20	0.322916	2.67874	3.02795	ST6GALNAC5
GO Biological Process	insulin secretion	1/20	0.322916	2.67874	3.02795	PTPRN2
GO Biological Process	miRNA metabolic process	1/20	0.322916	2.67874	3.02795	SND1
GO Biological Process	positive regulation of cyclin-dependent protein kinase activity	1/20	0.322916	2.67874	3.02795	PKD1
GO Biological Process	positive regulation of dendrite morphogenesis	1/20	0.322916	2.67874	3.02795	CUX2
GO Biological Process	positive regulation of embryonic development	1/20	0.322916	2.67874	3.02795	PLCB1
GO Biological Process	positive regulation of hormone secretion	1/20	0.322916	2.67874	3.02795	TFR2
GO Biological Process	positive regulation of natural killer cell mediated cytotoxicity	1/20	0.322916	2.67874	3.02795	RASGRP1
GO Biological Process	positive regulation of macromolecule metabolic process	9/384	0.324264	1.22476	1.37932	NR5A1;CUX2;CAMK2N1;GCGR;NTRK3;HMGA2;PIK3CD;LRP3;ROBO1
GO Biological Process	positive regulation of gene expression	11/482	0.32851	1.1922	1.32715	NR5A1;CUX2;TFR2;CAMK2N1;NTRK3;GCGR;HNRNPD;PIK3CD;HMGA2;LRP3;ROBO1
GO Biological Process	cellular response to organic cyclic compound	4/150	0.328913	1.39626	1.55258	JUP;KCNQ1;PDE3A;ADCY5
GO Biological Process	regulation of endocytosis	2/61	0.329861	1.72625	1.91456	LRPAP1;TFR2
GO Biological Process	activation of GTPase activity	3/105	0.330561	1.49839	1.65866	ARHGAP22;NTRK3;RASGRP1
GO Biological Process	regulation of cell cycle process	3/106	0.335849	1.48376	1.61893	HMGA2;SND1;MAD1L1
GO Biological Process	cellular response to peptide hormone stimulus	3/106	0.335849	1.48376	1.61893	PRKAR1B;GCGR;ADCY5
GO Biological Process	chromosome organization	3/106	0.335849	1.48376	1.61893	HMGA2;ZBTB7A;PHF19
GO Biological Process	regulation of phosphatidylinositol 3-kinase signaling	3/106	0.335849	1.48376	1.61893	PDGFRA;NTRK3;PIK3CD
WikiPathways	Type II Diabetes Mellitus	1/21	0.335997	2.54468	2.77536	PRKCZ
WikiPathways	Nicotine Effect On Dopaminergic Neurons	1/21	0.335997	2.54468	2.77536	CHRNA4
WikiPathways	STING Pathway In Kawasaki Like Disease And COVID 19	1/21	0.335997	2.54468	2.77536	FCGR2A
WikiPathways	Glycosphingolipid Metabolism	1/21	0.335997	2.54468	2.77536	GALC
WikiPathways	7Q11 23 Distal Copy Number Variation	1/21	0.335997	2.54468	2.77536	SRRM3
WikiPathways	Metabolism Of Sphingolipids In ER And Golgi Apparatus	1/21	0.335997	2.54468	2.77536	GALNT16
GO Biological Process	aerobic respiration	1/21	0.335997	2.54468	2.77536	NDUFS7
GO Biological Process	autonomic nervous system development	1/21	0.335997	2.54468	2.77536	KIF26A
GO Biological Process	regulation of cardiac muscle cell proliferation	1/21	0.335997	2.54468	2.77536	RUNX1
GO Biological Process	regulation of cardiac muscle contraction by calcium ion signaling	1/21	0.335997	2.54468	2.77536	RYR2
GO Biological Process	regulation of dendritic spine development	1/21	0.335997	2.54468	2.77536	SHANK1
GO Biological Process	regulation of lipid catabolic process	1/21	0.335997	2.54468	2.77536	APOA5
GO Biological Process	cobalamin metabolic process	1/21	0.335997	2.54468	2.77536	AMN
GO Biological Process	cyclic purine nucleotide metabolic process	1/21	0.335997	2.54468	2.77536	ADCY5
GO Biological Process	endocardial cushion development	1/21	0.335997	2.54468	2.77536	FOXF1
GO Biological Process	retinol metabolic process	1/21	0.335997	2.54468	2.77536	LRAT
GO Biological Process	spindle assembly checkpoint signaling	1/21	0.335997	2.54468	2.77536	MAD1L1
GO Biological Process	stress granule assembly	1/21	0.335997	2.54468	2.77536	RPS23
GO Biological Process	mitotic spindle assembly checkpoint signaling	1/21	0.335997	2.54468	2.77536	MAD1L1
GO Biological Process	mitotic spindle checkpoint signaling	1/21	0.335997	2.54468	2.77536	MAD1L1
GO Biological Process	myotube differentiation	1/21	0.335997	2.54468	2.77536	KLHL40
GO Biological Process	natural killer cell activation involved in immune response	1/21	0.335997	2.54468	2.77536	CD244
GO Biological Process	negative regulation of cell communication	1/21	0.335997	2.54468	2.77536	KIF26A
GO Biological Process	negative regulation of protein localization to cell periphery	1/21	0.335997	2.54468	2.77536	SAPCD2
GO Biological Process	negative regulation of small GTPase mediated signal transduction	1/21	0.335997	2.54468	2.77536	SLIT2
GO Biological Process	positive regulation of antigen receptor-mediated signaling pathway	1/21	0.335997	2.54468	2.77536	PTPRC
GO Biological Process	positive regulation of glycolytic process	1/21	0.335997	2.54468	2.77536	ZBTB20
GO Biological Process	positive regulation of immune system process	1/21	0.335997	2.54468	2.77536	PIK3CD
GO Biological Process	positive regulation of purine nucleotide metabolic process	1/21	0.335997	2.54468	2.77536	ZBTB20
GO Biological Process	positive regulation of T cell cytokine production	1/21	0.335997	2.54468	2.77536	PRKCZ
GO Biological Process	negative regulation of kinase activity	2/62	0.33693	1.6974	1.84657	PTPRC;CAMK2N1
GO Biological Process	regulation of gene expression	23/1079	0.341352	1.1135	1.19683	HDAC4;ACTR5;NTRK3;GCGR;AHNAK2;CHD7;PIK3CD;HMGA2;LRP3;RUNX1;ROBO1;NR5A1;MAFB;PTPRC;PC;CUX2;PCBP3;CAMK2N1;ZNF648;HNRNPD;APLNR;ZNF675;PHF19
GO Biological Process	dephosphorylation	4/153	0.342047	1.36793	1.46753	PTPRN2;PTPRC;LHPP;CTTNBP2NL
WikiPathways	Endochondral Ossification	2/63	0.343976	1.66948	1.78165	HDAC4;ACAN
WikiPathways	Endochondral Ossification With Skeletal Dysplasias	2/63	0.343976	1.66948	1.78165	HDAC4;ACAN
GO Biological Process	positive regulation of DNA metabolic process	2/63	0.343976	1.66948	1.78165	SMOC2;EYA1
WikiPathways	Thermogenesis	3/108	0.346417	1.45535	1.54284	RPS6KA2;PRDM16;ADCY5
GO Biological Process	negative regulation of transmembrane receptor protein serine/threonine kinase signaling pathway	3/108	0.346417	1.45535	1.54284	PRDM16;LEMD3;ZBTB7A
GO Biological Process	regulation of cell cycle	7/296	0.346847	1.23504	1.30775	PTPRC;GRK5;CAMK2N1;RPS6KA2;HMGA2;PKD1;SND1
WikiPathways	Circadian Rhythm Genes	5/201	0.347218	1.30015	1.3753	CRTC1;NTRK3;KLF9;HNRNPD;OPRL1
WikiPathways	miRNA Targets In ECM And Membrane Receptors	1/22	0.348825	2.42338	2.55226	COL6A3
WikiPathways	Fatty Acid Biosynthesis	1/22	0.348825	2.42338	2.55226	PC
WikiPathways	Methionine De Novo And Salvage Pathway	1/22	0.348825	2.42338	2.55226	MTAP
WikiPathways	Pathophysiological Roles Of DUX4 In FSHD1	1/22	0.348825	2.42338	2.55226	DUX4
WikiPathways	Hippo YAP Signaling	1/22	0.348825	2.42338	2.55226	STK3
WikiPathways	Glycerolipids And Glycerophospholipids	1/22	0.348825	2.42338	2.55226	ETNK1
GO Biological Process	protein mannosylation	1/22	0.348825	2.42338	2.55226	LARGE1
GO Biological Process	amino acid import	1/22	0.348825	2.42338	2.55226	SLC6A1
GO Biological Process	regulation of adenylate cyclase activity	1/22	0.348825	2.42338	2.55226	GABBR2
GO Biological Process	regulation of cardiac muscle cell membrane repolarization	1/22	0.348825	2.42338	2.55226	KCNQ1
GO Biological Process	regulation of chromosome organization	1/22	0.348825	2.42338	2.55226	HNRNPD
GO Biological Process	cellular response to nerve growth factor stimulus	1/22	0.348825	2.42338	2.55226	NTRK3
GO Biological Process	cellular response to osmotic stress	1/22	0.348825	2.42338	2.55226	OXSR1
GO Biological Process	regulation of platelet activation	1/22	0.348825	2.42338	2.55226	PDGFRA
GO Biological Process	regulation of response to cytokine stimulus	1/22	0.348825	2.42338	2.55226	RUNX1
GO Biological Process	female gonad development	1/22	0.348825	2.42338	2.55226	NR5A1
GO Biological Process	maturation of 5.8S rRNA from tricistronic rRNA transcript (SSU-rRNA, 5.8S rRNA, LSU-rRNA)	1/22	0.348825	2.42338	2.55226	ERI1
GO Biological Process	tetrapyrrole metabolic process	1/22	0.348825	2.42338	2.55226	AMN
GO Biological Process	negative regulation of cyclin-dependent protein kinase activity	1/22	0.348825	2.42338	2.55226	CAMK2N1
GO Biological Process	negative regulation of interleukin-2 production	1/22	0.348825	2.42338	2.55226	PTPRC
GO Biological Process	negative regulation of mitotic metaphase/anaphase transition	1/22	0.348825	2.42338	2.55226	MAD1L1
GO Biological Process	negative regulation of myeloid cell differentiation	1/22	0.348825	2.42338	2.55226	MAFB
GO Biological Process	positive regulation of axon extension	1/22	0.348825	2.42338	2.55226	ISLR2
GO Biological Process	positive regulation of calcium ion transmembrane transporter activity	1/22	0.348825	2.42338	2.55226	RYR2
GO Biological Process	positive regulation of granulocyte chemotaxis	1/22	0.348825	2.42338	2.55226	CAMK1D
GO Biological Process	positive regulation of lipid catabolic process	1/22	0.348825	2.42338	2.55226	APOA5
GO Biological Process	positive regulation of neural precursor cell proliferation	1/22	0.348825	2.42338	2.55226	DISP3
GO Biological Process	positive regulation of neutrophil migration	1/22	0.348825	2.42338	2.55226	CAMK1D
GO Biological Process	positive regulation of signal transduction by p53 class mediator	1/22	0.348825	2.42338	2.55226	CHD5
GO Biological Process	protein localization to cell junction	1/22	0.348825	2.42338	2.55226	SHANK1
GO Biological Process	diterpenoid metabolic process	2/64	0.350998	1.64247	1.71963	AKR1B1;LRAT
GO Biological Process	lipid homeostasis	2/64	0.350998	1.64247	1.71963	ZBTB20;APOA5
GO Biological Process	generation of neurons	5/202	0.351038	1.29348	1.3541	LMX1A;AUTS2;NRCAM;ATP2B2;RUNX1
GO Biological Process	regulation of protein ubiquitination	3/109	0.351695	1.44155	1.50641	NXN;ADGRB1;KLHL40
GO Biological Process	regulation of cell-matrix adhesion	2/65	0.357995	1.61632	1.66034	JUP;AJAP1
GO Biological Process	regulation of RNA metabolic process	2/65	0.357995	1.61632	1.66034	PCBP3;AHNAK2
GO Biological Process	inorganic anion transmembrane transport	2/65	0.357995	1.61632	1.66034	SLC6A1;GABRD
WikiPathways	Roles Of Ceramides In Development Of Insulin Resistance	1/23	0.361407	2.31311	2.35416	PRKCZ
GO Biological Process	regulation of B cell receptor signaling pathway	1/23	0.361407	2.31311	2.35416	RUNX1
GO Biological Process	regulation of interleukin-4 production	1/23	0.361407	2.31311	2.35416	PRKCZ
GO Biological Process	cilium-dependent cell motility	1/23	0.361407	2.31311	2.35416	DNAH17
GO Biological Process	cytoskeleton-dependent intracellular transport	1/23	0.361407	2.31311	2.35416	MAP6
GO Biological Process	regulation of mononuclear cell migration	1/23	0.361407	2.31311	2.35416	SLIT2
GO Biological Process	regulation of neural precursor cell proliferation	1/23	0.361407	2.31311	2.35416	DISP3
GO Biological Process	ear morphogenesis	1/23	0.361407	2.31311	2.35416	CHD7
GO Biological Process	regulation of release of sequestered calcium ion into cytosol by sarcoplasmic reticulum	1/23	0.361407	2.31311	2.35416	RYR2
GO Biological Process	regulation of steroid metabolic process	1/23	0.361407	2.31311	2.35416	NR5A1
GO Biological Process	regulation of telomere capping	1/23	0.361407	2.31311	2.35416	HNRNPD
GO Biological Process	response to copper ion	1/23	0.361407	2.31311	2.35416	ATP7B
GO Biological Process	hyaluronan metabolic process	1/23	0.361407	2.31311	2.35416	SPAM1
GO Biological Process	triglyceride catabolic process	1/23	0.361407	2.31311	2.35416	APOA5
GO Biological Process	negative regulation of extrinsic apoptotic signaling pathway in absence of ligand	1/23	0.361407	2.31311	2.35416	EYA1
GO Biological Process	negative regulation of G protein-coupled receptor signaling pathway	1/23	0.361407	2.31311	2.35416	GRK2
GO Biological Process	negative regulation of signal transduction in absence of ligand	1/23	0.361407	2.31311	2.35416	EYA1
GO Biological Process	nucleotide metabolic process	1/23	0.361407	2.31311	2.35416	FHIT
GO Biological Process	oligosaccharide biosynthetic process	1/23	0.361407	2.31311	2.35416	ST6GALNAC5
GO Biological Process	positive regulation of morphogenesis of an epithelium	1/23	0.361407	2.31311	2.35416	PIK3CD
GO Biological Process	positive regulation of natural killer cell mediated immunity	1/23	0.361407	2.31311	2.35416	RASGRP1
GO Biological Process	protein alkylation	1/23	0.361407	2.31311	2.35416	EEF2KMT
GO Biological Process	protein deacylation	1/23	0.361407	2.31311	2.35416	HDAC4
GO Biological Process	regulation of Wnt signaling pathway	3/111	0.362236	1.41471	1.43658	WWOX;NXN;RUNX1
GO Biological Process	embryonic organ development	2/66	0.364964	1.59098	1.60364	PBX1;GLI2
GO Biological Process	positive regulation of cell cycle	2/66	0.364964	1.59098	1.60364	SMOC2;PKD1
GO Biological Process	positive regulation of T cell proliferation	2/66	0.364964	1.59098	1.60364	PTPRC;CD1D
WikiPathways	AMP Activated Protein Kinase Signaling	2/67	0.371903	1.56643	1.54939	PIK3CD;PLCB1
GO Biological Process	vascular endothelial growth factor receptor signaling pathway	2/67	0.371903	1.56643	1.54939	ABI1;VAV2
GO Biological Process	peptidyl-threonine modification	2/67	0.371903	1.56643	1.54939	GALNT16;OXSR1
WikiPathways	Epithelial To Mesenchymal Transition In Colorectal Cancer	4/160	0.372722	1.30608	1.289	FMNL2;JUP;PIK3CD;PKD1
GO Biological Process	positive regulation of metabolic process	3/113	0.372751	1.38884	1.37057	DISP3;CAMK1D;PRDM16
WikiPathways	Angiogenesis	1/24	0.373746	2.21242	2.17742	PDGFRA
WikiPathways	Kallmann Syndrome	1/24	0.373746	2.21242	2.17742	CHD7
WikiPathways	MTHFR Deficiency	1/24	0.373746	2.21242	2.17742	GRIN1
GO Biological Process	purine nucleotide metabolic process	1/24	0.373746	2.21242	2.17742	FHIT
GO Biological Process	C21-steroid hormone metabolic process	1/24	0.373746	2.21242	2.17742	AKR1B1
GO Biological Process	regulation of cell size	1/24	0.373746	2.21242	2.17742	VAV2
GO Biological Process	canonical glycolysis	1/24	0.373746	2.21242	2.17742	FOXK1
GO Biological Process	carbohydrate biosynthetic process	1/24	0.373746	2.21242	2.17742	ST6GALNAC5
GO Biological Process	cardiac muscle cell development	1/24	0.373746	2.21242	2.17742	PDGFRA
GO Biological Process	cholesterol efflux	1/24	0.373746	2.21242	2.17742	APOA5
GO Biological Process	regulation of keratinocyte proliferation	1/24	0.373746	2.21242	2.17742	KLF9
GO Biological Process	dendritic cell differentiation	1/24	0.373746	2.21242	2.17742	BATF3
GO Biological Process	dorsal/ventral pattern formation	1/24	0.373746	2.21242	2.17742	GLI2
GO Biological Process	endocrine system development	1/24	0.373746	2.21242	2.17742	GLI2
GO Biological Process	establishment of mitotic spindle orientation	1/24	0.373746	2.21242	2.17742	SAPCD2
GO Biological Process	extracellular matrix assembly	1/24	0.373746	2.21242	2.17742	NTNG2
GO Biological Process	glucose catabolic process to pyruvate	1/24	0.373746	2.21242	2.17742	FOXK1
GO Biological Process	heterochromatin assembly	1/24	0.373746	2.21242	2.17742	HMGA2
GO Biological Process	inner ear morphogenesis	1/24	0.373746	2.21242	2.17742	CHD7
GO Biological Process	lymphocyte activation involved in immune response	1/24	0.373746	2.21242	2.17742	CD244
GO Biological Process	mammary gland development	1/24	0.373746	2.21242	2.17742	GLI2
GO Biological Process	negative regulation of neuron differentiation	1/24	0.373746	2.21242	2.17742	DISP3
GO Biological Process	negative regulation of stress fiber assembly	1/24	0.373746	2.21242	2.17742	ARHGAP6
GO Biological Process	negative regulation of synaptic transmission	1/24	0.373746	2.21242	2.17742	SHANK2
GO Biological Process	neuromuscular junction development	1/24	0.373746	2.21242	2.17742	UNC13A
GO Biological Process	positive regulation of carbohydrate metabolic process	1/24	0.373746	2.21242	2.17742	ZBTB20
GO Biological Process	positive regulation of cell-substrate junction organization	1/24	0.373746	2.21242	2.17742	IQSEC1
GO Biological Process	positive regulation of lamellipodium assembly	1/24	0.373746	2.21242	2.17742	AUTS2
GO Biological Process	positive regulation of neuron apoptotic process	1/24	0.373746	2.21242	2.17742	EPHA7
GO Biological Process	protein K48-linked deubiquitination	1/24	0.373746	2.21242	2.17742	OTUD7A
GO Biological Process	negative regulation of cell motility	3/114	0.377996	1.37626	1.33892	DUSP22;SLIT2;ROBO1
WikiPathways	Trans Sulfuration One Carbon Metabolism And Related Pathways	2/68	0.378812	1.54261	1.49744	DHFR;ETNK1
GO Biological Process	regulation of myeloid cell differentiation	2/68	0.378812	1.54261	1.49744	MAFB;RUNX1
GO Biological Process	positive regulation of cell differentiation	6/258	0.380334	1.21316	1.17277	COL1A1;CRB2;NRCAM;LRP3;CDH15;PLCB1
GO Biological Process	cellular amide metabolic process	3/115	0.383232	1.3639	1.30814	DHFR;DNPEP;PC
GO Biological Process	cell chemotaxis	2/69	0.38569	1.51951	1.44767	PDGFRA;EPHB1
GO Biological Process	positive regulation of MAP kinase activity	2/69	0.38569	1.51951	1.44767	RASGRP1;ROBO1
WikiPathways	S1P Receptor Signal Transduction	1/25	0.385847	2.12013	2.01903	PLCB1
WikiPathways	Differentiation Of White And Brown Adipocyte	1/25	0.385847	2.12013	2.01903	PRDM16
WikiPathways	Relationship Between Inflammation COX 2 And EGFR	1/25	0.385847	2.12013	2.01903	PIK3CD
GO Biological Process	acylglycerol homeostasis	1/25	0.385847	2.12013	2.01903	APOA5
GO Biological Process	receptor signaling pathway via STAT	1/25	0.385847	2.12013	2.01903	PKD1
GO Biological Process	regulation of calcium ion import	1/25	0.385847	2.12013	2.01903	GRM6
GO Biological Process	cAMP-mediated signaling	1/25	0.385847	2.12013	2.01903	PDE3A
GO Biological Process	cardiac conduction system development	1/25	0.385847	2.12013	2.01903	CACNA1G
GO Biological Process	regulation of cholesterol transport	1/25	0.385847	2.12013	2.01903	APOA5
GO Biological Process	cellular polysaccharide biosynthetic process	1/25	0.385847	2.12013	2.01903	B3GNT3
GO Biological Process	regulation of epidermal cell differentiation	1/25	0.385847	2.12013	2.01903	RUNX1
GO Biological Process	cellular response to hexose stimulus	1/25	0.385847	2.12013	2.01903	ZBTB20
GO Biological Process	regulation of myotube differentiation	1/25	0.385847	2.12013	2.01903	HDAC4
GO Biological Process	divalent inorganic cation homeostasis	1/25	0.385847	2.12013	2.01903	GRIN1
GO Biological Process	regulation of proteolysis involved in cellular protein catabolic process	1/25	0.385847	2.12013	2.01903	PKD1
GO Biological Process	regulation of rhodopsin mediated signaling pathway	1/25	0.385847	2.12013	2.01903	NMT1
GO Biological Process	glycolytic process through glucose-6-phosphate	1/25	0.385847	2.12013	2.01903	FOXK1
GO Biological Process	negative regulation of actin filament polymerization	1/25	0.385847	2.12013	2.01903	SLIT2
GO Biological Process	negative regulation of cellular carbohydrate metabolic process	1/25	0.385847	2.12013	2.01903	HDAC4
GO Biological Process	negative regulation of signaling	1/25	0.385847	2.12013	2.01903	KIF26A
GO Biological Process	organophosphate ester transport	1/25	0.385847	2.12013	2.01903	PITPNC1
GO Biological Process	outflow tract septum morphogenesis	1/25	0.385847	2.12013	2.01903	ROBO1
GO Biological Process	peripheral nervous system development	1/25	0.385847	2.12013	2.01903	ADGRB1
GO Biological Process	positive regulation of DNA-templated transcription, elongation	1/25	0.385847	2.12013	2.01903	TCERG1
GO Biological Process	positive regulation of T cell migration	1/25	0.385847	2.12013	2.01903	OXSR1
GO Biological Process	positive regulation of transcription by RNA polymerase II	19/908	0.391788	1.09045	1.02179	HDAC4;WWOX;TCERG1;JUP;AUTS2;FOXF1;CRTC1;HMGA2;DUX4;PKD1;PBX1;GLI2;RUNX1;RGMA;GRIN1;NR5A1;LMX1A;TFR2;MED10
GO Biological Process	wound healing	2/70	0.392533	1.49709	1.39998	PDGFRA;AHNAK2
GO Biological Process	neutrophil chemotaxis	2/70	0.392533	1.49709	1.39998	PIK3CD;CXCL1
GO Biological Process	positive regulation of GTPase activity	5/214	0.39694	1.21846	1.12582	DOCK10;RTN4R;ARHGAP22;NTRK3;RASGRP1
WikiPathways	PPAR Alpha Pathway	1/26	0.397715	2.03522	1.87651	APOA5
WikiPathways	Cytokines And Inflammatory Response	1/26	0.397715	2.03522	1.87651	CXCL1
WikiPathways	Wnt Beta Catenin Signaling Pathway In Leukemia	1/26	0.397715	2.03522	1.87651	JUP
WikiPathways	EPO Receptor Signaling	1/26	0.397715	2.03522	1.87651	PTPRC
GO Biological Process	regulation of actin filament bundle assembly	1/26	0.397715	2.03522	1.87651	SHANK1
GO Biological Process	cellular response to drug	1/26	0.397715	2.03522	1.87651	KCNQ1
GO Biological Process	chaperone cofactor-dependent protein refolding	1/26	0.397715	2.03522	1.87651	DNAJB4
GO Biological Process	regulation of mitotic metaphase/anaphase transition	1/26	0.397715	2.03522	1.87651	CDC16
GO Biological Process	regulation of monocyte chemotaxis	1/26	0.397715	2.03522	1.87651	SLIT2
GO Biological Process	regulation of protein insertion into mitochondrial membrane involved in apoptotic signaling pathway	1/26	0.397715	2.03522	1.87651	NMT1
GO Biological Process	regulation of regulatory T cell differentiation	1/26	0.397715	2.03522	1.87651	RUNX1
GO Biological Process	regulation of synapse organization	1/26	0.397715	2.03522	1.87651	ARHGAP22
GO Biological Process	regulation of telomere maintenance	1/26	0.397715	2.03522	1.87651	HNRNPD
GO Biological Process	hippo signaling	1/26	0.397715	2.03522	1.87651	STK3
GO Biological Process	retinoic acid metabolic process	1/26	0.397715	2.03522	1.87651	ALDH1A2
GO Biological Process	membrane depolarization during action potential	1/26	0.397715	2.03522	1.87651	CACNA1G
GO Biological Process	metanephros development	1/26	0.397715	2.03522	1.87651	PKD1
GO Biological Process	mononuclear cell differentiation	1/26	0.397715	2.03522	1.87651	BATF3
GO Biological Process	negative regulation of receptor-mediated endocytosis	1/26	0.397715	2.03522	1.87651	LRPAP1
GO Biological Process	positive regulation of G1/S transition of mitotic cell cycle	1/26	0.397715	2.03522	1.87651	PLCB1
GO Biological Process	positive regulation of protein insertion into mitochondrial membrane involved in apoptotic signaling pathway	1/26	0.397715	2.03522	1.87651	NMT1
GO Biological Process	positive regulation of T cell mediated cytotoxicity	1/26	0.397715	2.03522	1.87651	CD1D
WikiPathways	22Q11 2 Copy Number Variation Syndrome	3/118	0.398878	1.32812	1.22067	RTN4R;ALDH1A2;CDH15
WikiPathways	Osteoblast Differentiation And Related Diseases	3/118	0.398878	1.32812	1.22067	PIK3CD;PRKCZ;GLI2
GO Biological Process	regulation of G1/S transition of mitotic cell cycle	2/71	0.399343	1.47532	1.35425	PLCB1;PKD1
GO Biological Process	cholesterol homeostasis	2/71	0.399343	1.47532	1.35425	DISP3;APOA5
GO Biological Process	response to metal ion	2/71	0.399343	1.47532	1.35425	ATP7B;TFR2
WikiPathways	Peptide GPCRs	2/72	0.406116	1.45417	1.31037	OPRL1;NTSR1
GO Biological Process	sterol homeostasis	2/72	0.406116	1.45417	1.31037	DISP3;APOA5
GO Biological Process	negative regulation of epithelial cell proliferation	2/72	0.406116	1.45417	1.31037	KLF9;ROBO1
GO Biological Process	negative regulation of supramolecular fiber organization	2/72	0.406116	1.45417	1.31037	SLIT2;SHANK1
GO Biological Process	regulation of cell growth	5/217	0.408389	1.20104	1.07557	OGFR;KIF26A;SLIT3;SLIT2;PAPPA2
WikiPathways	Gastric Cancer Network 1	1/27	0.409354	1.95684	1.7478	SMOC2
GO Biological Process	protein peptidyl-prolyl isomerization	1/27	0.409354	1.95684	1.7478	PPIC
GO Biological Process	cellular senescence	1/27	0.409354	1.95684	1.7478	HMGA2
GO Biological Process	entrainment of circadian clock by photoperiod	1/27	0.409354	1.95684	1.7478	CRTC1
GO Biological Process	regulation of transcription elongation from RNA polymerase II promoter	1/27	0.409354	1.95684	1.7478	TCERG1
GO Biological Process	negative regulation of insulin receptor signaling pathway	1/27	0.409354	1.95684	1.7478	PRKCZ
GO Biological Process	negative regulation of plasma membrane bounded cell projection assembly	1/27	0.409354	1.95684	1.7478	SLIT2
GO Biological Process	negative regulation of protein polymerization	1/27	0.409354	1.95684	1.7478	SLIT2
GO Biological Process	peptidyl-lysine methylation	1/27	0.409354	1.95684	1.7478	EEF2KMT
GO Biological Process	positive regulation of BMP signaling pathway	1/27	0.409354	1.95684	1.7478	CRB2
GO Biological Process	positive regulation of calcium ion transmembrane transport	1/27	0.409354	1.95684	1.7478	APLNR
GO Biological Process	positive regulation of mitotic cell cycle	1/27	0.409354	1.95684	1.7478	SMOC2
GO Biological Process	positive regulation of muscle cell differentiation	1/27	0.409354	1.95684	1.7478	CDH15
GO Biological Process	protein export from nucleus	1/27	0.409354	1.95684	1.7478	PKD1
WikiPathways	MECP2 And Associated Rett Syndrome	2/73	0.412853	1.43361	1.26827	DLX6;GRIN1
GO Biological Process	regulation of Rho protein signal transduction	2/73	0.412853	1.43361	1.26827	RTN4R;ROBO1
GO Biological Process	granulocyte chemotaxis	2/73	0.412853	1.43361	1.26827	PIK3CD;CXCL1
GO Biological Process	negative regulation of cell adhesion	2/73	0.412853	1.43361	1.26827	PTPRC;PLXNA4
WikiPathways	Prolactin Signaling Pathway	2/74	0.419551	1.41363	1.22783	RPS6KA2;VAV2
WikiPathways	Burn Wound Healing	2/74	0.419551	1.41363	1.22783	COL1A1;CXCL1
WikiPathways	Extrafollicular And Follicular B Cell Activation By SARS CoV 2	2/74	0.419551	1.41363	1.22783	PTPRC;CD1D
GO Biological Process	regulation of cytokine-mediated signaling pathway	2/74	0.419551	1.41363	1.22783	PTPRC;RUNX1
GO Biological Process	sphingolipid biosynthetic process	2/74	0.419551	1.41363	1.22783	LARGE1;ST6GALNAC5
GO Biological Process	neuron projection development	4/171	0.420639	1.21936	1.05594	DOCK10;CNTNAP2;EPHB1;SHANK1
WikiPathways	Angiotensin II Receptor Type 1 Pathway	1/28	0.420769	1.88427	1.63116	COL1A1
WikiPathways	Sphingolipid Metabolism In Senescence	1/28	0.420769	1.88427	1.63116	PLCB1
WikiPathways	T Cell Receptor And Co Stimulatory Signaling	1/28	0.420769	1.88427	1.63116	RASGRP1
WikiPathways	Dravet Syndrome	1/28	0.420769	1.88427	1.63116	KCNA2
GO Biological Process	calcium ion import	1/28	0.420769	1.88427	1.63116	CACNA1G
GO Biological Process	carbohydrate derivative biosynthetic process	1/28	0.420769	1.88427	1.63116	LARGE1
GO Biological Process	regulation of extrinsic apoptotic signaling pathway in absence of ligand	1/28	0.420769	1.88427	1.63116	EYA1
GO Biological Process	regulation of immunoglobulin production	1/28	0.420769	1.88427	1.63116	PTPRC
GO Biological Process	regulation of insulin secretion involved in cellular response to glucose stimulus	1/28	0.420769	1.88427	1.63116	ADCY5
GO Biological Process	cytosolic calcium ion transport	1/28	0.420769	1.88427	1.63116	RYR2
GO Biological Process	regulation of neuron migration	1/28	0.420769	1.88427	1.63116	NTNG2
GO Biological Process	regulation of plasma membrane bounded cell projection organization	1/28	0.420769	1.88427	1.63116	NTNG2
GO Biological Process	regulation of postsynapse organization	1/28	0.420769	1.88427	1.63116	ARHGAP22
GO Biological Process	regulation of protein transport	1/28	0.420769	1.88427	1.63116	P3H1
GO Biological Process	regulation of small molecule metabolic process	1/28	0.420769	1.88427	1.63116	FOXK1
GO Biological Process	histone mRNA metabolic process	1/28	0.420769	1.88427	1.63116	ERI1
GO Biological Process	leukocyte cell-cell adhesion	1/28	0.420769	1.88427	1.63116	GFUS
GO Biological Process	negative regulation of axonogenesis	1/28	0.420769	1.88427	1.63116	RTN4R
GO Biological Process	negative regulation of cellular response to insulin stimulus	1/28	0.420769	1.88427	1.63116	PRKCZ
GO Biological Process	photoperiodism	1/28	0.420769	1.88427	1.63116	CRTC1
GO Biological Process	positive regulation of cytosolic calcium ion concentration involved in phospholipase C-activating G protein-coupled signaling pathway	1/28	0.420769	1.88427	1.63116	OPRL1
GO Biological Process	positive regulation of fibroblast proliferation	1/28	0.420769	1.88427	1.63116	PDGFRA
GO Biological Process	positive regulation of monooxygenase activity	1/28	0.420769	1.88427	1.63116	DHFR
GO Biological Process	positive regulation of phosphatidylinositol 3-kinase activity	1/28	0.420769	1.88427	1.63116	PDGFRA
GO Biological Process	positive regulation of protein import into nucleus	1/28	0.420769	1.88427	1.63116	JUP
WikiPathways	Non Genomic Actions Of 1 25 Dihydroxyvitamin D3	2/75	0.426211	1.39419	1.189	PLCB1;PRKCZ
GO Biological Process	positive regulation of immune response	2/75	0.426211	1.39419	1.189	PTPRC;CD1D
GO Biological Process	positive regulation of lymphocyte proliferation	2/75	0.426211	1.39419	1.189	PTPRC;CD1D
GO Biological Process	positive regulation of T cell activation	2/75	0.426211	1.39419	1.189	PTPRC;CD1D
GO Biological Process	negative regulation of gene expression	7/322	0.428708	1.13157	0.958421	DHFR;PC;APLNR;LRP3;RUNX1;ROBO1;PHF19
WikiPathways	One Carbon Metabolism	1/29	0.431964	1.81688	1.52512	DHFR
WikiPathways	Cannabinoid Receptor Signaling	1/29	0.431964	1.81688	1.52512	PRKAR1B
WikiPathways	Lipid Metabolism Pathway	1/29	0.431964	1.81688	1.52512	PRKAR1B
WikiPathways	Statin Inhibition Of Cholesterol Production	1/29	0.431964	1.81688	1.52512	APOA5
GO Biological Process	actin filament polymerization	1/29	0.431964	1.81688	1.52512	ARHGAP6
GO Biological Process	beta-catenin-TCF complex assembly	1/29	0.431964	1.81688	1.52512	TLE4
GO Biological Process	regulation of DNA biosynthetic process	1/29	0.431964	1.81688	1.52512	SMOC2
GO Biological Process	regulation of double-strand break repair via nonhomologous end joining	1/29	0.431964	1.81688	1.52512	HMGA2
GO Biological Process	regulation of fatty acid biosynthetic process	1/29	0.431964	1.81688	1.52512	APOA5
GO Biological Process	regulation of neuronal synaptic plasticity	1/29	0.431964	1.81688	1.52512	SHISA7
GO Biological Process	establishment of mitotic spindle localization	1/29	0.431964	1.81688	1.52512	SAPCD2
GO Biological Process	regulation of ubiquitin-protein transferase activity	1/29	0.431964	1.81688	1.52512	ARRDC4
GO Biological Process	limb development	1/29	0.431964	1.81688	1.52512	CHD7
GO Biological Process	transition metal ion homeostasis	1/29	0.431964	1.81688	1.52512	TFR2
GO Biological Process	negative regulation of wound healing	1/29	0.431964	1.81688	1.52512	AJAP1
GO Biological Process	positive regulation of extrinsic apoptotic signaling pathway	1/29	0.431964	1.81688	1.52512	WWOX
GO Biological Process	protein K11-linked ubiquitination	1/29	0.431964	1.81688	1.52512	CDC16
GO Biological Process	regulation of BMP signaling pathway	2/76	0.43283	1.37528	1.15168	CRB2;LEMD3
GO Biological Process	regulation of epithelial to mesenchymal transition	2/76	0.43283	1.37528	1.15168	CRB2;COL1A1
GO Biological Process	chloride transport	2/76	0.43283	1.37528	1.15168	SLC6A1;GABRD
GO Biological Process	regulation of T cell proliferation	2/76	0.43283	1.37528	1.15168	PTPRC;CD1D
GO Biological Process	positive regulation of MAPK cascade	6/274	0.435283	1.13979	0.94803	PDGFRA;PTPRC;NTRK3;PRKCZ;RASGRP1;ROBO1
GO Biological Process	neutrophil migration	2/77	0.439408	1.35688	1.11579	PIK3CD;CXCL1
GO Biological Process	positive regulation of endothelial cell proliferation	2/77	0.439408	1.35688	1.11579	APLNR;PIK3CD
GO Biological Process	positive regulation of protein modification by small protein conjugation or removal	2/77	0.439408	1.35688	1.11579	HDAC4;KLHL40
GO Biological Process	positive regulation of tumor necrosis factor production	2/77	0.439408	1.35688	1.11579	PTPRC;RASGRP1
GO Biological Process	negative regulation of cell growth	3/126	0.440009	1.24123	1.019	RTN4R;SLIT3;SLIT2
WikiPathways	GPR143 In Melanocytes And Retinal Pigment Epithelium Cells	1/30	0.442943	1.75414	1.42842	PLCB1
WikiPathways	Familial Partial Lipodystrophy	1/30	0.442943	1.75414	1.42842	KLF9
WikiPathways	Glycerophospholipid Biosynthetic Pathway	1/30	0.442943	1.75414	1.42842	PIK3CD
WikiPathways	4P16 3 Copy Number Variation	1/30	0.442943	1.75414	1.42842	ERI1
WikiPathways	Inflammatory Response Pathway	1/30	0.442943	1.75414	1.42842	COL1A1
GO Biological Process	artery morphogenesis	1/30	0.442943	1.75414	1.42842	FOXF1
GO Biological Process	regulation of long-term synaptic potentiation	1/30	0.442943	1.75414	1.42842	SHISA7
GO Biological Process	regulation of natural killer cell mediated cytotoxicity	1/30	0.442943	1.75414	1.42842	RASGRP1
GO Biological Process	establishment of spindle orientation	1/30	0.442943	1.75414	1.42842	SAPCD2
GO Biological Process	regulation of vasoconstriction	1/30	0.442943	1.75414	1.42842	CHRM3
GO Biological Process	Golgi to plasma membrane protein transport	1/30	0.442943	1.75414	1.42842	AMN
GO Biological Process	synaptic vesicle cycle	1/30	0.442943	1.75414	1.42842	CPLX2
GO Biological Process	mRNA splice site selection	1/30	0.442943	1.75414	1.42842	PRPF39
GO Biological Process	ncRNA catabolic process	1/30	0.442943	1.75414	1.42842	SND1
GO Biological Process	negative regulation of gene expression, epigenetic	1/30	0.442943	1.75414	1.42842	PHF19
GO Biological Process	negative regulation of Notch signaling pathway	1/30	0.442943	1.75414	1.42842	ZBTB7A
GO Biological Process	peptidyl-lysine trimethylation	1/30	0.442943	1.75414	1.42842	EEF2KMT
GO Biological Process	positive regulation of B cell proliferation	1/30	0.442943	1.75414	1.42842	PTPRC
GO Biological Process	positive regulation of endopeptidase activity	1/30	0.442943	1.75414	1.42842	GRIN1
GO Biological Process	positive regulation of lipid kinase activity	1/30	0.442943	1.75414	1.42842	PDGFRA
GO Biological Process	positive regulation of phosphate metabolic process	1/30	0.442943	1.75414	1.42842	CD244
GO Biological Process	positive regulation of protein import	1/30	0.442943	1.75414	1.42842	JUP
WikiPathways	Regulatory Circuits Of The STAT3 Signaling Pathway	2/78	0.445944	1.33895	1.08129	PDGFRA;PTPRC
GO Biological Process	negative regulation of immune response	4/178	0.450695	1.16989	0.932359	FCGR2A;PRKAR1B;CRHR2;ADCY5
GO Biological Process	regulation of neuron differentiation	2/79	0.452438	1.3215	1.04808	DISP3;NRCAM
WikiPathways	16P11 2 Distal Deletion Syndrome	1/31	0.45371	1.69558	1.34001	VAV2
WikiPathways	Prostaglandin And Leukotriene Metabolism In Senescence	1/31	0.45371	1.69558	1.34001	PLCB1
WikiPathways	Tumor Suppressor Activity Of SMARCB1	1/31	0.45371	1.69558	1.34001	GLI2
WikiPathways	Eicosanoid Metabolism Via Cyclooxygenases COX	1/31	0.45371	1.69558	1.34001	AKR1B1
GO Biological Process	'de novo' posttranslational protein folding	1/31	0.45371	1.69558	1.34001	DNAJB4
GO Biological Process	activation of protein kinase B activity	1/31	0.45371	1.69558	1.34001	NTRK3
GO Biological Process	receptor signaling pathway via JAK-STAT	1/31	0.45371	1.69558	1.34001	PKD1
GO Biological Process	regulation of calcium ion-dependent exocytosis	1/31	0.45371	1.69558	1.34001	CACNA1G
GO Biological Process	regulation of cellular component size	1/31	0.45371	1.69558	1.34001	VAV2
GO Biological Process	regulation of cellular senescence	1/31	0.45371	1.69558	1.34001	HMGA2
GO Biological Process	cellular response to cAMP	1/31	0.45371	1.69558	1.34001	KCNQ1
GO Biological Process	embryonic skeletal system morphogenesis	1/31	0.45371	1.69558	1.34001	PDGFRA
GO Biological Process	steroid hormone biosynthetic process	1/31	0.45371	1.69558	1.34001	AKR1B1
GO Biological Process	triglyceride homeostasis	1/31	0.45371	1.69558	1.34001	APOA5
GO Biological Process	negative regulation of axon extension	1/31	0.45371	1.69558	1.34001	RTN4R
GO Biological Process	phosphatidylethanolamine metabolic process	1/31	0.45371	1.69558	1.34001	ETNK1
GO Biological Process	positive regulation of ubiquitin-protein transferase activity	1/31	0.45371	1.69558	1.34001	ARRDC4
GO Biological Process	regulation of immune response	4/179	0.45495	1.16314	0.916054	COL1A1;FCGR2A;CD300C;CD1D
WikiPathways	Ebola Virus Infection In Host	3/129	0.455161	1.21149	0.953567	PIK3CD;FLNC;VAV2
GO Biological Process	positive regulation of macromolecule biosynthetic process	3/129	0.455161	1.21149	0.953567	SMOC2;HNRNPD;GLI2
GO Biological Process	glycerophospholipid metabolic process	2/80	0.458888	1.30449	1.01613	PLCB1;APOA5
GO Biological Process	skin development	2/80	0.458888	1.30449	1.01613	COL1A1;PKD1
GO Biological Process	negative regulation of cellular response to growth factor stimulus	2/80	0.458888	1.30449	1.01613	SLIT2;LEMD3
WikiPathways	IL 17 Signaling Pathway	1/32	0.46427	1.6408	1.25897	IL25
WikiPathways	Endothelin Pathways	1/32	0.46427	1.6408	1.25897	PLCB1
WikiPathways	Metabolic Pathways Of Fibroblasts	1/32	0.46427	1.6408	1.25897	ADAMTS2
WikiPathways	Initiation Of Transcription And Translation Elongation At The HIV 1 LTR	1/32	0.46427	1.6408	1.25897	HDAC4
WikiPathways	Development And Heterogeneity Of The ILC Family	1/32	0.46427	1.6408	1.25897	IL25
WikiPathways	Monoamine Transport	1/32	0.46427	1.6408	1.25897	SLC6A1
GO Biological Process	activation of phospholipase C activity	1/32	0.46427	1.6408	1.25897	ARHGAP6
GO Biological Process	axonemal dynein complex assembly	1/32	0.46427	1.6408	1.25897	DNAH17
GO Biological Process	regulation of dendrite morphogenesis	1/32	0.46427	1.6408	1.25897	CUX2
GO Biological Process	regulation of dendritic spine morphogenesis	1/32	0.46427	1.6408	1.25897	CUX2
GO Biological Process	regulation of intracellular estrogen receptor signaling pathway	1/32	0.46427	1.6408	1.25897	RUNX1
GO Biological Process	endodermal cell differentiation	1/32	0.46427	1.6408	1.25897	HMGA2
GO Biological Process	ERBB2 signaling pathway	1/32	0.46427	1.6408	1.25897	NRG2
GO Biological Process	regulation of transcription involved in G1/S transition of mitotic cell cycle	1/32	0.46427	1.6408	1.25897	DHFR
GO Biological Process	response to amino acid	1/32	0.46427	1.6408	1.25897	GRIN1
GO Biological Process	hematopoietic progenitor cell differentiation	1/32	0.46427	1.6408	1.25897	PTPRC
GO Biological Process	skeletal muscle organ development	1/32	0.46427	1.6408	1.25897	LARGE1
GO Biological Process	modulation by host of symbiont process	1/32	0.46427	1.6408	1.25897	HMGA2
GO Biological Process	negative regulation of developmental growth	1/32	0.46427	1.6408	1.25897	RTN4R
GO Biological Process	negative regulation of double-strand break repair	1/32	0.46427	1.6408	1.25897	HMGA2
GO Biological Process	negative regulation of intracellular steroid hormone receptor signaling pathway	1/32	0.46427	1.6408	1.25897	ZBTB7A
GO Biological Process	peptidyl-proline modification	1/32	0.46427	1.6408	1.25897	PPIC
GO Biological Process	positive regulation of immune effector process	1/32	0.46427	1.6408	1.25897	PTPRC
GO Biological Process	positive regulation of interleukin-10 production	1/32	0.46427	1.6408	1.25897	PRKCZ
GO Biological Process	positive regulation of lamellipodium organization	1/32	0.46427	1.6408	1.25897	AUTS2
GO Biological Process	positive regulation of telomere maintenance	1/32	0.46427	1.6408	1.25897	HNRNPD
GO Biological Process	protein K63-linked deubiquitination	1/32	0.46427	1.6408	1.25897	OTUD7A
GO Biological Process	regulation of interleukin-8 production	2/81	0.465294	1.28791	0.985361	PTPRC;CD244
GO Biological Process	positive regulation of tumor necrosis factor superfamily cytokine production	2/81	0.465294	1.28791	0.985361	PTPRC;RASGRP1
GO Biological Process	positive regulation of cytokine production	7/335	0.46935	1.08599	0.821453	PTPRC;PIK3CD;PLCB1;PRKCZ;RASGRP1;CD244;RUNX1
WikiPathways	A Network Map Of Macrophage Stimulating Protein MSP Signaling	2/82	0.471655	1.27174	0.955726	PDGFRA;CXCL1
GO Biological Process	regulation of gene expression, epigenetic	2/82	0.471655	1.27174	0.955726	HDAC4;PHF19
GO Biological Process	positive regulation of protein ubiquitination	2/82	0.471655	1.27174	0.955726	ARRDC4;KLHL40
WikiPathways	Fluoropyrimidine Activity	1/33	0.474626	1.58945	1.1845	DHFR
WikiPathways	Prostaglandin Signaling	1/33	0.474626	1.58945	1.1845	CXCL1
WikiPathways	BDNF TrkB Signaling	1/33	0.474626	1.58945	1.1845	GRIN1
WikiPathways	Monoamine GPCRs	1/33	0.474626	1.58945	1.1845	CHRM3
GO Biological Process	regulation of neurotransmitter secretion	1/33	0.474626	1.58945	1.1845	CPLX2
GO Biological Process	signal transduction by p53 class mediator	1/33	0.474626	1.58945	1.1845	FHIT
GO Biological Process	vasculogenesis	1/33	0.474626	1.58945	1.1845	APLNR
GO Biological Process	mitotic G2 DNA damage checkpoint signaling	1/33	0.474626	1.58945	1.1845	HMGA2
GO Biological Process	negative regulation of JNK cascade	1/33	0.474626	1.58945	1.1845	ZNF675
GO Biological Process	negative regulation of smooth muscle cell proliferation	1/33	0.474626	1.58945	1.1845	TAFA5
GO Biological Process	neuron projection extension	1/33	0.474626	1.58945	1.1845	AUTS2
GO Biological Process	positive regulation of ATP metabolic process	1/33	0.474626	1.58945	1.1845	ZBTB20
GO Biological Process	positive regulation of histone modification	1/33	0.474626	1.58945	1.1845	APLNR
GO Biological Process	primary alcohol metabolic process	1/33	0.474626	1.58945	1.1845	LRAT
GO Biological Process	regulation of cell motility	3/133	0.475092	1.17397	0.873725	DOCK10;NRG2;PLXNA4
GO Biological Process	transmembrane receptor protein serine/threonine kinase signaling pathway	3/133	0.475092	1.17397	0.873725	DUSP22;PRKCZ;RGMA
WikiPathways	MicroRNAs In Cardiomyocyte Hypertrophy	2/83	0.47797	1.25598	0.927174	HDAC4;PIK3CD
GO Biological Process	glycoprotein biosynthetic process	2/83	0.47797	1.25598	0.927174	B3GNT3;LARGE1
GO Biological Process	vascular transport	2/84	0.484239	1.2406	0.899654	LRP3;SLC6A1
WikiPathways	Prostaglandin And Leukotriene Metabolism In Senescence	1/34	0.484783	1.5412	1.11592	PLCB1
WikiPathways	Leukocyte Intrinsic Hippo Pathway Functions	1/34	0.484783	1.5412	1.11592	STK3
GO Biological Process	axoneme assembly	1/34	0.484783	1.5412	1.11592	CFAP46
GO Biological Process	cellular response to vascular endothelial growth factor stimulus	1/34	0.484783	1.5412	1.11592	GAS1
GO Biological Process	regulation of keratinocyte differentiation	1/34	0.484783	1.5412	1.11592	RUNX1
GO Biological Process	regulation of myoblast differentiation	1/34	0.484783	1.5412	1.11592	PLCB1
GO Biological Process	regulation of transmembrane transport	1/34	0.484783	1.5412	1.11592	CTTNBP2NL
GO Biological Process	secondary alcohol biosynthetic process	1/34	0.484783	1.5412	1.11592	APOA5
GO Biological Process	ventricular cardiac muscle tissue morphogenesis	1/34	0.484783	1.5412	1.11592	RYR2
GO Biological Process	negative regulation of blood vessel endothelial cell migration	1/34	0.484783	1.5412	1.11592	JUP
GO Biological Process	phosphatidylinositol 3-kinase signaling	1/34	0.484783	1.5412	1.11592	PIK3CD
GO Biological Process	positive regulation of interleukin-12 production	1/34	0.484783	1.5412	1.11592	PLCB1
GO Biological Process	positive regulation of mitochondrial outer membrane permeabilization involved in apoptotic signaling pathway	1/34	0.484783	1.5412	1.11592	NMT1
GO Biological Process	positive regulation of release of sequestered calcium ion into cytosol	1/34	0.484783	1.5412	1.11592	APLNR
WikiPathways	2Q37 Copy Number Variation Syndrome	3/135	0.484931	1.15606	0.8367	EEF1A1;HDAC4;COL6A3
GO Biological Process	cellular calcium ion homeostasis	3/136	0.489818	1.14731	0.818863	RYR2;CDH23;ATP2B2
GO Biological Process	retrograde vesicle-mediated transport, Golgi to endoplasmic reticulum	2/85	0.490461	1.22559	0.873121	KIF26A;ATP9B
WikiPathways	Ectoderm Differentiation	3/137	0.494681	1.13869	0.801459	MAFB;JUP;RGMA
WikiPathways	Influence Of Laminopathies On Wnt Signaling	1/35	0.494743	1.4958	1.05262	HMGA2
GO Biological Process	acylglycerol catabolic process	1/35	0.494743	1.4958	1.05262	APOA5
GO Biological Process	regulation of blood circulation	1/35	0.494743	1.4958	1.05262	KCNQ1
GO Biological Process	cellular response to amyloid-beta	1/35	0.494743	1.4958	1.05262	GRIN1
GO Biological Process	cholesterol biosynthetic process	1/35	0.494743	1.4958	1.05262	APOA5
GO Biological Process	regulation of JUN kinase activity	1/35	0.494743	1.4958	1.05262	ZNF675
GO Biological Process	regulation of muscle cell differentiation	1/35	0.494743	1.4958	1.05262	CDH15
GO Biological Process	regulation of phosphatidylinositol 3-kinase activity	1/35	0.494743	1.4958	1.05262	PDGFRA
GO Biological Process	semaphorin-plexin signaling pathway	1/35	0.494743	1.4958	1.05262	PLXNA4
GO Biological Process	muscle cell differentiation	1/35	0.494743	1.4958	1.05262	SPEG
GO Biological Process	negative regulation of neurogenesis	1/35	0.494743	1.4958	1.05262	RTN4R
GO Biological Process	peptidyl-tyrosine dephosphorylation	1/35	0.494743	1.4958	1.05262	DUSP22
GO Biological Process	positive regulation of cell cycle G1/S phase transition	1/35	0.494743	1.4958	1.05262	PLCB1
GO Biological Process	positive regulation of immunoglobulin production	1/35	0.494743	1.4958	1.05262	PTPRC
GO Biological Process	regulation of interferon-gamma production	2/86	0.496636	1.21094	0.847532	RASGRP1;CD244
GO Biological Process	glucose homeostasis	2/86	0.496636	1.21094	0.847532	GCGR;FOXK1
GO Biological Process	transport across blood-brain barrier	2/86	0.496636	1.21094	0.847532	LRP3;SLC6A1
GO Biological Process	positive regulation of multicellular organismal process	7/345	0.500139	1.05332	0.729812	COL1A1;CRB2;LRPAP1;PRDM16;PIK3CD;PLCB1;APOA5
WikiPathways	Hair Follicle Development Cytodifferentiation Part 3 Of 3	2/87	0.502763	1.19663	0.822846	GAS1;GLI2
GO Biological Process	sodium ion transmembrane transport	2/87	0.502763	1.19663	0.822846	SLC6A1;ASIC3
WikiPathways	Host Pathogen Interaction Of Human Coronaviruses MAPK Signaling	1/36	0.504512	1.45299	0.994082	RPS6KA2
GO Biological Process	activation of adenylate cyclase activity	1/36	0.504512	1.45299	0.994082	ADCY5
GO Biological Process	regulation of androgen receptor signaling pathway	1/36	0.504512	1.45299	0.994082	ZBTB7A
GO Biological Process	regulation of cell cycle G1/S phase transition	1/36	0.504512	1.45299	0.994082	PKD1
GO Biological Process	calcium-dependent cell-cell adhesion via plasma membrane cell adhesion molecules	1/36	0.504512	1.45299	0.994082	CDH23
GO Biological Process	cyclic-nucleotide-mediated signaling	1/36	0.504512	1.45299	0.994082	PDE3A
GO Biological Process	regulation of microtubule-based process	1/36	0.504512	1.45299	0.994082	MAP6
GO Biological Process	endoderm formation	1/36	0.504512	1.45299	0.994082	HMGA2
GO Biological Process	regulation of protein import into nucleus	1/36	0.504512	1.45299	0.994082	JUP
GO Biological Process	regulation of receptor internalization	1/36	0.504512	1.45299	0.994082	LRPAP1
GO Biological Process	establishment of protein localization to plasma membrane	1/36	0.504512	1.45299	0.994082	AMN
GO Biological Process	regulation of sodium ion transport	1/36	0.504512	1.45299	0.994082	NKAIN3
GO Biological Process	retina homeostasis	1/36	0.504512	1.45299	0.994082	CRB2
GO Biological Process	intrinsic apoptotic signaling pathway by p53 class mediator	1/36	0.504512	1.45299	0.994082	FHIT
GO Biological Process	membrane assembly	1/36	0.504512	1.45299	0.994082	NRXN2
GO Biological Process	transferrin transport	1/36	0.504512	1.45299	0.994082	TFR2
GO Biological Process	Wnt signaling pathway, calcium modulating pathway	1/36	0.504512	1.45299	0.994082	PLCB1
GO Biological Process	negative regulation of fat cell differentiation	1/36	0.504512	1.45299	0.994082	LRP3
GO Biological Process	platelet aggregation	1/36	0.504512	1.45299	0.994082	PDGFRA
GO Biological Process	positive regulation of innate immune response	1/36	0.504512	1.45299	0.994082	CD1D
GO Biological Process	positive regulation of mitotic nuclear division	1/36	0.504512	1.45299	0.994082	CDC16
GO Biological Process	positive regulation of myeloid leukocyte differentiation	1/36	0.504512	1.45299	0.994082	RUNX1
GO Biological Process	positive regulation of T cell mediated immunity	1/36	0.504512	1.45299	0.994082	CD1D
GO Biological Process	negative regulation of Wnt signaling pathway	4/191	0.505059	1.08783	0.743075	TLE4;WWOX;NXN;STK3
WikiPathways	Bardet Biedl Syndrome	2/88	0.508842	1.18266	0.799023	PKD1;GLI2
WikiPathways	Cytoplasmic Ribosomal Proteins	2/88	0.508842	1.18266	0.799023	RPS6KA2;RPS23
GO Biological Process	negative regulation of binding	2/88	0.508842	1.18266	0.799023	LRPAP1;HMGA2
WikiPathways	Neuroinflammation And Glutamatergic Signaling	3/140	0.509133	1.11359	0.751723	GRM8;PLCB1;GRIN1
WikiPathways	Endoderm Differentiation	3/140	0.509133	1.11359	0.751723	CRTC1;PBX1;GLI2
WikiPathways	Ovarian Infertility	1/37	0.514092	1.41255	0.939847	NR5A1
WikiPathways	Serotonin HTR1 Group And FOS Pathway	1/37	0.514092	1.41255	0.939847	RASGRP1
GO Biological Process	anterograde axonal transport	1/37	0.514092	1.41255	0.939847	DLG2
GO Biological Process	regulation of erythrocyte differentiation	1/37	0.514092	1.41255	0.939847	MAFB
GO Biological Process	regulation of intracellular steroid hormone receptor signaling pathway	1/37	0.514092	1.41255	0.939847	RUNX1
GO Biological Process	regulation of microtubule cytoskeleton organization	1/37	0.514092	1.41255	0.939847	MAP6
GO Biological Process	regulation of p38MAPK cascade	1/37	0.514092	1.41255	0.939847	RASGRP1
GO Biological Process	regulation of protein autophosphorylation	1/37	0.514092	1.41255	0.939847	EPHA7
GO Biological Process	regulation of transport	1/37	0.514092	1.41255	0.939847	DISP3
GO Biological Process	regulation of vascular associated smooth muscle cell proliferation	1/37	0.514092	1.41255	0.939847	TAFA5
GO Biological Process	skeletal muscle tissue development	1/37	0.514092	1.41255	0.939847	KLHL40
GO Biological Process	negative regulation of stress-activated MAPK cascade	1/37	0.514092	1.41255	0.939847	ZNF675
GO Biological Process	second-messenger-mediated signaling	2/89	0.514872	1.169	0.776026	CHRM3;RYR2
GO Biological Process	transforming growth factor beta receptor signaling pathway	2/89	0.514872	1.169	0.776026	DUSP22;PRKCZ
WikiPathways	MAPK Signaling Pathway	5/246	0.516372	1.05493	0.697235	CACNA2D4;FLNC;RASGRP1;STK3;CACNA1G
GO Biological Process	supramolecular fiber organization	7/351	0.51834	1.03462	0.679876	COL1A1;ADAMTS2;COL26A1;COL20A1;P3H1;COL6A3;RHOBTB2
WikiPathways	Allograft Rejection	2/90	0.520853	1.15566	0.753821	PDGFRA;PRKCZ
WikiPathways	ErbB Signaling Pathway	2/90	0.520853	1.15566	0.753821	PIK3CD;NRG2
GO Biological Process	regulation of mRNA splicing, via spliceosome	2/90	0.520853	1.15566	0.753821	RBFOX3;ZBTB7A
GO Biological Process	sodium ion transport	2/90	0.520853	1.15566	0.753821	SLC6A1;ASIC3
GO Biological Process	negative regulation of protein kinase activity	2/90	0.520853	1.15566	0.753821	PTPRC;CAMK2N1
GO Biological Process	positive regulation of binding	2/90	0.520853	1.15566	0.753821	PKD1;STK3
GO Biological Process	negative regulation of DNA-binding transcription factor activity	3/143	0.523365	1.08956	0.705462	HDAC4;ZNF675;PKD1
GO Biological Process	nitrogen compound transport	3/143	0.523365	1.08956	0.705462	ARRDC4;AMN;SLC52A2
WikiPathways	mBDNF And proBDNF Regulation Of GABA Neurotransmission	1/38	0.523487	1.37431	0.88951	GABRD
WikiPathways	Nuclear Receptors	1/38	0.523487	1.37431	0.88951	NR5A1
WikiPathways	G13 Signaling Pathway	1/38	0.523487	1.37431	0.88951	PIK3CD
GO Biological Process	connective tissue development	1/38	0.523487	1.37431	0.88951	PKD1
GO Biological Process	response to cAMP	1/38	0.523487	1.37431	0.88951	KCNQ1
GO Biological Process	sterol biosynthetic process	1/38	0.523487	1.37431	0.88951	APOA5
GO Biological Process	synaptic vesicle endocytosis	1/38	0.523487	1.37431	0.88951	SNAP91
GO Biological Process	tRNA aminoacylation	1/38	0.523487	1.37431	0.88951	YARS1
GO Biological Process	negative regulation of G0 to G1 transition	1/38	0.523487	1.37431	0.88951	DUX4
GO Biological Process	positive regulation of cell development	1/38	0.523487	1.37431	0.88951	PDE3A
GO Biological Process	regulation of actin cytoskeleton organization	2/91	0.526785	1.14261	0.732374	PDGFRA;RHOBTB2
GO Biological Process	regulation of stem cell differentiation	2/91	0.526785	1.14261	0.732374	PDGFRA;RUNX1
GO Biological Process	positive regulation of transport	2/91	0.526785	1.14261	0.732374	CAMK1D;TFR2
GO Biological Process	negative regulation of cell migration	3/144	0.528059	1.08177	0.690764	DUSP22;SLIT2;ROBO1
GO Biological Process	MAPK cascade	6/303	0.532001	1.02695	0.648121	PDGFRA;DLG2;RASGEF1A;NRG2;RASGRP1;GRIN1
WikiPathways	B Cell Receptor Signaling Pathway	2/92	0.532666	1.12986	0.711654	PTPRC;VAV2
GO Biological Process	regulation of dendrite development	1/39	0.532701	1.33807	0.84271	CAMK1D
GO Biological Process	regulation of exit from mitosis	1/39	0.532701	1.33807	0.84271	CDC16
GO Biological Process	regulation of intracellular transport	1/39	0.532701	1.33807	0.84271	GAS1
GO Biological Process	regulation of ion transmembrane transporter activity	1/39	0.532701	1.33807	0.84271	CHRM3
GO Biological Process	regulation of nitric-oxide synthase activity	1/39	0.532701	1.33807	0.84271	DHFR
GO Biological Process	regulation of protein tyrosine kinase activity	1/39	0.532701	1.33807	0.84271	PTPRC
GO Biological Process	regulation of T cell differentiation	1/39	0.532701	1.33807	0.84271	RUNX1
GO Biological Process	mitochondrial electron transport, NADH to ubiquinone	1/39	0.532701	1.33807	0.84271	NDUFS7
GO Biological Process	negative regulation of cellular metabolic process	1/39	0.532701	1.33807	0.84271	LRPAP1
GO Biological Process	negative regulation of secretion by cell	1/39	0.532701	1.33807	0.84271	STXBP6
GO Biological Process	odontogenesis	1/39	0.532701	1.33807	0.84271	GLI2
GO Biological Process	organophosphate biosynthetic process	1/39	0.532701	1.33807	0.84271	ITPKA
WikiPathways	Mesodermal Commitment Pathway	3/145	0.532727	1.0741	0.67641	CRTC1;HMGA2;PBX1
WikiPathways	Corticotropin Releasing Hormone Signaling Pathway	2/93	0.538498	1.11739	0.691631	JUP;CRHR2
WikiPathways	Thyroid Hormones Production And Peripheral Downstream Signaling Effects	2/93	0.538498	1.11739	0.691631	PRDM16;PLCB1
GO Biological Process	regulation of macromolecule metabolic process	4/200	0.541266	1.0374	0.636801	PTPRC;PCBP3;HNRNPD;APLNR
WikiPathways	PDGF Pathway	1/40	0.541738	1.3037	0.799131	VAV2
GO Biological Process	response to organonitrogen compound	1/40	0.541738	1.3037	0.799131	DHFR
GO Biological Process	negative regulation of blood coagulation	1/40	0.541738	1.3037	0.799131	PDGFRA
GO Biological Process	negative regulation of cell-substrate adhesion	1/40	0.541738	1.3037	0.799131	AJAP1
GO Biological Process	negative regulation of I-kappaB kinase/NF-kappaB signaling	1/40	0.541738	1.3037	0.799131	OTUD7A
GO Biological Process	positive regulation of wound healing	1/40	0.541738	1.3037	0.799131	SMOC2
GO Biological Process	hemopoiesis	2/94	0.544279	1.10519	0.672276	PTPRC;RUNX1
GO Biological Process	negative regulation of cellular protein metabolic process	2/94	0.544279	1.10519	0.672276	DHFR;CAMK2N1
GO Biological Process	negative regulation of MAPK cascade	2/94	0.544279	1.10519	0.672276	PTPRC;CAMK2N1
WikiPathways	Small Cell Lung Cancer	2/95	0.55001	1.09325	0.653563	PIK3CD;FHIT
GO Biological Process	mRNA metabolic process	2/95	0.55001	1.09325	0.653563	TCERG1;PCBP3
WikiPathways	Common Pathways Underlying Drug Addiction	1/41	0.5506	1.27104	0.758488	GRIN1
WikiPathways	Glycosaminoglycan Synthesis In Fibroblasts	1/41	0.5506	1.27104	0.758488	HS3ST3A1
GO Biological Process	protein methylation	1/41	0.5506	1.27104	0.758488	EEF2KMT
GO Biological Process	regulation of G0 to G1 transition	1/41	0.5506	1.27104	0.758488	DUX4
GO Biological Process	regulation of response to DNA damage stimulus	1/41	0.5506	1.27104	0.758488	HMGA2
GO Biological Process	gluconeogenesis	1/41	0.5506	1.27104	0.758488	PC
GO Biological Process	positive regulation of hydrolase activity	3/149	0.551136	1.04446	0.62226	DOCK10;RTN4R;RASGRP1
GO Biological Process	positive regulation of apoptotic process	6/310	0.554354	1.00294	0.591688	EPHA7;RPS6KA2;HMGA2;SLIT2;VAV2;STK3
WikiPathways	Regulation Of Actin Cytoskeleton	3/150	0.555672	1.0373	0.609494	CHRM3;PDGFRA;PIK3CD
GO Biological Process	cellular transition metal ion homeostasis	2/96	0.55569	1.08156	0.635465	ATP7B;TFR2
GO Biological Process	ATP-dependent chromatin remodeling	1/42	0.559291	1.23997	0.720531	ACTR5
GO Biological Process	cellular respiration	1/42	0.559291	1.23997	0.720531	NDUFS7
GO Biological Process	ceramide biosynthetic process	1/42	0.559291	1.23997	0.720531	ST6GALNAC5
GO Biological Process	negative regulation of protein catabolic process	1/42	0.559291	1.23997	0.720531	ADGRB1
GO Biological Process	positive regulation of ATPase activity	1/42	0.559291	1.23997	0.720531	RYR2
GO Biological Process	regulation of MAP kinase activity	2/97	0.561319	1.07012	0.617958	RASGRP1;ROBO1
GO Biological Process	RNA splicing	2/98	0.566897	1.05892	0.601018	TCERG1;DHX8
GO Biological Process	positive regulation of cell population proliferation	9/474	0.566929	0.983092	0.557926	HDAC4;DISP3;PDGFRA;PTPRC;SAPCD2;GRK5;NTRK3;HMGA2;SHANK2
GO Biological Process	anion transport	1/43	0.567815	1.21039	0.685032	SLC22A12
GO Biological Process	regulation of carbohydrate catabolic process	1/43	0.567815	1.21039	0.685032	ZBTB7A
GO Biological Process	regulation of cell-cell adhesion	1/43	0.567815	1.21039	0.685032	EPHA7
GO Biological Process	development of primary male sexual characteristics	1/43	0.567815	1.21039	0.685032	NR5A1
GO Biological Process	regulation of purine nucleotide metabolic process	1/43	0.567815	1.21039	0.685032	ZBTB7A
GO Biological Process	heart looping	1/43	0.567815	1.21039	0.685032	APLNR
GO Biological Process	male gonad development	1/43	0.567815	1.21039	0.685032	NR5A1
GO Biological Process	tRNA aminoacylation for protein translation	1/43	0.567815	1.21039	0.685032	YARS1
GO Biological Process	myofibril assembly	1/43	0.567815	1.21039	0.685032	PDGFRA
GO Biological Process	positive regulation of neuron differentiation	1/43	0.567815	1.21039	0.685032	NRCAM
GO Biological Process	positive regulation of peptide hormone secretion	1/43	0.567815	1.21039	0.685032	TFR2
GO Biological Process	positive regulation of T cell differentiation	1/43	0.567815	1.21039	0.685032	GLI2
GO Biological Process	regulation of protein kinase B signaling	4/207	0.568472	1.00126	0.565517	PDGFRA;NTRK3;PIK3CD;NRG2
GO Biological Process	positive regulation of protein kinase activity	3/154	0.573536	1.00961	0.561279	PTPRC;HMGA2;STK3
WikiPathways	Renin Angiotensin Aldosterone System RAAS	1/44	0.576174	1.18218	0.65179	CAMK1D
GO Biological Process	cardiac ventricle morphogenesis	1/44	0.576174	1.18218	0.65179	FOXF1
GO Biological Process	response to amyloid-beta	1/44	0.576174	1.18218	0.65179	GRIN1
GO Biological Process	lymphocyte chemotaxis	1/44	0.576174	1.18218	0.65179	PIK3CD
GO Biological Process	metal ion homeostasis	1/44	0.576174	1.18218	0.65179	GRIN1
GO Biological Process	neurogenesis	1/44	0.576174	1.18218	0.65179	EPHB1
GO Biological Process	positive regulation of osteoblast differentiation	1/44	0.576174	1.18218	0.65179	LRP3
GO Biological Process	positive regulation of receptor-mediated endocytosis	1/44	0.576174	1.18218	0.65179	APOA5
GO Biological Process	cell-matrix adhesion	2/100	0.5779	1.0372	0.568755	ITGA8;PKD1
WikiPathways	Integrin Mediated Cell Adhesion	2/101	0.583324	1.02667	0.55339	ITGA8;VAV2
WikiPathways	Glycolysis And Gluconeogenesis	1/45	0.584372	1.15525	0.620623	PC
WikiPathways	ATM Signaling In Development And Disease	1/45	0.584372	1.15525	0.620623	HDAC4
WikiPathways	Prostaglandin Synthesis And Regulation	1/45	0.584372	1.15525	0.620623	AKR1B1
WikiPathways	Nephrotic Syndrome	1/45	0.584372	1.15525	0.620623	YARS1
GO Biological Process	regulation of DNA repair	1/45	0.584372	1.15525	0.620623	EYA1
GO Biological Process	regulation of insulin receptor signaling pathway	1/45	0.584372	1.15525	0.620623	PRKCZ
GO Biological Process	regulation of receptor signaling pathway via JAK-STAT	1/45	0.584372	1.15525	0.620623	PTPRC
GO Biological Process	microtubule bundle formation	1/45	0.584372	1.15525	0.620623	CFAP46
GO Biological Process	mitotic G2/M transition checkpoint	1/45	0.584372	1.15525	0.620623	HMGA2
GO Biological Process	positive regulation of Notch signaling pathway	1/45	0.584372	1.15525	0.620623	ROBO1
GO Biological Process	positive regulation of response to biotic stimulus	1/45	0.584372	1.15525	0.620623	CD1D
GO Biological Process	protein deacetylation	1/45	0.584372	1.15525	0.620623	HDAC4
GO Biological Process	negative regulation of inflammatory response	4/212	0.587348	0.976943	0.519868	FCGR2A;PRKAR1B;CRHR2;ADCY5
WikiPathways	Prader Willi And Angelman Syndrome	2/102	0.588696	1.01635	0.53851	PRKCZ;GABRD
GO Biological Process	regulation of cell death	2/102	0.588696	1.01635	0.53851	LRPAP1;EPHB1
GO Biological Process	regulation of proteasomal ubiquitin-dependent protein catabolic process	2/102	0.588696	1.01635	0.53851	KLHL40;FHIT
GO Biological Process	regulation of protein catabolic process	2/102	0.588696	1.01635	0.53851	EEF1A1;ADGRB1
GO Biological Process	positive regulation of cell growth	2/102	0.588696	1.01635	0.53851	UNC13A;ISLR2
GO Biological Process	regulation of nucleic acid-templated transcription	8/430	0.591517	0.962512	0.505381	MAFB;ACTR5;ZNF648;CHD7;HNRNPD;HMGA2;ZNF675;PHF19
WikiPathways	Chronic Hyperglycemia Impairment Of Neuron Function	1/46	0.592412	1.12952	0.591366	PRKCZ
WikiPathways	Translation Inhibitors In Chronically Activated PDGFRA Cells	1/46	0.592412	1.12952	0.591366	RPS6KA2
GO Biological Process	regulation of B cell proliferation	1/46	0.592412	1.12952	0.591366	PTPRC
GO Biological Process	regulation of DNA metabolic process	1/46	0.592412	1.12952	0.591366	HNRNPD
GO Biological Process	regulation of fibroblast proliferation	1/46	0.592412	1.12952	0.591366	PDGFRA
GO Biological Process	positive regulation of nucleocytoplasmic transport	1/46	0.592412	1.12952	0.591366	JUP
GO Biological Process	positive regulation of response to stimulus	1/46	0.592412	1.12952	0.591366	HMGA2
GO Biological Process	positive regulation of cell migration	5/269	0.595782	0.961883	0.498141	COL1A1;PDGFRA;PTPRC;NTRK3;PIK3CD
GO Biological Process	cellular metal ion homeostasis	2/104	0.599287	0.996324	0.510133	RYR2;ATP2B2
GO Biological Process	regulation of insulin secretion	2/104	0.599287	0.996324	0.510133	RAPGEF4;ADCY5
WikiPathways	Insulin Signaling	3/160	0.59948	0.970731	0.496715	RPS6KA2;PIK3CD;PRKCZ
WikiPathways	Mechanoregulation And Pathology Of YAP TAZ Via Hippo And Non Hippo Mechanisms	1/47	0.600296	1.10491	0.563873	STK3
GO Biological Process	determination of heart left/right asymmetry	1/47	0.600296	1.10491	0.563873	APLNR
GO Biological Process	epithelial to mesenchymal transition	1/47	0.600296	1.10491	0.563873	HMGA2
GO Biological Process	regulation of wound healing	1/47	0.600296	1.10491	0.563873	AJAP1
GO Biological Process	histone deacetylation	1/47	0.600296	1.10491	0.563873	HDAC4
GO Biological Process	positive regulation of neuron death	1/47	0.600296	1.10491	0.563873	EPHA7
GO Biological Process	positive regulation of protein kinase B signaling	3/161	0.603703	0.964537	0.486776	PDGFRA;PIK3CD;NRG2
GO Biological Process	cellular protein modification process	19/1025	0.605583	0.957611	0.480302	CHRM3;PTPRN2;TP53RK;PIK3CD;P3H1;AATK;OXSR1;PRKCZ;APOA5;CTTNBP2NL;STK3;PTPRC;GRK2;PRKAR1B;GRK5;B3GNT3;FEM1C;LARGE1;LHPP
WikiPathways	Exercise Induced Circadian Regulation	1/48	0.608029	1.08135	0.538007	KLF9
GO Biological Process	purine ribonucleotide biosynthetic process	1/48	0.608029	1.08135	0.538007	ADCY5
GO Biological Process	base-excision repair	1/48	0.608029	1.08135	0.538007	HMGA2
GO Biological Process	regulation of interleukin-10 production	1/48	0.608029	1.08135	0.538007	PRKCZ
GO Biological Process	establishment of protein localization to mitochondrion	1/48	0.608029	1.08135	0.538007	PITRM1
GO Biological Process	histone H4 acetylation	1/48	0.608029	1.08135	0.538007	CHD5
GO Biological Process	negative regulation of MAP kinase activity	1/48	0.608029	1.08135	0.538007	ZNF675
GO Biological Process	negative regulation of mitotic cell cycle	1/48	0.608029	1.08135	0.538007	GAS1
GO Biological Process	positive regulation of DNA repair	1/48	0.608029	1.08135	0.538007	EYA1
GO Biological Process	protein processing	2/106	0.609671	0.977063	0.483486	PITRM1;ECEL1
GO Biological Process	peptidyl-lysine modification	2/106	0.609671	0.977063	0.483486	HDAC4;EYA1
GO Biological Process	protein localization to nucleus	2/106	0.609671	0.977063	0.483486	COL1A1;ZBTB7A
GO Biological Process	regulation of intracellular signal transduction	8/437	0.609723	0.946461	0.468262	ARHGAP22;PRKAR1B;TP53RK;NTRK3;ARHGAP6;VAV2;STK3;ARHGAP23
WikiPathways	IL 3 Signaling Pathway	1/49	0.615612	1.05877	0.513649	PIK3CD
WikiPathways	Hepatitis C And Hepatocellular Carcinoma	1/49	0.615612	1.05877	0.513649	VAV2
GO Biological Process	receptor internalization	1/49	0.615612	1.05877	0.513649	GRK2
GO Biological Process	cellular defense response	1/49	0.615612	1.05877	0.513649	CD300C
GO Biological Process	response to glucose	1/49	0.615612	1.05877	0.513649	ZBTB20
GO Biological Process	response to unfolded protein	1/49	0.615612	1.05877	0.513649	DNAJB4
GO Biological Process	negative regulation of cell projection organization	1/49	0.615612	1.05877	0.513649	RTN4R
GO Biological Process	oligosaccharide metabolic process	1/49	0.615612	1.05877	0.513649	ST6GALNAC5
GO Biological Process	positive regulation of cell motility	4/221	0.620084	0.935991	0.44731	COL1A1;PDGFRA;NTRK3;PIK3CD
WikiPathways	Translation Factors	1/50	0.623049	1.03711	0.490687	EEF1A1
WikiPathways	Photodynamic Therapy Induced AP 1 Survival Signaling	1/50	0.623049	1.03711	0.490687	PDGFRA
WikiPathways	IL 4 Signaling Pathway	1/50	0.623049	1.03711	0.490687	PIK3CD
GO Biological Process	iron ion transport	1/50	0.623049	1.03711	0.490687	TFR2
GO Biological Process	positive regulation of cell morphogenesis involved in differentiation	1/50	0.623049	1.03711	0.490687	CUX2
WikiPathways	5Q35 Copy Number Variation	2/109	0.624862	0.949523	0.446489	PTPRN2;GRIN1
GO Biological Process	lipid transport	2/109	0.624862	0.949523	0.446489	APOA5;PITPNC1
GO Biological Process	regulation of protein kinase activity	2/110	0.629823	0.940683	0.434894	PTPRC;CAMK2N1
WikiPathways	Copper Homeostasis	1/51	0.630342	1.01631	0.46902	ATP7B
WikiPathways	Oxysterols Derived From Cholesterol	1/51	0.630342	1.01631	0.46902	IL25
GO Biological Process	regulation of interleukin-12 production	1/51	0.630342	1.01631	0.46902	PLCB1
GO Biological Process	cholesterol transport	1/51	0.630342	1.01631	0.46902	APOA5
GO Biological Process	regulation of smoothened signaling pathway	1/51	0.630342	1.01631	0.46902	GAS1
GO Biological Process	gonad development	1/51	0.630342	1.01631	0.46902	NR5A1
GO Biological Process	mesenchymal cell differentiation	1/51	0.630342	1.01631	0.46902	HMGA2
GO Biological Process	mitotic metaphase plate congression	1/51	0.630342	1.01631	0.46902	MAD1L1
GO Biological Process	mitotic nuclear membrane organization	1/51	0.630342	1.01631	0.46902	REEP3
GO Biological Process	mitotic nuclear membrane reassembly	1/51	0.630342	1.01631	0.46902	REEP3
GO Biological Process	negative regulation of transport	1/51	0.630342	1.01631	0.46902	CTTNBP2NL
GO Biological Process	cellular protein-containing complex assembly	3/168	0.63243	0.923285	0.423037	NSG2;FCHO1;STXBP6
GO Biological Process	cellular divalent inorganic cation homeostasis	2/111	0.634733	0.932005	0.423644	RYR2;ATP2B2
GO Biological Process	cilium movement	1/52	0.637495	0.996333	0.448559	DNAH17
GO Biological Process	regulation of release of sequestered calcium ion into cytosol	1/52	0.637495	0.996333	0.448559	APLNR
GO Biological Process	glycolipid metabolic process	1/52	0.637495	0.996333	0.448559	GALC
GO Biological Process	myeloid cell differentiation	1/52	0.637495	0.996333	0.448559	RUNX1
GO Biological Process	negative regulation of BMP signaling pathway	1/52	0.637495	0.996333	0.448559	LEMD3
GO Biological Process	negative regulation of protein metabolic process	1/52	0.637495	0.996333	0.448559	ADGRB1
GO Biological Process	negative regulation of protein-containing complex assembly	1/52	0.637495	0.996333	0.448559	PRKCZ
GO Biological Process	plasma membrane bounded cell projection morphogenesis	1/52	0.637495	0.996333	0.448559	CNTNAP2
GO Biological Process	protein homotetramerization	1/52	0.637495	0.996333	0.448559	ALDH1A2
GO Biological Process	regulation of cytoskeleton organization	2/112	0.639591	0.923485	0.412729	MAP6;RHOBTB2
GO Biological Process	phosphatidylinositol metabolic process	2/112	0.639591	0.923485	0.412729	PIK3CD;PLCB1
WikiPathways	Primary Ovarian Insufficiency	3/170	0.640368	0.912134	0.40655	NR5A1;CNTNAP2;HFM1
GO Biological Process	sulfur compound biosynthetic process	2/113	0.644399	0.915118	0.402137	ACAN;B3GNT3
WikiPathways	Cardiac Progenitor Differentiation	1/53	0.644509	0.977123	0.429217	PDGFRA
WikiPathways	One Carbon Metabolism And Related Pathways	1/53	0.644509	0.977123	0.429217	ETNK1
GO Biological Process	bicellular tight junction assembly	1/53	0.644509	0.977123	0.429217	PARD6G
[truncated: 382 more rows]
