# Supplementary material for: PVT1 lincRNA signals an androgen‐dependent transcriptional activation program of oncogenes in prostate cancer cells
Source: Int J Cancer. 2026 Mar 6;159(1):144–58. doi: 10.1002/ijc.70417 (PMC13139993; doi:10.1002/ijc.70417)
Supplement: Supplementary file 11 — TABLE S14. Enrichment analysis of GOs or of known Protein–Protein Interaction (PPI) partners differentially occupied by transcriptionally activating histone marks or differentially expressed upon PVT1 KD. [file IJC-159-144-s011.xlsx]

## Sheet: H3K4me1 occ. increased by horm.
Table S14 a - Lists of genes with a significant increase in H3K4me1 histone mark occupancy in LNCaP cells in the presence of androgen compared with control cells without hormone, which belong to the significantly enriched GO Biological Process or Reactome Pathway described under "Term"
Annotation Source	Term	Overlap	P-value	Odds Ratio	Combined Score	Genes
GO Biological Process	Regulation Of Endothelial Cell Migration	27/88	7.70628e-06	3.05619	35.982	SCARB1;BMPR2;SPARC;ITGB3;PTPRM;PRCP;GATA3;PTN;ETS1;THBS1;PIK3CG;BMPER;ATOH8;ABL1;PTK2B;SLIT2;SASH1;BCAS3;PRKCA;PTK2;FOXP1;RHOB;VEGFA;SMOC2;DNAJA4;NF1;RIN2
Reactome	Signaling By BRAF And RAF1 Fusions	21/62	1.44503e-05	3.53222	39.3659	MAP2K1;CAMK2D;VWF;ITGB3;AGTRAP;KSR2;RNASE3;IQGAP1;ZC3HAV1;TRAK1;SND1;QKI;KIAA1549;RAP1A;MPRIP;MAPK1;AGGF1;CSK;ATG7;CAMK2G;KDM7A
Reactome	Oncogenic MAPK Signaling	24/78	2.2984e-05	3.06635	32.7508	MAP2K1;CAMK2D;VWF;ITGB3;AGTRAP;KSR2;RNASE3;IQGAP1;ZC3HAV1;TRAK1;DUSP16;SND1;QKI;SPRED2;KIAA1549;RAP1A;MPRIP;NF1;MAPK1;AGGF1;CSK;ATG7;CAMK2G;KDM7A
Reactome	Ion Homeostasis	17/50	8.79691e-05	3.54862	33.1389	RYR2;CAMK2D;AHCYL1;TRPC1;ATP1A4;ITPR1;ATP2B4;ATP2A2;PRKCA;ATP1A2;ITPR3;ATP2B1;RYR3;SLC8A3;SLN;ASPH;CAMK2G
Reactome	Role Of ABL In ROBO-SLIT Signaling	6/8	9.41609e-05	20.6126	191.089	CAP1;ABL1;ABL2;SLIT2;CLASP1;ROBO1
GO Biological Process	Positive Regulation Of Epithelial Cell Migration	26/95	9.94666e-05	2.59955	23.9567	SCARB1;BMPR2;SPARC;ITGB3;GATA3;ETS1;THBS1;PIK3CG;EPB41L4B;ATOH8;ABL1;PTK2B;RREB1;CLASP1;SASH1;BCAS3;IQSEC1;PRKCA;MTOR;PTK2;FOXP1;RHOB;VEGFA;SMOC2;DOCK1;RIN2
GO Biological Process	Regulation Of Small GTPase Mediated Signal Transduction	30/118	0.000132454	2.35303	21.0109	TRIO;DOCK3;ARHGEF28;DOCK8;FAM13A;RASGRF1;ARHGAP5;KALRN;ARHGAP6;ARHGAP12;PREX2;AKAP13;FGD4;FGD5;RELN;CHN2;ITGAV;SRGAP3;SLIT2;CGNL1;PLEKHG3;STARD13;PLEKHG1;PLEKHG6;ARHGAP28;ARHGAP26;DYNLL1;SPATA13;ARHGEF3;RHOU
GO Biological Process	Calcium Ion Transmembrane Transport	22/80	0.000307324	2.6143	21.1434	TRPC6;SLC24A3;TRPC1;ATP2B4;ATP2A2;CACNA1D;CACNA1C;ATP2B1;PKD2;TRPC4AP;GRIN2B;MCOLN2;RYR3;TMCO1;CACNB1;TRPM1;SLC8A3;TRPV5;ITGAV;MICU1;SLC24A5;MCU
Reactome	Cardiac Conduction	29/126	0.000994877	2.06166	14.2521	RYR2;CAMK2D;AHCYL1;ITPR1;ATP1A4;ATP2A2;GATA4;ITPR3;ATP1A2;CACNA1C;RYR3;SLN;CAMK2G;CACNG4;WWTR1;KCNK10;KCND2;KCND3;TRPC1;ATP2B4;PRKCA;ATP2B1;HIPK2;CACNB1;MMP12;SLC8A3;KAT2B;ASPH;KCNK1
GO Biological Process	Tight Junction Organization	4/5	0.00117707	27.4634	185.233	CLDN5;PATJ;CLDN12;MPDZ
GO Biological Process	Xenobiotic Transport Across Blood-Brain Barrier	4/5	0.00117707	27.4634	185.233	ABCC1;ABCC2;SLC22A2;ABCG2
Reactome	Effects Of PIP2 Hydrolysis	10/27	0.00117982	4.04458	27.2702	DGKD;PRKCH;TRPC6;ITPR1;ABHD6;ITPR3;DAGLB;RASGRP1;DGKI;MGLL
GO Biological Process	Negative Regulation Of Actin Filament Bundle Assembly	10/28	0.00162799	3.81966	24.5238	PRKN;TJP1;INPP5K;ARHGAP28;DYNLL1;ARHGAP6;WASF2;PHLDB2;CGNL1;CLASP1
Reactome	Factors Involved In Megakaryocyte Development And Platelet Production	30/136	0.00168554	1.95144	12.4612	DOCK4;DOCK3;DOCK9;DOCK8;GATA5;GATA4;GATA3;KLC1;KIF15;AKAP1;AKAP10;CAPZB;PRKAR2B;SIN3A;KIF5B;MICAL1;ABL1;KIF13B;MFN1;ITPK1;CABLES1;PRKCA;KIF6;RAD51B;KIF16B;PRKAR1A;KIF26A;ZFPM1;DOCK1;RCOR1
Reactome	Signaling By Hippo	8/20	0.00207369	4.58156	28.3068	TJP1;WWTR1;STK24;WWC1;DVL2;AMOTL1;STK4;TJP2
GO Biological Process	Negative Regulation Of Stress Fiber Assembly	9/25	0.00259933	3.86633	23.0143	TJP1;INPP5K;ARHGAP28;DYNLL1;ARHGAP6;WASF2;PHLDB2;CGNL1;CLASP1
GO Biological Process	Response To Calcium Ion	24/106	0.00326129	2.01605	11.5432	RYR2;CASR;CAMK2D;AHCYL1;ADGRV1;CPNE5;SYT1;CPNE4;TRPC1;ITPR3;IQGAP1;PKD2;AQP3;THBS1;RYR3;ADD1;SYT6;ITPKB;KCNMB2;KCNMA1;ALOX5AP;PPIF;KCNH1;SLC25A13
GO Biological Process	Calcium Ion Transport	25/112	0.00331945	1.97958	11.2993	RYR2;SLC24A3;ITPR1;ATP2A2;CACNA1D;CACNA1C;PKD2;RYR3;TRPM1;PANX1;SLN;ITGAV;CASR;TRPC6;TRPC1;ATP2B4;ATP2B2;TRPC4AP;MCOLN2;TMCO1;CACNB1;SLC8A3;TRPV5;MICU1;SLC24A5
Reactome	N-glycan Antennae Elongation In medial/trans-Golgi	9/26	0.00353202	3.63869	20.5436	ST6GAL1;B4GALT1;MOGAT2;MAN2A1;MGAT5;MGAT4A;CHST10;ST8SIA6;B4GALT5
Reactome	Hemostasis	95/576	0.00459701	1.36771	7.36149	SERPINA3;APP;ORM1;DOCK4;SERPINA1;DGKD;SPARC;DOCK3;DOCK9;ITGB3;DOCK8;ATP2A2;ORM2;PIK3CG;KIF15;AKAP10;CAPZB;SIN3A;KIF5B;KIF13B;ITGAV;PRKG1;CAP1;ABCC4;PRKCH;TRPC6;VWF;ITPK1;PRKCA;RNASE3;F3;KIF6;ADRA2A;F5;RHOB;RAD51B;SLC7A6;PRKAR1A;KIF16B;KCNMA1;SELENOP;ITGA6;NHLRC2;DAGLB;ZFPM1;DOCK1;MGLL;DGKI;CD44;TEX264;ITPR1;GATA5;GATA4;ABHD6;ITPR3;PRCP;GATA3;KLC1;RASGRP1;THBS1;GNAI1;AKAP1;CLEC3B;PDE11A;RAP1A;TTR;…
GO Biological Process	T-helper Cell Differentiation	7/18	0.00475196	4.37184	23.3858	PTGER4;KMT2A;TMEM98;GATA3;ZFPM1;BATF;FOXP1
GO Biological Process	Regulation Of Oligodendrocyte Differentiation	7/18	0.00475196	4.37184	23.3858	SLC45A3;TENM4;TMEM98;OPALIN;NF1;PTN;TNFRSF1B
GO Biological Process	Positive Regulation Of Autophagy Of Mitochondrion	5/10	0.0048165	6.86698	36.6402	PRKN;VPS13D;PARK7;FBXO7;IRGM
Reactome	VEGFA-VEGFR2 Pathway	21/93	0.00587275	2.00782	10.315	AHCYL1;ITGB3;MAPKAP1;ITPR1;PRKCA;ITPR3;SHB;BAIAP2;MTOR;PTK2;VEGFA;MAPKAPK2;PXDN;ELMO2;PTK2B;CTNNB1;ITGAV;TRIB3;DOCK1;WASF2;WASF3
GO Biological Process	Phospholipid Transport	15/59	0.00597207	2.34501	12.008	SCARB2;SCARB1;ABCC1;ATP8B4;ATP8A2;SLC66A2;OSBPL5;ABCA4;PCTP;APOA4;ATP10A;PITPNC1;ATP9B;ABCG1;ATP9A
Reactome	Signaling By RAF1 Mutants	11/38	0.0062611	2.80075	14.2093	CAMK2D;MAP2K1;RAP1A;VWF;ITGB3;MAPK1;CSK;IQGAP1;KSR2;RNASE3;CAMK2G
GO Biological Process	Regulation Of ATPase-coupled Calcium Transmembrane Transporter Activity	4/7	0.00665949	9.15342	45.8743	VMP1;RYR2;SLN;THADA
GO Biological Process	Regulation Of Extent Of Cell Growth	4/7	0.00665949	9.15342	45.8743	CTTN;SIN3A;NRCAM;DNM2
GO Biological Process	Regulation Of Mammary Gland Epithelial Cell Proliferation	4/7	0.00665949	9.15342	45.8743	DEAF1;GATA3;RREB1;ROBO1
Reactome	Nuclear Events Stimulated By ALK Signaling In Cancer	7/19	0.00670779	4.00729	20.0544	ALK;MECP2;KIF5B;CLTC;STAT3;MAPK1;RBX1
Reactome	Netrin-1 Signaling	13/49	0.00694006	2.48316	12.3424	TRIO;TRPC6;DSCAM;TRPC1;PTPN11;UNC5D;PTK2;ROBO1;ABLIM1;ABLIM3;SLIT3;SLIT2;DOCK1
Reactome	Regulation Of Insulin Secretion	18/77	0.00710145	2.09927	10.386	CHRM3;AHCYL1;KCNC2;ABCC8;KCNB1;ITPR1;SLC2A2;PRKCA;CACNA1D;ITPR3;CACNA1C;IQGAP1;CACNA1E;ADRA2A;GNAI1;RAP1A;PRKAR1A;PRKAR2B
GO Biological Process	Cell Junction Assembly	21/95	0.00756751	1.95333	9.53986	KIRREL3;FARP1;DBNL;DSCAM;RYK;CTNND2;NRXN2;DNM3;TJP1;VMP1;CLDN5;SDK1;CDH22;CDH12;CDHR3;NRCAM;ITGA6;TLN2;CDH18;SHANK2;SDK2
GO Biological Process	Lipid Translocation	8/24	0.00759097	3.43538	16.7674	ABCC1;ATP8B4;ATP8A2;SLC66A2;ABCA4;ATP10A;ATP9B;ATP9A
Reactome	N-Glycan Antennae Elongation	6/15	0.00759545	4.57874	22.3452	ST6GAL1;B4GALT1;MGAT4A;MGAT5;ST8SIA6;B4GALT5
GO Biological Process	Golgi To Endosome Transport	6/15	0.00759545	4.57874	22.3452	AP4M1;SORT1;KIF16B;GBF1;VPS13A;WIPI1
GO Biological Process	Negative Regulation Of Vascular Permeability	5/11	0.00791151	5.72216	27.692	CLDN5;DDAH1;PTPRJ;SLIT2;VEGFA
GO Biological Process	Endocytosis	36/189	0.00835809	1.62184	7.75974	SCARB2;APP;DENND1B;LRSAM1;ZFYVE9;DENND1A;CLTC;LDLRAD3;VLDLR;RHOBTB2;ADORA1;PACSIN2;MAPK1;LDLRAP1;ATP9B;ATP9A;CD93;SORT1;TBC1D2B;DNAJC13;MERTK;HSPG2;SORL1;IGF2R;DNM2;EPN2;DNM3;MYO1E;SNX18;CTTN;BIN1;AMPH;ENTHD1;RIN3;RHOU;PICALM
Reactome	Cell-Cell Communication	25/120	0.0083963	1.81204	8.6615	PATJ;IQGAP1;PTK2B;RSU1;SPTAN1;KIRREL3;PARVA;PTPN11;PTK2;CLDN5;AFDN;SDK1;CLDN10;TYROBP;CLDN14;PARD3;CLDN12;PXDN;CDH12;CTNNB1;ITGA6;SDK2;CDH18;SKAP2;NECTIN1
Reactome	Signaling By VEGF	22/102	0.00857166	1.89297	9.00919	NRP1;AHCYL1;MAPKAP1;ITGB3;ITPR1;PRKCA;ITPR3;SHB;BAIAP2;PTK2;MTOR;VEGFA;MAPKAPK2;PXDN;ELMO2;PTK2B;CTNNB1;TRIB3;ITGAV;DOCK1;WASF2;WASF3
Reactome	Muscle Contraction	37/196	0.00876217	1.60407	7.599	RYR2;CAMK2D;AHCYL1;ITGB5;ITPR1;ATP1A4;ATP2A2;GATA4;ITPR3;ATP1A2;CACNA1C;RYR3;TTR;SLN;CALD1;CAMK2G;CACNG4;WWTR1;MYBPC1;KCNK10;KCND2;KCND3;TRPC1;TPM1;ATP2B4;PRKCA;ATP2B1;HIPK2;MYL4;MMP12;SLC8A3;CACNB1;KAT2B;ASPH;PXDN;ENTHD1;KCNK1
Reactome	Diseases Of Signal Transduction By Growth Factor Receptors And Second Messengers	71/424	0.00917682	1.38973	6.51932	ALK;CD86;MAML2;ZFYVE9;ITGB3;CLTC;CLSTN1;RBPJ;DUSP16;MECP2;SPRED2;KIAA1549;GOLGA4;MPRIP;PSMD5;KIF5B;MYO18A;EP300;PDGFRA;MAP2K1;VWF;AGTRAP;LMO7;RNASE3;KSR2;GTF2F2;SND1;RBX1;NCOR2;BTC;KAT2B;PRKAR1A;CDC37;KDM7A;HDAC4;KANK1;CAMK2D;CTBP2;CTBP1;TNKS;MAPKAP1;FOXO6;IQGAP1;ZC3HAV1;FOXO3;KLC1;TRAK1;HDAC7;PSMB7;RAP1A;MAPK1;CSK;TBL1X;ATG7;CAMK2G;KL;TCF7L2;YES1;SMAD3;STAT3;ERBIN;FZD8;PTPN11;PTPN12;QKI;MTOR;PPF…
Reactome	Signal Transduction By L1	7/20	0.00920309	3.69882	17.3409	NRP1;MAP2K1;ITGB3;CSNK2A2;MAPK1;ITGAV;ITGA9
GO Biological Process	Positive Regulation Of Endothelial Cell Migration	19/85	0.00950962	1.98086	9.2218	SCARB1;BCAS3;BMPR2;SPARC;ITGB3;PRKCA;GATA3;ETS1;THBS1;PIK3CG;FOXP1;RHOB;VEGFA;SMOC2;ATOH8;ABL1;PTK2B;RIN2;SASH1
Reactome	RAC1 GTPase Cycle	34/178	0.00973593	1.62702	7.53626	DOCK4;TRIO;DOCK3;TFRC;GARRE1;WIPF1;DOCK9;DOCK8;FAM13A;SNAP23;IQGAP1;IQGAP2;ARHGAP5;IQGAP3;KALRN;ARHGAP12;PREX2;FGD5;ABL2;SRGAP2;WASF2;WASF3;PLEKHG3;FARP1;GIT2;PLEKHG1;PLEKHG6;ERBIN;ARHGAP26;BAIAP2;MPP7;VANGL1;SPATA13;DOCK1
GO Biological Process	Regulation Of Calcium Ion Transport	14/57	0.0106399	2.23882	10.1713	CASR;GRAMD2A;TRPC6;HOMER2;CACNA1D;ATP2B1;PKD2;SLN;BCL2;INPP5K;CTNNB1;CASQ1;EFHB;CAMK2G
GO Biological Process	Chondroitin Sulfate Metabolic Process	6/16	0.0108621	4.12063	18.6355	CSGALNACT1;CHST11;CHSY1;CHST12;DSE;CHST3
Reactome	Paradoxical Activation Of RAF Signaling By Kinase Inactive BRAF	11/41	0.0114889	2.52024	11.2563	CAMK2D;MAP2K1;RAP1A;VWF;ITGB3;MAPK1;CSK;IQGAP1;KSR2;RNASE3;CAMK2G
GO Biological Process	Positive Regulation Of Mitochondrial Membrane Permeability Involved In Apoptotic Process	4/8	0.0119839	6.86467	30.3706	STPG1;BNIP3L;BNIP3;VDAC2
Reactome	Disorders Of Developmental Biology	5/12	0.0121568	4.90442	21.6278	MECP2;NCOR2;SIN3A;PRKCA;TBL1X
GO Biological Process	Spinal Cord Development	5/12	0.0121568	4.90442	21.6278	RELN;NF1;PKD2;SOX4;GLI2
GO Biological Process	Regulation Of Cardiac Conduction	7/21	0.0123148	3.43442	15.101	SLC8A3;RYR2;TRPC1;ATP2B4;ATP2A2;ATP2B2;ATP2B1
GO Biological Process	Eye Development	14/58	0.0124237	2.18781	9.60046	FBN2;CACNA1C;CHRDL1;SIPA1L3;TSKU;PBX1;HIPK2;MEIS1;WT1;SMOC1;CPAMD8;RAB18;ATF6;FBN1
GO Biological Process	Organic Cation Transport	9/31	0.0126589	2.81091	12.282	SLC22A4;SLC7A6;TSPO2;SEC14L1;SLC35F3;SLC22A2;SLC6A3;SLC29A3;SLC19A2
GO Biological Process	Phospholipid Translocation	9/31	0.0126589	2.81091	12.282	ABCC1;ATP8B4;ATP8A2;SLC66A2;PLSCR2;ABCA4;ATP10A;ATP9B;ATP9A
Reactome	PKMTs Methylate Histone Lysines	12/47	0.0127497	2.35684	10.2811	KMT2E;KMT2A;MECOM;KMT2C;DOT1L;SETD7;NSD2;SETDB2;KMT5B;KMT5A;SMYD3;ASH1L
GO Biological Process	Camera-Type Eye Development	8/26	0.012788	3.05332	13.3102	FBN2;WT1;NF1;IFT122;CACNA1C;TSKU;VEGFA;FBN1
GO Biological Process	Regulation Of GTPase Activity	39/214	0.0128892	1.536	6.68369	USP6NL;DOCK9;DOCK8;RASGRF1;WDR41;SNX13;ADRB1;RASGRP1;ARHGAP12;PREX2;FGD4;FGD5;RAP1A;RASGEF1A;RASGEF1B;CHN2;TBC1D30;PLXNA2;SH3BP4;RSU1;PLXNC1;SRGAP3;RGS8;RALGPS1;RGS6;PRKG1;RALGPS2;BCAS3;NTRK2;PTK2;SNX18;TBC1D2;LRCH1;SGSM2;NF1;ITGA6;RAPGEF5;RAPGEF6;PICALM
GO Biological Process	Positive Regulation Of GTPase Activity	42/234	0.0130987	1.50801	6.5376	USP6NL;DOCK9;CCDC125;DOCK8;RASGRF1;WDR41;AGAP1;SNX13;ADRB1;CXCL13;SIPA1L3;RASGRP1;PREX2;RAP1A;RASGEF1A;RASGEF1B;TBC1D30;TBC1D14;CCR7;RSU1;SRGAP3;RGS8;TBC1D22A;RALGPS1;RGS6;RALGPS2;TBC1D16;BCAS3;RALGAPA2;TBC1D8;TBC1D9;TBC1D2B;TBC1D1;SNX18;TBC1D2;RALGAPB;SGSM2;NF1;ITGA6;RAPGEF5;RAPGEF6;PICALM
GO Biological Process	Regulation Of Actin Filament Polymerization	16/70	0.0133545	2.03777	8.79481	KANK1;MTPN;CRACD;ARHGAP28;BAIAP2;SSH2;HCK;FCHSD2;CTTN;BIN1;CDC42EP3;PTK2B;CCR7;EVL;SLIT2;MEGF9
Reactome	Ion Transport By P-type ATPases	13/53	0.0137163	2.23433	9.5834	CAMK2D;ATP8B4;ATP8A2;ATP1A4;ATP2B4;ATP2A2;ATP10A;ATP1A2;ATP2B1;SLN;ATP9B;CAMK2G;ATP9A
GO Biological Process	Ventricular Septum Development	10/37	0.0148249	2.54513	10.7187	BMPR2;CITED2;GATA4;MATR3;GATA3;SLIT2;ZFPM1;SOX4;ROBO1;BMPR1A
GO Biological Process	Positive Regulation Of Heart Rate	6/17	0.0150096	3.74581	15.7289	RYR2;EDN3;PDE4D;TPM1;ATP2A2;ADRB1
GO Biological Process	Regulation Of Leukocyte Chemotaxis	6/17	0.0150096	3.74581	15.7289	CAMK1D;EDN3;MTUS1;PTK2B;PTN;SLIT2
GO Biological Process	Regulation Of Intracellular Signal Transduction	51/297	0.0156094	1.42986	5.94807	TRIO;DOCK3;WWC1;DOCK8;FAM13A;SLA;ARHGAP5;ARHGAP6;PREX2;AKAP13;EP300;ITGAV;KMT5A;PLEKHG3;PLEKHG1;VWF;PLEKHG6;DYNLL1;OVOL2;TTI1;KAT6A;SPATA13;ARHGEF3;RHOU;TNIK;SGK1;ARHGEF28;AKAP7;GATA4;AKAP6;STK4;KALRN;GNAI1;STK3;PKHD1;RASD2;FGD4;FGD5;CHN2;GNA12;SRGAP3;MAP2K6;WWTR1;NTRK2;STARD13;ARHGAP28;ARHGAP26;WDR54;MTOR;HIPK2;VEGFA
GO Biological Process	Regulation Of Mononuclear Cell Migration	7/22	0.0161176	3.20528	13.2309	LGALS3;AKIRIN1;CSF1;MAPK1;SLIT2;THBS1;PTK2
Reactome	FCGR3A-mediated Phagocytosis	14/60	0.0166783	2.09245	8.56575	ACTR2;YES1;WIPF1;TARP;BAIAP2;PTK2;HCK;MYO1E;ABL1;ELMO2;MAPK1;DOCK1;WASF2;WASF3
GO Biological Process	Activation Of GTPase Activity	21/102	0.016855	1.78381	7.28348	USP6NL;BCAS3;RALGAPA2;CCDC125;RASGRF1;TBC1D8;AGAP1;TBC1D9;TBC1D2B;CXCL13;RASGRP1;SIPA1L3;TBC1D1;TBC1D2;RALGAPB;TBC1D30;SGSM2;TBC1D14;CCR7;TBC1D22A;TBC1D16
Reactome	Arachidonate Production From DAG	3/5	0.0168768	10.2941	42.0188	ABHD6;DAGLB;MGLL
Reactome	RUNX1 Regulates Expression Of Components Of Tight Junctions	3/5	0.0168768	10.2941	42.0188	TJP1;CLDN5;RUNX1
GO Biological Process	Mitochondrial Protein Catabolic Process	3/5	0.0168768	10.2941	42.0188	BNIP3L;BNIP3;SFI1
GO Biological Process	Nucleotide-Binding Domain, Leucine Rich Repeat Containing Receptor Signaling Pathway	3/5	0.0168768	10.2941	42.0188	ITCH;TNFAIP3;MAP2K6
GO Biological Process	Regulation Of Establishment Of T Cell Polarity	3/5	0.0168768	10.2941	42.0188	RIPOR2;DOCK8;ABL2
GO Biological Process	Regulation Of Nitric Oxide Mediated Signal Transduction	3/5	0.0168768	10.2941	42.0188	NOS1AP;THBS1;VEGFA
GO Biological Process	Retinal Ganglion Cell Axon Guidance	3/5	0.0168768	10.2941	42.0188	PTPRM;SLIT2;EPHB1
GO Biological Process	Cellular Response To Hypoxia	16/72	0.0173652	1.96477	7.96376	BNIP3L;KCND2;BNIP3;RORA;AK4;AQP3;NDRG1;MTOR;AQP1;HIPK2;VEGFA;RPTOR;SLC8A3;FAM162A;PMAIP1;ADAM8
Reactome	Cytochrome C-Mediated Apoptotic Response	5/13	0.0177153	4.29113	17.3075	AVEN;CASP7;APIP;CYCS;MAPK1
Reactome	Signal Regulatory Protein Family Interactions	5/13	0.0177153	4.29113	17.3075	TYROBP;PTK2B;PTPN11;PTK2;SKAP2
GO Biological Process	Chondroitin Sulfate Biosynthetic Process	5/13	0.0177153	4.29113	17.3075	CSGALNACT1;CHST11;CHSY1;CHST12;CHST3
GO Biological Process	Intraciliary Retrograde Transport	5/13	0.0177153	4.29113	17.3075	IFT43;IFT140;IFT122;TTC21A;DYNLL1
GO Biological Process	Regulation Of Vasculogenesis	5/13	0.0177153	4.29113	17.3075	TMEM100;RAP1A;SORD;CD34;RIN2
Reactome	Apoptotic Cleavage Of Cellular Proteins	10/38	0.0178835	2.45409	9.87496	TJP1;CASP7;DBNL;STK24;CTNNB1;SPTAN1;ADD1;PTK2;BIRC2;TJP2
Reactome	FCGR3A-mediated IL10 Synthesis	10/38	0.0178835	2.45409	9.87496	HCK;AHCYL1;YES1;PRKAR2B;PRKAR1A;ITPR1;ADCY2;ITPR3;PRKCA;TARP
Reactome	Intrinsic Pathway For Apoptosis	13/55	0.0185981	2.12769	8.47818	AVEN;PPP1R13B;STAT3;APIP;DYNLL1;DYNLL2;CASP7;YWHAQ;TFDP2;BCL2;MAPK1;PMAIP1;CYCS
GO Biological Process	Potassium Ion Transport	24/122	0.0191297	1.68535	6.66811	KCNJ5;KCNJ6;SLC24A3;KCNJ10;KCNK10;KCND2;KCNC2;ABCC8;KCND3;KCNB1;KCNH8;KCNC4;ATP1A4;ATP1A2;PKD2;AQP1;KCNS2;SLC9A9;KCNMB2;KCNMA1;KCNN2;KCNN3;KCNK1;KCNH1
Reactome	Signaling By High-Kinase Activity BRAF Mutants	9/33	0.0191741	2.57637	10.1875	MAP2K1;RAP1A;VWF;ITGB3;MAPK1;CSK;IQGAP1;KSR2;RNASE3
GO Biological Process	Regulation Of Amyloid-Beta Formation	9/33	0.0191741	2.57637	10.1875	NTRK2;RTN1;TMED10;BIN1;SLC2A13;GSAP;SORL1;ABCG1;PICALM
GO Biological Process	Regulation Of Sprouting Angiogenesis	9/33	0.0191741	2.57637	10.1875	TJP1;BMPER;CEMIP2;ALOX5;CREB3L1;THBS1;JAK1;EPN2;VEGFA
Reactome	Regulation Of Commissural Axon Pathfinding By SLIT And ROBO	4/9	0.0194198	5.49142	21.6442	ROBO3;SLIT3;SLIT2;ROBO1
GO Biological Process	Actin-Mediated Cell Contraction	4/9	0.0194198	5.49142	21.6442	CAMK2D;CCDC88C;EPDR1;PARVA
GO Biological Process	Endothelial Tube Morphogenesis	4/9	0.0194198	5.49142	21.6442	STARD13;CTNNB1;RBPJ;RHOB
GO Biological Process	Mitral Valve Morphogenesis	4/9	0.0194198	5.49142	21.6442	BMPR2;ZFPM1;SOX4;BMPR1A
GO Biological Process	Positive Regulation Of Vasculogenesis	4/9	0.0194198	5.49142	21.6442	TMEM100;RAP1A;CD34;RIN2
GO Biological Process	Cellular Response To Decreased Oxygen Levels	16/73	0.0196888	1.93019	7.58119	BNIP3L;KCND2;BNIP3;RORA;AK4;AQP3;NDRG1;MTOR;AQP1;HIPK2;VEGFA;RPTOR;SLC8A3;FAM162A;PMAIP1;ADAM8
Reactome	MECP2 Regulates Neuronal Receptors And Channels	6/18	0.0201384	3.43346	13.4081	MECP2;PTPN1;SIN3A;PTPN4;GRIN2B;FKBP5
GO Biological Process	Regulation Of cAMP-mediated Signaling	6/18	0.0201384	3.43346	13.4081	RASD2;PDE11A;MGRN1;PDE4D;FFAR4;GNAI1
GO Biological Process	Hepaticobiliary System Development	7/23	0.0206819	3.00478	11.654	CITED2;CEBPG;NF1;COBL;PKD2;UGT1A8;CDK5RAP3
GO Biological Process	Protein Localization To Cell Junction	7/23	0.0206819	3.00478	11.654	TJP1;PCLO;BSN;CGNL1;JAK1;NECTIN1;TJP2
GO Biological Process	Regulation Of Epithelial Cell Migration	12/50	0.0206935	2.1704	8.41666	MACF1;BMPR2;BMPER;EVL;PTN;MCC;DOCK1;RREB1;CLASP1;SASH1;PTK2;PTPRG
Reactome	Elastic Fibre Formation	10/39	0.021382	2.36933	9.11056	FBN2;MFAP4;ITGB5;ITGB3;MFAP3;ITGA8;LOXL4;FBLN1;ITGAV;FBN1
Reactome	RHO GTPase Cycle	71/441	0.0214622	1.32456	5.08824	DOCK4;TRIO;DOCK3;TFRC;WIPF1;DOCK9;DOCK8;CLTC;FAM13A;SNAP23;MSI2;ARHGAP5;ARHGAP6;RND1;PREX2;AKAP13;CAPZB;SH3PXD2A;WDR91;ANKFY1;SPTAN1;PLEKHG3;PLEKHG1;PLEKHG6;TEX2;CKAP4;RHOB;CDC37;CDC42EP3;SPATA13;ARHGEF3;ELMO2;RHOU;DOCK1;CFTR;GARRE1;ARHGEF28;IQGAP1;RASAL2;IQGAP2;IQGAP3;KALRN;RHOBTB2;ARHGAP12;FGD4;FGD5;TRA2B;ABL2;PTK2B;CSK;SRGAP2;WASF2;WASF3;FARP1;GIT2;STARD13;ANKRD26;HOMER2;KIDINS220;ERBIN;ARHGAP…
GO Biological Process	post-Golgi Vesicle-Mediated Transport	13/56	0.0214809	2.07809	7.98108	ARFGEF2;OSBPL5;SORT1;SNAP23;GBF1;VPS13A;SORL1;DNM2;AP4M1;KIF16B;EXOC4;EXOC6;CCDC93
GO Biological Process	Positive Regulation Of Neuron Projection Development	19/92	0.0215721	1.79019	6.86782	ALK;SCARB2;NTRK2;CAMK1D;KIDINS220;COBL;VLDLR;PTN;CBFA2T2;SETX;CUX2;RAP1A;RELN;PTK7;NPTN;EP300;PTK2B;ITGA6;ROR1
Reactome	Ion Channel Transport	32/175	0.0215821	1.54089	5.91067	ATP6V1A;RYR2;CAMK2D;ATP8A2;ATP1A4;NEDD4L;ATP2A2;ATP10A;ATP1A2;BEST3;RYR3;TRPM1;SLN;ATP9B;CAMK2G;ATP6V1C1;ATP9A;ATP8B4;ATP6V0E1;TRPC6;TRPC1;TSC22D3;ATP2B4;RNASE3;ATP2B1;TRPC4AP;MCOLN2;ASPH;SCNN1B;TRPV5;SGK1;ATP6V0D2
GO Biological Process	Cytoskeleton Organization	22/111	0.0222735	1.70066	6.46992	MAST4;MAPKAP1;MAST2;TPM1;MICAL3;MICAL2;TNFAIP3;SIPA1L3;MTOR;STRIP1;FGD4;FGD5;PCLO;CAPZB;BIN1;MICAL1;PACSIN2;RANBP10;RHOU;TNIK;BRWD1;WASF3
GO Biological Process	ATP Metabolic Process	9/34	0.0232121	2.47317	9.30675	PARG;FIGNL1;PRKAG2;CTNS;AK4;ATP1A2;ENPP3;CLPX;SLC25A13
GO Biological Process	Regulation Of Cell Adhesion	27/144	0.0244563	1.58827	5.89385	RIPOR2;LAMA1;FBLN1;PTPRJ;PIK3CG;RND1;PKHD1;EPB41L4B;PLXNA2;TNR;ABL2;PTK2B;CCR7;ITGAV;PLXNC1;RSU1;PRSS2;ZFHX3;DSCAM;TESC;TPM1;PRKCA;PTPN11;PTK2;VEGFA;FRMD5;ADAM8
Reactome	DCC Mediated Attractive Signaling	5/14	0.0247235	3.81412	14.1122	ABLIM1;TRIO;ABLIM3;DOCK1;PTK2
Reactome	Physiological Factors	5/14	0.0247235	3.81412	14.1122	MMP12;WWTR1;KAT2B;GATA4;HIPK2
GO Biological Process	Neuron Cell-Cell Adhesion	5/14	0.0247235	3.81412	14.1122	NRXN3;NRXN2;CNTN4;ASTN2;PHOX2A
GO Biological Process	Positive Regulation Of Protein-Containing Complex Disassembly	5/14	0.0247235	3.81412	14.1122	SETX;SLN;BNIP3;IRGM;IGF1R
GO Biological Process	Positive Regulation Of Transporter Activity	5/14	0.0247235	3.81412	14.1122	TRPC6;KMT2A;STK39;SGK1;PPARGC1A
Reactome	Sensory Processing Of Sound	16/75	0.025038	1.86454	6.87523	RIPOR2;GRXCR2;CTBP2;WHRN;ATP2B4;CACNA1D;ATP2B1;MYO1E;PCLO;CAPZB;EPB41L1;KCNMA1;KCNN2;BSN;SPTAN1;SLC26A5
Reactome	Synthesis Of Very Long-Chain Fatty acyl-CoAs	7/24	0.0260723	2.82786	10.3129	ELOVL5;ELOVL2;ACSL5;ACSBG1;ELOVL7;HACD3;SLC27A3
GO Biological Process	Regulation Of Neuroblast Proliferation	7/24	0.0260723	2.82786	10.3129	NF1;CTNNB1;PTN;DISC1;HAPLN1;HAPLN2;VEGFA
GO Biological Process	Chondroitin Sulfate Proteoglycan Biosynthetic Process	6/19	0.0263372	3.16917	11.5256	CSGALNACT1;CHST11;CHSY1;CHST12;PXYLP1;CHST3
GO Biological Process	Eye Morphogenesis	6/19	0.0263372	3.16917	11.5256	FBN2;STAT3;NF1;IFT122;VEGFA;FBN1
Reactome	G-protein Mediated Events	12/52	0.0277226	2.06164	7.39203	CAMK2D;AHCYL1;PLCB4;PRKAR1A;PRKAR2B;ITPR1;MAPK1;PRKCA;ADCY2;ITPR3;CAMK2G;GNAI1
GO Biological Process	Neurotransmitter Transport	12/52	0.0277226	2.06164	7.39203	SLC38A1;PTPRN2;HRH3;SYT1;SYNJ1;SLC6A16;SLC22A2;SLC1A1;SLC1A2;NRXN2;SLC1A7;SLC6A3
GO Biological Process	Intrinsic Apoptotic Signaling Pathway By P53 Class Mediator	9/35	0.0278216	2.37791	8.51755	HINT1;PPP1R13B;DDIT4;EP300;PMAIP1;ZNF385B;FHIT;PML;HIPK2
GO Biological Process	Negative Regulation Of Epithelial Cell Proliferation	15/70	0.0283441	1.87482	6.68063	SPARC;SORD;PTPRM;PEX2;GATA3;MCC;THBS1;CDC73;ROBO1;CDK6;ALOX5;ATOH8;KLF9;NF1;CNMD
GO Biological Process	Protein K48-linked Ubiquitination	15/70	0.0283441	1.87482	6.68063	PRKN;UBE3C;TNFAIP3;UBE2D1;UBE2E2;NEDD4L;BFAR;KLHL3;RBX1;ITCH;IFI27;UBE2R2;UBR5;ARIH2;FBXO7
Reactome	STAT3 Nuclear Events Downstream Of ALK Signaling	4/10	0.0291553	4.57592	16.1764	SIN3A;STAT3;EP300;PRDM1
GO Biological Process	N-acetylneuraminate Metabolic Process	4/10	0.0291553	4.57592	16.1764	ST6GAL1;HOGA1;NPL;ST3GAL1
GO Biological Process	Angiogenesis Involved In Wound Healing	4/10	0.0291553	4.57592	16.1764	ITGB3;PRCP;CD34;VEGFA
GO Biological Process	Atrial Septum Morphogenesis	4/10	0.0291553	4.57592	16.1764	BMPR2;GATA4;ZFPM1;SOX4
GO Biological Process	Negative Regulation Of Exocytosis	4/10	0.0291553	4.57592	16.1764	PRKN;WDR41;STXBP6;ATP9A
GO Biological Process	Negative Regulation Of Sodium Ion Transmembrane Transporter Activity	4/10	0.0291553	4.57592	16.1764	CAMK2D;HECW2;STK39;NEDD4L
GO Biological Process	Negative Regulation Of Sprouting Angiogenesis	4/10	0.0291553	4.57592	16.1764	ALOX5;CREB3L1;THBS1;EPN2
GO Biological Process	Sarcoplasmic Reticulum Calcium Ion Transport	4/10	0.0291553	4.57592	16.1764	RYR2;SLN;ATP2A2;RYR3
GO Biological Process	Synaptic Vesicle Transport	4/10	0.0291553	4.57592	16.1764	SYNJ1;KIF5B;RAB27A;DNM2
GO Biological Process	Negative Regulation Of Macromolecule Metabolic Process	33/186	0.0296145	1.48491	5.22614	PRKN;APP;SLC24A3;CELF1;CITED2;GATA5;PARK7;ROBO1;MECP2;PDCD10;CREB3L1;ATOH8;DIP2A;ZNF148;CD34;KDM4A;NDFIP2;SMAD3;SLC2A10;ZNF281;SETDB2;STAT3;SORD;ATP2B4;FOXP1;OVOL2;VEGFA;CLDN5;PRKAR1A;ZNF410;BMPR1A;PICALM;RBMS3
GO Biological Process	Positive Regulation Of Actin Filament Polymerization	10/41	0.0298245	2.21622	7.78429	HCK;FCHSD2;CTTN;CRACD;BIN1;CDC42EP3;PTK2B;CCR7;EVL;BAIAP2
GO Biological Process	Positive Regulation Of Ossification	10/41	0.0298245	2.21622	7.78429	FBN2;KL;BMPR2;ADGRV1;ALOX5;ZBTB16;PTPN11;PTN;ATP2B1;BMPR1A
GO Biological Process	Regulation Of Vasculature Development	8/30	0.0302347	2.4976	8.73852	BMPER;PDCD10;KRT1;NF1;CTNNB1;CXCL13;ETS1;PIK3CG
Reactome	Platelet Activation, Signaling And Aggregation	43/254	0.0305663	1.40391	4.89662	APP;SERPINA3;ORM1;SPARC;SERPINA1;DGKD;TEX264;ITGB3;ITPR1;ABHD6;ITPR3;ORM2;RASGRP1;THBS1;GNAI1;PIK3CG;CLEC3B;RAP1A;TTR;GNA12;MAPK1;CSK;CAP1;ABCC4;PTPN1;PRKCH;TRPC6;VWF;PRKCA;PTPN11;RNASE3;PTK2;ADRA2A;F5;RHOB;VEGFA;SELENOP;CALU;CD9;NHLRC2;DAGLB;MGLL;DGKI
Reactome	Activated NTRK2 Signals Thru FYN	3/6	0.0305798	6.86237	23.9319	NTRK2;DOCK3;GRIN2B
Reactome	Negative Feedback Regulation Of MAPK Pathway	3/6	0.0305798	6.86237	23.9319	MAP2K1;MAPK1;RNASE3
GO Biological Process	Fatty Acid Elongation, Monounsaturated Fatty Acid	3/6	0.0305798	6.86237	23.9319	ELOVL5;ELOVL2;ELOVL7
GO Biological Process	Fatty Acid Elongation, Polyunsaturated Fatty Acid	3/6	0.0305798	6.86237	23.9319	ELOVL5;ELOVL2;ELOVL7
GO Biological Process	Fatty Acid Elongation, Saturated Fatty Acid	3/6	0.0305798	6.86237	23.9319	ELOVL5;ELOVL2;ELOVL7
GO Biological Process	Fatty Acid Elongation, Unsaturated Fatty Acid	3/6	0.0305798	6.86237	23.9319	ELOVL5;ELOVL2;ELOVL7
GO Biological Process	Maintenance Of Lens Transparency	3/6	0.0305798	6.86237	23.9319	STK39;VPS13B;APBB2
GO Biological Process	Monoacylglycerol Catabolic Process	3/6	0.0305798	6.86237	23.9319	FAAH;ABHD6;MGLL
GO Biological Process	Negative Regulation Of Low-Density Lipoprotein Receptor Activity	3/6	0.0305798	6.86237	23.9319	APP;ITGB3;ITGAV
GO Biological Process	Norepinephrine Transport	3/6	0.0305798	6.86237	23.9319	SLC22A2;SLC29A3;SLC6A3
GO Biological Process	Positive Regulation Of Lipopolysaccharide-Mediated Signaling Pathway	3/6	0.0305798	6.86237	23.9319	LY86;PRKCA;SASH1
GO Biological Process	Regulation Of Adiponectin Secretion	3/6	0.0305798	6.86237	23.9319	RAB11FIP1;RAB11FIP3;RAB11FIP5
GO Biological Process	Regulation Of Blood-Brain Barrier Permeability	3/6	0.0305798	6.86237	23.9319	TJP1;TJP2;VEGFA
GO Biological Process	Regulation Of Glial Cell Differentiation	3/6	0.0305798	6.86237	23.9319	SLC45A3;OPALIN;NF1
GO Biological Process	Regulation Of Transforming Growth Factor Beta1 Production	3/6	0.0305798	6.86237	23.9319	TYROBP;THBS1;TSKU
GO Biological Process	White Fat Cell Differentiation	3/6	0.0305798	6.86237	23.9319	CTBP2;CTBP1;FFAR4
GO Biological Process	Xenobiotic Glucuronidation	3/6	0.0305798	6.86237	23.9319	UGT2B28;UGT2B4;UGT1A8
GO Biological Process	Vascular Transport	17/83	0.0308286	1.77095	6.16168	ABCC4;ABCC1;SLC38A1;ABCC2;SLC24A3;TFRC;AVPR1B;SLC2A10;SLC2A13;SLC22A2;SLC1A1;ATP1A4;SLC1A2;ATP2B4;SLC16A12;ATP1A2;ABCG2
Reactome	PLC Beta Mediated Events	11/47	0.0310997	2.09947	7.28635	CAMK2D;AHCYL1;PLCB4;PRKAR2B;PRKAR1A;ITPR1;MAPK1;ADCY2;ITPR3;PRKCA;CAMK2G
Reactome	Neuronal System	62/386	0.0312035	1.31963	4.57546	PTPRS;KCNC2;KCNC4;RASGRF1;PRKAG2;SLC6A3;PANX1;RIMS1;GABRR1;RPS6KA2;NPTN;DLGAP1;KCNH1;UNC13B;SLC38A1;DBNL;KCND2;KCNK10;KCND3;ABCC8;KCNH8;PRKCA;GABRG3;CACNB1;LRTOMT;PRKAR1A;KCNMA1;SHANK2;CAMK2D;CHRNA2;SLC22A2;SLC1A1;SLC1A2;NRXN3;NRXN2;ADCY2;CACNA1E;SLC1A7;GNAI1;EPB41L1;PRKAR2B;TSPAN7;MAPK1;KCNN2;KCNN3;CAMK2G;CACNG4;KCNJ5;GABBR2;KCNJ6;KCNJ10;SYT1;HOMER2;KCNB1;KCNJ9;GRIN2B;LRFN2;PPFIBP1;PPFIBP2;KCNS2…
GO Biological Process	Actin Polymerization Or Depolymerization	12/53	0.031822	2.01124	6.93395	WASHC5;SVIL;INF2;WIPF1;MICAL1;MICAL3;COBL;MICAL2;EVL;FHDC1;ARHGAP6;WASF3
Reactome	RHOQ GTPase Cycle	13/59	0.0321244	1.94222	6.67763	PLEKHG3;GIT2;TFRC;SNAP23;IQGAP1;ARHGAP5;ARHGAP26;IQGAP3;MPP7;VANGL1;CDC42EP3;SRGAP2;CFTR
Reactome	NOTCH3 Intracellular Domain Regulates Transcription	7/25	0.0323459	2.67061	9.16356	PTCRA;KAT2B;MAML2;WWC1;EP300;RBPJ;PBX1
Reactome	cGMP Effects	5/15	0.0332875	3.43251	11.6794	PDE11A;PDE10A;KCNMA1;ITPR1;PRKG1
GO Biological Process	Negative Regulation Of Cation Transmembrane Transport	5/15	0.0332875	3.43251	11.6794	CAMK2D;BIN1;STK39;PPIF;NEDD4L
GO Biological Process	Negative Regulation Of Cell-Substrate Junction Organization	5/15	0.0332875	3.43251	11.6794	BCAS3;DYNLL1;ARHGAP6;THBS1;PHLDB2
GO Biological Process	Negative Regulation Of Focal Adhesion Assembly	5/15	0.0332875	3.43251	11.6794	BCAS3;DYNLL1;ARHGAP6;THBS1;PHLDB2
GO Biological Process	Regulation Of Wnt Signaling Pathway	21/109	0.0333405	1.64125	5.58187	PRKN;APP;MACF1;AMER2;KANK1;WWOX;TLE1;CTNND2;TNFAIP3;CMAHP;APCDD1;TSKU;CDC73;SFRP4;GRB10;FAM53B;SOST;NOTUM;DISC1;SOX7;TRABD2B
Reactome	Syndecan Interactions	6/20	0.0336803	2.94263	9.978	ITGB5;ITGB3;PRKCA;ITGA6;ITGAV;THBS1
GO Biological Process	Endoplasmic Reticulum Calcium Ion Homeostasis	6/20	0.0336803	2.94263	9.978	CAMK2D;BCL2;ATP2A2;THADA;PML;TMCO1
GO Biological Process	Long-Term Synaptic Potentiation	6/20	0.0336803	2.94263	9.978	SLC8A3;PLK2;NPTN;PTK2B;GRIN2B;SHANK2
GO Biological Process	Pulmonary Valve Development	6/20	0.0336803	2.94263	9.978	BMPR2;NFATC1;SLIT2;RBPJ;TNFRSF1B;ROBO1
GO Biological Process	Regulation Of Macrophage Chemotaxis	6/20	0.0336803	2.94263	9.978	CSF1;MTUS1;MAPK1;PTK2B;THBS1;PTK2
GO Biological Process	Regulation Of Focal Adhesion Assembly	12/54	0.0363379	1.96324	6.50794	BCAS3;MACF1;LIMCH1;PTPRA;PTPRJ;DYNLL1;ARHGAP6;PHLDB2;THBS1;CLASP1;PTK2;VEGFA
Reactome	Downregulation Of SMAD2/3:SMAD4 Transcriptional Activity	8/31	0.036348	2.38887	7.91819	NCOR2;WWTR1;PPM1A;SMAD3;NEDD4L;UBE2D1;MAPK1;TRIM33
Reactome	Regulation Of MECP2 Expression And Activity	8/31	0.036348	2.38887	7.91819	MECP2;NCOR2;CAMK2D;SIN3A;PRKCA;TBL1X;CAMK2G;HIPK2
GO Biological Process	acyl-CoA Metabolic Process	8/31	0.036348	2.38887	7.91819	ACSM3;HMGCS1;GPAT4;ACOT12;OGDH;ACSM5;BAAT;ACSM2B
GO Biological Process	Cellular Response To cAMP	8/31	0.036348	2.38887	7.91819	RAP1A;WT1;INPP5K;AKAP6;PKD2;SLC26A3;CFTR;AQP1
Reactome	Transcriptional Regulation By MECP2	13/60	0.0363967	1.90079	6.29784	PTPN1;CAMK2D;PRKCA;GRIN2B;HIPK2;MECP2;NCOR2;SIN3A;TBL1X;SGK1;PTPN4;CAMK2G;FKBP5
Reactome	Signaling By TGF-beta Receptor Complex	18/91	0.036806	1.6953	5.59805	WWTR1;SMAD3;ITGB5;ZFYVE9;ITGB3;UBE2D1;NEDD4L;NCOR2;PPM1A;TFDP2;PARD3;ITGA8;EP300;PMEPA1;MAPK1;ITGAV;SRFBP1;TRIM33
GO Biological Process	Transport Across Blood-Brain Barrier	17/85	0.0378882	1.71866	5.62539	ABCC4;ABCC1;SLC38A1;ABCC2;SLC24A3;TFRC;AVPR1B;SLC2A10;SLC2A13;SLC22A2;SLC1A1;ATP1A4;SLC1A2;ATP2B4;SLC16A12;ATP1A2;ABCG2
GO Biological Process	Nervous System Development	68/433	0.0383975	1.28479	4.1881	CNTFR;CHRM3;APP;MYT1L;CHD7;ATN1;CXCL1;MSI2;VLDLR;PKD2;ROBO1;IRF2BPL;NAGLU;DPYSL5;BOC;ADORA1;ADNP2;EP300;NRCAM;JARID2;EPHB1;SOX4;KIRREL3;ADGRV1;DBNL;RBFOX3;DSCAM;SOX14;VPS13B;NAV1;NAV2;DNM3;BTD;ALDH1A2;EVL;RAPGEF5;DAGLB;SHANK2;HDAC4;PRKN;IGSF8;NRXN2;PTN;TRAK1;KALRN;ATXN1;RELN;SPOCK1;IGF2BP3;IGF2BP2;PCDH1;NHEJ1;FARP1;RYK;ZBTB16;STAT3;CABLES1;INHBA;MERTK;ARHGAP26;VEGFA;AHI1;SDK1;APC;NF1;APBA1;CNTN4;…
Reactome	MAP2K And MAPK Activation	9/37	0.0388917	2.20781	7.1687	MAP2K1;RAP1A;VWF;ITGB3;MAPK1;CSK;IQGAP1;KSR2;RNASE3
GO Biological Process	Negative Regulation Of Endothelial Cell Proliferation	9/37	0.0388917	2.20781	7.1687	SPARC;PDCD10;ALOX5;ATOH8;SORD;NF1;PTPRM;THBS1;CNMD
GO Biological Process	Regulation Of Ossification	9/37	0.0388917	2.20781	7.1687	BMPR2;ANKH;CHSY1;ZBTB16;PTPN11;PTN;SOST;NOTUM;RBPJ
Reactome	Interleukin-20 Family Signaling	7/26	0.0395515	2.5299	8.17197	STAT3;IL20RA;IL20RB;IL19;PTPN11;IL22RA2;JAK1
Reactome	Platelet Calcium Homeostasis	7/26	0.0395515	2.5299	8.17197	SLC8A3;TRPC6;ITPR1;ATP2B4;ATP2A2;ITPR3;ATP2B1
GO Biological Process	Ephrin Receptor Signaling Pathway	10/43	0.0403834	2.08166	6.68075	EPHB6;YES1;EFNA2;ARHGEF28;PTPN11;KALRN;EPHB1;EPHB4;PTK2;ANKS1B
GO Biological Process	Learning	10/43	0.0403834	2.08166	6.68075	SLC8A3;CNTNAP2;NTRK2;CLDN5;YTHDF1;ATXN1;SYNJ1;NRXN3;PTN;SHANK2
Reactome	Sensory Processing Of Sound By Inner Hair Cells Of Cochlea	14/67	0.0405329	1.81536	5.81939	RIPOR2;GRXCR2;CTBP2;WHRN;ATP2B4;CACNA1D;ATP2B1;MYO1E;PCLO;CAPZB;EPB41L1;KCNMA1;BSN;SPTAN1
Reactome	Cell-cell Junction Organization	13/61	0.0410587	1.86108	5.94198	PATJ;CLDN10;CLDN5;AFDN;SDK1;CLDN14;PARD3;CLDN12;CDH12;CTNNB1;CDH18;SDK2;NECTIN1
Reactome	CLEC7A (Dectin-1) Induces NFAT Activation	4/11	0.0412947	3.922	12.4995	AHCYL1;ITPR1;ITPR3;NFATC1
Reactome	Formation Of Apoptosome	4/11	0.0412947	3.922	12.4995	AVEN;APIP;CYCS;MAPK1
Reactome	RHO GTPases Activate IQGAPs	4/11	0.0412947	3.922	12.4995	CTNNB1;IQGAP1;IQGAP2;IQGAP3
Reactome	Reduction Of Cytosolic Ca++ Levels	4/11	0.0412947	3.922	12.4995	SLC8A3;ATP2B4;ATP2A2;ATP2B1
Reactome	Regulation Of Gene Expression By Hypoxia-inducible Factor	4/11	0.0412947	3.922	12.4995	CITED2;EP300;HIF3A;VEGFA
GO Biological Process	AMP Metabolic Process	4/11	0.0412947	3.922	12.4995	SORD;AK4;AMPD2;AK9
GO Biological Process	Nucleotide-Binding Oligomerization Domain Containing Signaling Pathway	4/11	0.0412947	3.922	12.4995	ITCH;TNFAIP3;IRGM;MAP2K6
GO Biological Process	Podocyte Differentiation	4/11	0.0412947	3.922	12.4995	MYO1E;WT1;IQGAP1;KLF15
GO Biological Process	Positive Regulation Of Circadian Rhythm	4/11	0.0412947	3.922	12.4995	FBXW11;THRAP3;RORA;CLOCK
GO Biological Process	Regulation Of Mitochondrial Fusion	4/11	0.0412947	3.922	12.4995	PRKN;TFRC;BNIP3;ZDHHC6
GO Biological Process	Regulation Of Muscle System Process	4/11	0.0412947	3.922	12.4995	SLN;TPM1;ATP1A2;PPP1R12B
Reactome	Integration Of Energy Metabolism	20/105	0.0413099	1.6179	5.1557	CHRM3;AHCYL1;KCNC2;ABCC8;KCNB1;ITPR1;PRKAG2;SLC2A2;PRKCA;CACNA1D;ITPR3;ADCY2;CACNA1C;IQGAP1;CACNA1E;ADRA2A;GNAI1;RAP1A;PRKAR1A;PRKAR2B
GO Biological Process	Metal Ion Transport	30/171	0.0417942	1.46408	4.64844	RYR2;SLC41A2;KCNC4;ITPR1;ATP1A4;SLC41A1;CACNA1D;ATP1A2;PKD2;RYR3;AQP1;PANX1;SLN;KCNMB2;KCNN2;KCNH1;KCNJ5;SLC12A3;NDFIP2;KCNJ6;KCNJ10;KCND3;TRPC1;ATP2B2;KCNS2;SCNN1B;TRPV5;KCNMA1;SGK1;KCNK1
Reactome	Cell Junction Organization	17/86	0.0418275	1.69366	5.37601	PATJ;PARVA;CLDN10;CLDN5;AFDN;SDK1;CLDN14;PARD3;CLDN12;PXDN;CDH12;CTNNB1;ITGA6;RSU1;CDH18;SDK2;NECTIN1
Reactome	Interleukin-37 Signaling	6/21	0.0422266	2.7463	8.69123	SMAD3;STAT3;PTPN9;PTPN11;PTPN12;PTPN4
GO Biological Process	Regulation Of Dendritic Spine Development	6/21	0.0422266	2.7463	8.69123	SRGAP2C;PTPRS;DLG5;FOXO6;CPEB3;TANC2
GO Biological Process	Monoatomic Cation Transmembrane Transport	46/281	0.0432397	1.34821	4.23473	ATP6V1A;SLC24A3;KCNC2;SLC41A2;KCNC4;ATP1A4;SLC41A1;ATP2A2;CACNA1D;ATP1A2;CACNA1C;ATP1A1;PKD2;RYR3;SLC6A3;TRPM1;KCNN2;ITGAV;KCNN3;ATP6V1C1;KCNH1;SLC12A3;ATP6V0E1;SLC36A2;TRPC6;KCNK10;KCND2;SLC6A16;KCNB1;ABCC8;KCNH8;TRPC1;ATP2B4;GRIN2B;TRPC4AP;MCOLN2;TMCO1;SLC8A3;CACNB1;KCNS2;SCNN1B;SLC9A9;TRPV5;NOX5;KCNK1;SLC24A5
GO Biological Process	Regulation Of Transmembrane Transport	8/32	0.0432408	2.2892	7.19032	KCNJ5;KCNJ6;KCNJ10;KCNJ9;FFAR4;BCL2;NEDD4L;TRIB3
Reactome	Rap1 Signaling	5/16	0.0434808	3.12028	9.78344	RAP1A;PRKCA;RNASE3;RASGRP1;PRKG1
Reactome	Regulation Of Gene Expression In Late Stage (Branching Morphogenesis) Pancreatic Bud Precursor Cells	5/16	0.0434808	3.12028	9.78344	KAT2B;MAML2;EP300;HNF1B;RBPJ
GO Biological Process	Regulation Of Golgi Organization	5/16	0.0434808	3.12028	9.78344	USP6NL;MAP2K1;PDCD10;PDE4DIP;MAPK1
GO Biological Process	Regulation Of Interleukin-1 Production	5/16	0.0434808	3.12028	9.78344	ORM1;TMED10;CCR7;ORM2;FOXP1
Reactome	RHOG GTPase Cycle	15/74	0.0442532	1.74732	5.44783	PLEKHG3;DOCK4;DOCK3;TRIO;TFRC;GARRE1;ERBIN;ARHGAP5;IQGAP2;KALRN;MPP7;VANGL1;VAPB;ELMO2;DOCK1
Reactome	Signaling By TGFB Family Members	22/119	0.0450345	1.55968	4.83552	WWTR1;SMAD3;BMPR2;ITGB5;ZFYVE9;ITGB3;UBE2D1;NEDD4L;INHBA;CHRDL1;NCOR2;PPM1A;TFDP2;PARD3;ITGA8;EP300;PMEPA1;MAPK1;SRFBP1;ITGAV;TRIM33;BMPR1A
GO Biological Process	Response To cAMP	9/38	0.0454115	2.13156	6.59075	DUOX1;RAP1A;WT1;INPP5K;AKAP6;PKD2;SLC26A3;CFTR;AQP1
Reactome	Fcgamma Receptor (FCGR) Dependent Phagocytosis	17/87	0.0460526	1.66937	5.13826	ACTR2;AHCYL1;YES1;WIPF1;ITPR1;ITPR3;TARP;BAIAP2;PTK2;HCK;MYO1E;ABL1;ELMO2;MAPK1;DOCK1;WASF2;WASF3
GO Biological Process	Cellular Response To Ketone	10/44	0.0465183	2.02032	6.19815	PTGER4;PTGFR;SCNN1B;KLF9;AKR1B1;ADCY2;TRERF1;GNAI1;CFTR;AQP1
Reactome	Integrin Signaling	7/27	0.047728	2.40327	7.31131	PTPN1;RAP1A;VWF;ITGB3;CSK;RASGRP1;PTK2
GO Biological Process	Ventricular Septum Morphogenesis	7/27	0.047728	2.40327	7.31131	BMPR2;CITED2;SLIT2;ZFPM1;SOX4;ROBO1;BMPR1A
GO Biological Process	Negative Regulation Of Cell Motility	24/133	0.0480936	1.51431	4.59533	KANK1;LIMCH1;CITED2;CCDC125;TPM1;ARID4B;FBLN1;PTPRJ;ADARB1;LDLRAD4;GATA3;FOXO3;DYNLL1;GTPBP4;ROBO1;RHOB;CLDN5;FRMD5;STK24;SIN3A;DLG5;NF1;SRGAP3;SLIT2
Reactome	Inactivation Of CDC42 And RAC1	3/7	0.0485201	5.14648	15.5721	SLIT2;SRGAP2;ROBO1
Reactome	Insulin-like Growth Factor-2 mRNA Binding Proteins (IGF2BPs/IMPs/VICKZs) Bind RNA	3/7	0.0485201	5.14648	15.5721	IGF2BP3;IGF2BP2;CD44
Reactome	Loss Of MECP2 Binding Ability To NCoR/SMRT Complex	3/7	0.0485201	5.14648	15.5721	MECP2;NCOR2;TBL1X
GO Biological Process	Catecholamine Transport	3/7	0.0485201	5.14648	15.5721	SLC22A2;SLC29A3;SLC6A3
GO Biological Process	Dermatan Sulfate Proteoglycan Biosynthetic Process	3/7	0.0485201	5.14648	15.5721	CSGALNACT1;CHST12;DSE
GO Biological Process	Mitochondrial Outer Membrane Permeabilization	3/7	0.0485201	5.14648	15.5721	BNIP3L;BNIP3;VDAC2
GO Biological Process	Mitral Valve Development	3/7	0.0485201	5.14648	15.5721	BMPR2;SOX4;BMPR1A
GO Biological Process	Negative Regulation Of cAMP-dependent Protein Kinase Activity	3/7	0.0485201	5.14648	15.5721	PKIB;PRKAR1A;PRKAR2B
GO Biological Process	Negative Regulation Of Mitochondrial Fusion	3/7	0.0485201	5.14648	15.5721	PRKN;TFRC;BNIP3
GO Biological Process	Phosphatidylserine Acyl-Chain Remodeling	3/7	0.0485201	5.14648	15.5721	OSBPL5;MBOAT2;PLA1A
GO Biological Process	Positive Regulation Of Arp2/3 Complex-Mediated Actin Nucleation	3/7	0.0485201	5.14648	15.5721	FCHSD2;WASF2;WASF3
GO Biological Process	Positive Regulation Of Oligodendrocyte Differentiation	3/7	0.0485201	5.14648	15.5721	TENM4;PTN;TNFRSF1B
GO Biological Process	Positive Regulation Of Vascular Endothelial Growth Factor Signaling Pathway	3/7	0.0485201	5.14648	15.5721	SMOC2;ROBO1;VEGFA
GO Biological Process	Purine-Containing Compound Metabolic Process	3/7	0.0485201	5.14648	15.5721	TTR;MACROD2;FHIT
GO Biological Process	Regulation Of Chemokine-Mediated Signaling Pathway	3/7	0.0485201	5.14648	15.5721	PADI2;SLIT2;ROBO1
GO Biological Process	Regulation Of Myeloid Leukocyte Differentiation	3/7	0.0485201	5.14648	15.5721	PRXL2A;MTOR;FOXP1
GO Biological Process	Regulation Of Oxidative Stress-Induced Cell Death	3/7	0.0485201	5.14648	15.5721	PRKN;GATA4;PARK7
GO Biological Process	Regulation Of Wound Healing, Spreading Of Epidermal Cells	3/7	0.0485201	5.14648	15.5721	PHLDB2;RREB1;MTOR
Reactome	Signaling By Receptor Tyrosine Kinases	76/496	0.0485325	1.24791	3.77558	ALK;NRP1;AHCYL1;SPARC;PTPRS;DOCK3;ITGB3;CLTC;PTPRJ;PRDM1;SHB;PCSK6;PCSK5;IGF1R;SPRED2;SIN3A;RPS6KA2;GRB10;EP300;ITGAV;TNS3;PDGFRA;MAP2K1;ATP6V0E1;KCNH8;PRKCA;GABRG3;F3;GTF2F2;DNM2;BTC;DNM3;CDC37;PXDN;MAPKAPK2;ADAM12;ELMO2;TRIB3;SGK1;ATP6V0D2;DOCK1;ATP6V1A;CUL5;LAMA1;MAPKAP1;ITPR1;ITPR3;PTN;STK4;THBS1;RAP1A;LRIG1;MAPK1;PTK2B;CSK;WASF2;WASF3;ATP6V1C1;WWOX;KL;NTRK2;PTPN1;YES1;KIDINS220;STAT3;ERBIN;P…
GO Biological Process	Negative Regulation Of Wnt Signaling Pathway	25/140	0.0494058	1.49518	4.49703	PRKN;AMER2;JADE1;APCDD1;STK4;TSKU;STK3;GRB10;SOST;IGFBP1;WWTR1;TCF7L2;WWOX;TLE1;SOX13;MCC;BICC1;RBX1;UBAC2;SFRP4;APC;CCDC88C;NOTUM;TRABD2B;RBMS3
GO Biological Process	Inorganic Cation Transmembrane Transport	46/284	0.0503166	1.33098	3.97887	ATP6V1A;SLC24A3;KCNC2;SLC41A2;KCNC4;ATP1A4;SLC41A1;ATP2A2;CACNA1D;ATP1A2;CACNA1C;ATP1A1;PKD2;RYR3;SLC6A3;AQP1;TRPM1;KCNN2;ITGAV;KCNN3;ATP6V1C1;KCNH1;SLC12A3;ATP6V0E1;SLC36A2;TRPC6;KCNK10;KCND2;SLC6A16;KCNB1;ABCC8;KCNH8;TRPC1;ATP2B4;TRPC4AP;MCOLN2;TMCO1;SLC8A3;CACNB1;KCNS2;SCNN1B;SLC9A9;TRPV5;NOX5;KCNK1;SLC24A5
GO Biological Process	Cellular Response To Calcium Ion	14/69	0.0504162	1.74915	5.22547	CAMK2D;ADGRV1;CPNE5;SYT1;CPNE4;IQGAP1;PKD2;RYR3;ADD1;SYT6;ITPKB;ALOX5AP;PPIF;KCNH1
GO Biological Process	Positive Regulation Of Cellular Biosynthetic Process	30/174	0.05089	1.43333	4.26858	PIWIL2;SCARB1;NNMT;SLC45A3;ASIP;NMD3;PARK7;PKD2;THBS1;RBM3;PPARGC1A;SOX4;TCF7L2;YTHDF1;SMAD3;AVPR1B;ELOVL5;SAMD4A;APOA4;LARP4B;MTOR;KAT2B;SMOC2;DDAH1;NOS1AP;PXYLP1;CTNNB1;CPEB3;ZCCHC4;CD244
GO Biological Process	Epithelial Tube Morphogenesis	8/33	0.0509422	2.19751	6.54213	PKHD1;RYR2;CTNNB1;GATA3;SLIT2;PKD2;GLI2;RHOB
GO Biological Process	Signal Transduction By P53 Class Mediator	8/33	0.0509422	2.19751	6.54213	HINT1;PPP1R13B;USP10;PMAIP1;ZNF385B;FHIT;NDRG1;BATF
GO Biological Process	Inositol Phosphate Metabolic Process	6/22	0.0520174	2.57451	7.6107	ITPKB;NUDT9;INPP4B;INPP5A;PPIP5K1;SYNJ1
GO Biological Process	Negative Regulation Of Protein Localization To Nucleus	6/22	0.0520174	2.57451	7.6107	TRIM40;POLR1A;SIN3A;SUFU;OTUD7B;MTOR
GO Biological Process	Positive Regulation Of Excitatory Postsynaptic Potential	6/22	0.0520174	2.57451	7.6107	RIMS1;CUX2;RELN;NETO1;PTK2B;GRIN2B
GO Biological Process	Regulation Of Release Of Sequestered Calcium Ion Into Cytosol By Sarcoplasmic Reticulum	6/22	0.0520174	2.57451	7.6107	RYR2;CAMK2D;PDE4D;ATP1A2;CACNA1C;CASQ1
Reactome	DAG And IP3 Signaling	9/39	0.0526204	2.06039	6.06712	CAMK2D;AHCYL1;PRKAR2B;PRKAR1A;ITPR1;ADCY2;ITPR3;PRKCA;CAMK2G
Reactome	RHOU GTPase Cycle	9/39	0.0526204	2.06039	6.06712	VANGL1;GIT2;DLG5;CLTC;PTK2B;RHOU;IQGAP1;SRGAP2;SPTAN1
GO Biological Process	Filopodium Assembly	5/17	0.0553439	2.86009	8.27765	DNM3;FGD4;FGD5;SPATA13;SRGAP3
GO Biological Process	Mesenchyme Development	5/17	0.0553439	2.86009	8.27765	BMPR2;GATA4;PKD2;MEOX1;SOX4
GO Biological Process	Polyol Metabolic Process	5/17	0.0553439	2.86009	8.27765	INPP4B;INPP5A;PPIP5K1;SYNJ1;IMPA2
GO Biological Process	Positive Regulation Of Fatty Acid Metabolic Process	5/17	0.0553439	2.86009	8.27765	KAT2B;SLC45A3;ELOVL5;APOA4;PPARGC1A
GO Biological Process	Positive Regulation Of Small GTPase Mediated Signal Transduction	5/17	0.0553439	2.86009	8.27765	RELN;RASGEF1A;RASGRF1;ITGAV;RASGRP1
GO Biological Process	Regulation Of Establishment Of Cell Polarity	5/17	0.0553439	2.86009	8.27765	PLEKHG3;BCAS3;KANK1;RIPOR2;PTK2B
GO Biological Process	Transepithelial Transport	5/17	0.0553439	2.86009	8.27765	ABCC1;ABCC2;SLC1A1;SLC1A2;ABCG2
Reactome	Potassium Channels	19/102	0.0556134	1.5736	4.54666	GABBR2;KCNJ5;KCNJ6;KCNJ10;KCNK10;KCND2;KCNC2;ABCC8;KCND3;KCNB1;KCNJ9;KCNH8;KCNC4;KCNS2;KCNMA1;KCNN2;KCNN3;KCNK1;KCNH1
Reactome	Activation Of TFAP2 (AP-2) Family Of Transcription Factors	4/12	0.0558637	3.43155	9.89948	WWOX;TFAP2C;CITED2;EP300
Reactome	Caspase-mediated Cleavage Of Cytoskeletal Proteins	4/12	0.0558637	3.43155	9.89948	CASP7;DBNL;SPTAN1;ADD1
Reactome	PECAM1 Interactions	4/12	0.0558637	3.43155	9.89948	YES1;ITGB3;ITGAV;PTPN11
GO Biological Process	Calcium Ion Import	4/12	0.0558637	3.43155	9.89948	CASR;CACNA1D;MICU1;SLC24A5
GO Biological Process	Cardiac Right Ventricle Morphogenesis	4/12	0.0558637	3.43155	9.89948	GATA4;GATA3;SOX4;BMPR1A
GO Biological Process	Detection Of Calcium Ion	4/12	0.0558637	3.43155	9.89948	RYR2;CASR;SYT1;KCNMB2
GO Biological Process	Eye Photoreceptor Cell Differentiation	4/12	0.0558637	3.43155	9.89948	DSCAM;STAT3;SDK2;VEGFA
GO Biological Process	Fatty Acid Elongation	4/12	0.0558637	3.43155	9.89948	ELOVL5;ELOVL2;ELOVL7;HACD3
GO Biological Process	Negative Regulation Of Potassium Ion Transport	4/12	0.0558637	3.43155	9.89948	BIN1;STK39;NEDD4L;PTK2B
GO Biological Process	Nuclear Body Organization	4/12	0.0558637	3.43155	9.89948	SRPK2;ETS1;PML;HIPK2
GO Biological Process	Nucleotide Metabolic Process	4/12	0.0558637	3.43155	9.89948	PNP;ENPP3;PARK7;FHIT
GO Biological Process	Very Long-Chain Fatty Acid Biosynthetic Process	4/12	0.0558637	3.43155	9.89948	ELOVL5;ELOVL2;ELOVL7;HACD3
GO Biological Process	Sensory Organ Development	14/70	0.0559342	1.71781	4.95345	CHD7;BHLHA15;GATA3;CHRDL1;SIPA1L3;PBX1;HIPK2;AHI1;SMCHD1;MEIS1;SMOC1;CPAMD8;RAB18;ATF6
Reactome	Molecules Associated With Elastic Fibres	7/28	0.0569043	2.2887	6.56028	MFAP4;ITGB5;ITGB3;MFAP3;ITGA8;FBLN1;ITGAV
Reactome	Notch-HLH Transcription Pathway	7/28	0.0569043	2.2887	6.56028	HDAC4;NCOR2;KAT2B;MAML2;TBL1X;RBPJ;HDAC7
GO Biological Process	Protein Localization To Golgi Apparatus	7/28	0.0569043	2.2887	6.56028	TMED10;GBF1;VPS13D;VPS13A;RAB6B;SORL1;BICD2
GO Biological Process	Calcium Ion Transmembrane Import Into Cytosol	16/83	0.0575675	1.64115	4.68516	RYR2;GP1BB;ITPR1;ATP2B4;CACNA1D;CACNA1C;PKD2;CACNA1E;GRIN2B;JPH4;TRPM1;SLC8A3;PLCB4;TRPV5;CCR7;PLCH1
GO Biological Process	Negative Regulation Of Intracellular Signal Transduction	38/231	0.0577249	1.35508	3.86478	DGKD;MGRN1;USP10;WWC1;ITPR1;OTUD7B;TNFAIP3;PTPRJ;RORA;DUSP16;THBS1;IGF1R;ARHGAP12;PKHD1;SPRED2;PDE11A;DEPTOR;INPP5K;SH3BP4;SLIT2;CGNL1;TRIM40;TLE1;USP20;SLC2A10;PDE4D;SORD;ATP2B4;IRGM;PPM1A;PDE10A;DLG5;DDIT4;PPIF;BCL2;NF1;STAMBP;SHANK2
GO Biological Process	Selective Autophagy	12/58	0.0589069	1.79211	5.0749	PRKN;SNX18;TEX264;LRBA;ULK2;PEX2;WDFY3;KLHL3;AMBRA1;IRGM;RETREG1;STK3
GO Biological Process	Cellular Response To Glucose Stimulus	8/34	0.0594745	2.11287	5.96296	UNC13B;PTPRN2;KCNB1;TRA2B;ZBTB20;SOX4;IGF1R;RAB11FIP5
GO Biological Process	Positive Regulation Of Carbohydrate Metabolic Process	8/34	0.0594745	2.11287	5.96296	RPTOR;APP;SLC45A3;AVPR1B;ZBTB20;PMAIP1;MTOR;CD244
GO Biological Process	Positive Regulation Of Neuron Death	8/34	0.0594745	2.11287	5.96296	SRPK2;TYROBP;NF1;CTNNB1;FOXO3;GRIN2B;MAP3K5;PICALM
GO Biological Process	Actomyosin Structure Organization	15/77	0.0597306	1.66248	4.68473	FHOD3;ITGB5;TPM1;FHDC1;LMOD3;TJP1;EPB41L4B;FAM171A1;FRMD5;KRT19;EPB41L1;PDCD10;MYO18A;PGM5;CASQ1
GO Biological Process	Aortic Valve Development	9/40	0.0605369	1.99381	5.59164	BMPR2;GATA5;GATA4;NFATC1;GATA3;SLIT2;RBPJ;TNFRSF1B;ROBO1
Reactome	trans-Golgi Network Vesicle Budding	14/71	0.0618498	1.68758	4.69661	TPD52;APP;TFRC;HOMER2;SORT1;CLTC;SNAP23;PUM1;IGF2R;DNM2;AP4M1;AP4S1;AP1S3;PICALM
GO Biological Process	Cell-Cell Junction Assembly	14/71	0.0618498	1.68758	4.69661	PATJ;CTNND2;PRKCA;TJP1;CLDN5;CLDN12;CDH22;CDH12;CDHR3;CD9;CTNNB1;TLN2;MPDZ;CDH18
GO Biological Process	Negative Regulation Of Cellular Response To Growth Factor Stimulus	14/71	0.0618498	1.68758	4.69661	PTPN1;ATP2B4;UBE2D1;CHRDL1;THBS1;SORL1;EPN2;HIPK2;BMPER;CREB3L1;GPC1;SOST;SLIT2;TRIM33
GO Biological Process	Purine Ribonucleotide Metabolic Process	16/84	0.0630598	1.61693	4.46865	ACSM3;ACOT12;CTNS;ACSM5;AMPD2;AK4;ATP1A2;BAAT;ACSM2B;CLPX;HINT1;GPAT4;FIGNL1;MFN1;ENPP3;SULT1C4
Reactome	Glutamate Neurotransmitter Release Cycle	6/23	0.0630771	2.42293	6.69551	UNC13B;RIMS1;SYT1;SLC1A1;SLC1A2;SLC1A7
Reactome	Miscellaneous Transport And Binding Events	6/23	0.0630771	2.42293	6.69551	AZGP1;ANKH;CTNS;LRRC8D;NIPA2;ADD1
GO Biological Process	Artery Development	6/23	0.0630771	2.42293	6.69551	BMPR2;SLC2A10;NF1;PKD2;ROBO1;VEGFA
GO Biological Process	Monocarboxylic Acid Biosynthetic Process	13/65	0.0638772	1.71753	4.72456	OSBPL9;OSBPL6;ACSM3;AKR1D1;ACSM5;PARK7;HOGA1;BAAT;ACSM2B;AMACR;CHST12;ALDH1A2;DSE
GO Biological Process	Potassium Ion Transmembrane Transport	24/137	0.0640729	1.46037	4.0127	KCNJ5;SLC12A3;KCNJ6;SLC24A3;KCNJ10;KCNK10;KCND2;KCNC2;ABCC8;KCND3;KCNB1;KCNJ9;KCNH8;KCNC4;ATP1A4;ATP1A2;ATP1A1;PKD2;KCNS2;SLC9A9;KCNN2;KCNN3;KCNK1;KCNH1
GO Biological Process	Heart Development	29/171	0.0645298	1.40467	3.84967	BMPR2;CITED2;CHD7;GATA5;GATA4;CACNA1C;PKD2;PCSK5;GLI2;AKAP13;SCUBE1;DVL2;EPHB4;SOX4;LEFTY1;MKKS;IFT122;MICAL2;PTPN11;DYNLL1;PTK2;VEGFA;KAT2B;WT1;NF1;ALPK2;DZIP1;ZFPM1;FBN1
GO Biological Process	Heart Morphogenesis	12/59	0.065745	1.75388	4.77402	RYR2;LEFTY1;APC;CHD7;RBM20;ALPK2;DYNLL1;ZFPM1;EPHB4;PTK2;VEGFA;BMPR1A
GO Biological Process	Negative Regulation Of Plasma Membrane Bounded Cell Projection Assembly	7/29	0.0670985	2.18454	5.90174	KANK1;SRGAP2C;CAPZB;TBC1D30;KIF24;EVL;SLIT2
GO Biological Process	Phosphatidic Acid Biosynthetic Process	7/29	0.0670985	2.18454	5.90174	AGPAT5;GNPAT;DGKD;GPAM;GPAT4;MBOAT2;AGPAT4
GO Biological Process	Liver Development	8/35	0.0688531	2.0345	5.44387	CITED2;CEBPG;NF1;COBL;PKD2;UGT1A8;CDK5RAP3;CCDC40
GO Biological Process	Regulation Of G2/M Transition Of Mitotic Cell Cycle	8/35	0.0688531	2.0345	5.44387	AVEN;MECP2;RAD51B;CDK6;CDK3;CDC25A;TNFSF13B;BRD4
GO Biological Process	Regulation Of Axon Extension	8/35	0.0688531	2.0345	5.44387	MACF1;GOLGA4;PTPRS;CTTN;SIN3A;ISLR2;NRCAM;DNM2
Reactome	VEGFR2 Mediated Cell Proliferation	5/18	0.0688845	2.63994	7.06269	AHCYL1;ITPR1;ITPR3;PRKCA;VEGFA
GO Biological Process	Detection Of Mechanical Stimulus	5/18	0.0688845	2.63994	7.06269	PIEZO2;PKD1L1;CTNNB1;PKD2;PTK2
GO Biological Process	Negative Regulation Of Amyloid Precursor Protein Catabolic Process	5/18	0.0688845	2.63994	7.06269	NTRK2;RTN1;BIN1;SORL1;PICALM
GO Biological Process	Positive Regulation Of Nervous System Process	5/18	0.0688845	2.63994	7.06269	UNC13B;RIMS1;TENM4;PARD3;TNFRSF1B
GO Biological Process	Positive Regulation Of Neuroblast Proliferation	5/18	0.0688845	2.63994	7.06269	CTNNB1;DISC1;HAPLN1;HAPLN2;VEGFA
GO Biological Process	Regulation Of Cell Cycle G2/M Phase Transition	5/18	0.0688845	2.63994	7.06269	ING4;CDK6;CDK3;NEK10;CCNQ
GO Biological Process	Regulation Of Defense Response To Virus	5/18	0.0688845	2.63994	7.06269	ITCH;DHX9;PCBP2;TNFAIP3;IRGM
GO Biological Process	Regulation Of Establishment Or Maintenance Of Cell Polarity	5/18	0.0688845	2.63994	7.06269	PLEKHG3;BCAS3;KANK1;RIPOR2;PTK2B
GO Biological Process	Regulation Of Mitochondrial Membrane Permeability	5/18	0.0688845	2.63994	7.06269	BNIP3;NAIF1;BCL2;PPIF;PMAIP1
GO Biological Process	Integrin-Mediated Signaling Pathway	16/85	0.0688967	1.5934	4.26258	FYB2;ITGB5;ITGB3;ERBIN;FBLN1;PTN;PTK2;HCK;PTPRA;ITGA11;ITGA8;PTK2B;ITGAV;ITGA6;DOCK1;ITGA9
Reactome	Non-integrin membrane-ECM Interactions	9/41	0.0691748	1.93139	5.15897	TTR;ITGB5;LAMA1;ITGB3;ITGAV;PRKCA;ITGA6;THBS1;HSPG2
GO Biological Process	O-glycan Processing	9/41	0.0691748	1.93139	5.15897	GALNT5;ST6GAL1;GXYLT1;GCNT3;XXYLT1;ST3GAL1;POMGNT1;ST3GAL3;B4GALT5
GO Biological Process	Visual System Development	9/41	0.0691748	1.93139	5.15897	MEIS1;SMOC1;CPAMD8;RAB18;CHRDL1;SIPA1L3;ATF6;PBX1;HIPK2
GO Biological Process	Positive Regulation Of Cell Projection Organization	21/118	0.069228	1.4882	3.97401	SCARB2;NTRK2;CAMK1D;KIDINS220;PTN;CBFA2T2;ROBO1;SETX;RAP1A;CUX2;RELN;PTK7;DVL2;PLXNA2;NPTN;EP300;PTK2B;ROR1;ITGA6;PLXNC1;SLIT2
Reactome	Ca2+ Activated K+ Channels	3/8	0.0704419	4.11695	10.9221	KCNMA1;KCNN2;KCNN3
Reactome	Metabolism Of Ingested SeMet, Sec, MeSec Into H2Se	3/8	0.0704419	4.11695	10.9221	AHCY;NNMT;HNMT
Reactome	Regulation Of Cytoskeletal Remodeling And Cell Spreading By IPP Complex Components	3/8	0.0704419	4.11695	10.9221	PXDN;PARVA;RSU1
GO Biological Process	Glucan Metabolic Process	3/8	0.0704419	4.11695	10.9221	PPP1R3C;GBE1;PRKAG2
GO Biological Process	Hyaluronan Catabolic Process	3/8	0.0704419	4.11695	10.9221	CEMIP2;HYAL4;SPAM1
GO Biological Process	Inner Ear Receptor Cell Development	3/8	0.0704419	4.11695	10.9221	LRTOMT;WHRN;TSKU
GO Biological Process	Monocyte Activation	3/8	0.0704419	4.11695	10.9221	CSF1;SPACA3;FOXP1
GO Biological Process	Negative Regulation Of cAMP-mediated Signaling	3/8	0.0704419	4.11695	10.9221	PDE11A;MGRN1;PDE4D
GO Biological Process	Negative Regulation Of Long-Term Synaptic Potentiation	3/8	0.0704419	4.11695	10.9221	APP;TYROBP;PTN
GO Biological Process	Negative Regulation Of Oxidative Stress-Induced Neuron Death	3/8	0.0704419	4.11695	10.9221	PRKN;PARK7;FBXO7
GO Biological Process	Negative Regulation Of Platelet Aggregation	3/8	0.0704419	4.11695	10.9221	C1QTNF1;CD9;PRKG1
GO Biological Process	Negative Regulation Of Transporter Activity	3/8	0.0704419	4.11695	10.9221	NDFIP2;PPIF;STK39
GO Biological Process	Positive Regulation Of Calcium Ion-Dependent Exocytosis	3/8	0.0704419	4.11695	10.9221	SYT1;KCNB1;SPAM1
GO Biological Process	Positive Regulation Of Extracellular Matrix Assembly	3/8	0.0704419	4.11695	10.9221	PHLDB1;SMAD3;PHLDB2
GO Biological Process	Regulation Of DNA Methylation	3/8	0.0704419	4.11695	10.9221	MECP2;KMT2A;WT1
GO Biological Process	Regulation Of RNA Biosynthetic Process	3/8	0.0704419	4.11695	10.9221	NMD3;RALY;TNFRSF1B
GO Biological Process	Regulation Of Aspartic-Type Endopeptidase Activity Involved In Amyloid Precursor Protein Catabolic Process	3/8	0.0704419	4.11695	10.9221	BIN1;SORL1;PICALM
GO Biological Process	Regulation Of Endothelial Cell Differentiation	3/8	0.0704419	4.11695	10.9221	TMEM100;ATOH8;SORD
GO Biological Process	Regulation Of Macrophage Migration	3/8	0.0704419	4.11695	10.9221	CSF1;MTUS1;PTK2B
GO Biological Process	Regulation Of Tumor Necrosis Factor Superfamily Cytokine Production	3/8	0.0704419	4.11695	10.9221	MAPKAPK2;PARK7;FOXP1
GO Biological Process	Response To Magnesium Ion	3/8	0.0704419	4.11695	10.9221	SLC41A1;THBS1;RYR3
GO Biological Process	Selenocysteine Incorporation	3/8	0.0704419	4.11695	10.9221	EEFSEC;SECISBP2;SECISBP2L
GO Biological Process	Translational Readthrough	3/8	0.0704419	4.11695	10.9221	EEFSEC;SECISBP2;SECISBP2L
Reactome	Integrin Cell Surface Interactions	13/66	0.0706796	1.68503	4.46464	COL18A1;ITGB5;ITGB3;COL23A1;HSPG2;THBS1;ITGA11;ITGA8;ITGAV;ITGA6;CD44;ITGA9;FBN1
GO Biological Process	Intracellular Potassium Ion Homeostasis	4/13	0.0728185	3.05009	7.99059	KCNMA1;ATP1A4;ATP1A2;ATP1A1
GO Biological Process	Monoacylglycerol Metabolic Process	4/13	0.0728185	3.05009	7.99059	FAAH;MOGAT2;ABHD6;MGLL
GO Biological Process	Negative Regulation Of Fibroblast Growth Factor Receptor Signaling Pathway	4/13	0.0728185	3.05009	7.99059	CREB3L1;GPC1;GATA3;THBS1
GO Biological Process	Nucleotide-Sugar Metabolic Process	4/13	0.0728185	3.05009	7.99059	CSGALNACT1;PARG;GMDS;CMAHP
GO Biological Process	Peptidyl-Tyrosine Autophosphorylation	4/13	0.0728185	3.05009	7.99059	ALK;ABL1;PTK2B;IGF1R
GO Biological Process	Positive Regulation Of Fatty Acid Biosynthetic Process	4/13	0.0728185	3.05009	7.99059	KAT2B;SLC45A3;ELOVL5;APOA4
GO Biological Process	Positive Regulation Of Macrophage Chemotaxis	4/13	0.0728185	3.05009	7.99059	CSF1;MAPK1;THBS1;PTK2
GO Biological Process	Regulation Of ERBB Signaling Pathway	4/13	0.0728185	3.05009	7.99059	SH3TC2;PTPN12;RBPJ;WDR54
GO Biological Process	Regulation Of cAMP-dependent Protein Kinase Activity	4/13	0.0728185	3.05009	7.99059	PKIB;PRKAR1A;PRKAR2B;ATP2B4
GO Biological Process	Response To Chemokine	4/13	0.0728185	3.05009	7.99059	RIPOR2;LRCH1;DOCK8;STK39
GO Biological Process	Synaptic Vesicle Localization	4/13	0.0728185	3.05009	7.99059	SYNJ1;KIF5B;RAB27A;DNM2
Reactome	Aggrephagy	6/24	0.075412	2.28819	5.91448	PRKN;DYNC1LI2;PARK7;DYNLL1;DYNLL2;CFTR
Reactome	Estrogen-dependent Nuclear Events Downstream Of ESR-membrane Signaling	6/24	0.075412	2.28819	5.91448	BTC;KCNH8;BCL2;MAPK1;FOXO3;PTK2
Reactome	Incretin Synthesis, Secretion, And Inactivation	6/24	0.075412	2.28819	5.91448	TCF7L2;C1QTNF1;FFAR4;CTNNB1;GATA4;SEC11C
Reactome	Interleukin-6 Family Signaling	6/24	0.075412	2.28819	5.91448	CNTFR;CTF1;STAT3;LIFR;PTPN11;JAK1
GO Biological Process	Gliogenesis	6/24	0.075412	2.28819	5.91448	GCM1;CDK6;RELN;CD9;HAPLN1;HAPLN2
GO Biological Process	Negative Regulation Of Ion Transmembrane Transporter Activity	6/24	0.075412	2.28819	5.91448	CAMK2D;SLN;HECW2;STK39;NEDD4L;ADRA2A
GO Biological Process	Positive Regulation Of p38MAPK Cascade	6/24	0.075412	2.28819	5.91448	SORD;STK39;MAP3K4;SASH1;GADD45G;VEGFA
GO Biological Process	Regulation Of Neuron Projection Development	29/174	0.0771257	1.37537	3.52413	SCARB2;KANK1;PTPRS;PTN;TSKU;RAP1A;RELN;KIF13B;NPTN;EP300;TNR;ABL2;PTK2B;SPOCK1;FBXO7;CAMK2G;NTNG2;NTRK2;YTHDF1;CAMK1D;KIDINS220;CBFA2T2;TANC2;SETX;PTK7;KIF26A;PTPN9;ROR1;ITGA6
Reactome	NOTCH1 Intracellular Domain Regulates Transcription	10/48	0.0771762	1.80724	4.62954	HDAC4;NCOR2;KAT2B;TLE1;MAML2;EP300;TBL1X;RBPJ;HDAC7;RBX1
GO Biological Process	Negative Regulation Of Cell Population Proliferation	58/379	0.0775092	1.24425	3.18198	APP;COL18A1;ATP8A2;BMPR2;CELF1;AKR1B1;TNFAIP3;PTPRJ;CXCL1;ADARB1;PKD2;ETS1;CDC73;ING4;RPS6KA2;ADAMTS8;SOX7;SOX4;DIS3L2;MAP2K1;TESC;P3H2;MED9;PEX2;DYNLL1;GTPBP4;SFRP4;KAT2B;AZGP1;DDAH1;ALDH1A2;PLPP1;CTBP2;CTBP1;FBLN1;GATA3;THBS1;TBRG1;CLMN;PTK2B;SH3BP4;PPARGC1A;S100A11;ZBTB7C;SMAD3;INHBA;MCC;SMARCA2;ST18;PML;DELEC1;CDK6;APC;WT1;DLG5;NF1;PHF14;CTNNB1
Reactome	Activation Of BH3-only Proteins	7/30	0.0783179	2.08944	5.32176	PPP1R13B;YWHAQ;TFDP2;BCL2;PMAIP1;DYNLL1;DYNLL2
GO Biological Process	Response To Epidermal Growth Factor	7/30	0.0783179	2.08944	5.32176	INPP5K;MAPK1;PTPN11;IQGAP1;PTPN12;PDE8A;KNSTRN
GO Biological Process	Wound Healing	15/80	0.0785255	1.58548	4.03398	SCARB1;SFTA3;PDGFRA;MACF1;SMAD3;ITGB3;MYOF;TPM1;GATA4;PRCP;TSKU;MMP12;EPB41L4B;NF1;ARL8B
Reactome	Glucagon-like Peptide-1 (GLP1) Regulates Insulin Secretion	9/42	0.0785425	1.87276	4.76451	RAP1A;KCNC2;PRKAR2B;KCNB1;PRKAR1A;ITPR1;ITPR3;PRKCA;IQGAP1
Reactome	RND1 GTPase Cycle	9/42	0.0785425	1.87276	4.76451	VANGL1;ANKRD26;TFRC;HOMER2;KIDINS220;DLG5;RASAL2;ARHGAP5;RND1
GO Biological Process	Embryonic Heart Tube Morphogenesis	9/42	0.0785425	1.87276	4.76451	RYR2;AHI1;MKKS;SETDB2;DVL2;MICAL2;GATA4;PKD2;CCDC40
GO Biological Process	Monoatomic Cation Transport	9/42	0.0785425	1.87276	4.76451	PANX1;TRPM1;NDFIP2;TRPC6;PIEZO2;SLC41A1;ATP1A2;GRIN2B;PANX3
Reactome	Platelet Aggregation (Plug Formation)	8/36	0.0790861	1.96172	4.97732	PTPN1;RAP1A;VWF;ITGB3;CSK;RASGRP1;ADRA2A;PTK2
Reactome	RHO GTPases Activate WASPs And WAVEs	8/36	0.0790861	1.96172	4.97732	ACTR2;WIPF1;ABL1;MAPK1;BAIAP2;WASF2;WASF3;PTK2
GO Biological Process	Positive Regulation Of Signal Transduction	42/266	0.0814942	1.29019	3.23478	MACF1;KANK1;TTC23;THRB;CTBP2;CITED2;LAMA1;ITGB3;TNFAIP3;GATA3;RBPJ;PKD2;CDC73;ROBO1;GHRHR;RIMS1;CUX2;RELN;NETO1;PDCD10;MGAT5;GRB10;NPTN;PTK2B;ITGAV;DISC1;SASH1;CRADD;VWF;STAT3;LY86;PRKCA;PTPN11;GRIN2B;SORL1;VEGFA;EPN2;ASXL1;SMOC2;GKAP1;DLG5;LANCL2
GO Biological Process	Monoatomic Ion Transport	19/107	0.0822848	1.48377	3.70581	SLC12A3;CHRNA2;SLC36A2;TRPC6;SLC24A3;SLC1A1;SLC1A2;ATP1A4;CTNS;SLC1A7;PANX1;SLC8A3;SLC9A9;PIEZO2;VDAC2;SLC26A9;SLC26A3;SLC24A5;PANX3
Reactome	ECM Proteoglycans	11/55	0.0837913	1.71696	4.25708	PTPRS;SPARC;ITGB5;LAMA1;ITGB3;ITGA8;TNR;ITGAV;HSPG2;HAPLN1;ITGA9
Reactome	Signaling By ALK Fusions And Activated Point Mutants	11/55	0.0837913	1.71696	4.25708	ALK;MECP2;PPFIBP1;PRKAR1A;KIF5B;CLTC;STAT3;MAPK1;LMO7;KLC1;RBX1
GO Biological Process	N-glycan Processing	5/19	0.0840799	2.45123	6.06921	MAN2A1;MGAT4A;MAN1A1;ST8SIA6;GANC
GO Biological Process	Atrioventricular Valve Morphogenesis	5/19	0.0840799	2.45123	6.06921	BMPR2;GATA4;ZFPM1;SOX4;BMPR1A
GO Biological Process	Insulin Secretion	5/19	0.0840799	2.45123	6.06921	PTPRN2;GAL;PARK7;CAMK2G;RAB11FIP5
GO Biological Process	Positive Regulation Of Axon Extension	5/19	0.0840799	2.45123	6.06921	MACF1;GOLGA4;DSCAM;ISLR2;VEGFA
GO Biological Process	Regulation Of Behavior	5/19	0.0840799	2.45123	6.06921	AHI1;ZFHX3;RELN;STAT3;MTOR
GO Biological Process	Regulation Of Fibroblast Growth Factor Receptor Signaling Pathway	5/19	0.0840799	2.45123	6.06921	SMOC2;CREB3L1;GPC1;NPTN;THBS1
GO Biological Process	Regulation Of Granulocyte Chemotaxis	5/19	0.0840799	2.45123	6.06921	CAMK1D;CSF1;MAPK1;THBS1;PTK2
GO Biological Process	Cellular Response To Metal Ion	23/135	0.0879145	1.41154	3.43199	PRKN;CAMK2D;ADGRV1;CPNE5;SYT1;CPNE4;BNIP3;SLC41A1;IQGAP1;PKD2;F3;RYR3;ADD1;AQP1;SYT6;ITPKB;DLG2;ALOX5AP;PPIF;ZNF658;MAPK1;SLC13A5;KCNH1
Reactome	Signaling By Rho GTPases, Miro GTPases And RHOBTB3	96/660	0.0880597	1.17343	2.85112	DOCK4;TRIO;DOCK3;TFRC;WIPF1;ZWILCH;DOCK9;DOCK8;CLTC;FAM13A;SNAP23;MSI2;ARHGAP5;ARHGAP6;RND1;PREX2;AKAP13;CAPZB;SH3PXD2A;YWHAQ;KIF5B;WDR91;ANKFY1;SPTAN1;PLEKHG3;ACTR2;PLEKHG1;PLEKHG6;PRKCA;DYNLL1;TEX2;DYNLL2;CKAP4;RHOB;DYNC1LI2;CTTN;CDC37;CDC42EP3;SPATA13;ARHGEF3;ELMO2;EVL;RHOU;NUP98;PPP1R12B;MAPRE1;DOCK1;CFTR;GARRE1;ARHGEF28;RHOBTB3;IQGAP1;RASAL2;IQGAP2;KLC1;TRAK1;IQGAP3;KALRN;RHOBTB2;ARHGAP12;FG…
GO Biological Process	Intracellular Glucose Homeostasis	9/43	0.0886435	1.81757	4.40421	UNC13B;KCNB1;TRA2B;ZBTB20;LRRC8D;PPARGC1A;SOX4;HK1;IGF1R
Reactome	TRP Channels	6/25	0.0890118	2.16763	5.24347	TRPM1;TRPC6;TRPC1;TRPV5;MCOLN2;TRPC4AP
GO Biological Process	Cellular Response To Hexose Stimulus	6/25	0.0890118	2.16763	5.24347	UNC13B;KCNB1;TRA2B;ZBTB20;SOX4;IGF1R
GO Biological Process	Cellular Response To Steroid Hormone Stimulus	6/25	0.0890118	2.16763	5.24347	AKR1B1;MAPK1;ATP1A2;ATP1A1;TRERF1;UBE2L3
GO Biological Process	Proteoglycan Metabolic Process	6/25	0.0890118	2.16763	5.24347	CSGALNACT1;BMPR2;CHST11;CHST12;CHST10;CNMD
GO Biological Process	Purine Nucleoside Bisphosphate Metabolic Process	6/25	0.0890118	2.16763	5.24347	ACSM3;GPAT4;ACOT12;ACSM5;BAAT;ACSM2B
GO Biological Process	Regulation Of Actin Cytoskeleton Reorganization	6/25	0.0890118	2.16763	5.24347	BCAS3;PDGFRA;HCK;ABL2;PTK2B;BAIAP2
GO Biological Process	Ribonucleoside Bisphosphate Metabolic Process	6/25	0.0890118	2.16763	5.24347	ACSM3;GPAT4;ACOT12;ACSM5;BAAT;ACSM2B
Reactome	Regulation Of Actin Dynamics For Phagocytic Cup Formation	12/62	0.0892763	1.64837	3.98248	ACTR2;MYO1E;WIPF1;ABL1;ELMO2;MAPK1;TARP;BAIAP2;DOCK1;WASF2;WASF3;PTK2
Reactome	CDC42 GTPase Cycle	25/149	0.08957	1.38594	3.3439	TRIO;TFRC;WIPF1;DOCK9;DOCK8;SNAP23;IQGAP1;IQGAP2;ARHGAP5;IQGAP3;PREX2;FGD4;SH3PXD2A;WDR91;SRGAP2;PLEKHG3;FARP1;GIT2;STARD13;PLEKHG1;ARHGAP26;BAIAP2;VANGL1;SPATA13;CDC42EP3
GO Biological Process	Axon Guidance	25/149	0.08957	1.38594	3.3439	EPHB6;ROBO3;TRIO;SEMA3C;NRXN3;PTPRM;KALRN;GLI2;RELN;DPYSL5;KIF5B;BOC;PLXNA2;TNR;NRCAM;PLXNC1;SLIT2;EPHB1;DSCAM;RYK;SEMA6D;PTK2;VEGFA;EFNA2;CNTN4
GO Biological Process	Modulation Of Excitatory Postsynaptic Potential	7/31	0.0905592	2.00226	4.80894	SLC8A3;RIMS1;CUX2;RELN;NETO1;PTK2B;GRIN2B
Reactome	Prolonged ERK Activation Events	4/14	0.0920565	2.74493	6.54761	MAP2K1;RAP1A;KIDINS220;MAPK1
Reactome	RUNX3 Regulates NOTCH Signaling	4/14	0.0920565	2.74493	6.54761	KAT2B;MAML2;EP300;RBPJ
Reactome	Repression Of WNT Target Genes	4/14	0.0920565	2.74493	6.54761	TCF7L2;TLE1;CTBP2;CTBP1
Reactome	Synthesis Of IP2, IP, And Ins In Cytosol	4/14	0.0920565	2.74493	6.54761	INPP4B;INPP5A;SYNJ1;IMPA2
GO Biological Process	L-glutamate Transmembrane Transport	4/14	0.0920565	2.74493	6.54761	SLC1A1;SLC1A2;SLC1A7;SLC25A13
GO Biological Process	Calcium Ion-Regulated Exocytosis Of Neurotransmitter	4/14	0.0920565	2.74493	6.54761	UNC13B;UNC13C;RIMS1;SYT1
GO Biological Process	Contractile Actin Filament Bundle Assembly	4/14	0.0920565	2.74493	6.54761	FAM171A1;ITGB5;PDCD10;FHDC1
GO Biological Process	Hyaluronan Metabolic Process	4/14	0.0920565	2.74493	6.54761	CEMIP2;HYAL4;CD44;SPAM1
GO Biological Process	Icosanoid Transport	4/14	0.0920565	2.74493	6.54761	ABCC4;ABCC2;SLC22A2;SLCO2A1
GO Biological Process	Lipoprotein Biosynthetic Process	4/14	0.0920565	2.74493	6.54761	ATG16L2;WIPI1;WIPI2;ATG7
GO Biological Process	Negative Regulation Of Smooth Muscle Cell Migration	4/14	0.0920565	2.74493	6.54761	TPM1;SLIT2;PRKG1;BMPR1A
GO Biological Process	Positive Regulation Of Lyase Activity	4/14	0.0920565	2.74493	6.54761	NF1;CACNA1D;CACNA1C;PARK7
GO Biological Process	Stress Fiber Assembly	4/14	0.0920565	2.74493	6.54761	FAM171A1;ITGB5;PDCD10;FHDC1
Reactome	RHOB GTPase Cycle	13/69	0.093835	1.59448	3.77289	STARD13;TFRC;ARHGEF28;SNAP23;ERBIN;ARHGAP5;ARHGAP26;IQGAP3;RHOB;VANGL1;AKAP13;ARHGEF3;TJP2
GO Biological Process	Regulation Of Heart Contraction	13/69	0.093835	1.59448	3.77289	CYP2J2;RYR2;CAMK2D;PDE4D;TRPC1;TPM1;ATP2B4;ATP2A2;ATP1A2;ATP2B2;CACNA1C;ATP2B1;SLC8A3
Reactome	BH3-only Proteins Associate With And Inactivate Anti-Apoptotic BCL-2 Members	3/9	0.095953	3.43059	8.04096	STAT3;BCL2;PMAIP1
Reactome	MAPK1 (ERK2) Activation	3/9	0.095953	3.43059	8.04096	MAPK1;PTPN11;JAK1
Reactome	Maturation Of Protein 3A	3/9	0.095953	3.43059	8.04096	ST6GAL1;ST3GAL1;ST3GAL3
Reactome	PI5P Regulates TP53 Acetylation	3/9	0.095953	3.43059	8.04096	PDZD2;EP300;MAP2K6
Reactome	Synthesis Of 5-Eicosatetraenoic Acids	3/9	0.095953	3.43059	8.04096	GPX2;ALOX5;ALOX5AP
GO Biological Process	IMP Metabolic Process	3/9	0.095953	3.43059	8.04096	PNP;SORD;AMPD2
GO Biological Process	Amino Sugar Metabolic Process	3/9	0.095953	3.43059	8.04096	CSGALNACT1;ST6GAL1;ST3GAL1
GO Biological Process	Aspartate Transmembrane Transport	3/9	0.095953	3.43059	8.04096	SLC1A1;SLC1A2;SLC25A13
GO Biological Process	Calcium Ion Transport Into Cytosol	3/9	0.095953	3.43059	8.04096	JPH4;RYR2;CACNA1C
GO Biological Process	Camera-Type Eye Morphogenesis	3/9	0.095953	3.43059	8.04096	NF1;IFT122;VEGFA
GO Biological Process	Chondroitin Sulfate Proteoglycan Metabolic Process	3/9	0.095953	3.43059	8.04096	CSGALNACT1;DSE;PXYLP1
GO Biological Process	Dopamine Transport	3/9	0.095953	3.43059	8.04096	SLC22A2;SLC29A3;SLC6A3
GO Biological Process	Myelin Assembly	3/9	0.095953	3.43059	8.04096	TENM4;GPC1;CD9
GO Biological Process	Negative Regulation Of Hormone Secretion	3/9	0.095953	3.43059	8.04096	RAB11FIP1;RAB11FIP3;RAB11FIP5
GO Biological Process	Negative Regulation Of Sodium Ion Transmembrane Transport	3/9	0.095953	3.43059	8.04096	HECW2;STK39;NEDD4L
GO Biological Process	Positive Regulation Of Epidermis Development	3/9	0.095953	3.43059	8.04096	SFRP4;TMEM79;ELAPOR2
GO Biological Process	Positive Regulation Of Keratinocyte Migration	3/9	0.095953	3.43059	8.04096	EPB41L4B;IQSEC1;MTOR
GO Biological Process	Protein K11-linked Deubiquitination	3/9	0.095953	3.43059	8.04096	OTUD7A;OTUD7B;TNFAIP3
GO Biological Process	Regulation Of Animal Organ Morphogenesis	3/9	0.095953	3.43059	8.04096	PKHD1;CITED2;WT1
GO Biological Process	Regulation Of Store-Operated Calcium Entry	3/9	0.095953	3.43059	8.04096	GRAMD2A;HOMER2;EFHB
GO Biological Process	Regulation Of Transmembrane Transporter Activity	3/9	0.095953	3.43059	8.04096	CHRM3;AHCYL1;BCL2
GO Biological Process	Transferrin Transport	3/9	0.095953	3.43059	8.04096	TFRC;CLTC;DNM2
Reactome	Transport To Golgi And Subsequent Modification	27/164	0.0959581	1.35484	3.17553	B4GALT1;SERPINA1;MOGAT2;COPB1;CAPZB;MAN2A1;MGAT5;CHST10;PPP6R3;ST8SIA6;MAN1A1;SPTAN1;ST6GAL1;COG5;TRAPPC9;DYNLL1;DYNLL2;F5;DYNC1LI2;SEC23IP;GORASP1;MGAT4A;COPG2;COPG1;CNIH3;B4GALT5;SEC22C
Reactome	Chondroitin Sulfate/Dermatan Sulfate Metabolism	10/50	0.0963107	1.71668	4.01733	CSGALNACT1;CHST11;CHSY1;CHST12;GPC1;DSE;HSPG2;GPC6;SPAM1;CHST3
GO Biological Process	Negative Regulation Of Cell Projection Organization	10/50	0.0963107	1.71668	4.01733	KANK1;PTPRS;DPYSL5;GORASP1;TNR;SPOCK1;PTPN9;CBFA2T2;GRIN2B;TSKU
GO Biological Process	Positive Regulation Of Developmental Growth	10/50	0.0963107	1.71668	4.01733	GHR;RNF157;RIMS1;MACF1;GHRHR;GOLGA4;CPNE5;SYT1;ISLR2;NEDD4L
GO Biological Process	Regulation Of Cell Motility	21/123	0.0977354	1.41484	3.2902	PLEKHG3;MACF1;CCDC25;CCDC125;FBLN1;KRT5;GATA3;TTBK2;RHOB;DUOX1;FRMD5;CDK6;SPATA13;ABL1;PLXNA2;TNR;ABL2;CCR7;PLXNC1;AMOTL1;SGK1
Reactome	TGF-beta Receptor Signaling Activates SMADs	9/44	0.0994757	1.76554	4.07458	SMAD3;ITGB5;ZFYVE9;ITGB3;ITGA8;NEDD4L;PMEPA1;ITGAV;SRFBP1
GO Biological Process	Regulation Of Insulin Receptor Signaling Pathway	9/44	0.0994757	1.76554	4.07458	KANK1;PTPN1;PTPRE;GKAP1;GRB10;INPP5K;PTPN11;SIK2;SORL1
Reactome	Apoptotic Factor-Mediated Response	5/20	0.10088	2.28768	5.24754	AVEN;CASP7;APIP;CYCS;MAPK1
Reactome	Chondroitin Sulfate Biosynthesis	5/20	0.10088	2.28768	5.24754	CSGALNACT1;CHST11;CHSY1;CHST12;CHST3
Reactome	NOTCH4 Intracellular Domain Regulates Transcription	5/20	0.10088	2.28768	5.24754	KAT2B;SMAD3;MAML2;EP300;RBPJ
GO Biological Process	Regulation Of Calcium Ion Transmembrane Transport	5/20	0.10088	2.28768	5.24754	CACNB1;CAMK2D;NOS1AP;PTK2B;ATP1A2
GO Biological Process	Regulation Of Cardiac Muscle Contraction By Calcium Ion Signaling	5/20	0.10088	2.28768	5.24754	RYR2;CAMK2D;ATP2A2;ATP1A2;CACNA1C
GO Biological Process	Xenobiotic Transport	5/20	0.10088	2.28768	5.24754	SLC22A4;ABCC1;ABCC2;SLC22A2;ABCG2
GO Biological Process	Regulation Of Cell Differentiation	31/193	0.101572	1.31569	3.00897	ALK;GCM1;PHLDB1;CSF1;AKR1B1;GATA3;CHD3;RELN;ALOX5;TNR;CDK5RAP3;CLASP1;MBD3;ZFHX3;EDN3;UQCC2;NSUN2;MBOAT2;SMARCA2;ARID1B;PTK2;HOPX;RUNX1;CDK6;APC;BIN1;SMOC1;NF1;CTNNB1;PHLDB2;BIRC2
GO Biological Process	Positive Regulation Of Axonogenesis	8/38	0.102111	1.83073	4.17717	MACF1;NTRK2;GOLGA4;PLXNA2;ISLR2;PLXNC1;SLIT2;ROBO1
GO Biological Process	Positive Regulation Of Bone Mineralization	8/38	0.102111	1.83073	4.17717	FBN2;KL;BMPR2;ADGRV1;ALOX5;PTN;ATP2B1;BMPR1A
GO Biological Process	Positive Regulation Of Protein Polymerization	13/70	0.102479	1.56642	3.56845	CRACD;AMBRA1;BAIAP2;HCK;FCHSD2;CTTN;BIN1;CDC42EP3;PTK2B;CCR7;EVL;MAPRE1;CLASP1
GO Biological Process	Regulation Of Cellular Biosynthetic Process	13/70	0.102479	1.56642	3.56845	APP;MTPN;JADE1;ELP1;CTNS;MSI2;TNFRSF1B;FOXO3;ING4;RBM3;TM9SF2;NOS1AP;PDK4
Reactome	Membrane Trafficking	87/599	0.10254	1.17073	2.66633	USP6NL;SCARB2;DENND1B;APP;SCOC;SERPINA1;TFRC;DENND1A;CLTC;SNAP23;PRKAG2;UBE2Z;BICD2;KIF15;AP4M1;GOLGA4;CAPZB;YWHAQ;KIF5B;PPP6R3;KIF13B;MAN1A1;AP1S3;LDLRAP1;SPTAN1;TPD52;ACTR2;SGIP1;COG5;RALGAPA2;SYTL1;DYNLL1;DYNLL2;KIF6;F5;DNM2;EPN2;BTC;DNM3;TBC1D1;DYNC1LI2;TBC1D2;RAB31;RALGAPB;CTTN;BIN1;KIF16B;GORASP1;EXOC4;EXOC6;RIN3;AMPH;RIN2;CFTR;SEC22C;COPB1;RHOBTB3;KLC1;TARP;MAN2A1;VPS53;DVL2;PACSIN2;TBC1D1…
GO Biological Process	Histone Lysine Methylation	7/32	0.103808	1.92206	4.35388	MLLT10;KMT2A;WDR82;KMT2C;DOT1L;SETDB2;SMYD3
GO Biological Process	Left/Right Pattern Formation	7/32	0.103808	1.92206	4.35388	DNAH11;LEFTY1;MKKS;CITED2;SETDB2;PKD1L1;PKD2
GO Biological Process	Negative Regulation Of Fat Cell Differentiation	7/32	0.103808	1.92206	4.35388	ASXL1;WWTR1;ANKRD26;TRIO;SMAD3;RORA;TRIB3
GO Biological Process	Purine Ribonucleoside Triphosphate Metabolic Process	7/32	0.103808	1.92206	4.35388	FIGNL1;MFN1;CTNS;AK4;ATP1A2;ENPP3;CLPX
GO Biological Process	Respiratory System Development	7/32	0.103808	1.92206	4.35388	SMCHD1;WT1;CHD7;GLI2;DISP1;VEGFA;CCDC40
Reactome	HDMs Demethylate Histones	6/26	0.10385	2.05913	4.66354	KDM4A;KDM4B;KDM2A;KDM1B;KDM7A;PHF8
Reactome	Signaling By ALK	6/26	0.10385	2.05913	4.66354	ALK;SIN3A;STAT3;EP300;PRDM1;PTN
GO Biological Process	cAMP-mediated Signaling	6/26	0.10385	2.05913	4.66354	ATF1;GHRHR;GAL;PDE4D;ADCY2;AKAP6
GO Biological Process	Establishment Or Maintenance Of Apical/Basal Cell Polarity	6/26	0.10385	2.05913	4.66354	PATJ;DLG2;MTCL1;DLG5;PARD3;ERBIN
GO Biological Process	Negative Regulation Of Receptor-Mediated Endocytosis	6/26	0.10385	2.05913	4.66354	APP;ITGB3;ITGAV;RIN3;WDR54;PICALM
GO Biological Process	Regulation Of Cardiac Muscle Cell Contraction	6/26	0.10385	2.05913	4.66354	RYR2;CAMK2D;PDE4D;PDE4B;ATP2A2;CACNA1C
GO Biological Process	Regulation Of Fatty Acid Biosynthetic Process	6/26	0.10385	2.05913	4.66354	KAT2B;SLC45A3;ELOVL5;PDK4;APOA4;TRIB3
GO Biological Process	Regulation Of Myeloid Cell Differentiation	6/26	0.10385	2.05913	4.66354	CNOT4;MEIS1;CDK6;ZBTB16;PTK2B;PEX2
GO Biological Process	Response To Glucocorticoid	6/26	0.10385	2.05913	4.66354	GHRHR;IL1RN;HSD3B1;SLIT2;SSTR4;UBE2L3
GO Biological Process	Cilium Assembly	38/243	0.103975	1.27487	2.88581	LRGUK;C2CD3;SPATA6;PTPDC1;TTBK2;NUDCD3;ABLIM1;ABLIM3;TCTN2;TMEM67;POC1A;NEK1;DISC1;ACTR2;RSPH4A;MKKS;IFT140;CCDC13;CCDC57;GBF1;RFX3;KIF24;IFT122;PARVA;BBIP1;FHDC1;DYNLL1;WDR54;AHI1;RSPH1;IFT43;KIAA0586;CFAP161;CEP41;DZIP1;SSX2IP;CEP89;CCDC40
GO Biological Process	Neuron Projection Guidance	21/124	0.104223	1.40102	3.16802	EPHB6;ROBO3;TRIO;DSCAM;SEMA3C;RYK;SEMA6D;NRXN3;KALRN;PTK2;GLI2;EFNA2;RELN;DPYSL5;KIF5B;BOC;TNR;NRCAM;CNTN4;SLIT2;EPHB1
Reactome	Signaling By Rho GTPases	93/644	0.104456	1.16305	2.62731	DOCK4;TRIO;DOCK3;TFRC;WIPF1;ZWILCH;DOCK9;DOCK8;CLTC;FAM13A;SNAP23;MSI2;ARHGAP5;ARHGAP6;RND1;PREX2;AKAP13;CAPZB;SH3PXD2A;YWHAQ;KIF5B;WDR91;ANKFY1;SPTAN1;PLEKHG3;ACTR2;PLEKHG1;PLEKHG6;PRKCA;DYNLL1;TEX2;DYNLL2;CKAP4;RHOB;DYNC1LI2;CTTN;CDC37;CDC42EP3;SPATA13;ARHGEF3;ELMO2;EVL;RHOU;NUP98;PPP1R12B;MAPRE1;DOCK1;CFTR;GARRE1;ARHGEF28;IQGAP1;RASAL2;IQGAP2;KLC1;IQGAP3;KALRN;RHOBTB2;ARHGAP12;FGD4;FGD5;PDZD2;…
GO Biological Process	Synapse Organization	22/131	0.105113	1.38701	3.12456	KIRREL3;UNC13B;APP;UNC13C;FARP1;PTPRS;DBNL;DSCAM;RYK;CTNND2;NRXN2;CACNB1;DNM3;SLC8A3;SDK1;PPFIBP1;PPFIBP2;PTK7;NRCAM;APBB2;SDK2;SHANK2
Reactome	Anchoring Of Basal Body To Plasma Membrane	17/97	0.105589	1.45986	3.28206	CEP57;C2CD3;KIF24;PRKCA;DYNLL1;TTBK2;AHI1;PRKAR2B;TCTN2;TMEM67;CEP72;CEP41;MAPRE1;SFI1;CEP43;CLASP1;CEP89
Reactome	Vesicle-mediated Transport	92/637	0.105599	1.16315	2.61487	USP6NL;SCARB2;DENND1B;APP;SCARB1;SCOC;SERPINA1;SPARC;TFRC;DENND1A;CLTC;SNAP23;PRKAG2;UBE2Z;BICD2;KIF15;AP4M1;GOLGA4;CAPZB;YWHAQ;KIF5B;PPP6R3;KIF13B;MAN1A1;AP1S3;LDLRAP1;SPTAN1;TPD52;ACTR2;SGIP1;COG5;RALGAPA2;SYTL1;DYNLL1;DYNLL2;KIF6;F5;DNM2;EPN2;BTC;DNM3;TBC1D1;DYNC1LI2;TBC1D2;RAB31;RALGAPB;CTTN;BIN1;KIF16B;GORASP1;EXOC4;EXOC6;RIN3;AMPH;MASP1;RIN2;CFTR;SEC22C;COLEC12;COPB1;RHOBTB3;KLC1;TARP;HSPH1…
GO Biological Process	Embryonic Organ Development	14/77	0.106051	1.52633	3.42483	COL18A1;KMT2A;TFEB;COBL;IFT122;GATA3;PKD2;RBPJ;PCSK5;PBX1;GLI2;RARB;ZFPM1;BMPR1A
Reactome	Transcriptional Activity Of SMAD2/SMAD3:SMAD4 Heterotrimer	10/51	0.106836	1.67471	3.74543	NCOR2;PPM1A;WWTR1;SMAD3;TFDP2;UBE2D1;EP300;NEDD4L;MAPK1;TRIM33
GO Biological Process	Regulation Of Hydrolase Activity	13/71	0.111586	1.53932	3.37568	SCARB2;NTRK2;PTK2;ARHGAP12;FGD4;FGD5;CHN2;PLXNA2;NF1;PLXNC1;RAPGEF6;CDK5RAP3;PRKG1
GO Biological Process	Synapse Assembly	13/71	0.111586	1.53932	3.37568	KIRREL3;FARP1;DBNL;DSCAM;RYK;NRXN2;DNM3;SRGAP2C;SDK1;NRCAM;SRGAP3;SHANK2;SDK2
Reactome	Late SARS-CoV-2 Infection Events	11/58	0.1127	1.60709	3.50833	SRPK2;ST6GAL1;ZDHHC9;MOGAT2;MAN2A1;MGAT5;MGAT4A;RPN1;ST3GAL1;PARP8;ST3GAL3
GO Biological Process	Glycosaminoglycan Biosynthetic Process	11/58	0.1127	1.60709	3.50833	CSGALNACT1;GALNT5;CHST11;CHSY1;CHST12;DSE;PXYLP1;ST3GAL1;HS3ST1;CHST3;ST3GAL3
GO Biological Process	Memory	11/58	0.1127	1.60709	3.50833	SLC8A3;YTHDF1;ATXN1;CUX2;NETO1;PLK2;RASGRF1;VLDLR;PTN;SGK1;CPEB3
GO Biological Process	Regulation Of Bone Mineralization	11/58	0.1127	1.60709	3.50833	FBN2;KL;BMPR2;ADGRV1;ANKH;ALOX5;PTK2B;PTN;ATP2B1;NOTUM;BMPR1A
Reactome	GRB2:SOS Provides Linkage To MAPK Signaling For Integrins	4/15	0.113427	2.49524	5.43113	RAP1A;VWF;ITGB3;PTK2
Reactome	Response Of EIF2AK1 (HRI) To Heme Deficiency	4/15	0.113427	2.49524	5.43113	CEBPG;GRB10;TRIB3;ATF3
Reactome	YAP1- And WWTR1 (TAZ)-stimulated Gene Expression	4/15	0.113427	2.49524	5.43113	WWTR1;KAT2B;GATA4;HIPK2
Reactome	p130Cas Linkage To MAPK Signaling For Integrins	4/15	0.113427	2.49524	5.43113	RAP1A;VWF;ITGB3;PTK2
GO Biological Process	L-glutamate Import	4/15	0.113427	2.49524	5.43113	SLC1A1;SLC1A2;SLC1A7;SLC25A13
GO Biological Process	Cellular Glucuronidation	4/15	0.113427	2.49524	5.43113	UGT2B10;UGT2B28;UGT2B4;UGT1A8
GO Biological Process	Glucuronate Metabolic Process	4/15	0.113427	2.49524	5.43113	UGT2B10;UGT2B28;UGT2B4;UGT1A8
GO Biological Process	Negative Regulation Of Endoplasmic Reticulum Stress-Induced Intrinsic Apoptotic Signaling Pathway	4/15	0.113427	2.49524	5.43113	PRKN;PTPN1;CREB3L1;PARK7
GO Biological Process	Negative Regulation Of Platelet Activation	4/15	0.113427	2.49524	5.43113	PDGFRA;C1QTNF1;CD9;PRKG1
GO Biological Process	Neurotrophin Signaling Pathway	4/15	0.113427	2.49524	5.43113	RAP1A;KIDINS220;SORT1;DDIT4
GO Biological Process	Positive Regulation Of Glucose Metabolic Process	4/15	0.113427	2.49524	5.43113	NNMT;SLC45A3;PMAIP1;PPARGC1A
GO Biological Process	Positive Regulation Of Potassium Ion Transport	4/15	0.113427	2.49524	5.43113	KIF5B;NOS1AP;AKAP6;ADRA2A
GO Biological Process	Protein Localization To Cell-Cell Junction	4/15	0.113427	2.49524	5.43113	TJP1;CGNL1;JAK1;TJP2
GO Biological Process	Regulation Of Carbohydrate Metabolic Process	4/15	0.113427	2.49524	5.43113	PRKN;SCARB2;PDK4;RORA
GO Biological Process	Regulation Of Cellular Response To Heat	4/15	0.113427	2.49524	5.43113	DNAJB6;MAPKAPK2;EP300;MTOR
GO Biological Process	Regulation Of Lipoprotein Lipase Activity	4/15	0.113427	2.49524	5.43113	SORT1;APOA4;PCSK6;PCSK5
GO Biological Process	Regulation Of rRNA Processing	4/15	0.113427	2.49524	5.43113	UTP15;KAT2B;SHQ1;RIOK1
GO Biological Process	Sympathetic Nervous System Development	4/15	0.113427	2.49524	5.43113	NF1;CTNNB1;GATA3;SOX4
Reactome	Signal Transduction	333/2465	0.114183	1.08141	2.34661	NPFFR2;APP;VIPR1;AHCYL1;TRIO;SPARC;TFRC;MAML2;WIPF1;ZFYVE9;TRRAP;GRPR;SMC3;RBPJ;PREX2;PSMD5;RPS6KA2;WDR91;PDK4;ANKFY1;SOX7;TNS3;SOX4;PRKCH;ATP6V0E1;CSNK2A2;SOX13;PRKCA;RNASE3;GABRG3;RUNX1;BTC;DYNC1LI2;KEL;PRKAR1A;CDC37;PARD3;SPATA13;TRIB3;SRFBP1;NUP98;ATP6V0D2;CFTR;PTGFR;GARRE1;CTBP2;CTBP1;MAPKAP1;LPAR2;NEDD4L;LPAR3;GATA3;IQGAP1;IQGAP2;KALRN;IQGAP3;GHRHR;NLN;PRKAR2B;ATP6V1C1;ST3GAL3;WWTR1;STARD13…
Reactome	Chromatin Modifying Enzymes	37/238	0.114261	1.26581	2.74589	KMT2E;KMT2A;TRRAP;PHF20;KDM1B;KMT2C;SETD7;DOT1L;JADE1;ARID4B;CHD3;PHF8;ING4;MECOM;ATXN7;NSD2;EP300;KMT5B;TBL1X;KMT5A;SMYD3;KDM4A;KDM4B;KDM2A;SETDB2;ASH1L;SMARCA2;ARID1B;NCOR2;KAT2B;KAT6B;KAT6A;PADI2;BRWD1;CLOCK;RCOR1;KDM7A
GO Biological Process	Positive Regulation Of Lipid Biosynthetic Process	8/39	0.114883	1.77158	3.83341	RPTOR;SCARB1;KAT2B;SLC45A3;ELOVL5;ZBTB20;APOA4;MTOR
GO Biological Process	Cellular Response To Organonitrogen Compound	18/105	0.114958	1.42135	3.07465	ATP2B4;AKAP6;PKD2;RYR3;MTOR;AQP1;RPTOR;RAP1A;WT1;P2RY2;CAPN2;INPP5K;SH3BP4;CTNNB1;SLIT2;CPEB3;SLC26A3;CFTR
GO Biological Process	Intrinsic Apoptotic Signaling Pathway	18/105	0.114958	1.42135	3.07465	PPP1R13B;CUL5;BNIP3;ITPR1;TNFRSF10B;TNFRSF1B;FHIT;PML;HIPK2;HINT1;STK24;BCL2;PMAIP1;CYCS;ZNF385B;TRIB3;FNIP2;MAP3K5
GO Biological Process	Regulation Of Cell-Matrix Adhesion	12/65	0.117392	1.55479	3.33074	PKHD1;MACF1;CDK6;CSF1;LIMCH1;PTPRA;NF1;PTK2B;CCR7;THBS1;CLASP1;PTK2
Reactome	Apoptotic Execution Phase	10/52	0.117992	1.63475	3.49368	TJP1;CASP7;DBNL;STK24;CTNNB1;SPTAN1;BIRC2;ADD1;PTK2;TJP2
GO Biological Process	Regulation Of Protein Localization To Nucleus	10/52	0.117992	1.63475	3.49368	TCF7L2;WWTR1;TRIM40;TFRC;SIN3A;OTUD7B;PARK7;CDK5RAP3;MTOR;JAK1
GO Biological Process	Negative Regulation Of Epithelial Cell Migration	7/33	0.118042	1.84803	3.94873	DNAJA4;PTPRM;EVL;SLIT2;MCC;THBS1;PTPRG
GO Biological Process	Phosphatidic Acid Metabolic Process	7/33	0.118042	1.84803	3.94873	AGPAT5;GNPAT;DGKD;GPAM;GPAT4;MBOAT2;AGPAT4
GO Biological Process	Positive Regulation Of Small Molecule Metabolic Process	7/33	0.118042	1.84803	3.94873	RPTOR;APP;SLC45A3;ZBTB20;PMAIP1;LDLRAP1;MTOR
GO Biological Process	Regulation Of Potassium Ion Transmembrane Transport	7/33	0.118042	1.84803	3.94873	DPP6;BIN1;NOS1AP;STK39;NEDD4L;CACNA1D;KCNN2
Reactome	RHOA GTPase Cycle	24/147	0.11917	1.34086	2.85229	PLEKHG3;FARP1;STARD13;TRIO;TFRC;ARHGEF28;FAM13A;SNAP23;PLEKHG6;ERBIN;ARHGAP28;IQGAP1;TEX2;ARHGAP26;ARHGAP5;IQGAP3;KALRN;ARHGAP6;PREX2;VANGL1;AKAP13;VAPB;ARHGEF3;TJP2
Reactome	HS-GAG Degradation	5/21	0.119209	2.14458	4.56126	HPSE2;NAGLU;GPC1;HSPG2;GPC6
Reactome	Nitric Oxide Stimulates Guanylate Cyclase	5/21	0.119209	2.14458	4.56126	PDE11A;PDE10A;KCNMA1;ITPR1;PRKG1
Reactome	Synthesis Of Leukotrienes (LT) And Eoxins (EX)	5/21	0.119209	2.14458	4.56126	ABCC1;ALOX5;ALOX5AP;MAPKAPK2;CYP4F8
GO Biological Process	Positive Regulation Of Dendritic Spine Development	5/21	0.119209	2.14458	4.56126	CUX2;RELN;DLG5;FOXO6;CPEB3
GO Biological Process	Regulation Of Cell-Substrate Junction Assembly	5/21	0.119209	2.14458	4.56126	MACF1;LIMCH1;PTPRA;PTK2;CLASP1
Reactome	CREB1 Phosphorylation Thru NMDA Receptor-Mediated Activation Of RAS Signaling	6/27	0.119885	1.96097	4.15965	CAMK2D;RPS6KA2;RASGRF1;MAPK1;CAMK2G;GRIN2B
GO Biological Process	Cellular Response To Epidermal Growth Factor Stimulus	6/27	0.119885	1.96097	4.15965	INPP5K;PTPN11;IQGAP1;PTPN12;PDE8A;KNSTRN
GO Biological Process	Positive Regulation Of Calcium Ion Transmembrane Transporter Activity	6/27	0.119885	1.96097	4.15965	VMP1;RYR2;STAC2;AKAP6;CASQ1;PKD2
GO Biological Process	Regulation Of Fibroblast Proliferation	9/46	0.1233	1.66991	3.49535	PDGFRA;CDK6;DHX9;NF1;MED9;CTNNB1;PEX2;CDC73;AQP1
GO Biological Process	Negative Regulation Of Protein-Containing Complex Assembly	11/59	0.12346	1.57352	3.29155	PTGER4;PPM1A;ZNF827;EP300;PMEPA1;LDLRAD4;PARK7;SOST;IRGM;SORL1;ANKS1B
GO Biological Process	Negative Regulation Of Cellular Component Organization	14/79	0.124161	1.4792	3.08586	LRSAM1;CRACD;AKR1B1;APOA4;SORL1;DNM2;VEGFA;LGALS3;SLN;DNAJB6;DNAJA4;EP300;SOST;ANKS1B
Reactome	Abacavir Transmembrane Transport	2/5	0.124579	4.57311	9.52497	SLC22A2;ABCG2
Reactome	Acetylcholine Inhibits Contraction Of Outer Hair Cells	2/5	0.124579	4.57311	9.52497	KCNMA1;KCNN2
Reactome	Activation Of NOXA And Translocation To Mitochondria	2/5	0.124579	4.57311	9.52497	TFDP2;PMAIP1
Reactome	LRR FLII-interacting Protein 1 (LRRFIP1) Activates Type I IFN Production	2/5	0.124579	4.57311	9.52497	CTNNB1;EP300
Reactome	RUNX1 Regulates Transcription Of Genes Involved In Interleukin Signaling	2/5	0.124579	4.57311	9.52497	LIFR;RUNX1
Reactome	RUNX2 Regulates Chondrocyte Maturation	2/5	0.124579	4.57311	9.52497	HDAC4;GLI2
Reactome	RUNX3 Regulates BCL2L11 (BIM) Transcription	2/5	0.124579	4.57311	9.52497	SMAD3;FOXO3
Reactome	Reelin Signaling Pathway	2/5	0.124579	4.57311	9.52497	RELN;VLDLR
Reactome	SARS-CoV-2 Targets PDZ Proteins In Cell-Cell Junction	2/5	0.124579	4.57311	9.52497	TJP1;PATJ
Reactome	Signaling By Membrane-Tethered Fusions Of PDGFRA Or PDGFRB	2/5	0.124579	4.57311	9.52497	KANK1;GOLGA4
Reactome	Sodium-coupled Sulphate, Di- And Tri-Carboxylate Transporters	2/5	0.124579	4.57311	9.52497	SLC13A1;SLC13A5
Reactome	Vitamin B1 (Thiamin) Metabolism	2/5	0.124579	4.57311	9.52497	TPK1;SLC19A2
GO Biological Process	C-terminal Protein Lipidation	2/5	0.124579	4.57311	9.52497	ATG7;IRGM
GO Biological Process	COPI Coating Of Golgi Vesicle	2/5	0.124579	4.57311	9.52497	TMED10;GBF1
GO Biological Process	COPI-coated Vesicle Budding	2/5	0.124579	4.57311	9.52497	TMED10;GBF1
GO Biological Process	Golgi Transport Vesicle Coating	2/5	0.124579	4.57311	9.52497	TMED10;GBF1
GO Biological Process	His-Purkinje System Development	2/5	0.124579	4.57311	9.52497	IRX3;HOPX
GO Biological Process	PML Body Organization	2/5	0.124579	4.57311	9.52497	PML;HIPK2
GO Biological Process	T-helper 2 Cell Differentiation	2/5	0.124579	4.57311	9.52497	KMT2A;GATA3
GO Biological Process	Aminophospholipid Transport	2/5	0.124579	4.57311	9.52497	SCARB2;ATP8A2
GO Biological Process	Bradykinin Catabolic Process	2/5	0.124579	4.57311	9.52497	MME;XPNPEP1
GO Biological Process	Cellular Response To Magnesium Ion	2/5	0.124579	4.57311	9.52497	SLC41A1;RYR3
GO Biological Process	Dermatan Sulfate Proteoglycan Metabolic Process	2/5	0.124579	4.57311	9.52497	CSGALNACT1;DSE
GO Biological Process	Determination Of Liver Left/Right Asymmetry	2/5	0.124579	4.57311	9.52497	PKD2;CCDC40
GO Biological Process	Glomerular Epithelial Cell Differentiation	2/5	0.124579	4.57311	9.52497	WT1;KLF15
GO Biological Process	Glyoxylate Metabolic Process	2/5	0.124579	4.57311	9.52497	MGAT4A;HOGA1
GO Biological Process	Heparan Sulfate Proteoglycan Catabolic Process	2/5	0.124579	4.57311	9.52497	NAGLU;GPC1
GO Biological Process	Hexose Catabolic Process	2/5	0.124579	4.57311	9.52497	TKTL1;GALK1
GO Biological Process	Morphogenesis Of An Endothelium	2/5	0.124579	4.57311	9.52497	CTNNB1;RHOB
GO Biological Process	Negative Regulation Of Amino Acid Transport	2/5	0.124579	4.57311	9.52497	HRH3;SLC43A1
GO Biological Process	Negative Regulation Of Chemokine-Mediated Signaling Pathway	2/5	0.124579	4.57311	9.52497	SLIT2;ROBO1
GO Biological Process	Negative Regulation Of Lamellipodium Organization	2/5	0.124579	4.57311	9.52497	KANK1;SLIT2
GO Biological Process	Negative Regulation Of Protein Kinase Activity By Regulation Of Protein Phosphorylation	2/5	0.124579	4.57311	9.52497	ADARB1;CDK5RAP3
GO Biological Process	Negative Regulation Of Relaxation Of Muscle	2/5	0.124579	4.57311	9.52497	PDE4D;PDE4B
GO Biological Process	Nucleoside Triphosphate Biosynthetic Process	2/5	0.124579	4.57311	9.52497	AK4;AK8
GO Biological Process	Positive Regulation Of Animal Organ Morphogenesis	2/5	0.124579	4.57311	9.52497	GATA3;CD34
GO Biological Process	Positive Regulation Of Extrinsic Apoptotic Signaling Pathway Via Death Domain Receptors	2/5	0.124579	4.57311	9.52497	PMAIP1;THBS1
GO Biological Process	Positive Regulation Of Gap Junction Assembly	2/5	0.124579	4.57311	9.52497	CNTNAP2;IRX3
GO Biological Process	Positive Regulation Of Granulocyte Differentiation	2/5	0.124579	4.57311	9.52497	TESC;RUNX1
GO Biological Process	Positive Regulation Of Monoatomic Ion Transmembrane Transport	2/5	0.124579	4.57311	9.52497	TRPC6;STK39
GO Biological Process	Presynaptic Active Zone Organization	2/5	0.124579	4.57311	9.52497	PCLO;ERC1
GO Biological Process	Pronephros Development	2/5	0.124579	4.57311	9.52497	SEC61A1;HNF1B
GO Biological Process	Purine Ribonucleoside Catabolic Process	2/5	0.124579	4.57311	9.52497	PNP;SORD
GO Biological Process	Regulation Of cGMP-mediated Signaling	2/5	0.124579	4.57311	9.52497	PDE11A;THBS1
GO Biological Process	Regulation Of Endothelial Cell-Matrix Adhesion Via Fibronectin	2/5	0.124579	4.57311	9.52497	MMP12;RIN2
GO Biological Process	Regulation Of Histone Deacetylase Activity	2/5	0.124579	4.57311	9.52497	CAMK2D;VEGFA
GO Biological Process	Regulation Of Long-Chain Fatty Acid Import Across Plasma Membrane	2/5	0.124579	4.57311	9.52497	ACSL5;THBS1
GO Biological Process	Regulation Of Lysosome Organization	2/5	0.124579	4.57311	9.52497	SCARB2;IRGM
GO Biological Process	Regulation Of Macrophage Proliferation	2/5	0.124579	4.57311	9.52497	MAPK1;PTK2
GO Biological Process	Regulation Of Mast Cell Chemotaxis	2/5	0.124579	4.57311	9.52497	RIN3;VEGFA
GO Biological Process	Regulation Of Pentose-Phosphate Shunt	2/5	0.124579	4.57311	9.52497	RPTOR;MTOR
GO Biological Process	Regulation Of Peptidyl-Cysteine S-nitrosylation	2/5	0.124579	4.57311	9.52497	NOS1AP;ATP2B4
GO Biological Process	Regulation Of Protein Autoubiquitination	2/5	0.124579	4.57311	9.52497	SASH1;RBX1
GO Biological Process	Regulation Of Relaxation Of Cardiac Muscle	2/5	0.124579	4.57311	9.52497	PDE4D;PDE4B
GO Biological Process	Regulation Of Retinal Ganglion Cell Axon Guidance	2/5	0.124579	4.57311	9.52497	SLIT2;VEGFA
GO Biological Process	Regulation Of Retrograde Transport, Endosome To Golgi	2/5	0.124579	4.57311	9.52497	PRKN;ATP9A
GO Biological Process	Renal Filtration Cell Differentiation	2/5	0.124579	4.57311	9.52497	WT1;KLF15
GO Biological Process	Response To Lithium Ion	2/5	0.124579	4.57311	9.52497	IMPA2;SLC13A5
GO Biological Process	Thiamine-Containing Compound Metabolic Process	2/5	0.124579	4.57311	9.52497	TKTL1;SLC19A2
GO Biological Process	Transmembrane Receptor Protein Tyrosine Phosphatase Signaling Pathway	2/5	0.124579	4.57311	9.52497	TRIO;PTN
Reactome	Constitutive Signaling By Overexpressed ERBB2	3/10	0.124581	2.94034	6.12415	CDC37;ERBIN;PTPN12
Reactome	Crosslinking Of Collagen Fibrils	3/10	0.124581	2.94034	6.12415	PXDN;LOXL4;TLL2
Reactome	Glucocorticoid Biosynthesis	3/10	0.124581	2.94034	6.12415	HSD11B1;HSD3B1;SERPINA6
Reactome	HuR (ELAVL1) Binds And Stabilizes mRNA	3/10	0.124581	2.94034	6.12415	NUP214;ANP32A;PRKCA
Reactome	MAPK3 (ERK1) Activation	3/10	0.124581	2.94034	6.12415	MAP2K1;PTPN11;JAK1
Reactome	Neurotransmitter Clearance	3/10	0.124581	2.94034	6.12415	LRTOMT;SLC22A2;SLC6A3
Reactome	Organic Cation Transport	3/10	0.124581	2.94034	6.12415	SLC22A4;SLC22A2;RUNX1
Reactome	RUNX3 Regulates p14-ARF	3/10	0.124581	2.94034	6.12415	HDAC4;EP300;RUNX1
Reactome	Reactions Specific To Complex N-glycan Synthesis Pathway	3/10	0.124581	2.94034	6.12415	MAN2A1;MOGAT2;CHST10
Reactome	Regulation Of FOXO Transcriptional Activity By Acetylation	3/10	0.124581	2.94034	6.12415	KAT2B;EP300;FOXO3
Reactome	Sodium/Calcium Exchangers	3/10	0.124581	2.94034	6.12415	SLC8A3;SLC24A3;SLC24A5
GO Biological Process	CRD-mediated mRNA Stabilization	3/10	0.124581	2.94034	6.12415	DHX9;IGF2BP3;IGF2BP2
GO Biological Process	T-helper Cell Lineage Commitment	3/10	0.124581	2.94034	6.12415	STAT3;ZFPM1;JAK1
GO Biological Process	Actin Filament Depolymerization	3/10	0.124581	2.94034	6.12415	MICAL1;MICAL3;MICAL2
GO Biological Process	Cellular Response To Forskolin	3/10	0.124581	2.94034	6.12415	ADCY2;CFTR;GNAI1
GO Biological Process	Cellular Response To Interleukin-15	3/10	0.124581	2.94034	6.12415	MFAP3;STAT3;JAK1
GO Biological Process	Columnar/Cuboidal Epithelial Cell Differentiation	3/10	0.124581	2.94034	6.12415	GATA5;GATA4;SOX4
GO Biological Process	Establishment Of Endothelial Intestinal Barrier	3/10	0.124581	2.94034	6.12415	TJP1;RAPGEF6;TJP2
GO Biological Process	Hematopoietic Stem Cell Proliferation	3/10	0.124581	2.94034	6.12415	MECOM;CD34;RUNX1
GO Biological Process	Interleukin-15-Mediated Signaling Pathway	3/10	0.124581	2.94034	6.12415	MFAP3;STAT3;JAK1
GO Biological Process	Lipoprotein Catabolic Process	3/10	0.124581	2.94034	6.12415	ABHD17C;NOTUM;LYPLAL1
GO Biological Process	Monoamine Transport	3/10	0.124581	2.94034	6.12415	SLC22A2;SLC29A3;SLC6A3
GO Biological Process	Negative Regulation Of Homotypic Cell-Cell Adhesion	3/10	0.124581	2.94034	6.12415	C1QTNF1;CD9;PRKG1
GO Biological Process	Negative Regulation Of Lymphocyte Migration	3/10	0.124581	2.94034	6.12415	RIPOR2;LRCH1;PADI2
GO Biological Process	Negative Regulation Of Pathway-Restricted SMAD Protein Phosphorylation	3/10	0.124581	2.94034	6.12415	SNX25;PMEPA1;LDLRAD4
GO Biological Process	Neuron Projection Fasciculation	3/10	0.124581	2.94034	6.12415	CRTAC1;NRCAM;CNTN4
GO Biological Process	Nucleoside Triphosphate Metabolic Process	3/10	0.124581	2.94034	6.12415	AK4;ENPP3;AK8
GO Biological Process	Positive Regulation Of Actin Nucleation	3/10	0.124581	2.94034	6.12415	FCHSD2;WASF2;WASF3
GO Biological Process	Positive Regulation Of Dendrite Development	3/10	0.124581	2.94034	6.12415	COBL;PTN;VLDLR
GO Biological Process	Protein Kinase C-activating G Protein-Coupled Receptor Signaling Pathway	3/10	0.124581	2.94034	6.12415	DGKD;PARD3;PLPP1
GO Biological Process	Protein Localization To Endosome	3/10	0.124581	2.94034	6.12415	PACSIN2;RCSD1;WASHC2A
GO Biological Process	Regulation Of Axon Regeneration	3/10	0.124581	2.94034	6.12415	PTPRS;STK24;PTN
GO Biological Process	Regulation Of Calcium Ion Transmembrane Transport Via High Voltage-Gated Calcium Channel	3/10	0.124581	2.94034	6.12415	CACNB1;CAMK2D;NOS1AP
GO Biological Process	Regulation Of Lamellipodium Morphogenesis	3/10	0.124581	2.94034	6.12415	KANK1;RREB1;CD44
GO Biological Process	Regulation Of Lipid Transport	3/10	0.124581	2.94034	6.12415	PRKN;ITGB3;ITGAV
GO Biological Process	Regulation Of Programmed Necrotic Cell Death	3/10	0.124581	2.94034	6.12415	PRKN;ITCH;BIRC2
GO Biological Process	Regulation Of Triglyceride Catabolic Process	3/10	0.124581	2.94034	6.12415	APOA4;DAGLB;SORL1
GO Biological Process	Response To Forskolin	3/10	0.124581	2.94034	6.12415	ADCY2;CFTR;GNAI1
GO Biological Process	Signal Release	3/10	0.124581	2.94034	6.12415	ABCC4;FFAR4;PCSK5
GO Biological Process	Thyroid Hormone Generation	3/10	0.124581	2.94034	6.12415	DUOX1;TG;CPQ
Reactome	Glycosaminoglycan Metabolism	20/120	0.124705	1.37403	2.86046	CSGALNACT1;B4GALT1;HPSE2;HS6ST1;HSPG2;HS3ST1;HS2ST1;NAGLU;CHST11;CHSY1;CHST12;GPC1;DSE;ST3GAL1;GPC6;CD44;SPAM1;ST3GAL3;B4GALT5;CHST3
GO Biological Process	Positive Regulation Of Hydrolase Activity	28/176	0.125054	1.30028	2.7033	USP6NL;DOCK9;DOCK8;RASGRF1;WDR41;SNX13;ADRB1;RASGRP1;PREX2;RAP1A;RASGEF1A;RASGEF1B;TBC1D30;RSU1;SRGAP3;RGS8;RGS6;RALGPS1;RALGPS2;BCAS3;TBC1D2;SNX18;SGSM2;NF1;ITGA6;RAPGEF5;RAPGEF6;PICALM
GO Biological Process	Regulation Of Anatomical Structure Morphogenesis	21/127	0.125276	1.36114	2.8274	PHLDB1;SPARC;KRT1;NEDD4L;TNFAIP3;CXCL13;ETS1;TANC2;PIK3CG;STRIP1;INF2;BMPER;CAPZB;PDCD10;HECW2;NF1;KIF13B;CTNNB1;TNIK;PHLDB2;CLASP1
GO Biological Process	Positive Regulation Of Developmental Process	36/233	0.125477	1.2564	2.60782	PRKN;ALK;PHLDB1;BMPR2;TFRC;ZDHHC6;AKR1B1;FOXO6;ARID4B;VLDLR;PTN;RELN;SIN3A;DVL2;KMT5B;RREB1;CLASP1;EDN3;ZBTB16;BNIP3;COBL;SMARCA2;ARID1B;SORL1;ELAPOR2;VEGFA;WT1;DLG5;TMEM79;SHLD1;CTNNB1;CPEB3;PHLDB2;MCU;BMPR1A;B4GALT5
GO Biological Process	Exocytosis	15/86	0.126559	1.45099	2.99927	CADPS2;TMED10;SNAP23;TNFAIP2;SYTL1;RAB27A;PRSS12;RIMS1;RAB31;RAB11FIP1;SCRN1;TMEM79;EXOC4;EXOC6;RAB11FIP5
GO Biological Process	Protein O-linked Glycosylation	16/93	0.128453	1.4272	2.92888	B3GALNT1;ST6GAL1;GALNT5;GALNT16;GXYLT1;TMTC2;TMTC1;TRAK1;POMGNT1;PGM3;GCNT3;ST8SIA6;XXYLT1;ST3GAL1;B4GALT5;ST3GAL3
GO Biological Process	L-alpha-amino Acid Transmembrane Transport	8/40	0.128469	1.71612	3.52158	SLC38A1;SLC7A6;SLC22A2;SLC1A1;SLC43A1;SLC1A2;SLC1A7;SLC25A13
GO Biological Process	Negative Regulation Of Protein Localization	8/40	0.128469	1.71612	3.52158	RIPOR2;TRIM40;SIN3A;NEDD4L;OTUD7B;MTOR;TTBK2;PICALM
GO Biological Process	Positive Regulation Of Wound Healing	8/40	0.128469	1.71612	3.52158	KANK1;DUOX1;SMOC2;THBS1;RREB1;ADRA2A;MTOR;PTK2
Reactome	Sensory Processing Of Sound By Outer Hair Cells Of Cochlea	10/53	0.129768	1.59664	3.26034	RIPOR2;MYO1E;GRXCR2;EPB41L1;WHRN;KCNMA1;ATP2B4;KCNN2;SPTAN1;SLC26A5
GO Biological Process	Cellular Response To Alcohol	10/53	0.129768	1.59664	3.26034	PTGER4;GRAMD1B;PTGFR;SCNN1B;KLF9;CTNNB1;ADCY2;SPIDR;CFTR;GNAI1
GO Biological Process	Glycoprotein Metabolic Process	10/53	0.129768	1.59664	3.26034	ERP44;MAN2A1;MGAT4A;MAN1A1;ST8SIA6;PARK7;PCSK6;CNMD;GANC;B4GALT5
GO Biological Process	Negative Regulation Of Canonical Wnt Signaling Pathway	19/114	0.131881	1.37388	2.78329	IGFBP1;PRKN;WWTR1;AMER2;TCF7L2;TLE1;JADE1;SOX13;STK4;MCC;BICC1;RBX1;STK3;UBAC2;SFRP4;APC;CCDC88C;SOST;RBMS3
GO Biological Process	Negative Regulation Of Cell Migration	26/163	0.132329	1.30414	2.63758	KANK1;CITED2;ARID4B;PTPRJ;ADARB1;LDLRAD4;FOXO3;PTPRG;ROBO1;SIN3A;SRGAP3;SLIT2;CLASP1;LIMCH1;TPM1;MCC;DYNLL1;GTPBP4;RHOB;CLDN5;STK24;DLG5;NF1;EVL;PHLDB2;BMPR1A
Reactome	COPI-independent Golgi-to-ER Retrograde Traffic	7/34	0.133226	1.77948	3.58693	DYNC1LI2;CAPZB;RAB18;DYNLL1;RAB6B;DYNLL2;BICD2
GO Biological Process	Negative Regulation Of Gene Expression	50/336	0.134198	1.20248	2.41512	PIWIL2;APP;CITED2;CELF1;PARK7;ROBO1;MECP2;CREB3L1;FFAR4;NPTN;DIP2A;CD34;DIS3L2;SLC2A10;ZNF281;SORD;PPHLN1;SND1;PTBP2;OVOL2;FOXP1;CLDN5;KAT2B;SHQ1;PRKAR1A;RBMS3;PRKN;PTGER4;SLC24A3;GATA5;PDCD10;ATOH8;IGF2BP3;IGF2BP2;ZNF148;PAIP2;KDM4A;NDFIP2;SMAD3;SETDB2;STAT3;ATP2B4;ATP2B1;PUM1;VEGFA;CPEB3;ZNF410;BMPR1A;PICALM;ASB1
GO Biological Process	Homophilic Cell Adhesion Via Plasma Membrane Adhesion Molecules	11/60	0.13477	1.54132	3.08909	KIRREL3;ROBO3;SDK1;DSCAM;PTK7;NPTN;PTPRM;CNTN4;SDK2;ROBO1;NECTIN1
GO Biological Process	Regulation Of Signal Transduction By P53 Class Mediator	9/47	0.136263	1.62587	3.24065	KAT6A;EP300;KMT5A;SGK1;CDK5RAP3;SOX4;MTOR;MAP2K6;HIPK2
Reactome	Heme Degradation	4/16	0.136743	2.28718	4.55069	ABCC1;ABCC2;BLVRB;ABCG2
Reactome	PKA Activation In Glucagon Signaling	4/16	0.136743	2.28718	4.55069	PRKAR1A;PRKAR2B;ADCY2;PRKCA
GO Biological Process	Autonomic Nervous System Development	4/16	0.136743	2.28718	4.55069	KIF26A;NF1;GATA3;SOX4
GO Biological Process	Negative Regulation Of Amyloid-Beta Formation	4/16	0.136743	2.28718	4.55069	NTRK2;RTN1;BIN1;SORL1
GO Biological Process	Negative Regulation Of Viral-Induced Cytoplasmic Pattern Recognition Receptor Signaling Pathway	4/16	0.136743	2.28718	4.55069	PTPRS;SEC14L1;TNFAIP3;IRGM
GO Biological Process	Positive Regulation Of Telomere Capping	4/16	0.136743	2.28718	4.55069	PKIB;TNKS;MAPK1;MAP3K4
GO Biological Process	Protein Localization To Endoplasmic Reticulum	4/16	0.136743	2.28718	4.55069	RYR2;GBF1;BCAP29;UBAC2
GO Biological Process	Regulation Of Cardiac Muscle Contraction By Regulation Of The Release Of Sequestered Calcium Ion	4/16	0.136743	2.28718	4.55069	RYR2;CAMK2D;ATP1A2;CACNA1C
Reactome	Metabolism Of Porphyrins	6/28	0.137061	1.87173	3.71973	ABCC1;ABCC2;FECH;BLVRB;COX10;ABCG2
Reactome	Paracetamol ADME	6/28	0.137061	1.87173	3.71973	ABCC4;ABCC1;SLC38A1;ABCC2;SULT1C4;ABCG2
GO Biological Process	Apoptotic Cell Clearance	6/28	0.137061	1.87173	3.71973	SCARB1;TYROBP;ITGB3;ITGAV;THBS1;XKR5
GO Biological Process	Cellular Response To Osmotic Stress	6/28	0.137061	1.87173	3.71973	RPTOR;STK39;LRRC8D;PKD2;RCSD1;MTOR
GO Biological Process	Positive Regulation Of mRNA Processing	6/28	0.137061	1.87173	3.71973	RBM3;THRAP3;TRA2B;CELF4;PEX2;NUP98
GO Biological Process	Primary Neural Tube Formation	6/28	0.137061	1.87173	3.71973	MTHFD1L;DEAF1;DVL2;COBL;IFT122;DYNLL1
GO Biological Process	Regulation Of Monoatomic Ion Transport	6/28	0.137061	1.87173	3.71973	KCNJ5;CLDN10;KCNJ6;KCNJ10;KCNJ9;NEDD4L
GO Biological Process	Cellular Response To Hormone Stimulus	16/94	0.137514	1.40882	2.79514	NPFFR2;BCAS3;THRB;AVPR1B;STAT3;AKR1B1;ATP1A2;ATP1A1;UBE2L3;GHR;WT1;KLF9;FFAR4;INPP5K;SOST;SLIT2
Reactome	Laminin Interactions	5/22	0.138971	2.01831	3.98311	COL18A1;LAMA1;ITGA6;ITGAV;HSPG2
Reactome	Mitochondrial Calcium Ion Transport	5/22	0.138971	2.01831	3.98311	SLC8A3;VDAC2;MICU1;MCU;AKAP1
Reactome	Signaling By NODAL	5/22	0.138971	2.01831	3.98311	LEFTY1;SMAD3;MAPK1;FOXO3;PCSK6
GO Biological Process	Glucose Transmembrane Transport	5/22	0.138971	2.01831	3.98311	SLC2A10;SLC45A1;SORT1;SLC2A12;SLC2A2
GO Biological Process	Hexose Transmembrane Transport	5/22	0.138971	2.01831	3.98311	SLC45A3;SLC2A10;SLC45A1;SLC2A12;SLC2A2
GO Biological Process	Negative Regulation Of Myeloid Cell Differentiation	5/22	0.138971	2.01831	3.98311	MEIS1;CDK6;ZBTB16;PTK2B;PEX2
Reactome	RHOJ GTPase Cycle	10/54	0.142149	1.56026	3.04388	VANGL1;GIT2;TRIO;TFRC;DOCK8;SNAP23;ARHGAP5;ARHGAP26;IQGAP3;MPP7
GO Biological Process	ERBB Signaling Pathway	10/54	0.142149	1.56026	3.04388	BTC;DGKD;CUL5;KIF16B;ERBIN;MAPK1;PTK2B;PTPN11;IQGAP1;PTK2
GO Biological Process	Non-Canonical Wnt Signaling Pathway	8/41	0.142844	1.66402	3.23818	VANGL1;SFRP4;RYK;TMEM67;CCDC88C;PRICKLE2;DVL2;FZD8
GO Biological Process	Positive Regulation Of Viral Process	8/41	0.142844	1.66402	3.23818	SRPK2;NR5A2;DHX9;VAPB;KPNA6;PPIE;ADARB1;HACD3
GO Biological Process	Regulation Of Dendrite Development	8/41	0.142844	1.66402	3.23818	ALK;CAMK1D;HECW2;NEDD4L;COBL;PTN;VLDLR;TNIK
GO Biological Process	Positive Regulation Of Cell Junction Assembly	11/61	0.146616	1.51041	2.89989	CNTNAP2;CLDN5;CUX2;SRPX2;CLSTN2;IRX3;DLG5;CLSTN1;PTPRJ;EPHB1;VEGFA
GO Biological Process	Cellular Response To Salt	18/109	0.148387	1.35856	2.59204	CAMK2D;ADGRV1;CPNE5;SYT1;CPNE4;ATP2B4;IQGAP1;PKD2;RYR3;ADD1;SYT6;ITPKB;DLG2;P2RY2;ALOX5AP;PPIF;SLC13A5;KCNH1
Reactome	Response To Elevated Platelet Cytosolic Ca2+	21/130	0.148691	1.32344	2.52233	CAP1;APP;SERPINA3;ABCC4;ORM1;SPARC;SERPINA1;VWF;TEX264;ITGB3;PRKCA;ORM2;THBS1;F5;VEGFA;CLEC3B;TTR;SELENOP;CALU;CD9;NHLRC2
Reactome	Ca-dependent Events	7/35	0.149319	1.71583	3.26295	CAMK2D;PRKAR2B;PRKAR1A;MAPK1;ADCY2;PRKCA;CAMK2G
Reactome	Metabolism Of Steroid Hormones	7/35	0.149319	1.71583	3.26295	HSD11B1;STARD3;STARD3NL;HSD17B2;HSD3B1;AKR1B1;SERPINA6
Reactome	RUNX1 Interacts With Co-Factors Whose Precise Effect On RUNX1 Targets Is Not Known	7/35	0.149319	1.71583	3.26295	CSNK2A2;EP300;YAF2;ARID1B;SMARCA2;HIPK2;RUNX1
GO Biological Process	Adherens Junction Organization	7/35	0.149319	1.71583	3.26295	TJP1;CDH22;CDH12;CDHR3;CTNNB1;CSK;CDH18
Reactome	Inositol Phosphate Metabolism	9/48	0.149898	1.58409	3.0063	ITPKB;INPP4B;INPP5A;PLCB4;PPIP5K1;SYNJ1;IMPA2;ITPK1;PLCH1
GO Biological Process	Cell-Cell Junction Organization	12/68	0.15	1.47125	2.79113	PKHD1;TJP1;CLDN5;SMAD3;CTNND2;CDH22;CDH12;CDHR3;CSK;TLN2;CDH18;TJP2
GO Biological Process	Positive Regulation Of Neurogenesis	13/75	0.152543	1.43968	2.70704	NTRK2;MME;HAPLN1;HAPLN2;ROBO1;VEGFA;CUX2;NPTN;PLXNA2;CTNNB1;PLXNC1;SLIT2;DISC1
GO Biological Process	Regulation Of BMP Signaling Pathway	13/75	0.152543	1.43968	2.70704	BMPR2;UBE2D1;PCSK6;RBPJ;CHRDL1;SORL1;ELAPOR2;FSTL4;HIPK2;SFRP4;BMPER;SOST;TRIM33
GO Biological Process	Regulation Of Stress Fiber Assembly	13/75	0.152543	1.43968	2.70704	PTGER4;LIMCH1;TPM1;ARHGAP28;DYNLL1;ARHGAP6;TJP1;INPP5K;EVL;PHLDB2;WASF2;CGNL1;CLASP1
Reactome	Fatty Acid Metabolism	27/173	0.152556	1.27066	2.38912	ACSM3;PRKAG2;PCTP;HACD3;ACOXL;ALOX5;ACADM;SLC25A20;PTGDS;HAO2;CYP2J2;ABCC1;GPX2;ELOVL5;ELOVL2;ACOT11;ACOT12;ACSL5;ELOVL7;CYP4F8;AMACR;CYP2U1;MAPKAPK2;PCCB;ALOX5AP;ACSBG1;SLC27A3
GO Biological Process	Neuron Differentiation	27/173	0.152556	1.27066	2.38912	ALK;MTPN;ATP8A2;RTN1;CTF1;TENM4;MYT1L;HS6ST1;GLI2;SPOCK1;SOX4;WNT3;NTRK2;MAP2K1;DTNB;RYK;IRX3;FZD8;ATP2B2;BHLHA15;INHBA;PBX1;RUNX1;PHOX2A;VEGFA;DDIT4;CTNNB1
GO Biological Process	Cellular Response To Organic Substance	14/82	0.154421	1.41369	2.64088	NPFFR2;AVPR1B;MME;SLC1A1;STAT3;AKAP6;PARK7;GHR;CLEC3B;FFAR4;INPP5K;CCR7;SLIT2;LDLRAP1
Reactome	Golgi Associated Vesicle Biogenesis	10/55	0.155117	1.5255	2.84288	TPD52;TFRC;HOMER2;SORT1;CLTC;AP1S3;PUM1;IGF2R;DNM2;PICALM
GO Biological Process	Neuron Migration	10/55	0.155117	1.5255	2.84288	NTRK2;RELN;AUTS2;DDIT4;SPOCK1;NRCAM;NAV1;ASTN2;DISC1;VEGFA
Reactome	FOXO-mediated Transcription Of Oxidative Stress, Metabolic And Neuronal Genes	6/29	0.155312	1.79024	3.334	IGFBP1;SMAD3;SIN3A;FOXO6;FOXO3;PPARGC1A
Reactome	Regulation Of TP53 Activity Thru Acetylation	6/29	0.155312	1.79024	3.334	PDZD2;KAT6A;EP300;CHD3;PML;MAP2K6
Reactome	SUMOylation Of Intracellular Receptors	6/29	0.155312	1.79024	3.334	HDAC4;THRB;NR5A2;VDR;RORA;NR3C2
GO Biological Process	Peptidyl-Tyrosine Dephosphorylation	6/29	0.155312	1.79024	3.334	PTPN1;PTPRS;PTPN9;PTPRJ;PTPN11;PTPN12
GO Biological Process	Positive Regulation Of Viral Genome Replication	6/29	0.155312	1.79024	3.334	SRPK2;NR5A2;VAPB;PPIE;ADARB1;HACD3
GO Biological Process	Regulation Of Developmental Growth	6/29	0.155312	1.79024	3.334	GHR;APP;CTTN;SIN3A;NRCAM;DNM2
GO Biological Process	Regulation Of Monoatomic Ion Transmembrane Transport	6/29	0.155312	1.79024	3.334	KCNJ5;KCNJ6;KCNJ10;KCNJ9;NEDD4L;GRIN2B
GO Biological Process	Tube Closure	6/29	0.155312	1.79024	3.334	MTHFD1L;DEAF1;DVL2;COBL;IFT122;DYNLL1
Reactome	Apoptotic Cleavage Of Cell Adhesion Proteins	3/11	0.155813	2.57265	4.78282	TJP1;CTNNB1;TJP2
Reactome	Interleukin-6 Signaling	3/11	0.155813	2.57265	4.78282	STAT3;PTPN11;JAK1
GO Biological Process	Golgi To Lysosome Transport	3/11	0.155813	2.57265	4.78282	AP4M1;CCDC91;SORT1
GO Biological Process	Cellular Response To UV-B	3/11	0.155813	2.57265	4.78282	MFAP4;MME;SPAM1
GO Biological Process	Cellular Response To Growth Hormone Stimulus	3/11	0.155813	2.57265	4.78282	GHR;STAT3;PTK2
GO Biological Process	Central Nervous System Projection Neuron Axonogenesis	3/11	0.155813	2.57265	4.78282	EPHB1;TSKU;GLI2
GO Biological Process	Intrinsic Apoptotic Signaling Pathway In Response To Oxidative Stress	3/11	0.155813	2.57265	4.78282	STK24;PDCD10;MAP3K5
GO Biological Process	Melanocyte Differentiation	3/11	0.155813	2.57265	4.78282	LRMDA;OCA2;SLC24A5
GO Biological Process	Negative Regulation Of RNA Metabolic Process	3/11	0.155813	2.57265	4.78282	KAT2B;SHQ1;PTBP2
GO Biological Process	Negative Regulation Of Heart Contraction	3/11	0.155813	2.57265	4.78282	PDE4D;ATP1A2;PIK3CG
GO Biological Process	Negative Regulation Of Leukocyte Chemotaxis	3/11	0.155813	2.57265	4.78282	PADI2;RIN3;SLIT2
GO Biological Process	Negative Regulation Of Platelet-Derived Growth Factor Receptor Signaling Pathway	3/11	0.155813	2.57265	4.78282	PHF14;PTPRJ;PTPN12
GO Biological Process	Negative Regulation Of Potassium Ion Transmembrane Transport	3/11	0.155813	2.57265	4.78282	BIN1;STK39;NEDD4L
GO Biological Process	Neurotransmitter Uptake	3/11	0.155813	2.57265	4.78282	SLC38A1;SLC22A2;SLC1A7
GO Biological Process	Nucleoside Phosphate Biosynthetic Process	3/11	0.155813	2.57265	4.78282	PNP;AK4;AK8
GO Biological Process	Positive Regulation Of Myelination	3/11	0.155813	2.57265	4.78282	TENM4;PARD3;TNFRSF1B
GO Biological Process	Positive Regulation Of Vascular Permeability	3/11	0.155813	2.57265	4.78282	TJP1;TJP2;VEGFA
GO Biological Process	Post-Transcriptional Gene Silencing	3/11	0.155813	2.57265	4.78282	CELF1;DHX9;PUM1
GO Biological Process	Regulation Of Cell Communication By Electrical Coupling Involved In Cardiac Conduction	3/11	0.155813	2.57265	4.78282	CAMK2D;IRX3;PDE4D
GO Biological Process	Regulation Of Cytoplasmic Transport	3/11	0.155813	2.57265	4.78282	MAP2K1;MAPK1;DNAJC13
GO Biological Process	Regulation Of Endocytic Recycling	3/11	0.155813	2.57265	4.78282	PLA2G4E;SORL1;ATP9A
GO Biological Process	Regulation Of Fatty Acid Metabolic Process	3/11	0.155813	2.57265	4.78282	PDK4;PRKAG2;UGT1A8
GO Biological Process	Regulation Of Keratinocyte Migration	3/11	0.155813	2.57265	4.78282	EPB41L4B;IQSEC1;MTOR
GO Biological Process	Regulation Of Phospholipase C Activity	3/11	0.155813	2.57265	4.78282	PDGFRA;ABL2;RASGRP1
GO Biological Process	Visual Learning	3/11	0.155813	2.57265	4.78282	APP;NETO1;NF1
GO Biological Process	Inorganic Cation Import Across Plasma Membrane	17/103	0.157241	1.35754	2.51141	KCNJ5;SLC12A3;KCNJ6;KCNJ10;KCNJ9;ATP1A4;ATP2B4;CACNA1D;ATP1A2;CACNA1C;ATP1A1;CACNA1E;TRPM1;SLC8A3;SCNN1B;SLC9A9;TRPV5
Reactome	RND3 GTPase Cycle	8/42	0.157973	1.61498	2.98017	VANGL1;ANKRD26;HOMER2;DLG5;RASAL2;ARHGAP5;CKAP4;PICALM
GO Biological Process	Negative Regulation Of I-kappaB kinase/NF-kappaB Signaling	8/42	0.157973	1.61498	2.98017	PPM1A;TLE1;USP20;USP10;OTUD7B;TNFAIP3;RORA;IRGM
GO Biological Process	Potassium Ion Import Across Plasma Membrane	8/42	0.157973	1.61498	2.98017	KCNJ5;SLC12A3;KCNJ6;KCNJ10;KCNJ9;ATP1A4;ATP1A2;ATP1A1
GO Biological Process	Plasma Membrane Bounded Cell Projection Assembly	41/275	0.158339	1.20446	2.21985	C2CD3;PTPDC1;TTBK2;FGD4;NUDCD3;FGD5;ABLIM1;RAP1A;ABLIM3;TCTN2;TMEM67;POC1A;INPP5K;NEK1;SRGAP3;DISC1;ACTR2;MKKS;IFT140;CCDC57;GBF1;RFX3;EMP1;KIF24;IFT122;PARVA;BBIP1;FHDC1;WDR54;DNM3;AHI1;IFT43;KIAA0586;SPATA13;CFAP161;CEP41;TNIK;DZIP1;RAPGEF6;SSX2IP;CEP89
Reactome	Transmission Across Chemical Synapses	37/246	0.158962	1.2168	2.2378	CAMK2D;CHRNA2;SLC22A2;SLC1A1;RASGRF1;SLC1A2;PRKAG2;ADCY2;CACNA1E;SLC1A7;SLC6A3;GNAI1;RIMS1;GABRR1;EPB41L1;PRKAR2B;RPS6KA2;TSPAN7;NPTN;MAPK1;CAMK2G;CACNG4;UNC13B;GABBR2;KCNJ5;SLC38A1;KCNJ6;KCNJ10;SYT1;KCNJ9;PRKCA;GABRG3;GRIN2B;CACNB1;LRTOMT;PRKAR1A;APBA1
GO Biological Process	Spliceosomal Complex Assembly	11/62	0.158983	1.48071	2.72295	SRPK2;SETX;GCFC2;ZRSR2;CELF1;CELF4;SNRPB2;SNRPD3;SRSF5;USP39;LUC7L2
Reactome	RAF-independent MAPK1/3 Activation	5/23	0.160053	1.90607	3.49241	MAP2K1;MAPK1;PTPN11;DUSP16;JAK1
GO Biological Process	Diacylglycerol Metabolic Process	5/23	0.160053	1.90607	3.49241	DGKD;GPAM;MOGAT2;DAGLB;DGKI
GO Biological Process	Long-Chain fatty-acyl-CoA Metabolic Process	5/23	0.160053	1.90607	3.49241	ELOVL5;ELOVL2;ACSL5;ACSBG1;ELOVL7
GO Biological Process	Positive Regulation Of mRNA Splicing, Via Spliceosome	5/23	0.160053	1.90607	3.49241	RBM3;THRAP3;TRA2B;CELF4;NUP98
GO Biological Process	Positive Regulation Of Neuron Apoptotic Process	5/23	0.160053	1.90607	3.49241	SRPK2;TYROBP;NF1;CTNNB1;FOXO3
GO Biological Process	Potassium Ion Homeostasis	5/23	0.160053	1.90607	3.49241	SLC12A3;KCNMA1;ATP1A4;ATP1A2;ATP1A1
GO Biological Process	Regulation Of T Cell Migration	5/23	0.160053	1.90607	3.49241	APP;RIPOR2;LRCH1;DOCK8;ABL2
GO Biological Process	Translesion Synthesis	5/23	0.160053	1.90607	3.49241	POLN;USP10;REV1;ZBTB1;TNFSF13B
Reactome	GAB1 Signalosome	4/17	0.161788	2.11112	3.84533	BTC;PXDN;PTPN11;CSK
Reactome	IL-6-type Cytokine Receptor Ligand Interactions	4/17	0.161788	2.11112	3.84533	CNTFR;CTF1;LIFR;JAK1
Reactome	PKA Activation	4/17	0.161788	2.11112	3.84533	PRKAR1A;PRKAR2B;ADCY2;PRKCA
Reactome	Regulation Of RUNX1 Expression And Activity	4/17	0.161788	2.11112	3.84533	CDK6;PTPN11;PML;RUNX1
GO Biological Process	Cell Migration Involved In Sprouting Angiogenesis	4/17	0.161788	2.11112	3.84533	SLIT2;EPHB4;ROBO1;VEGFA
GO Biological Process	Cellular Response To Alkaloid	4/17	0.161788	2.11112	3.84533	RYR2;CASP7;SPIDR;RYR3
GO Biological Process	Cellular Response To Glucocorticoid Stimulus	4/17	0.161788	2.11112	3.84533	KLF9;SSTR4;AQP1;UBE2L3
GO Biological Process	Embryo Development Ending In Birth Or Egg Hatching	4/17	0.161788	2.11112	3.84533	NR5A2;CELF1;CHD7;CELF4
GO Biological Process	Growth Hormone Receptor Signaling Pathway	4/17	0.161788	2.11112	3.84533	GHR;PTPN1;STAT3;PTK2
GO Biological Process	Hippo Signaling	4/17	0.161788	2.11112	3.84533	WWTR1;AMOTL1;STK4;STK3
GO Biological Process	Long-Chain fatty-acyl-CoA Biosynthetic Process	4/17	0.161788	2.11112	3.84533	ELOVL5;ELOVL2;ACSL5;ELOVL7
GO Biological Process	Negative Regulation Of Rho Protein Signal Transduction	4/17	0.161788	2.11112	3.84533	KANK1;RIPOR2;CCDC125;DYNLL1
GO Biological Process	Negative Regulation Of Fibroblast Proliferation	4/17	0.161788	2.11112	3.84533	NF1;MED9;PEX2;CDC73
GO Biological Process	Positive Regulation Of Amyloid-Beta Formation	4/17	0.161788	2.11112	3.84533	SLC2A13;GSAP;ABCG1;PICALM
GO Biological Process	Positive Regulation Of Cardiac Muscle Hypertrophy	4/17	0.161788	2.11112	3.84533	MTPN;CAMK2D;AKAP6;PRKCA
GO Biological Process	Positive Regulation Of Dendrite Extension	4/17	0.161788	2.11112	3.84533	RNF157;RIMS1;SYT1;NEDD4L
GO Biological Process	Positive Regulation Of Macrophage Activation	4/17	0.161788	2.11112	3.84533	TNIP2;SPACA3;IRGM;THBS1
GO Biological Process	Positive Regulation Of Peptidyl-Lysine Acetylation	4/17	0.161788	2.11112	3.84533	DIP2A;BAZ1B;PPARGC1A;SOX4
GO Biological Process	Positive Regulation Of Transcription From RNA Polymerase II Promoter In Response To Stress	4/17	0.161788	2.11112	3.84533	CREB3L1;RBPJ;ATF6;VEGFA
GO Biological Process	Regulation Of Adenylate Cyclase Activity	4/17	0.161788	2.11112	3.84533	GABBR2;NF1;CACNA1D;CACNA1C
GO Biological Process	Regulation Of Glucose Transmembrane Transport	4/17	0.161788	2.11112	3.84533	FFAR4;PRKAG2;INPP5K;TRIB3
GO Biological Process	Regulation Of Protein Sumoylation	4/17	0.161788	2.11112	3.84533	HDAC4;RASD2;CTNNB1;PARK7
GO Biological Process	Regulation Of Ras Protein Signal Transduction	13/76	0.163874	1.41675	2.56241	KANK1;GIT2;STARD13;DENND1A;ARHGEF28;MAPKAP1;RASGRF1;DYNLL1;RASGRP1;RASGEF1A;PDCD10;STAMBP;RALGPS1
GO Biological Process	Positive Regulation Of Cellular Catabolic Process	23/146	0.163995	1.28449	2.32225	APP;PTPN1;PLEKHF1;USP20;PLK2;BNIP3;TFEB;ZBTB20;APOA4;ZC3HAV1;AMBRA1;FOXO3;TNFRSF1B;IRGM;ADRA2A;MTOR;RPTOR;ITCH;ULK2;SH3BP4;ADAM8;DAGLB;ATF6
Reactome	Signaling By NTRKs	21/132	0.165581	1.29945	2.33679	NTRK2;MAP2K1;DOCK3;PTPRS;KIDINS220;KCNH8;CLTC;STAT3;PTPN11;PCSK6;GRIN2B;PCSK5;F3;DNM2;DNM3;RAP1A;RPS6KA2;MAPKAPK2;EP300;MAPK1;SGK1
Reactome	Platelet Degranulation	20/125	0.166193	1.30822	2.34774	CAP1;APP;SERPINA3;ABCC4;ORM1;SPARC;SERPINA1;VWF;TEX264;ITGB3;ORM2;THBS1;F5;VEGFA;CLEC3B;TTR;SELENOP;CALU;CD9;NHLRC2
Reactome	HSF1-dependent Transactivation	7/36	0.166271	1.65657	2.97211	RPTOR;CAMK2D;HSPH1;DNAJB6;EP300;CAMK2G;MTOR
GO Biological Process	DNA Damage Response, Signal Transduction By P53 Class Mediator	7/36	0.166271	1.65657	2.97211	CRADD;USP10;PLK2;NDRG1;PML;BATF;HIPK2
GO Biological Process	Negative Regulation Of Sequestering Of Calcium Ion	7/36	0.166271	1.65657	2.97211	RYR2;PLCB4;GP1BB;ITPR1;CCR7;PLCH1;PKD2
GO Biological Process	Positive Regulation Of RNA Splicing	7/36	0.166271	1.65657	2.97211	RBM3;SETX;THRAP3;TRA2B;CELF4;RBM20;NUP98
GO Biological Process	Protein Destabilization	7/36	0.166271	1.65657	2.97211	PRKN;FBXW11;CCDC88C;EP300;PEX2;IRGM;CDC73
GO Biological Process	Regulation Of Peptidyl-Threonine Phosphorylation	7/36	0.166271	1.65657	2.97211	RPTOR;SPRED2;PARD3;PRKAG2;INPP5K;MAPK1;IRGM
GO Biological Process	Positive Regulation Of Kinase Activity	17/104	0.166983	1.34186	2.40173	ALK;PDGFRA;NTRK2;CSF1;RYK;PRKAG2;IQGAP1;MERTK;PTK2;IGF1R;RAP1A;RELN;PTK2B;ROR1;CCR7;EPHB4;MAP3K5
GO Biological Process	Transmembrane Receptor Protein Tyrosine Kinase Signaling Pathway	42/284	0.168264	1.19297	2.12614	EPHB6;CEP57;SHC4;ALK;CSF1;ARHGEF28;PTPRJ;KALRN;PTPRG;IGF1R;GHR;NAMPT;PDK4;GRB10;MAPK1;PTK2B;SAMD12;EPHB1;EPHB4;MPZL1;ANKS1B;PDGFRA;KL;NTRK2;YES1;RYK;SORT1;STAT3;PTPN11;BAIAP2;MERTK;PTK2;VEGFA;SETX;HCK;AHI1;EFNA2;KIF16B;DDIT4;MAPKAPK2;CLNK;ROR1
Reactome	Activation Of Caspases Thru Apoptosome-Mediated Cleavage	2/6	0.171578	3.42964	6.04549	CASP7;CYCS
Reactome	GDP-fucose Biosynthesis	2/6	0.171578	3.42964	6.04549	GMDS;FUOM
Reactome	RAS Signaling Downstream Of NF1 Loss-Of-Function Variants	2/6	0.171578	3.42964	6.04549	SPRED2;NF1
Reactome	RUNX1 Regulates Estrogen Receptor Mediated Transcription	2/6	0.171578	3.42964	6.04549	GPAM;RUNX1
Reactome	RUNX1 Regulates Transcription Of Genes Involved In BCR Signaling	2/6	0.171578	3.42964	6.04549	ELF2;RUNX1
Reactome	SMAD2/3 Phosphorylation Motif Mutants In Cancer	2/6	0.171578	3.42964	6.04549	SMAD3;ZFYVE9
Reactome	Synthesis Of Lipoxins (LX)	2/6	0.171578	3.42964	6.04549	ALOX5;ALOX5AP
Reactome	WNT Mediated Activation Of DVL	2/6	0.171578	3.42964	6.04549	CSNK2A2;DVL2
GO Biological Process	IRE1-mediated Unfolded Protein Response	2/6	0.171578	3.42964	6.04549	PTPN1;VAPB
GO Biological Process	N-acetylneuraminate Catabolic Process	2/6	0.171578	3.42964	6.04549	HOGA1;NPL
GO Biological Process	TRAIL-activated Apoptotic Signaling Pathway	2/6	0.171578	3.42964	6.04549	TNFRSF10B;TNFRSF10A
GO Biological Process	Adenosine To Inosine Editing	2/6	0.171578	3.42964	6.04549	ADARB1;ADARB2
GO Biological Process	Atrioventricular Valve Formation	2/6	0.171578	3.42964	6.04549	GATA4;ZFPM1
GO Biological Process	Autophagosome Membrane Docking	2/6	0.171578	3.42964	6.04549	VMP1;ATP2A2
GO Biological Process	Catecholamine Uptake	2/6	0.171578	3.42964	6.04549	SLC22A2;SLC6A3
GO Biological Process	Cellular Hyperosmotic Response	2/6	0.171578	3.42964	6.04549	RCSD1;AQP1
GO Biological Process	Cellular Response To Caffeine	2/6	0.171578	3.42964	6.04549	RYR2;RYR3
GO Biological Process	Cellular Response To Interleukin-9	2/6	0.171578	3.42964	6.04549	STAT3;JAK1
GO Biological Process	Dense Core Granule Cytoskeletal Transport	2/6	0.171578	3.42964	6.04549	KIF5B;TANC2
GO Biological Process	Detection Of Muscle Stretch	2/6	0.171578	3.42964	6.04549	CTNNB1;PTK2
GO Biological Process	Dorsal Aorta Development	2/6	0.171578	3.42964	6.04549	RBPJ;BMPR1A
GO Biological Process	Dorsal Aorta Morphogenesis	2/6	0.171578	3.42964	6.04549	RBPJ;BMPR1A
GO Biological Process	Establishment Of Mitotic Sister Chromatid Cohesion	2/6	0.171578	3.42964	6.04549	STAG1;SMC3
GO Biological Process	Glomerular Epithelial Cell Development	2/6	0.171578	3.42964	6.04549	MYO1E;IQGAP1
GO Biological Process	Histidine Catabolic Process	2/6	0.171578	3.42964	6.04549	HDC;HNMT
GO Biological Process	Histidine Metabolic Process	2/6	0.171578	3.42964	6.04549	HDC;HNMT
GO Biological Process	Inositol Metabolic Process	2/6	0.171578	3.42964	6.04549	PPIP5K1;IMPA2
GO Biological Process	Insulin Secretion Involved In Cellular Response To Glucose Stimulus	2/6	0.171578	3.42964	6.04549	PTPRN2;RAB11FIP5
GO Biological Process	Interleukin-9-Mediated Signaling Pathway	2/6	0.171578	3.42964	6.04549	STAT3;JAK1
GO Biological Process	Leukotriene Transport	2/6	0.171578	3.42964	6.04549	ABCC4;ABCC2
GO Biological Process	Long-Term Synaptic Depression	2/6	0.171578	3.42964	6.04549	PLK2;SHANK2
GO Biological Process	Maintenance Of Protein Location In Extracellular Region	2/6	0.171578	3.42964	6.04549	FBN2;FBN1
GO Biological Process	Mitochondrion-Endoplasmic Reticulum Membrane Tethering	2/6	0.171578	3.42964	6.04549	VMP1;ATP2A2
GO Biological Process	Negative Regulation Of Blood Vessel Endothelial Cell Proliferation Involved In Sprouting Angiogenesis	2/6	0.171578	3.42964	6.04549	PDCD10;THBS1
GO Biological Process	Negative Regulation Of Dendritic Spine Development	2/6	0.171578	3.42964	6.04549	SRGAP2C;PTPRS
GO Biological Process	Negative Regulation Of Oligodendrocyte Differentiation	2/6	0.171578	3.42964	6.04549	TMEM98;NF1
GO Biological Process	Negative Regulation Of Protein Sumoylation	2/6	0.171578	3.42964	6.04549	CTNNB1;PARK7
GO Biological Process	Negative Regulation Of Ruffle Assembly	2/6	0.171578	3.42964	6.04549	KANK1;EVL
GO Biological Process	Neurotrophin TRK Receptor Signaling Pathway	2/6	0.171578	3.42964	6.04549	SORT1;DDIT4
GO Biological Process	Noradrenergic Neuron Differentiation	2/6	0.171578	3.42964	6.04549	SOX4;PHOX2A
GO Biological Process	Pharyngeal Arch Artery Morphogenesis	2/6	0.171578	3.42964	6.04549	BMPR2;BMPR1A
GO Biological Process	Placenta Blood Vessel Development	2/6	0.171578	3.42964	6.04549	PKD2;RBPJ
GO Biological Process	Positive Regulation Of B Cell Receptor Signaling Pathway	2/6	0.171578	3.42964	6.04549	PRKCH;FOXP1
GO Biological Process	Positive Regulation Of Interleukin-5 Production	2/6	0.171578	3.42964	6.04549	PDE4D;GATA3
GO Biological Process	Positive Regulation Of Mitophagy	2/6	0.171578	3.42964	6.04549	VPS13D;IRGM
GO Biological Process	Positive Regulation Of Multicellular Organism Growth	2/6	0.171578	3.42964	6.04549	GHR;GHRHR
GO Biological Process	Positive Regulation Of Receptor Catabolic Process	2/6	0.171578	3.42964	6.04549	PTPN1;ITCH
GO Biological Process	Positive Regulation Of Triglyceride Catabolic Process	2/6	0.171578	3.42964	6.04549	APOA4;DAGLB
GO Biological Process	Proteoglycan Catabolic Process	2/6	0.171578	3.42964	6.04549	NAGLU;GPC1
GO Biological Process	Regulation Of Axon Guidance	2/6	0.171578	3.42964	6.04549	YTHDF1;VEGFA
GO Biological Process	Regulation Of Glial Cell Apoptotic Process	2/6	0.171578	3.42964	6.04549	PRKCH;PRKCA
GO Biological Process	Regulation Of Growth Hormone Secretion	2/6	0.171578	3.42964	6.04549	GHRHR;CHD7
GO Biological Process	Regulation Of Inositol Phosphate Biosynthetic Process	2/6	0.171578	3.42964	6.04549	PTK2B;CD244
GO Biological Process	Regulation Of Mitochondrial Membrane Permeability Involved In Apoptotic Process	2/6	0.171578	3.42964	6.04549	STPG1;NAIF1
GO Biological Process	Regulation Of Norepinephrine Secretion	2/6	0.171578	3.42964	6.04549	HRH3;KCNB1
GO Biological Process	Regulation Of Oxidative Stress-Induced Neuron Intrinsic Apoptotic Signaling Pathway	2/6	0.171578	3.42964	6.04549	PRKN;PARK7
GO Biological Process	Regulation Of Vascular Associated Smooth Muscle Cell Differentiation	2/6	0.171578	3.42964	6.04549	PDCD4;NFATC1
GO Biological Process	Release Of Sequestered Calcium Ion Into Cytosol By Sarcoplasmic Reticulum	2/6	0.171578	3.42964	6.04549	RYR2;RYR3
GO Biological Process	Response To Caffeine	2/6	0.171578	3.42964	6.04549	RYR2;RYR3
GO Biological Process	Smooth Muscle Cell Migration	2/6	0.171578	3.42964	6.04549	ITGB3;PARVA
GO Biological Process	Synaptic Signaling	2/6	0.171578	3.42964	6.04549	DTNA;DTNB
GO Biological Process	Synaptic Vesicle Budding From Presynaptic Endocytic Zone Membrane	2/6	0.171578	3.42964	6.04549	AP3S2;PICALM
GO Biological Process	Synaptic Vesicle Docking	2/6	0.171578	3.42964	6.04549	UNC13B;UNC13C
GO Biological Process	Vascular Wound Healing	2/6	0.171578	3.42964	6.04549	CD34;VEGFA
GO Biological Process	Positive Regulation Of Mitotic Cell Cycle Phase Transition	11/63	0.171854	1.45215	2.55739	MECP2;RPTOR;RAD51B;ANKRD17;KMT2E;LSM11;NSMCE2;UBE2E2;CDC25A;TNFSF13B;BRD4
GO Biological Process	Dephosphorylation	23/147	0.172309	1.27405	2.24038	PTPN1;MTMR3;PTPRS;PPM1L;FBXW11;PTPRM;PPP2R2A;PTPRJ;PTPN11;PTPN12;SSH2;DUSP16;PTPRG;PTPRE;PPM1A;PP2D1;PTPRA;INPP5K;PXYLP1;PTPN9;TAB1;ACP3;PLPP1
Reactome	SUMOylation Of Transcription Cofactors	8/43	0.17382	1.56875	2.74489	NCOR2;UHRF2;CTBP1;SIN3A;EP300;PARK7;PPARGC1A;HIPK2
Reactome	Voltage Gated Potassium Channels	8/43	0.17382	1.56875	2.74489	KCND2;KCNC2;KCNB1;KCND3;KCNS2;KCNH8;KCNC4;KCNH1
GO Biological Process	SCF-dependent Proteasomal Ubiquitin-Dependent Protein Catabolic Process	8/43	0.17382	1.56875	2.74489	FBXW4;CUL5;FBXW11;FBXO3;FBXL18;FBXL13;FBXO31;RBX1
GO Biological Process	Negative Regulation Of BMP Signaling Pathway	8/43	0.17382	1.56875	2.74489	BMPER;UBE2D1;SOST;CHRDL1;SORL1;TRIM33;HIPK2;FBN1
GO Biological Process	Positive Regulation Of Biomineral Tissue Development	8/43	0.17382	1.56875	2.74489	FBN2;KL;BMPR2;ADGRV1;ALOX5;PTN;ATP2B1;BMPR1A
Reactome	HS-GAG Biosynthesis	6/30	0.174561	1.71555	2.99446	GPC1;HS6ST1;GPC6;HSPG2;HS3ST1;HS2ST1
Reactome	Signaling By CSF3 (G-CSF)	6/30	0.174561	1.71555	2.99446	HCK;CUL5;STAT3;UBE2D1;PTPN11;JAK1
Reactome	Tight Junction Interactions	6/30	0.174561	1.71555	2.99446	CLDN10;CLDN5;PATJ;CLDN14;PARD3;CLDN12
GO Biological Process	Positive Regulation Of Cell Communication	6/30	0.174561	1.71555	2.99446	RIMS1;CLSTN2;EDN3;SYT1;CLSTN1;GATA3
GO Biological Process	Positive Regulation Of Phosphate Metabolic Process	6/30	0.174561	1.71555	2.99446	APP;AVPR1B;DSCAM;ITGA6;THBS1;CD244
GO Biological Process	Regulation Of Macrophage Derived Foam Cell Differentiation	6/30	0.174561	1.71555	2.99446	PRKCH;CSF1;ITGB3;ITGAV;PLA2G5;ABCG1
GO Biological Process	Regulation Of Potassium Ion Transport	6/30	0.174561	1.71555	2.99446	DPP6;KIF5B;PTK2B;CACNA1D;KCNN2;ADRA2A
GO Biological Process	Positive Regulation Of Synaptic Transmission	13/77	0.17562	1.39453	2.42569	APP;CLSTN2;SYT1;PLK2;CLSTN1;GRIN2B;SLC8A3;RIMS1;RELN;NPTN;PTK2B;SHANK2;CACNG4
GO Biological Process	Regulation Of Angiogenesis	31/205	0.175731	1.2241	2.12847	SPARC;PTPRM;TNFAIP3;GATA4;CXCL13;ETS1;THBS1;PIK3CG;AQP1;MECP2;BMPER;PDCD10;ALOX5;CD34;CNMD;SASH1;CEMIP2;KRT1;ATP2B4;PRKCA;HSPG2;PML;RUNX1;RHOB;HIPK2;VEGFA;CLDN5;SMOC2;NF1;AGGF1;CTNNB1
GO Biological Process	Brain Development	26/169	0.176482	1.24899	2.16642	CNTNAP2;RTN1;PHF8;ATXN1;RELN;NRCAM;FLNB;CDK5RAP3;GIT2;ZFHX3;MKKS;KDM4B;FBXW11;CTNS;PTPN11;EML1;HSPG2;GRIN2B;PBX1;MEIS1;SYNJ1;DDIT4;NF1;RAB18;CNTN4;ADGRL2
Reactome	Golgi-to-ER Retrograde Transport	18/112	0.176636	1.31497	2.27973	COPB1;UBE2Z;KLC1;DYNLL1;DYNLL2;KIF6;BICD2;KIF15;DYNC1LI2;CAPZB;KIF16B;KIF26A;KIF5B;KIF13B;RAB18;COPG2;COPG1;RAB6B
GO Biological Process	Positive Regulation Of Stress-Activated MAPK Cascade	17/105	0.177034	1.32653	2.29677	APP;UNC5CL;TNFRSF19;STK39;SORD;RASGRP1;GADD45G;HIPK2;VEGFA;PDCD10;PTK2B;CCR7;TNIK;MAP3K4;SASH1;MAP3K5;SLAMF1
GO Biological Process	Positive Regulation Of MAP Kinase Activity	15/91	0.177061	1.35514	2.34611	PTPN1;EDN3;RASGRP1;THBS1;PIK3CG;ADRA2A;ROBO1;VEGFA;GHR;PDCD10;DVL2;NEK10;MAP3K4;SASH1;MAP3K5
Reactome	DARPP-32 Events	5/24	0.182327	1.80565	3.07314	PRKAR1A;PRKAR2B;PDE4D;PDE4B;PRKCA
GO Biological Process	Iron Ion Transport	5/24	0.182327	1.80565	3.07314	TFRC;SLC41A2;CLTC;F3;DNM2
GO Biological Process	Negative Regulation Of Cell Junction Assembly	5/24	0.182327	1.80565	3.07314	BCAS3;DYNLL1;ARHGAP6;THBS1;PHLDB2
GO Biological Process	Neuromuscular Junction Development	5/24	0.182327	1.80565	3.07314	UNC13B;CACNB1;UNC13C;PPFIBP1;PPFIBP2
GO Biological Process	Outflow Tract Septum Morphogenesis	5/24	0.182327	1.80565	3.07314	BMPR2;SEMA3C;PARVA;ROBO1;BMPR1A
GO Biological Process	Positive Regulation Of Cell Cycle G2/M Phase Transition	5/24	0.182327	1.80565	3.07314	MECP2;RAD51B;CDC25A;TNFSF13B;BRD4
GO Biological Process	Positive Regulation Of Cellular Response To Transforming Growth Factor Beta Stimulus	5/24	0.182327	1.80565	3.07314	CITED2;SLC2A10;EP300;THBS1;HIPK2
GO Biological Process	Positive Regulation Of Transforming Growth Factor Beta Receptor Signaling Pathway	5/24	0.182327	1.80565	3.07314	CITED2;SLC2A10;EP300;THBS1;HIPK2
GO Biological Process	Regulation Of Endoplasmic Reticulum Stress-Induced Intrinsic Apoptotic Signaling Pathway	5/24	0.182327	1.80565	3.07314	PRKN;PTPN1;CREB3L1;PMAIP1;PARK7
Reactome	Neurexins And Neuroligins	10/57	0.182727	1.46042	2.48236	DBNL;SYT1;EPB41L1;HOMER2;NRXN3;NRXN2;DLGAP1;APBA1;GRIN2B;SHANK2
GO Biological Process	Striated Muscle Contraction	10/57	0.182727	1.46042	2.48236	MYL4;RYR2;DTNA;SMPX;TPM1;STAC2;ATP1A2;RCSD1;LMOD3;RYR3
Reactome	FLT3 Signaling	7/37	0.184027	1.60126	2.71041	HCK;GRB10;ABL2;PTPRJ;CSK;PTPN11;FOXO3
Reactome	Fatty acyl-CoA Biosynthesis	7/37	0.184027	1.60126	2.71041	ELOVL5;ELOVL2;ACSL5;ACSBG1;ELOVL7;HACD3;SLC27A3
Reactome	RHOV GTPase Cycle	7/37	0.184027	1.60126	2.71041	VANGL1;GIT2;DLG5;CLTC;IQGAP1;SPTAN1;ARHGAP12
GO Biological Process	Protein Acylation	7/37	0.184027	1.60126	2.71041	ING4;KAT2B;ZDHHC9;KAT6A;ZDHHC23;ZDHHC6;EP300
GO Biological Process	Regulation Of p38MAPK Cascade	7/37	0.184027	1.60126	2.71041	STK39;SORD;RASGRP1;MAP3K4;SASH1;GADD45G;VEGFA
GO Biological Process	Cilium Organization	34/228	0.184128	1.2042	2.03766	C2CD3;PKD2;PTPDC1;TTBK2;NUDCD3;ABLIM1;ABLIM3;TCTN2;TMEM67;POC1A;NEK1;CCDC32;DISC1;ACTR2;MKKS;IFT140;CCDC57;GBF1;RFX3;KIF24;IFT122;PARVA;BBIP1;FHDC1;WDR54;ARMC2;AHI1;IFT43;KIAA0586;CFAP161;CEP41;DZIP1;SSX2IP;CEP89
GO Biological Process	Negative Regulation Of Cell Death	11/64	0.185208	1.42467	2.40238	PRKN;BNIP3L;CSF1;MECOM;XPNPEP1;BNIP3;GATA4;PARK7;PEPD;TNFRSF1B;SORL1
GO Biological Process	Regulation Of Cilium Assembly	12/71	0.186818	1.3962	2.34229	USP6NL;TBC1D1;TBC1D2;IFT140;TBC1D30;TBC1D8;KIF24;TBC1D14;TBC1D2B;SAXO1;TBC1D22A;TBC1D16
GO Biological Process	Positive Regulation Of Amide Metabolic Process	14/85	0.188197	1.35373	2.26108	PIWIL2;YTHDF1;SLC2A13;SAMD4A;LARP4B;THBS1;MTOR;RBM3;GSAP;CPEB3;ZCCHC4;SOX4;ABCG1;PICALM
Reactome	Norepinephrine Neurotransmitter Release Cycle	4/18	0.188332	1.96021	3.27267	UNC13B;RIMS1;SYT1;SLC22A2
GO Biological Process	Adrenergic Receptor Signaling Pathway	4/18	0.188332	1.96021	3.27267	AKAP13;PDE4D;ADRB1;ADRA2A
GO Biological Process	Autophagy Of Nucleus	4/18	0.188332	1.96021	3.27267	ULK2;WIPI1;WIPI2;ATG7
GO Biological Process	Endothelial Cell Proliferation	4/18	0.188332	1.96021	3.27267	BMPR2;BMPER;NOX5;CD34
GO Biological Process	Establishment Of Vesicle Localization	4/18	0.188332	1.96021	3.27267	SYNJ1;KIF5B;RAB27A;DNM2
GO Biological Process	Intracellular Sodium Ion Homeostasis	4/18	0.188332	1.96021	3.27267	SCNN1B;ATP1A4;ATP1A2;ATP1A1
GO Biological Process	Negative Regulation Of Monoatomic Ion Transport	4/18	0.188332	1.96021	3.27267	HRH3;INPP5K;PTK2B;ADRA2A
GO Biological Process	Positive Regulation Of CREB Transcription Factor Activity	4/18	0.188332	1.96021	3.27267	CAMK1D;RELN;CRTC1;VEGFA
GO Biological Process	Positive Regulation Of Macrophage Migration	4/18	0.188332	1.96021	3.27267	CSF1;MAPK1;THBS1;PTK2
GO Biological Process	Positive Regulation Of Neutrophil Chemotaxis	4/18	0.188332	1.96021	3.27267	RIPOR2;CAMK1D;CCR7;MCU
GO Biological Process	Regulation Of Dendrite Extension	4/18	0.188332	1.96021	3.27267	RNF157;RIMS1;SYT1;NEDD4L
GO Biological Process	Regulation Of Protein Deacetylation	4/18	0.188332	1.96021	3.27267	KAT2B;SPRED2;NNMT;EP300
Reactome	ALK Mutants Bind TKIs	3/12	0.189129	2.28667	3.80805	ALK;PRKAR1A;CLTC
Reactome	CREB1 Phosphorylation Thru Activation Of Adenylate Cyclase	3/12	0.189129	2.28667	3.80805	PRKAR1A;PRKAR2B;PRKCA
Reactome	Frs2-mediated Activation	3/12	0.189129	2.28667	3.80805	MAP2K1;RAP1A;MAPK1
Reactome	NOTCH2 Intracellular Domain Regulates Transcription	3/12	0.189129	2.28667	3.80805	MAML2;EP300;RBPJ
Reactome	Pregnenolone Biosynthesis	3/12	0.189129	2.28667	3.80805	STARD3;STARD3NL;AKR1B1
Reactome	Presynaptic Depolarization And Calcium Channel Opening	3/12	0.189129	2.28667	3.80805	CACNB1;CACNA1E;CACNG4
Reactome	Regulation Of Glycolysis By Fructose 2,6-Bisphosphate Metabolism	3/12	0.189129	2.28667	3.80805	PFKFB2;PFKFB3;PRKCA
Reactome	Regulation Of Localization Of FOXO Transcription Factors	3/12	0.189129	2.28667	3.80805	YWHAQ;FOXO6;FOXO3
Reactome	TP53 Regulates Transcription Of Death Receptors And Ligands	3/12	0.189129	2.28667	3.80805	PPP1R13B;TNFRSF10B;TNFRSF10A
Reactome	Vitamin D (Calciferol) Metabolism	3/12	0.189129	2.28667	3.80805	VDR;GC;LDLRAP1
GO Biological Process	C4-dicarboxylate Transport	3/12	0.189129	2.28667	3.80805	SLC1A1;SLC13A5;SLC25A13
GO Biological Process	Adult Locomotory Behavior	3/12	0.189129	2.28667	3.80805	PRKN;BTBD9;PUM1
GO Biological Process	Atrial Cardiac Muscle Cell Action Potential	3/12	0.189129	2.28667	3.80805	KCNJ5;KCNN2;CACNA1C
GO Biological Process	Axonal Fasciculation	3/12	0.189129	2.28667	3.80805	CRTAC1;NRCAM;CNTN4
GO Biological Process	Dendrite Self-Avoidance	3/12	0.189129	2.28667	3.80805	ROBO3;DSCAM;CNTN4
GO Biological Process	Endothelium Development	3/12	0.189129	2.28667	3.80805	SCUBE1;PDCD10;CD34
GO Biological Process	Negative Regulation Of Hippo Signaling	3/12	0.189129	2.28667	3.80805	DLG5;WWC1;SHANK2
GO Biological Process	Negative Regulation Of Locomotion	3/12	0.189129	2.28667	3.80805	FRMD5;FBLN1;GATA3
GO Biological Process	Negative Regulation Of Macrophage Derived Foam Cell Differentiation	3/12	0.189129	2.28667	3.80805	ITGB3;ITGAV;ABCG1
GO Biological Process	Positive Regulation Of Insulin Receptor Signaling Pathway	3/12	0.189129	2.28667	3.80805	GKAP1;PTPN11;SORL1
GO Biological Process	Protein Heterotetramerization	3/12	0.189129	2.28667	3.80805	KRT1;PKD2;GRIN2B
GO Biological Process	Regulation Of Cell Communication By Electrical Coupling	3/12	0.189129	2.28667	3.80805	CAMK2D;IRX3;PDE4D
GO Biological Process	Regulation Of Vascular Associated Smooth Muscle Cell Migration	3/12	0.189129	2.28667	3.80805	DOCK4;TPM1;PRKG1
GO Biological Process	Secretion	3/12	0.189129	2.28667	3.80805	TPD52;RIMS1;SLC22A2
GO Biological Process	Sodium Ion Export Across Plasma Membrane	3/12	0.189129	2.28667	3.80805	ATP1A4;ATP1A2;ATP1A1
Reactome	Aspirin ADME	8/44	0.190341	1.52509	2.53002	UGT2B10;ABCC2;UGT2B11;UGT2B28;UGT2B4;ACSM5;UGT1A8;ACSM2B
Reactome	TP53 Regulates Transcription Of Cell Death Genes	8/44	0.190341	1.52509	2.53002	BNIP3L;PPP1R13B;CRADD;PERP;PMAIP1;TNFRSF10B;TNFRSF10A;NDRG1
GO Biological Process	Positive Regulation Of Biosynthetic Process	8/44	0.190341	1.52509	2.53002	RPTOR;MTPN;CREB3L1;ZBTB20;RAB27A;SUCO;MTOR;RUNX1
GO Biological Process	Negative Regulation Of Cell Differentiation	31/207	0.190415	1.21005	2.00694	TRIO;ITGB3;RORA;LDLRAD4;GATA3;TSKU;CDC73;SPRED2;RANBP3L;SUFU;PTK2B;ITGAV;SOX4;WWTR1;ANKRD26;SMAD3;ADGRV1;ZBTB16;SORD;PEX2;PTPN11;SMARCA2;HOPX;OVOL2;ASXL1;MEIS1;CDK6;PDCD4;TRIB3;CNTN4;ABCG1
GO Biological Process	Regulation Of Canonical Wnt Signaling Pathway	31/207	0.190415	1.21005	2.00694	PRKN;AMER2;KANK1;TNKS;CTNND2;LRRK1;JADE1;STK4;LYPD6;STK3;UBR5;FAM53B;TBL1X;SOST;SOX7;SOX4;IGFBP1;WWTR1;TCF7L2;TLE1;SOX13;MCC;BICC1;UBAC2;RBX1;SFRP4;PPM1A;APC;PTK7;CCDC88C;RBMS3
Reactome	Clathrin-mediated Endocytosis	22/142	0.191203	1.25907	2.08304	SCARB2;ACTR2;TFRC;SYT1;SGIP1;CLTC;TARP;IGF2R;DNM2;EPN2;BTC;DNM3;SNX18;SYNJ1;CTTN;BIN1;DVL2;PACSIN2;AMPH;LDLRAP1;CFTR;PICALM
Reactome	Translocation Of SLC2A4 (GLUT4) To Plasma Membrane	9/51	0.194558	1.47069	2.40756	TBC1D1;MYO1E;RALGAPB;YWHAQ;RALGAPA2;SNAP23;EXOC4;PRKAG2;EXOC6
GO Biological Process	Cholesterol Transport	9/51	0.194558	1.47069	2.40756	SCARB1;STARD3;TSPO2;STARD3NL;OSBPL5;APOA4;LDLRAP1;TSKU;ABCG1
GO Biological Process	Negative Regulation Of MAP Kinase Activity	9/51	0.194558	1.47069	2.40756	PTPN1;NF1;PDCD4;INPP5K;PTPRJ;DUSP16;SORL1;CDK5RAP3;ANKS1B
GO Biological Process	Receptor Internalization	9/51	0.194558	1.47069	2.40756	DNM3;ITCH;RAB31;TFRC;CLTC;CD9;LDLRAP1;DNM2;PICALM
GO Biological Process	Regulated Exocytosis	9/51	0.194558	1.47069	2.40756	RIMS1;ABCC4;PCLO;RAB31;TMED10;RAB11FIP1;TMEM79;RAB11FIP5;SYT6
Reactome	Glutamate Binding, Activation Of AMPA Receptors And Synaptic Plasticity	6/31	0.194722	1.64683	2.69453	CAMK2D;EPB41L1;TSPAN7;PRKCA;CAMK2G;CACNG4
Reactome	RUNX2 Regulates Bone Development	6/31	0.194722	1.64683	2.69453	HDAC4;WWTR1;YES1;ABL1;MAPK1;GLI2
GO Biological Process	Actin Filament Polymerization	6/31	0.194722	1.64683	2.69453	WASHC5;INF2;COBL;FHDC1;ARHGAP6;WASF3
GO Biological Process	Negative Chemotaxis	6/31	0.194722	1.64683	2.69453	SEMA3C;ITGB3;SEMA6D;ITGAV;SLIT2;ROBO1
GO Biological Process	Negative Regulation Of Cell-Matrix Adhesion	6/31	0.194722	1.64683	2.69453	MMP12;BCAS3;DYNLL1;ARHGAP6;THBS1;PHLDB2
GO Biological Process	Positive Regulation Of Leukocyte Migration	6/31	0.194722	1.64683	2.69453	LGALS3;CSF1;EDN3;ADAM8;PTN;VEGFA
GO Biological Process	Receptor Signaling Pathway Via STAT	6/31	0.194722	1.64683	2.69453	GHR;IFNAR2;STAT3;STAMBP;PKD2;JAK1
GO Biological Process	Regulation Of Cell Morphogenesis	6/31	0.194722	1.64683	2.69453	MACF1;STRIP1;NTNG2;SPARC;CAPZB;CD44
GO Biological Process	Regulation Of Dendrite Morphogenesis	6/31	0.194722	1.64683	2.69453	CUX2;DPYSL5;GORASP1;HECW2;NEDD4L;TNIK
GO Biological Process	Regulation Of Protein Localization To Cell Surface	6/31	0.194722	1.64683	2.69453	TYROBP;GBF1;NEDD4L;CTNNB1;RAB11FIP5;PICALM
GO Biological Process	Positive Regulation Of Mitochondrion Organization	10/58	0.197316	1.42991	2.32067	PRKN;FAM162A;BNIP3;PPIF;ZDHHC6;PMAIP1;PARK7;FBXO7;PPARGC1A;MCU
Reactome	RAC3 GTPase Cycle	15/93	0.199721	1.32024	2.1267	GIT2;TRIO;TFRC;GARRE1;SNAP23;ERBIN;ARHGAP5;ARHGAP26;BAIAP2;ARHGAP6;MPP7;VANGL1;ABL2;SRGAP2;WASF2
Reactome	HSP90 Chaperone Cycle For Steroid Hormone Receptors (SHR) In Presence Of Ligand	7/38	0.202525	1.54952	2.47442	DYNC1LI2;CAPZB;DNAJA4;DYNLL1;DYNLL2;NR3C2;FKBP5
GO Biological Process	Heart Looping	7/38	0.202525	1.54952	2.47442	MKKS;SETDB2;DVL2;MICAL2;GATA4;PKD2;CCDC40
GO Biological Process	Positive Regulation Of Myoblast Differentiation	7/38	0.202525	1.54952	2.47442	RIPOR2;RANBP3L;AKIRIN1;BOC;ARID1B;SMARCA2;SOX4
Reactome	Glucuronidation	5/25	0.205656	1.71527	2.71279	UGT2B10;UGT2B11;UGT2B28;UGT2B4;UGT1A8
Reactome	Inactivation Of CSF3 (G-CSF) Signaling	5/25	0.205656	1.71527	2.71279	HCK;CUL5;STAT3;UBE2D1;JAK1
GO Biological Process	Bile Acid Biosynthetic Process	5/25	0.205656	1.71527	2.71279	OSBPL9;OSBPL6;AMACR;AKR1D1;BAAT
GO Biological Process	fatty-acyl-CoA Biosynthetic Process	5/25	0.205656	1.71527	2.71279	ELOVL5;ELOVL2;ACSL5;ACSBG1;ELOVL7
GO Biological Process	Negative Regulation Of Smoothened Signaling Pathway	5/25	0.205656	1.71527	2.71279	HERC4;MGRN1;SUFU;IFT122;GLI2
GO Biological Process	Peptide Hormone Secretion	5/25	0.205656	1.71527	2.71279	GAL;EDN3;FFAR4;PARK7;CAMK2G
GO Biological Process	Positive Regulation Of T Cell Migration	5/25	0.205656	1.71527	2.71279	APP;DOCK8;STK39;ABL2;CXCL13
GO Biological Process	Positive Regulation Of Interleukin-2 Production	5/25	0.205656	1.71527	2.71279	CD86;PNP;PDE4D;PDE4B;RUNX1
GO Biological Process	Purine Ribonucleotide Catabolic Process	5/25	0.205656	1.71527	2.71279	NUDT9;HINT1;PNP;ENTPD4;SORD
GO Biological Process	Regulation Of Cell Cycle Phase Transition	5/25	0.205656	1.71527	2.71279	ING4;TCIM;ATP2B4;NEK10;CCNQ
GO Biological Process	Regulation Of Cell Size	5/25	0.205656	1.71527	2.71279	RPTOR;MTPN;DEPTOR;ARHGAP5;MTOR
GO Biological Process	Regulation Of Myelination	5/25	0.205656	1.71527	2.71279	TENM4;TMEM98;PARD3;PTN;TNFRSF1B
GO Biological Process	Regulation Of Neutrophil Chemotaxis	5/25	0.205656	1.71527	2.71279	RIPOR2;CAMK1D;CCR7;SLIT2;MCU
GO Biological Process	Regulation Of Platelet Aggregation	5/25	0.205656	1.71527	2.71279	C1QTNF1;CD9;PRKCA;MFSD2B;PRKG1
GO Biological Process	Sodium Ion Homeostasis	5/25	0.205656	1.71527	2.71279	SLC12A3;SCNN1B;ATP1A4;ATP1A2;ATP1A1
GO Biological Process	Sterol Transport	5/25	0.205656	1.71527	2.71279	GRAMD1B;STARD3;OSBPL5;STARD3NL;LDLRAP1
GO Biological Process	Fatty Acid Metabolic Process	19/122	0.205787	1.26659	2.00237	CYP2J2;FAAH;ACSM3;ACOT11;ACSL5;ACSM5;PEX2;BAAT;ACSM2B;GNPAT;GPAM;ALOX5;PCCB;ACSBG1;ACADM;SLC27A3;HAO2;PPARGC1A;UGT1A8
GO Biological Process	Receptor-Mediated Endocytosis	19/122	0.205787	1.26659	2.00237	SCARB2;TFRC;CLTC;LDLRAD3;DNAJC13;VLDLR;HSPG2;SORL1;IGF2R;DNM2;DNM3;ITCH;RAB31;FCHSD2;CTTN;ACKR3;CD9;LDLRAP1;PICALM
GO Biological Process	Determination Of Left/Right Symmetry	8/45	0.207489	1.48378	2.33351	DNAH11;LEFTY1;MKKS;CITED2;PKD1L1;RFX3;PKD2;CCDC40
GO Biological Process	Epidermal Growth Factor Receptor Signaling Pathway	8/45	0.207489	1.48378	2.33351	BTC;DGKD;KIF16B;ERBIN;PTK2B;PTPN11;IQGAP1;PTK2
GO Biological Process	Glycerophospholipid Biosynthetic Process	17/108	0.208945	1.28258	2.00811	AGPAT5;PCYT1B;DGKD;MTMR3;MBOAT2;AGPAT4;FIG4;GNPAT;INPP4B;PTDSS1;SYNJ1;GPAM;GPAT4;PITPNM3;ETNK1;INPP5K;SFI1
GO Biological Process	Protein Modification Process	98/711	0.210227	1.09982	1.71524	EPHB6;CHRM3;APP;JADE1;NTAQ1;PPP2R2A;PARK7;UBE2L3;DCAF1;PTAR1;PPP4R2;PDK4;NEK1;MACROD2;MAP3K6;EPHB1;TGM3;MAP3K5;MAP2K1;PRKCH;FBXW11;CSNK2A2;KRT1;PRKCA;RBX1;MAPKAPK2;TNIK;SIK2;MTMR3;CTBP1;STK39;STK4;STK3;GRK5;MAN2A1;GRK7;ABL1;ABL2;ST8SIA6;ATG7;ST3GAL1;ST3GAL3;SRPK2;YES1;PLK2;SSH2;PTK2;PTPRE;CDK6;GGCX;STK24;ATG16L2;PTPRA;CDK3;F13B;TAB1;BMPR1A;ST6GALNAC1;PIGT;BMPR2;PTPRS;MAST2;LRRK1;PRKAG2;PTPRM;PTPR…
Reactome	GABA Receptor Activation	10/59	0.212388	1.40065	2.17008	GABBR2;KCNJ5;GABRR1;KCNJ6;KCNJ10;KCNJ9;NPTN;ADCY2;GABRG3;GNAI1
GO Biological Process	Positive Regulation Of Protein Binding	10/59	0.212388	1.40065	2.17008	PRKN;APP;CLDN5;TCF7L2;TRIB3;NMD3;STK4;ADD1;STK3;HIPK2
Reactome	RAC2 GTPase Cycle	14/87	0.212507	1.31649	2.03895	GIT2;DOCK4;DOCK3;TRIO;TFRC;GARRE1;ERBIN;IQGAP1;ARHGAP26;MPP7;VANGL1;VAPB;DOCK1;WASF2
GO Biological Process	Regulation Of Organelle Assembly	13/80	0.213186	1.33186	2.05851	USP6NL;MTMR3;IFT140;PLK2;TBC1D8;TBC1D2B;C10ORF90;HCK;TBC1D1;TBC1D2;TBC1D14;TBC1D22A;TBC1D16
GO Biological Process	Axonogenesis	28/188	0.213333	1.20193	1.85686	EPHB6;APP;ROBO3;TRIO;SEMA3C;NRXN3;KALRN;GLI2;RELN;DPYSL5;KIF5B;BOC;TNR;NRCAM;SLIT2;EPHB1;NTNG2;DSCAM;AUTS2;RYK;SEMA6D;BAIAP2;PTK2;EFNA2;PARD3;ULK2;CNTN4;B4GALT5
Reactome	RHOC GTPase Cycle	12/73	0.213482	1.35027	2.08509	VANGL1;AKAP13;STARD13;TFRC;VAPB;ARHGEF28;ERBIN;IQGAP1;ARHGAP5;ARHGAP26;IQGAP3;TJP2
GO Biological Process	Regulation Of Rho Protein Signal Transduction	12/73	0.213482	1.35027	2.08509	RIPOR2;AKAP13;KANK1;STARD13;PDCD10;CCDC125;ARHGEF28;ARHGEF3;ABL1;ABL2;DYNLL1;ROBO1
GO Biological Process	Neural Tube Closure	6/32	0.215702	1.5834	2.42872	MTHFD1L;DEAF1;DVL2;COBL;IFT122;DYNLL1
GO Biological Process	Positive Regulation Of Synapse Assembly	6/32	0.215702	1.5834	2.42872	CUX2;SRPX2;CLSTN2;DLG5;CLSTN1;EPHB1
GO Biological Process	Proteoglycan Biosynthetic Process	6/32	0.215702	1.5834	2.42872	CSGALNACT1;BMPR2;CHST11;CHST12;CHST10;PXYLP1
GO Biological Process	Very Long-Chain Fatty Acid Metabolic Process	6/32	0.215702	1.5834	2.42872	ELOVL5;ELOVL2;PEX2;ACSBG1;ELOVL7;HACD3
Reactome	Intra-Golgi And Retrograde Golgi-to-ER Traffic	27/181	0.215937	1.2041	1.8456	USP6NL;SCOC;COPB1;RHOBTB3;UBE2Z;KLC1;BICD2;KIF15;GOLGA4;CAPZB;MAN2A1;KIF5B;VPS53;KIF13B;MAN1A1;RAB6B;COG5;DYNLL1;DYNLL2;KIF6;IGF2R;DYNC1LI2;KIF16B;KIF26A;RAB18;COPG2;COPG1
Reactome	Other Semaphorin Interactions	4/19	0.216133	1.82943	2.80243	TYROBP;SEMA6D;PLXNA2;PLXNC1
Reactome	PKA-mediated Phosphorylation Of CREB	4/19	0.216133	1.82943	2.80243	PRKAR1A;PRKAR2B;ADCY2;PRKCA
Reactome	Ras Activation Upon Ca2+ Influx Thru NMDA Receptor	4/19	0.216133	1.82943	2.80243	CAMK2D;RASGRF1;GRIN2B;CAMK2G
Reactome	Signaling By PDGFR In Disease	4/19	0.216133	1.82943	2.80243	KANK1;PDGFRA;GOLGA4;STAT3
GO Biological Process	Calcium-Independent Cell-Cell Adhesion Via Plasma Membrane Cell-Adhesion Molecules	4/19	0.216133	1.82943	2.80243	CLDN10;CLDN5;CLDN14;CLDN12
GO Biological Process	Cellular Response To Catecholamine Stimulus	4/19	0.216133	1.82943	2.80243	PRKN;RYR2;ATP2B4;PDE4B
GO Biological Process	Dopaminergic Neuron Differentiation	4/19	0.216133	1.82943	2.80243	RYK;CTNNB1;PHOX2A;VEGFA
GO Biological Process	Embryonic Digestive Tract Development	4/19	0.216133	1.82943	2.80243	PDGFRA;RARB;PCSK5;GLI2
GO Biological Process	Glycogen Metabolic Process	4/19	0.216133	1.82943	2.80243	PYGB;PPP1R3C;GBE1;PRKAG2
GO Biological Process	Intrinsic Apoptotic Signaling Pathway In Response To DNA Damage By P53 Class Mediator	4/19	0.216133	1.82943	2.80243	DDIT4;EP300;PML;HIPK2
GO Biological Process	Linoleic Acid Metabolic Process	4/19	0.216133	1.82943	2.80243	CYP2J2;ELOVL5;ELOVL2;ALOX5
GO Biological Process	Multicellular Organismal-Level Water Homeostasis	4/19	0.216133	1.82943	2.80243	SCNN1B;AQP3;CFTR;AQP1
GO Biological Process	Neuron Apoptotic Process	4/19	0.216133	1.82943	2.80243	FAM162A;BNIP3;ATN1;BCL2
GO Biological Process	Protein Heterooligomerization	4/19	0.216133	1.82943	2.80243	KCNC2;KRT1;PKD2;GRIN2B
GO Biological Process	Regulation Of Autophagy Of Mitochondrion	4/19	0.216133	1.82943	2.80243	PRKN;CSNK2A2;PARK7;FBXO7
GO Biological Process	Regulation Of Cellular Response To Growth Factor Stimulus	4/19	0.216133	1.82943	2.80243	SFRP4;SLIT2;PCSK6;FSTL4
GO Biological Process	Regulation Of Smooth Muscle Cell Migration	4/19	0.216133	1.82943	2.80243	SLIT2;SORL1;S100A11;BMPR1A
GO Biological Process	Regulation Of Vascular Endothelial Growth Factor Signaling Pathway	4/19	0.216133	1.82943	2.80243	SMOC2;SORD;ROBO1;VEGFA
Reactome	ARMS-mediated Activation	2/7	0.220801	2.74355	4.14412	RAP1A;KIDINS220
Reactome	CREB Phosphorylation	2/7	0.220801	2.74355	4.14412	RPS6KA2;MAPKAPK2
Reactome	Fructose Metabolism	2/7	0.220801	2.74355	4.14412	SORD;AKR1B1
Reactome	GLI Proteins Bind Promoters Of Hh Responsive Genes To Promote Transcription	2/7	0.220801	2.74355	4.14412	BOC;GLI2
Reactome	Loss Of Function Of SMAD2/3 In Cancer	2/7	0.220801	2.74355	4.14412	SMAD3;ZFYVE9
Reactome	Loss Of Function Of TGFBR1 In Cancer	2/7	0.220801	2.74355	4.14412	SMAD3;ZFYVE9
Reactome	MECP2 Regulates Transcription Of Neuronal Ligands	2/7	0.220801	2.74355	4.14412	MECP2;SIN3A
Reactome	Phase 1 - Inactivation Of Fast Na+ Channels	2/7	0.220801	2.74355	4.14412	KCND2;KCND3
Reactome	RHOT2 GTPase Cycle	2/7	0.220801	2.74355	4.14412	MFN1;TRAK1
Reactome	RSK Activation	2/7	0.220801	2.74355	4.14412	RPS6KA2;MAPK1
Reactome	RUNX1 Regulates Transcription Of Genes Involved In Differentiation Of Myeloid Cells	2/7	0.220801	2.74355	4.14412	LGALS3;RUNX1
Reactome	RUNX3 Regulates CDKN1A Transcription	2/7	0.220801	2.74355	4.14412	ZFHX3;SMAD3
Reactome	SMAC (DIABLO) Binds To IAPs	2/7	0.220801	2.74355	4.14412	CASP7;CYCS
Reactome	Signaling By MAPK Mutants	2/7	0.220801	2.74355	4.14412	MAPK1;DUSP16
GO Biological Process	ATP Synthesis Coupled Electron Transport	2/7	0.220801	2.74355	4.14412	NDUFB6;NDUFA12
GO Biological Process	T-helper 17 Cell Lineage Commitment	2/7	0.220801	2.74355	4.14412	STAT3;JAK1
GO Biological Process	Adenylate Cyclase-Inhibiting G Protein-Coupled Acetylcholine Receptor Signaling Pathway	2/7	0.220801	2.74355	4.14412	CHRM3;HRH3
GO Biological Process	Amino Sugar Catabolic Process	2/7	0.220801	2.74355	4.14412	HOGA1;NPL
GO Biological Process	Amino-Acid Betaine Transport	2/7	0.220801	2.74355	4.14412	SLC22A4;SLC7A6
GO Biological Process	Cardiac Muscle Hypertrophy	2/7	0.220801	2.74355	4.14412	HDAC4;RYR2
GO Biological Process	Cellular Biogenic Amine Catabolic Process	2/7	0.220801	2.74355	4.14412	LRTOMT;HNMT
GO Biological Process	Cellular Response To Epinephrine Stimulus	2/7	0.220801	2.74355	4.14412	RYR2;PDE4B
GO Biological Process	Cellular Response To Interleukin-2	2/7	0.220801	2.74355	4.14412	STAT3;JAK1
GO Biological Process	Cyclic Nucleotide Transport	2/7	0.220801	2.74355	4.14412	ABCC4;LRRC8D
GO Biological Process	Diacylglycerol Biosynthetic Process	2/7	0.220801	2.74355	4.14412	GPAM;MOGAT2
GO Biological Process	Dopamine Uptake	2/7	0.220801	2.74355	4.14412	SLC22A2;SLC6A3
GO Biological Process	Establishment Of Golgi Localization	2/7	0.220801	2.74355	4.14412	PDCD10;COPG1
GO Biological Process	Establishment Of Centrosome Localization	2/7	0.220801	2.74355	4.14412	PKHD1;PARD3
GO Biological Process	Estrogen Biosynthetic Process	2/7	0.220801	2.74355	4.14412	HSD17B2;HSD3B1
GO Biological Process	Growth Hormone Receptor Signaling Pathway Via JAK-STAT	2/7	0.220801	2.74355	4.14412	PTPN1;STAT3
GO Biological Process	Interleukin-2-Mediated Signaling Pathway	2/7	0.220801	2.74355	4.14412	STAT3;JAK1
GO Biological Process	Intracellular pH Elevation	2/7	0.220801	2.74355	4.14412	OCA2;SLC26A3
GO Biological Process	Kidney Mesenchyme Development	2/7	0.220801	2.74355	4.14412	WT1;PKD2
GO Biological Process	Late Nucleophagy	2/7	0.220801	2.74355	4.14412	ULK2;ATG7
GO Biological Process	Macromolecule Depalmitoylation	2/7	0.220801	2.74355	4.14412	ABHD17C;LYPLAL1
GO Biological Process	Melanin Biosynthetic Process	2/7	0.220801	2.74355	4.14412	OCA2;TRPC1
GO Biological Process	Natural Killer Cell Differentiation	2/7	0.220801	2.74355	4.14412	NFIL3;PBX1
GO Biological Process	Negative Regulation Of T Cell Apoptotic Process	2/7	0.220801	2.74355	4.14412	PTCRA;TSC22D3
GO Biological Process	Negative Regulation Of Circadian Rhythm	2/7	0.220801	2.74355	4.14412	PIWIL2;SIN3A
GO Biological Process	Negative Regulation Of Glial Cell Apoptotic Process	2/7	0.220801	2.74355	4.14412	PRKCH;PRKCA
GO Biological Process	Negative Regulation Of Leukocyte Proliferation	2/7	0.220801	2.74355	4.14412	TNFAIP3;ENPP3
GO Biological Process	Negative Regulation Of Neural Precursor Cell Proliferation	2/7	0.220801	2.74355	4.14412	NF1;PTN
GO Biological Process	Negative Regulation Of Peptidyl-Lysine Acetylation	2/7	0.220801	2.74355	4.14412	CTBP1;KLF15
GO Biological Process	Negative Regulation Of Protein K63-linked Ubiquitination	2/7	0.220801	2.74355	4.14412	UBR5;TRIP12
GO Biological Process	Negative Regulation Of Vascular Associated Smooth Muscle Cell Differentiation	2/7	0.220801	2.74355	4.14412	PDCD4;NFATC1
GO Biological Process	Plasma Membrane To Endosome Transport	2/7	0.220801	2.74355	4.14412	USP6NL;SORT1
GO Biological Process	Positive Regulation Of Endocytic Recycling	2/7	0.220801	2.74355	4.14412	PLA2G4E;SORL1
GO Biological Process	Positive Regulation Of Fibroblast Migration	2/7	0.220801	2.74355	4.14412	THBS1;PTK2
GO Biological Process	Positive Regulation Of Gluconeogenesis	2/7	0.220801	2.74355	4.14412	NNMT;PPARGC1A
GO Biological Process	Positive Regulation Of Microtubule Nucleation	2/7	0.220801	2.74355	4.14412	MECP2;PDE4DIP
GO Biological Process	Protein Deglycosylation	2/7	0.220801	2.74355	4.14412	MAN2A1;PARK7
GO Biological Process	Protein Depalmitoylation	2/7	0.220801	2.74355	4.14412	ABHD17C;LYPLAL1
GO Biological Process	Protein Deubiquitination Involved In Ubiquitin-Dependent Protein Catabolic Process	2/7	0.220801	2.74355	4.14412	OTUD7B;TNFAIP3
GO Biological Process	protein-RNA Complex Disassembly	2/7	0.220801	2.74355	4.14412	KIF5B;KLC1
GO Biological Process	Purine Ribonucleoside Monophosphate Catabolic Process	2/7	0.220801	2.74355	4.14412	PNP;SORD
GO Biological Process	Regulation Of Alpha-Beta T Cell Differentiation	2/7	0.220801	2.74355	4.14412	PNP;PRDM1
GO Biological Process	Regulation Of Cardiac Muscle Cell Action Potential Involved In Regulation Of Contraction	2/7	0.220801	2.74355	4.14412	CAMK2D;ATP2A2
GO Biological Process	Regulation Of Cilium Beat Frequency	2/7	0.220801	2.74355	4.14412	DNAH11;CCDC40
GO Biological Process	Regulation Of Collateral Sprouting	2/7	0.220801	2.74355	4.14412	PTPRS;ULK2
GO Biological Process	Regulation Of Lipase Activity	2/7	0.220801	2.74355	4.14412	PCSK6;PCSK5
GO Biological Process	Regulation Of Lipoprotein Metabolic Process	2/7	0.220801	2.74355	4.14412	ITGB3;ITGAV
GO Biological Process	Regulation Of Mitophagy	2/7	0.220801	2.74355	4.14412	VPS13D;IRGM
GO Biological Process	Regulation Of Protein Localization To Nucleolus	2/7	0.220801	2.74355	4.14412	POLR1A;NMD3
GO Biological Process	Regulation Of Transcription From RNA Polymerase II Promoter In Response To Hypoxia	2/7	0.220801	2.74355	4.14412	RBPJ;VEGFA
GO Biological Process	Regulation Of Vascular Wound Healing	2/7	0.220801	2.74355	4.14412	SMOC2;TNFAIP3
GO Biological Process	Release Of Sequestered Calcium Ion Into Cytosol By Endoplasmic Reticulum	2/7	0.220801	2.74355	4.14412	RYR2;RYR3
GO Biological Process	Response To Auditory Stimulus	2/7	0.220801	2.74355	4.14412	ATP1A2;PTN
GO Biological Process	Response To Epinephrine	2/7	0.220801	2.74355	4.14412	RYR2;PDE4B
GO Biological Process	Sialylation	2/7	0.220801	2.74355	4.14412	ST6GAL1;ST3GAL1
GO Biological Process	Organelle Assembly	46/322	0.221019	1.1452	1.72869	C2CD3;ATP2A2;AMBRA1;PTPDC1;TTBK2;AP4M1;NUDCD3;ABLIM1;ABLIM3;TCTN2;TMEM67;POC1A;NEK1;AP3S2;AP1S3;DISC1;ATG7;CD34;ABCC4;ACTR2;YTHDF1;MKKS;IFT140;CCDC57;GBF1;RFX3;KIF24;IFT122;PARVA;WIPI1;BBIP1;WIPI2;FHDC1;IRGM;WDR54;VMP1;AHI1;IFT43;ATG16L2;KIAA0586;CFAP161;ULK2;CEP41;DZIP1;SSX2IP;CEP89
Reactome	Transport Of Small Molecules	97/706	0.22143	1.09556	1.65172	SCARB1;ATP8A2;TFRC;AQP7;BEST3;AQP3;SLN;PSMD5;SLC38A1;ATP6V0E1;PRKCA;RNASE3;TRPC4AP;RUNX1;ABCA10;AZGP1;PRKAR1A;SCNN1B;SLC9A9;SLCO2A1;VDAC2;ATP6V0D2;CFTR;ABCG1;ABCG2;SLC22A4;ATP6V1A;SLC45A3;SLC22A2;SLC41A2;SLC1A1;SLC1A2;NEDD4L;SLC41A1;SLC1A7;TRPM1;ANKH;PRKAR2B;LCN12;ATP6V1C1;SLC14A1;ATP8B4;ABCA4;TRPV5;SLC26A9;SLC26A3;MCU;RYR2;CLTC;ATP2A2;SLC2A2;VLDLR;PCSK6;PCSK5;SLC6A3;RYR3;LDLRAP1;SLC13A1;ABCC4;AB…
GO Biological Process	Digestive Tract Development	7/39	0.221696	1.50101	2.26119	GATA5;COBL;RARB;GATA4;PCSK5;GLI2;CCDC40
GO Biological Process	Negative Regulation Of Transport	7/39	0.221696	1.50101	2.26119	PRKN;LGALS3;SFRP4;LRSAM1;NDFIP2;ITGB3;ITGAV
GO Biological Process	Regulation Of Protein Targeting To Mitochondrion	7/39	0.221696	1.50101	2.26119	PRKN;UBL4B;SIAH3;CSNK2A2;ARIH2;RHOU;UBE2L3
GO Biological Process	Release Of Sequestered Calcium Ion Into Cytosol	7/39	0.221696	1.50101	2.26119	RYR2;PLCB4;GP1BB;ITPR1;CCR7;PLCH1;PKD2
Reactome	Advanced Glycosylation Endproduct Receptor Signaling	3/13	0.224022	2.05788	3.07862	APP;LGALS3;MAPK1
Reactome	Defective EXT1 Causes Exostoses 1, TRPS2 And CHDS	3/13	0.224022	2.05788	3.07862	GPC1;HSPG2;GPC6
Reactome	FCGR Activation	3/13	0.224022	2.05788	3.07862	HCK;YES1;TARP
Reactome	PTK6 Regulates RHO GTPases, RAS GTPase And MAP Kinases	3/13	0.224022	2.05788	3.07862	PXDN;ELMO2;DOCK1
Reactome	Synthesis, Secretion, And Inactivation Of Glucose-dependent Insulinotropic Polypeptide (GIP)	3/13	0.224022	2.05788	3.07862	C1QTNF1;GATA4;SEC11C
Reactome	TFAP2 (AP-2) Family Regulates Transcription Of Growth Factors And Their Receptors	3/13	0.224022	2.05788	3.07862	TFAP2C;ATAD2;VEGFA
Reactome	Transcriptional Regulation Of Testis Differentiation	3/13	0.224022	2.05788	3.07862	WT1;GATA4;PTGDS
GO Biological Process	Atrial Septum Development	3/13	0.224022	2.05788	3.07862	BMPR2;GATA4;ZFPM1
GO Biological Process	Atrioventricular Valve Development	3/13	0.224022	2.05788	3.07862	BMPR2;ZFPM1;BMPR1A
GO Biological Process	Body Fluid Secretion	3/13	0.224022	2.05788	3.07862	GPAT4;SLC22A2;VEGFA
GO Biological Process	Cytoplasmic Sequestering Of Protein	3/13	0.224022	2.05788	3.07862	SUFU;PTPRM;PKD2
GO Biological Process	Embryonic Hemopoiesis	3/13	0.224022	2.05788	3.07862	KMT2A;THOC5;ZFPM1
GO Biological Process	Endonucleolytic Cleavage Of Tricistronic rRNA Transcript (SSU-rRNA, 5.8S rRNA, LSU-rRNA)	3/13	0.224022	2.05788	3.07862	RCL1;BMS1;SDE2
GO Biological Process	Interleukin-6-Mediated Signaling Pathway	3/13	0.224022	2.05788	3.07862	STAT3;ST18;JAK1
GO Biological Process	Lipid Oxidation	3/13	0.224022	2.05788	3.07862	ALOX5;HAO2;PPARGC1A
GO Biological Process	Microvillus Organization	3/13	0.224022	2.05788	3.07862	RAP1A;TNIK;RAPGEF6
GO Biological Process	Negative Regulation Of Cell Migration Involved In Sprouting Angiogenesis	3/13	0.224022	2.05788	3.07862	STARD13;PDCD10;THBS1
GO Biological Process	Negative Regulation Of Interleukin-12 Production	3/13	0.224022	2.05788	3.07862	CCR7;THBS1;SLAMF1
GO Biological Process	Plasma Membrane Tubulation	3/13	0.224022	2.05788	3.07862	SNX18;CAVIN2;PACSIN2
GO Biological Process	Positive Regulation Of Cellular Response To Insulin Stimulus	3/13	0.224022	2.05788	3.07862	GKAP1;PTPN11;SORL1
GO Biological Process	Positive Regulation Of Cyclase Activity	3/13	0.224022	2.05788	3.07862	NF1;CACNA1D;CACNA1C
GO Biological Process	Positive Regulation Of Double-Strand Break Repair Via Nonhomologous End Joining	3/13	0.224022	2.05788	3.07862	SMCHD1;SHLD1;KMT5B
GO Biological Process	Positive Regulation Of Heterochromatin Formation	3/13	0.224022	2.05788	3.07862	SIN3A;SETDB2;PPHLN1
GO Biological Process	Protein Localization To Phagophore Assembly Site	3/13	0.224022	2.05788	3.07862	LRBA;WIPI1;WIPI2
GO Biological Process	Regulation Of Cellular Ketone Metabolic Process	3/13	0.224022	2.05788	3.07862	NCOR2;PDK4;PRKAG2
GO Biological Process	Regulation Of Gastrulation	3/13	0.224022	2.05788	3.07862	PHLDB1;TENM4;PHLDB2
GO Biological Process	Regulation Of Humoral Immune Response	3/13	0.224022	2.05788	3.07862	CR1L;CCR7;CXCL13
GO Biological Process	Signal Peptide Processing	3/13	0.224022	2.05788	3.07862	IMMP2L;PCSK5;SEC11C
GO Biological Process	Positive Regulation Of Gene Expression	67/480	0.225054	1.11518	1.66319	PIWIL2;APP;BMPR2;TFRC;CSF1;CELF1;CITED2;AKR1B1;PARK7;RBPJ;ETS1;PIK3CG;ROBO1;RBM3;RIMS1;EPB41L4B;C1QTNF1;EP300;CD34;SOX4;MAP2K1;TLE1;SLC2A10;TESC;LARP4B;ARID1B;ADRA2A;OVOL2;CLDN5;KAT2B;SFRP4;TYROBP;NOS1AP;PADI2;RBM20;RBMS3;PRKN;PTGER4;SLC24A3;KMT2A;SLC22A2;GATA5;THBS1;CUX2;PDCD10;UBR5;PPARGC1A;WNT3;SRPK2;NTRK2;YTHDF1;SMAD3;STAT3;SAMD4A;RAB27A;INHBA;MTOR;BATF;VEGFA;SETX;WT1;DNAJA4;NOX5;SLC26A9;CPEB…
Reactome	Opioid Signaling	14/88	0.225154	1.29862	1.93621	CAMK2D;AHCYL1;PDE4D;ITPR1;PRKCA;ADCY2;ITPR3;GNAI1;PLCB4;PRKAR1A;PRKAR2B;PDE4B;MAPK1;CAMK2G
Reactome	Protein-protein Interactions At Synapses	14/88	0.225154	1.29862	1.93621	PTPRS;DBNL;SYT1;HOMER2;NRXN3;NRXN2;GRIN2B;LRFN2;PPFIBP1;PPFIBP2;EPB41L1;DLGAP1;APBA1;SHANK2
GO Biological Process	Positive Regulation Of Cell Adhesion	14/88	0.225154	1.29862	1.93621	ZFHX3;CITED2;LAMA1;TPM1;PTPRJ;PRKCA;VEGFA;EPB41L4B;FRMD5;CCR7;ITGAV;ADAM8;RSU1;PRSS2
GO Biological Process	Regulation Of Nervous System Development	8/46	0.225213	1.44465	2.15355	TENM4;HELT;CTNNB1;PTN;TNFRSF1B;HES2;WNT3;ELAPOR2
GO Biological Process	Response To Glucose	8/46	0.225213	1.44465	2.15355	UNC13B;TCF7L2;KCNB1;TRA2B;ZBTB20;THBS1;SOX4;IGF1R
GO Biological Process	Regulation Of Cellular Component Organization	23/153	0.226651	1.21483	1.80322	PTPN1;CAMK2D;TFRC;SLC2A10;JADE1;PTPN11;PARK7;IRGM;IL17RB;MTOR;ING4;RPTOR;TJP1;ITCH;LSM11;RAP1A;PACSIN2;ABL2;SPOCK1;ANKRA2;SGK1;PICALM;PAPPA2
GO Biological Process	Enzyme-Linked Receptor Protein Signaling Pathway	19/124	0.226847	1.24232	1.84295	SHC4;ALK;PDGFRA;NTRK2;TRIO;YES1;BMPR2;CSF1;RYK;LIFR;PTN;MERTK;PTPRG;AHI1;HCK;CLNK;ROR1;SAMD12;MPZL1
GO Biological Process	Protein Dephosphorylation	19/124	0.226847	1.24232	1.84295	PTPN1;MTMR3;PTPRS;PPM1L;FBXW11;PTPRM;PPP2R2A;PTPRJ;PTPN11;PTPN12;SSH2;DUSP16;PTPRG;PTPRE;PPM1A;PP2D1;PTPRA;PTPN9;TAB1
GO Biological Process	Actin Cytoskeleton Reorganization	9/53	0.227114	1.40368	2.08068	PTPN1;MKLN1;CTTN;AUTS2;PTK7;PARVA;THSD7A;TNIK;MCU
GO Biological Process	Mitochondrial Transport	9/53	0.227114	1.40368	2.08068	PRKN;STARD3;BNIP3;PPIF;BCL2;PMAIP1;SLC25A20;FBXO7;SLC25A13
GO Biological Process	Regulation Of Extrinsic Apoptotic Signaling Pathway	10/60	0.227912	1.37256	2.02973	LGALS3;TCF7L2;WWOX;DEPTOR;AKR1B1;ITGAV;ITGA6;PARK7;THBS1;PML
GO Biological Process	Response To Retinoic Acid	10/60	0.227912	1.37256	2.02973	ASXL1;SETX;PTK7;TESC;ALDH1A2;HSD17B2;PTK2B;AQP3;WNT3;AQP1
GO Biological Process	Positive Regulation Of Protein Serine/Threonine Kinase Activity	18/117	0.229238	1.2482	1.8386	MAP2K1;EDN3;ATP2B4;PKD2;RASGRP1;THBS1;IRGM;PIK3CG;ADRA2A;ROBO1;VEGFA;GHR;RPTOR;TCIM;PDCD10;NEK10;ADAM8;TAB1
Reactome	G Alpha (Q) Signaling Events	31/212	0.229778	1.17629	1.72989	NPFFR2;APP;PTGFR;CHRM3;TRIO;DGKD;ITPR1;LPAR2;LPAR3;ABHD6;ITPR3;GRPR;KALRN;RASGRP1;RGS3;GRK5;RPS6KA2;P2RY2;FFAR4;MAPK1;CASR;OPN4;PRKCH;TRPC6;AVPR1B;EDN3;PRKCA;PLCB4;DAGLB;MGLL;DGKI
Reactome	Downregulation Of TGF-beta Receptor Signaling	5/26	0.229895	1.6335	2.40146	SMAD3;ZFYVE9;NEDD4L;PMEPA1;SRFBP1
Reactome	Synthesis Of IP3 And IP4 In Cytosol	5/26	0.229895	1.6335	2.40146	ITPKB;PLCB4;SYNJ1;ITPK1;PLCH1
GO Biological Process	Mitotic G1 DNA Damage Checkpoint Signaling	5/26	0.229895	1.6335	2.40146	CRADD;PLK2;SDE2;PML;FBXO31
GO Biological Process	Negative Regulation Of Insulin Receptor Signaling Pathway	5/26	0.229895	1.6335	2.40146	KANK1;PTPN1;PTPRE;GRB10;INPP5K
GO Biological Process	Positive Regulation Of Phosphatidylinositol 3-Kinase Activity	5/26	0.229895	1.6335	2.40146	PDGFRA;PTK2B;CCR7;AMBRA1;PTK2
GO Biological Process	Protein Export From Nucleus	5/26	0.229895	1.6335	2.40146	NUP214;RANBP3L;XPO6;RANBP17;DUSP16
GO Biological Process	Regulation Of Potassium Ion Transmembrane Transporter Activity	5/26	0.229895	1.6335	2.40146	NETO1;KCNS2;STK39;NEDD4L;CACNA1D
GO Biological Process	Regulation Of Vasoconstriction	5/26	0.229895	1.6335	2.40146	CHRM3;BMPR2;AVPR1B;KCNMB2;ATP2B1
Reactome	SUMO E3 Ligases SUMOylate Target Proteins	25/168	0.230435	1.20048	1.76204	HDAC4;THRB;UHRF2;CTBP1;RORA;PARK7;SMC6;CHD3;SMC3;NR3C2;HDAC7;SIN3A;EP300;PMEPA1;PPARGC1A;NUP214;TFAP2C;VDR;NSMCE2;PML;HIPK2;NCOR2;NR5A2;POLR1A;NUP98
GO Biological Process	Regulation Of JNK Cascade	17/110	0.231582	1.25485	1.83562	PRKN;APP;UNC5CL;TNFRSF19;RASGRP1;IGF1R;GADD45G;HIPK2;ITCH;MECOM;PTK2B;CCR7;TNIK;EPHB1;ANKS1B;MAP3K5;SLAMF1
GO Biological Process	Intracellular Calcium Ion Homeostasis	21/139	0.232157	1.22187	1.78434	RYR2;CASR;CAMK2D;TRPC6;SLC24A3;EDN3;TRPC1;ATP2B4;ATP2A2;ATP2B2;ATP2B1;PML;TMCO1;PKHD1;SLC8A3;VAPB;BCL2;NPTN;MICU1;SLC24A5;MCU
GO Biological Process	Circulatory System Development	20/132	0.234935	1.22596	1.77575	MKKS;CITED2;SLC2A10;SLC2A12;MICAL2;PTPN11;CACNA1C;PKD2;HSPG2;PCSK5;GLI2;AKAP13;KAT2B;WT1;DVL2;NF1;DZIP1;ZFPM1;SOX4;FBN1
Reactome	CaM Pathway	6/33	0.237404	1.52467	2.19247	CAMK2D;PRKAR2B;PRKAR1A;ADCY2;PRKCA;CAMK2G
Reactome	Sialic Acid Metabolism	6/33	0.237404	1.52467	2.19247	ST6GALNAC1;ST6GAL1;ST8SIA6;NPL;ST3GAL1;ST3GAL3
Reactome	Signaling By WNT In Cancer	6/33	0.237404	1.52467	2.19247	TCF7L2;CTBP2;CTBP1;TNKS;FZD8;CTNNB1
GO Biological Process	Inositol Lipid-Mediated Signaling	6/33	0.237404	1.52467	2.19247	PDGFRA;INPP5A;PLCB4;PLCH1;IGF1R;KCNH1
GO Biological Process	Positive Regulation Of Protein Dephosphorylation	6/33	0.237404	1.52467	2.19247	CDCA2;GNA12;CAMTA1;AMBRA1;DYNLL1;MTOR
GO Biological Process	Protein K63-linked Deubiquitination	6/33	0.237404	1.52467	2.19247	BABAM2;USP20;OTUD7A;OTUD7B;TNFAIP3;STAMBP
GO Biological Process	Regulation Of Lamellipodium Assembly	6/33	0.237404	1.52467	2.19247	ACTR2;AKIRIN1;CAPZB;AUTS2;SLIT2;WASF2
Reactome	Diseases Associated With Glycosaminoglycan Metabolism	7/40	0.241472	1.45544	2.06818	B4GALT1;CHSY1;GPC1;GPC6;HSPG2;ST3GAL3;CHST3
GO Biological Process	Cyclic-Nucleotide-Mediated Signaling	7/40	0.241472	1.45544	2.06818	ATF1;GHRHR;GAL;PDE4D;ADCY2;AKAP6;AQP1
GO Biological Process	mRNA 3'-End Processing	7/40	0.241472	1.45544	2.06818	APP;LSM11;TUT1;RPRD1B;PEX2;RPRD1A;CDC73
GO Biological Process	Positive Regulation Of Cell Cycle G1/S Phase Transition	7/40	0.241472	1.45544	2.06818	ANKRD17;KMT2E;RPTOR;LSM11;UBE2E2;PEX2;CDC73
GO Biological Process	Regulation Of Glycolytic Process	7/40	0.241472	1.45544	2.06818	HDAC4;RPTOR;APP;PRKAG2;ZBTB20;EP300;MTOR
GO Biological Process	Regulation Of Microtubule Cytoskeleton Organization	7/40	0.241472	1.45544	2.06818	PATJ;PHLDB1;MAPRE1;MPDZ;PHLDB2;BICD2;CLASP1
GO Biological Process	Regulation Of Small Molecule Metabolic Process	7/40	0.241472	1.45544	2.06818	PRKN;NCOR2;PDK4;PRKAG2;EP300;RORA;ABCG1
GO Biological Process	Phosphate-Containing Compound Metabolic Process	27/184	0.242542	1.18088	1.67281	PFKFB2;ALK;PFKFB3;MAPKAP1;PLA2G5;HNMT;DUSP16;PLB1;PIK3CG;HK1;RPTOR;INPP5A;PPIP5K1;IMPA2;INPP5K;ENPP3;ACP3;STAT3;MBOAT2;MTOR;INPP4B;PPM1A;G6PC3;SYNJ1;PXYLP1;PLPP1;PFKP
GO Biological Process	Regulation Of Macromolecule Metabolic Process	24/162	0.243032	1.19408	1.6891	APP;ZNF462;MTMR3;EDN3;SORT1;CHD7;AFF4;TSKU;ST18;AFF1;FOXP1;CDK6;ZNF827;KIF16B;CDK3;ZNF407;PCBP2;ADNP2;HMG20A;IGF2BP3;ALPK2;IGF2BP2;ANKRA2;TBC1D16
GO Biological Process	Golgi To Plasma Membrane Transport	8/47	0.243459	1.40753	1.98856	MACF1;ARFGEF2;GOLGA4;RAB31;OSBPL5;EXOC4;EXOC6;CCDC93
GO Biological Process	Protein Monoubiquitination	8/47	0.243459	1.40753	1.98856	PRKN;ITCH;UBE2R2;MGRN1;FANCC;PEX2;TNFSF13B;RBX1
GO Biological Process	Regulation Of Interleukin-2 Production	8/47	0.243459	1.40753	1.98856	CD86;PNP;HOMER2;PDE4D;PDE4B;TNFAIP3;CD34;RUNX1
Reactome	Post NMDA Receptor Activation Events	10/61	0.243852	1.34557	1.89885	CAMK2D;PRKAR1A;PRKAR2B;RPS6KA2;RASGRF1;PRKAG2;MAPK1;PRKCA;CAMK2G;GRIN2B
GO Biological Process	Autophagosome Organization	10/61	0.243852	1.34557	1.89885	AP4M1;VMP1;ZFYVE26;ATG16L2;ATP2A2;ULK2;WIPI1;WIPI2;ATG7;IRGM
GO Biological Process	Positive Regulation Of Leukocyte Chemotaxis	9/54	0.244107	1.37241	1.9353	AKIRIN1;CSF1;EDN3;MAPK1;CCR7;PTN;THBS1;PTK2;VEGFA
GO Biological Process	Regulation Of Exocytosis	9/54	0.244107	1.37241	1.9353	RAB3B;CADPS2;SYT1;RAB12;WDR41;RAB27A;STXBP6;CFTR;CLASP1
GO Biological Process	Ameboidal-Type Cell Migration	4/20	0.244946	1.71499	2.4125	IQGAP1;AMOTL1;SRGAP3;TNS1
GO Biological Process	Leukotriene Metabolic Process	4/20	0.244946	1.71499	2.4125	ALOX5;ALOX5AP;MAPKAPK2;PLA2G5
GO Biological Process	Negative Regulation Of Small GTPase Mediated Signal Transduction	4/20	0.244946	1.71499	2.4125	MAPKAP1;SLIT2;STAMBP;CGNL1
GO Biological Process	Phosphatidylserine Metabolic Process	4/20	0.244946	1.71499	2.4125	PTDSS1;OSBPL5;MBOAT2;PLA1A
GO Biological Process	Positive Regulation Of Epithelial Cell Differentiation	4/20	0.244946	1.71499	2.4125	TMEM100;SFRP4;ATOH8;RFX3
GO Biological Process	Positive Regulation Of Leukocyte Activation	4/20	0.244946	1.71499	2.4125	TNIP2;SPACA3;IRGM;THBS1
GO Biological Process	Protein Deacylation	4/20	0.244946	1.71499	2.4125	HDAC4;ABHD17C;NOTUM;LYPLAL1
GO Biological Process	Regulation Of Calcium Ion Import	4/20	0.244946	1.71499	2.4125	LGALS3;SLN;CTNNB1;PKD2
GO Biological Process	Response To Ketone	4/20	0.244946	1.71499	2.4125	HSD3B1;CCR7;SLIT2;THBS1
GO Biological Process	Stress-Activated Protein Kinase Signaling Cascade	4/20	0.244946	1.71499	2.4125	PDCD10;MAPK1;MAP2K6;MAP3K5
GO Biological Process	Protein-Containing Complex Organization	19/126	0.248805	1.21896	1.69567	KMT2A;WIPF1;DHX9;DNAJB12;PDE4DIP;FANCC;IRGM;PML;RIMS1;APC;CLDN14;PARD3;PTK2B;APBA1;NUP98;NDUFAF1;PPARGC1A;WASF3;PICALM
Reactome	ATF4 Activates Genes In Response To Endoplasmic Reticulum Stress	5/27	0.254897	1.55916	2.1312	EXOSC7;IGFBP1;CEBPG;ATF6;ATF3
GO Biological Process	DNA Synthesis Involved In DNA Repair	5/27	0.254897	1.55916	2.1312	POLN;USP10;ZBTB1;HROB;TNFSF13B
GO Biological Process	Amino Acid Import Across Plasma Membrane	5/27	0.254897	1.55916	2.1312	SLC22A4;TSPO2;SLC22A2;SLC1A1;SLC1A2
GO Biological Process	Cardiac Muscle Cell Differentiation	5/27	0.254897	1.55916	2.1312	AKAP13;WT1;IRX3;ALPK2;VEGFA
GO Biological Process	Cellular Response To Acid Chemical	5/27	0.254897	1.55916	2.1312	RPTOR;SH3BP4;CPEB3;MTOR;VEGFA
GO Biological Process	Negative Regulation Of Cellular Response To Insulin Stimulus	5/27	0.254897	1.55916	2.1312	KANK1;PTPN1;PTPRE;GRB10;INPP5K
GO Biological Process	Negative Regulation Of Neurogenesis	5/27	0.254897	1.55916	2.1312	DPYSL5;GORASP1;NF1;PTN;SORL1
GO Biological Process	Positive Regulation Of Response To Wounding	5/27	0.254897	1.55916	2.1312	KANK1;DUOX1;PTN;ADRA2A;PTK2
GO Biological Process	Regulation Of SMAD Protein Signal Transduction	5/27	0.254897	1.55916	2.1312	WWTR1;BMPR2;SLC2A10;OVOL2;BMPR1A
GO Biological Process	Regulation Of Catecholamine Secretion	5/27	0.254897	1.55916	2.1312	PRKN;HRH3;SYT1;KCNB1;SYT6
Reactome	Apoptosis	26/178	0.255323	1.17443	1.60336	AVEN;PPP1R13B;APIP;ADD1;PSMB7;CASP7;YWHAQ;PSMD5;PMAIP1;MAPK1;SPTAN1;DBNL;STAT3;TNFRSF10B;TNFRSF10A;DYNLL1;DYNLL2;PTK2;TJP1;STK24;TFDP2;BCL2;CYCS;CTNNB1;BIRC2;TJP2
GO Biological Process	Positive Regulation Of Programmed Cell Death	35/245	0.25705	1.14456	1.55487	TNFAIP8;UBE2Z;FOXO3;STK4;TMEM164;STK3;ING4;FAM162A;RPS6KA2;PMAIP1;SLIT2;ATG7;PHLDA1;SOX4;MAP3K5;UNC13B;STPG1;BNIP3L;CRADD;BNIP3;TNFRSF10B;TNFRSF10A;GADD45G;RHOB;DNM2;SFRP4;SHQ1;APC;BIN1;KCNMA1;BCL2;NF1;CTNNB1;ITGA6;ATF6
Reactome	Interleukin-17 Signaling	11/69	0.25836	1.30148	1.76142	MAPK10;MAP2K1;FBXW11;TNIP2;RPS6KA2;KCNH8;MAPKAPK2;MAPK1;TAB1;IL17RB;MAP2K6
GO Biological Process	Regulation Of Monoatomic Ion Transmembrane Transporter Activity	11/69	0.25836	1.30148	1.76142	APP;CHRM3;TRPC6;RELN;PPIF;STK39;NEDD4L;PTK2B;CACNA1D;CNIH3;CACNG4
GO Biological Process	Lysosomal Transport	16/105	0.258422	1.23391	1.66968	SCARB2;PRKN;PLEKHF1;MGRN1;SORT1;TRAK1;SORL1;IGF2R;RHOB;AP4M1;CCDC91;BIN1;VPS53;RAB12;ANKFY1;ARL8B
GO Biological Process	Organelle Organization	58/418	0.258979	1.10693	1.49546	USP6NL;PLEKHF1;MAST4;MAST2;TNFAIP3;PARK7;PKD2;SIPA1L3;SEC61A1;PCLO;CAPZB;FAM174B;MYO18A;BCAS3;COG5;TPM1;VPS13D;VPS13B;PEX2;ARMC2;TMEM135;RAB31;BIN1;KAT6A;GORASP1;RHOU;TNIK;PRKN;TMED10;MAPKAP1;FGD4;STRIP1;FGD5;ATXN7;MICAL1;PACSIN2;DYM;CCDC32;SPTSSB;PPARGC1A;RAB6B;WASF3;CLASP1;YTHDF1;ATP8B4;SORT1;GBF1;MICAL3;MICAL2;MTOR;VMP1;SEC23IP;TSPO2;VAPB;RAB18;RANBP10;BRWD1;CEP89
Reactome	EPHB-mediated Forward Signaling	6/34	0.259728	1.47013	1.98192	ACTR2;YES1;ARHGEF28;KALRN;GRIN2B;PTK2
Reactome	Lysosome Vesicle Biogenesis	6/34	0.259728	1.47013	1.98192	AP4M1;APP;CLTC;AP4S1;AP1S3;DNM2
GO Biological Process	Cellular Response To Hydrogen Peroxide	6/34	0.259728	1.47013	1.98192	SETX;PPIF;TNFAIP3;AQP1;MAP3K5;RHOB
GO Biological Process	Glial Cell Differentiation	6/34	0.259728	1.47013	1.98192	SLC8A3;RELN;GPC1;STAT3;HAPLN1;HAPLN2
GO Biological Process	Negative Regulation Of JNK Cascade	6/34	0.259728	1.47013	1.98192	PRKN;ITCH;MECOM;PDCD4;DUSP16;ANKS1B
GO Biological Process	Negative Regulation Of Ras Protein Signal Transduction	6/34	0.259728	1.47013	1.98192	KANK1;RIPOR2;CCDC125;MAPKAP1;STAMBP;DYNLL1
GO Biological Process	Organophosphate Biosynthetic Process	6/34	0.259728	1.47013	1.98192	AGPAT5;ITPKB;PPIP5K1;TPK1;MOCOS;AGPAT4
GO Biological Process	Protein Targeting To Vacuole	6/34	0.259728	1.47013	1.98192	SCARB2;AP4M1;VPS13D;VPS13A;IRGM;SORL1
GO Biological Process	Regulation Of Metal Ion Transport	6/34	0.259728	1.47013	1.98192	CASR;SLN;BCL2;ATP1A1;CAMK2G;F3
GO Biological Process	Response To Estrogen	6/34	0.259728	1.47013	1.98192	GHRHR;BCAS3;KRT19;CITED2;EP300;GATA3
GO Biological Process	Smoothened Signaling Pathway	6/34	0.259728	1.47013	1.98192	KIAA0586;TCTN2;GLI2;TTBK2;DISP1;HIPK2
Reactome	Heme Biosynthesis	3/14	0.260013	1.8707	2.51987	FECH;COX10;ABCG2
Reactome	Regulation Of IFNG Signaling	3/14	0.260013	1.8707	2.51987	PTPN1;PTPN11;JAK1
Reactome	Retrograde Neurotrophin Signaling	3/14	0.260013	1.8707	2.51987	DNM3;CLTC;DNM2
Reactome	SEMA3A-Plexin Repulsion Signaling By Inhibiting Integrin Adhesion	3/14	0.260013	1.8707	2.51987	NRP1;PLXNA2;RND1
Reactome	TP53 Regulates Transcription Of Additional Cell Death Genes With Uncertain Roles In P53-Dependent Apoptosis	3/14	0.260013	1.8707	2.51987	PPP1R13B;PERP;NDRG1
GO Biological Process	RNA Phosphodiester Bond Hydrolysis, Endonucleolytic	3/14	0.260013	1.8707	2.51987	NYNRIN;KHNYN;RPP30
GO Biological Process	T Cell Proliferation	3/14	0.260013	1.8707	2.51987	DOCK8;RASGRP1;PIK3CG
GO Biological Process	Blood Coagulation, Fibrin Clot Formation	3/14	0.260013	1.8707	2.51987	GP1BB;FBLN1;F13B
GO Biological Process	Detection Of Mechanical Stimulus Involved In Sensory Perception	3/14	0.260013	1.8707	2.51987	MKKS;WHRN;PIEZO2
GO Biological Process	Endoderm Development	3/14	0.260013	1.8707	2.51987	KIF16B;GATA4;SOX7
GO Biological Process	Histone mRNA Catabolic Process	3/14	0.260013	1.8707	2.51987	TUT7;ERI1;TUT1
GO Biological Process	Membrane Repolarization During Cardiac Muscle Cell Action Potential	3/14	0.260013	1.8707	2.51987	KCNJ5;KCND3;KCNN2
GO Biological Process	Microvillus Assembly	3/14	0.260013	1.8707	2.51987	RAP1A;TNIK;RAPGEF6
GO Biological Process	Mitochondrial Calcium Ion Transmembrane Transport	3/14	0.260013	1.8707	2.51987	SLC8A3;MICU1;MCU
GO Biological Process	Mitotic Recombination	3/14	0.260013	1.8707	2.51987	NSMCE2;SMC6;RAD54B
GO Biological Process	Monosaccharide Transmembrane Transport	3/14	0.260013	1.8707	2.51987	SLC45A3;SLC2A10;SLC2A12
GO Biological Process	Negative Regulation Of Defense Response To Virus	3/14	0.260013	1.8707	2.51987	ITCH;PCBP2;IRGM
GO Biological Process	Negative Regulation Of Peptidyl-Threonine Phosphorylation	3/14	0.260013	1.8707	2.51987	SPRED2;PARD3;INPP5K
GO Biological Process	Protein Activation Cascade	3/14	0.260013	1.8707	2.51987	GP1BB;FBLN1;F13B
GO Biological Process	Protein Homotrimerization	3/14	0.260013	1.8707	2.51987	STEAP4;PXDN;SLC1A2
GO Biological Process	Protein Trimerization	3/14	0.260013	1.8707	2.51987	STEAP4;PXDN;SLC1A2
GO Biological Process	Regulation Of Bone Remodeling	3/14	0.260013	1.8707	2.51987	ITGB3;NF1;SUCO
GO Biological Process	Regulation Of Carbohydrate Catabolic Process	3/14	0.260013	1.8707	2.51987	SCARB2;PRKAG2;EP300
GO Biological Process	Regulation Of Hemopoiesis	3/14	0.260013	1.8707	2.51987	KAT6B;KAT6A;PTN
GO Biological Process	Regulation Of Macrophage Differentiation	3/14	0.260013	1.8707	2.51987	CSF1;PRKCA;INHBA
GO Biological Process	Regulation Of Neuron Projection Arborization	3/14	0.260013	1.8707	2.51987	MACF1;NTNG2;DVL2
GO Biological Process	Regulation Of Transposition	3/14	0.260013	1.8707	2.51987	PIWIL2;TDRD9;MYBL1
GO Biological Process	Regulation Of Vesicle Size	3/14	0.260013	1.8707	2.51987	RAB3B;RIN3;PICALM
GO Biological Process	Response To Muscle Stretch	3/14	0.260013	1.8707	2.51987	RYR2;CTNNB1;PTK2
GO Biological Process	Striated Muscle Tissue Development	3/14	0.260013	1.8707	2.51987	BMPR2;GATA5;PGM5
Reactome	Glycerophospholipid Biosynthesis	19/127	0.260095	1.2076	1.62629	AGPAT5;PCYT1B;OSBPL5;PLA2G4E;CSNK2A2;STARD10;MBOAT2;PCTP;PLA2G5;PLB1;AGPAT4;GNPAT;PTDSS1;GPAM;GPAT4;PITPNM3;ETNK1;MGLL;PLA1A
Reactome	MAP Kinase Activation	10/62	0.260173	1.31961	1.77674	MAPK10;MAP2K1;FBXW11;TNIP2;RPS6KA2;KCNH8;MAPKAPK2;MAPK1;TAB1;MAP2K6
GO Biological Process	Cell Junction Organization	10/62	0.260173	1.31961	1.77674	PKHD1;SLC8A3;TJP1;VMP1;APP;SMAD3;PTK7;CTNND2;APBB2;TJP2
GO Biological Process	Phosphatidylinositol-Mediated Signaling	10/62	0.260173	1.31961	1.77674	PDGFRA;PLCB4;INPP5A;STAT3;NF1;PLCH1;GATA3;PIK3CG;IGF1R;KCNH1
Reactome	Amino Acids Regulate mTORC1	9/55	0.261518	1.3425	1.80063	RPTOR;ATP6V1A;ATP6V0E1;MIOS;SH3BP4;ATP6V0D2;FNIP2;ATP6V1C1;MTOR
Reactome	Regulation Of Beta-Cell Development	7/41	0.261778	1.41255	1.89319	KAT2B;NR5A2;MAML2;SLC2A2;EP300;HNF1B;RBPJ
GO Biological Process	Regulation Of Amide Metabolic Process	7/41	0.261778	1.41255	1.89319	RBM3;MTPN;TMED10;ELP1;MSI2;FOXO3;PICALM
GO Biological Process	Regulation Of Microtubule-Based Process	7/41	0.261778	1.41255	1.89319	MACF1;PATJ;PHLDB1;MPDZ;PHLDB2;BICD2;CLASP1
GO Biological Process	Response To Amino Acid Starvation	7/41	0.261778	1.41255	1.89319	MIOS;DAPL1;TFEB;MAPK1;PEX2;MTOR;MAP3K5
GO Biological Process	Central Nervous System Development	40/283	0.261994	1.13052	1.51426	PRKN;APP;CNTNAP2;RTN1;CHD7;ATN1;MSI2;PKD2;PHF8;RELN;ATXN1;SPOCK1;FLNB;NRCAM;JARID2;CDK5RAP3;SOX4;NHEJ1;GIT2;ZFHX3;KDM4B;ZBTB16;STAT3;VPS13B;CTNS;PTPN11;EML1;HSPG2;GRIN2B;PBX1;SLC8A3;AHI1;MEIS1;BTD;SYNJ1;DDIT4;NF1;RAB18;CNTN4;ADGRL2
GO Biological Process	Regulation Of Cell Cycle	42/298	0.262055	1.12682	1.50903	ANKRD17;PPP1R13B;UHRF2;TRRAP;CTBP1;CITED2;JADE1;ADARB1;GATA3;IQGAP1;PKD2;ANAPC10;TNFSF13B;ING4;TBRG1;MECOM;GRK5;RPS6KA2;FIGNL1;PLAGL1;EPC2;RPRD1B;NFRKB;CDK5RAP3;RPRM;MAP2K6;TSPYL2;SRPK2;AFAP1L2;GBF1;STAT3;PUM1;SND1;GADD45G;RHOB;HIPK2;KAT2B;PPM1A;CDK6;BIN1;HBP1;BIRC2
Reactome	Retrograde Transport At Trans-Golgi-Network	8/48	0.262172	1.37226	1.83712	USP6NL;SCOC;GOLGA4;COG5;VPS53;RHOBTB3;RAB6B;IGF2R
GO Biological Process	Myelination	8/48	0.262172	1.37226	1.83712	SLC8A3;CMTM8;GPC1;PARD3;NF1;ACSBG1;BCAS1;B4GALT5
Reactome	Binding Of TCF/LEF:CTNNB1 To Target Gene Promoters	2/8	0.270921	2.28616	2.98557	TCF7L2;CTNNB1
Reactome	CDC6 Association With ORC:origin Complex	2/8	0.270921	2.28616	2.98557	ORC5;MCM8
Reactome	Conjugation Of Salicylate With Glycine	2/8	0.270921	2.28616	2.98557	ACSM5;ACSM2B
Reactome	Cross-presentation Of Particulate Exogenous Antigens (Phagosomes)	2/8	0.270921	2.28616	2.98557	ITGB5;ITGAV
Reactome	Linoleic Acid (LA) Metabolism	2/8	0.270921	2.28616	2.98557	ELOVL5;ELOVL2
Reactome	Miro GTPase Cycle	2/8	0.270921	2.28616	2.98557	MFN1;TRAK1
Reactome	Netrin Mediated Repulsion Signals	2/8	0.270921	2.28616	2.98557	PTPN11;UNC5D
Reactome	POLB-Dependent Long Patch Base Excision Repair	2/8	0.270921	2.28616	2.98557	PARG;LRIG1
Reactome	ROBO Receptors Bind AKAP5	2/8	0.270921	2.28616	2.98557	ROBO3;PRKCA
Reactome	RUNX3 Regulates WNT Signaling	2/8	0.270921	2.28616	2.98557	TCF7L2;CTNNB1
Reactome	Regulation Of Gene Expression In Early Pancreatic Precursor Cells	2/8	0.270921	2.28616	2.98557	NR5A2;HNF1B
Reactome	Release Of Hh-Np From Secreting Cell	2/8	0.270921	2.28616	2.98557	SCUBE2;NOTUM
Reactome	SMAC, XIAP-regulated Apoptotic Response	2/8	0.270921	2.28616	2.98557	CASP7;CYCS
Reactome	Signaling By TGF-beta Receptor Complex In Cancer	2/8	0.270921	2.28616	2.98557	SMAD3;ZFYVE9
Reactome	TRAIL Signaling	2/8	0.270921	2.28616	2.98557	TNFRSF10B;TNFRSF10A
Reactome	Transport Of RCbl Within Body	2/8	0.270921	2.28616	2.98557	ABCC1;LDLRAP1
GO Biological Process	CD40 Signaling Pathway	2/8	0.270921	2.28616	2.98557	CD86;TNIP2
GO Biological Process	Cdc42 Protein Signal Transduction	2/8	0.270921	2.28616	2.98557	RHOU;RHOBTB2
GO Biological Process	Schwann Cell Development	2/8	0.270921	2.28616	2.98557	PARD3;NF1
GO Biological Process	T-helper 17 Cell Differentiation	2/8	0.270921	2.28616	2.98557	STAT3;JAK1
GO Biological Process	Brown Fat Cell Differentiation	2/8	0.270921	2.28616	2.98557	FFAR4;PPARGC1A
GO Biological Process	Commissural Neuron Axon Guidance	2/8	0.270921	2.28616	2.98557	RYK;VEGFA
GO Biological Process	Complement Activation, Lectin Pathway	2/8	0.270921	2.28616	2.98557	KRT1;MASP1
GO Biological Process	Dehydroascorbic Acid Transport	2/8	0.270921	2.28616	2.98557	SLC2A10;SLC2A2
GO Biological Process	Detection Of Mechanical Stimulus Involved In Sensory Perception Of Sound	2/8	0.270921	2.28616	2.98557	MKKS;WHRN
GO Biological Process	Embryonic Placenta Development	2/8	0.270921	2.28616	2.98557	TFEB;PKD2
GO Biological Process	Endothelial Cell Chemotaxis	2/8	0.270921	2.28616	2.98557	CXCL13;VEGFA
GO Biological Process	Glycerol Transmembrane Transport	2/8	0.270921	2.28616	2.98557	AQP7;AQP3
GO Biological Process	Internal Protein Amino Acid Acetylation	2/8	0.270921	2.28616	2.98557	KAT2B;EP300
GO Biological Process	Intestinal Epithelial Cell Differentiation	2/8	0.270921	2.28616	2.98557	GATA5;GATA4
GO Biological Process	Lactation	2/8	0.270921	2.28616	2.98557	GPAT4;VEGFA
GO Biological Process	Leptin-Mediated Signaling Pathway	2/8	0.270921	2.28616	2.98557	MKKS;STAT3
GO Biological Process	Mesodermal Cell Differentiation	2/8	0.270921	2.28616	2.98557	ITGB3;ITGA8
GO Biological Process	ncRNA Export From Nucleus	2/8	0.270921	2.28616	2.98557	XPOT;PHAX
GO Biological Process	Negative Regulation By Host Of Viral Genome Replication	2/8	0.270921	2.28616	2.98557	PRKN;SMC6
GO Biological Process	Negative Regulation Of Glial Cell Differentiation	2/8	0.270921	2.28616	2.98557	TMEM98;NF1
GO Biological Process	Negative Regulation Of Membrane Potential	2/8	0.270921	2.28616	2.98557	BNIP3;PMAIP1
GO Biological Process	Negative Regulation Of Smooth Muscle Cell Differentiation	2/8	0.270921	2.28616	2.98557	PDCD4;NFATC1
GO Biological Process	Negative Regulation Of Systemic Arterial Blood Pressure	2/8	0.270921	2.28616	2.98557	BMPR2;PRCP
GO Biological Process	Neuronal Ion Channel Clustering	2/8	0.270921	2.28616	2.98557	CNTNAP2;NRCAM
GO Biological Process	Peptidyl-Lysine Monomethylation	2/8	0.270921	2.28616	2.98557	SETD7;KMT5A
GO Biological Process	Peripheral Nervous System Axon Ensheathment	2/8	0.270921	2.28616	2.98557	PARD3;NF1
GO Biological Process	Positive Regulation Of Actin Cytoskeleton Reorganization	2/8	0.270921	2.28616	2.98557	BCAS3;HCK
GO Biological Process	Positive Regulation Of Chromatin Binding	2/8	0.270921	2.28616	2.98557	ZNF618;MED9
GO Biological Process	Positive Regulation Of Dendritic Spine Morphogenesis	2/8	0.270921	2.28616	2.98557	CUX2;RELN
GO Biological Process	Positive Regulation Of Mitochondrial Calcium Ion Concentration	2/8	0.270921	2.28616	2.98557	MICU1;MCU
GO Biological Process	Positive Regulation Of Opsonization	2/8	0.270921	2.28616	2.98557	MYO18A;PLA2G5
GO Biological Process	Protein K29-linked Ubiquitination	2/8	0.270921	2.28616	2.98557	PRKN;UBE3C
GO Biological Process	Protein poly-ADP-ribosylation	2/8	0.270921	2.28616	2.98557	TNKS;ZC3HAV1
GO Biological Process	Pyrimidine-Containing Compound Metabolic Process	2/8	0.270921	2.28616	2.98557	ENPP3;SLC19A2
GO Biological Process	Regulation Of Dendritic Cell Antigen Processing And Presentation	2/8	0.270921	2.28616	2.98557	CCR7;THBS1
GO Biological Process	Regulation Of Gap Junction Assembly	2/8	0.270921	2.28616	2.98557	CNTNAP2;IRX3
GO Biological Process	Regulation Of Glucan Biosynthetic Process	2/8	0.270921	2.28616	2.98557	PPP1R3C;INPP5K
GO Biological Process	Regulation Of Nephron Tubule Epithelial Cell Differentiation	2/8	0.270921	2.28616	2.98557	CTNNB1;GATA3
GO Biological Process	Regulation Of Rhodopsin Mediated Signaling Pathway	2/8	0.270921	2.28616	2.98557	GRK7;NMT2
GO Biological Process	Regulation Of Skeletal Muscle Cell Differentiation	2/8	0.270921	2.28616	2.98557	UQCC2;GPC1
GO Biological Process	Regulation Of Type B Pancreatic Cell Development	2/8	0.270921	2.28616	2.98557	RFX3;CLOCK
GO Biological Process	Regulation Of Urine Volume	2/8	0.270921	2.28616	2.98557	TRPV5;INPP5K
GO Biological Process	Response To Misfolded Protein	2/8	0.270921	2.28616	2.98557	DNAJB12;DNAJC18
GO Biological Process	Semaphorin-Plexin Signaling Pathway Involved In Axon Guidance	2/8	0.270921	2.28616	2.98557	PLXNA2;PLXNC1
GO Biological Process	Sphingosine-1-Phosphate Receptor Signaling Pathway	2/8	0.270921	2.28616	2.98557	MFSD2B;PIK3CG
GO Biological Process	Positive Regulation Of Cell Growth	16/106	0.271051	1.22013	1.59282	MACF1;MTPN;CPNE5;SYT1;MAPKAP1;ISLR2;NEDD4L;AKAP6;MTOR;RNF157;RPTOR;RIMS1;GOLGA4;BCL2;PRSS2;CEP43
GO Biological Process	Negative Regulation Of Extrinsic Apoptotic Signaling Pathway	11/70	0.27407	1.27934	1.65595	LGALS3;SCRT2;TCF7L2;EYA3;BCL2;AKR1B1;TNFAIP3;ITGAV;ITGA6;PARK7;THBS1
Reactome	Cellular Hexose Transport	4/21	0.274531	1.61401	2.08642	SLC45A3;SLC2A10;SLC2A12;SLC2A2
Reactome	Deregulated CDK5 Triggers Neurodegenerative Pathways In Alzheimers Disease Models	4/21	0.274531	1.61401	2.08642	APP;CAPN2;FOXO3;CDC25A
Reactome	Synthesis, Secretion, And Inactivation Of Glucagon-like Peptide-1 (GLP-1)	4/21	0.274531	1.61401	2.08642	TCF7L2;FFAR4;CTNNB1;SEC11C
GO Biological Process	Peptide Catabolic Process	4/21	0.274531	1.61401	2.08642	MME;XPNPEP1;CPQ;ANPEP
GO Biological Process	Positive Regulation Of G2/M Transition Of Mitotic Cell Cycle	4/21	0.274531	1.61401	2.08642	MECP2;RAD51B;CDC25A;TNFSF13B
GO Biological Process	Positive Regulation Of Amyloid Precursor Protein Catabolic Process	4/21	0.274531	1.61401	2.08642	SLC2A13;GSAP;ABCG1;PICALM
GO Biological Process	Positive Regulation Of Granulocyte Chemotaxis	4/21	0.274531	1.61401	2.08642	RIPOR2;CAMK1D;CCR7;MCU
GO Biological Process	Positive Regulation Of Heart Contraction	4/21	0.274531	1.61401	2.08642	RYR2;EDN3;ATP2A2;ATP1A2
GO Biological Process	Positive Regulation Of Vacuole Organization	4/21	0.274531	1.61401	2.08642	LRSAM1;SNX18;WIPI1;IRGM
GO Biological Process	Regulation Of Anoikis	4/21	0.274531	1.61401	2.08642	TLE1;BCL2;PDK4;PTK2
Reactome	Signaling By MET	10/63	0.276838	1.29464	1.66274	PTPN1;RAP1A;LAMA1;STAT3;LRIG1;RANBP10;PTPRJ;PTPN11;TNS3;PTK2
GO Biological Process	Regulation Of Cellular Catabolic Process	10/63	0.276838	1.29464	1.66274	RPTOR;PRKN;MTMR3;USP10;WDR41;ITPR1;ABL1;EP300;ABL2;TRIB3
GO Biological Process	Peptide Metabolic Process	9/56	0.279301	1.31386	1.67578	MIPEP;CPM;NLN;IMMP2L;MME;CPQ;ANPEP;PCSK5;SEC11C
Reactome	Macroautophagy	17/114	0.279691	1.20283	1.53249	PRKN;MTMR3;CSNK2A2;PRKAG2;WIPI1;PARK7;WIPI2;AMBRA1;DYNLL1;DYNLL2;MTOR;RPTOR;DYNC1LI2;MFN1;ATG7;RNF103-CHMP3;CFTR
GO Biological Process	Regulation Of MAP Kinase Activity	17/114	0.279691	1.20283	1.53249	PTPN1;EDN3;PTPRJ;RASGRP1;THBS1;SORL1;PIK3CG;ADRA2A;ROBO1;VEGFA;GHR;PDCD10;NF1;NEK10;INPP5K;TRIB3;CDK5RAP3
GO Biological Process	Response To Endoplasmic Reticulum Stress	17/114	0.279691	1.20283	1.53249	PRKN;RASGRF1;DNAJB12;ITPR1;TNFRSF10B;ATP2A2;THBS1;TMCO1;ERP44;CREB3L1;BCL2;TRIB3;ATF6;CDK5RAP3;ATF3;CFTR;MAP3K5
Reactome	Recycling Pathway Of L1	5/28	0.280514	1.49128	1.89562	DNM3;RPS6KA2;CLTC;MAPK1;DNM2
GO Biological Process	Determination Of Bilateral Symmetry	5/28	0.280514	1.49128	1.89562	DNAH11;LEFTY1;MKKS;CITED2;PKD2
GO Biological Process	Establishment Of Endothelial Barrier	5/28	0.280514	1.49128	1.89562	TJP1;RAP1A;PDE4D;RAPGEF6;TJP2
GO Biological Process	Hematopoietic Progenitor Cell Differentiation	5/28	0.280514	1.49128	1.89562	ARMC6;PRRC2C;INHBA;MEOX1;BATF
GO Biological Process	Negative Regulation Of Cytoskeleton Organization	5/28	0.280514	1.49128	1.89562	PRKN;KANK1;SLIT2;SSH2;CLASP1
GO Biological Process	Protein Depolymerization	5/28	0.280514	1.49128	1.89562	MICAL1;MICAL3;KIF24;MICAL2;NCKAP5
GO Biological Process	Regulation Of DNA Damage Response, Signal Transduction By P53 Class Mediator	5/28	0.280514	1.49128	1.89562	SPRED2;PMAIP1;KMT5A;SOX4;CD44
GO Biological Process	Regulation Of Cardiac Muscle Cell Action Potential	5/28	0.280514	1.49128	1.89562	RYR2;CAMK2D;NOS1AP;ATP2A2;CACNA1C
GO Biological Process	Regulation Of Glucose Metabolic Process	5/28	0.280514	1.49128	1.89562	PRKN;SLC45A3;PDK4;PMAIP1;RORA
GO Biological Process	Erythrocyte Differentiation	8/49	0.281292	1.33871	1.69798	KMT2E;TSPO2;CEBPG;INHBA;ZFPM1;CDK5RAP3;HIPK2;VEGFA
GO Biological Process	Intrinsic Apoptotic Signaling Pathway In Response To DNA Damage	8/49	0.281292	1.33871	1.69798	DDIT4;BCL2;EP300;AEN;TNFRSF1B;FNIP2;PML;HIPK2
GO Biological Process	Proton Transmembrane Transport	8/49	0.281292	1.33871	1.69798	ATP6V1A;ATP6V0E1;SLC36A2;ATP1A4;ATP1A2;NOX5;ATP1A1;ATP6V1C1
GO Biological Process	Regulation Of Cell Communication	8/49	0.281292	1.33871	1.69798	TSPYL2;RYR2;PTPN1;CAMK2D;GRK5;GRK7;ITGAV;MGLL
GO Biological Process	Unsaturated Fatty Acid Metabolic Process	8/49	0.281292	1.33871	1.69798	CYP2J2;FAAH;ELOVL5;ELOVL2;ALOX5;ABHD6;DAGLB;MGLL
Reactome	Activation Of GABAB Receptors	7/42	0.282538	1.37212	1.73427	GABBR2;KCNJ5;KCNJ6;KCNJ10;KCNJ9;ADCY2;GNAI1
Reactome	Deactivation Of Beta-Catenin Transactivating Complex	7/42	0.282538	1.37212	1.73427	TCF7L2;TLE1;CTBP1;SOX13;CTNNB1;SOX7;SOX4
Reactome	Kinesins	7/42	0.282538	1.37212	1.73427	KIF16B;KIF26A;KIF5B;KIF13B;KLC1;KIF6;KIF15
Reactome	RHOF GTPase Cycle	7/42	0.282538	1.37212	1.73427	VANGL1;FARP1;CAPZB;SNAP23;ARHGAP5;SRGAP2;ARHGAP12
GO Biological Process	Amino Acid Transmembrane Transport	7/42	0.282538	1.37212	1.73427	SLC22A4;SLC38A1;SLC7A6;SLC36A2;SLC22A2;SFXN2;SLC25A13
GO Biological Process	Branching Morphogenesis Of An Epithelial Tube	7/42	0.282538	1.37212	1.73427	PKHD1;WT1;CTNNB1;SLIT2;PKD2;GLI2;VEGFA
GO Biological Process	Determination Of Heart Left/Right Asymmetry	7/42	0.282538	1.37212	1.73427	MKKS;SETDB2;DVL2;MICAL2;GATA4;PKD2;CCDC40
GO Biological Process	Organic Hydroxy Compound Biosynthetic Process	7/42	0.282538	1.37212	1.73427	OSBPL9;OSBPL6;AMACR;AKR1D1;PRKAG2;PARK7;BAAT
GO Biological Process	Regulation Of Neurotransmitter Receptor Activity	7/42	0.282538	1.37212	1.73427	APP;RELN;NETO1;PTK2B;DLGAP1;CNIH3;CACNG4
GO Biological Process	Regulation Of Ubiquitin-Dependent Protein Catabolic Process	7/42	0.282538	1.37212	1.73427	GNA12;CSNK2A2;PTK2B;CDK5RAP3;PML;PTK2;HIPK2
Reactome	Inwardly Rectifying K+ Channels	6/35	0.282571	1.41936	1.79382	GABBR2;KCNJ5;KCNJ6;KCNJ10;ABCC8;KCNJ9
GO Biological Process	Response To Nutrient Levels	6/35	0.282571	1.41936	1.79382	RPTOR;KCNB1;MAPKAP1;PRKAG2;FLNB;MTOR
GO Biological Process	Protein Targeting	19/129	0.283236	1.18551	1.49549	NACA4P;EDEM1;VPS13D;VPS13A;ZDHHC23;ZDHHC6;AKAP6;TRAK1;SORL1;AP4M1;SEC61A1;ZDHHC9;CDC37;PARD3;KIF13B;AP4S1;MAN1A1;AP1S3;FBXO7
GO Biological Process	Regulation Of Cellular Response To Stress	16/107	0.283891	1.20665	1.51938	PRKN;PARG;TRRAP;WDR76;MTOR;BABAM2;KAT2B;TMEM98;DNAJB6;ATXN7;ALOX5;MAPKAPK2;EP300;KMT5A;NFRKB;SOX4
GO Biological Process	Positive Regulation Of Protein Metabolic Process	28/196	0.285293	1.14416	1.43505	PRKN;CD86;PIWIL2;APP;MTPN;CSF1;TNFAIP3;RASGRP1;THBS1;TNFSF13B;DCAF1;RBM3;PERP;ATG7;SOX4;YTHDF1;FBXW11;PLK2;SAMD4A;LARP4B;INHBA;SORL1;MTOR;RBX1;ASPH;APC;CPEB3;ZCCHC4
GO Biological Process	Ras Protein Signal Transduction	21/144	0.285809	1.17186	1.46768	DBNL;GARRE1;PLK2;RASGRF1;PARK7;HACD3;ARHGAP5;RASGRP1;ARHGAP6;ADRA2A;RHOB;RAP1A;RASGEF1A;RASGEF1B;GNA12;NF1;ARHGEF3;RAPGEF5;RAPGEF6;RALGPS1;RALGPS2
GO Biological Process	Cellular Response To Nutrient Levels	12/78	0.286258	1.24761	1.56059	RPTOR;BMPR2;STK24;KCNB1;MAPKAP1;PDK4;TFEB;PRKAG2;WIPI1;WIPI2;ATG7;MTOR
Reactome	Stimuli-sensing Channels	15/100	0.288189	1.21103	1.50669	RYR2;TRPC6;TRPC1;TSC22D3;NEDD4L;RNASE3;BEST3;TRPC4AP;MCOLN2;RYR3;TRPM1;ASPH;SCNN1B;TRPV5;SGK1
Reactome	SUMOylation	25/174	0.288936	1.15173	1.42994	HDAC4;THRB;UHRF2;CTBP1;RORA;PARK7;SMC6;CHD3;SMC3;NR3C2;HDAC7;SIN3A;EP300;PMEPA1;PPARGC1A;NUP214;TFAP2C;VDR;NSMCE2;PML;HIPK2;NCOR2;NR5A2;POLR1A;NUP98
GO Biological Process	Kidney Development	11/71	0.290066	1.25795	1.5569	MME;WT1;ZBTB16;ITGA8;NF1;HNF1B;GATA3;PCSK5;SOX4;GLI2;VEGFA
GO Biological Process	Positive Regulation Of T Cell Differentiation	10/64	0.293806	1.27059	1.55627	PNP;ZBTB1;ADAM8;AMBRA1;GATA3;FOXO3;ARID1B;SMARCA2;SOX4;GLI2
GO Biological Process	Response To Metal Ion	10/64	0.293806	1.27059	1.55627	AHCYL1;IMPA2;TRPC1;KCNMA1;BCL2;ITPR3;AQP3;NDRG1;THBS1;SLC25A13
Reactome	Elevation Of Cytosolic Ca2+ Levels	3/15	0.296659	1.71471	2.08366	TRPC6;ITPR1;ITPR3
Reactome	Glycogen Storage Diseases	3/15	0.296659	1.71471	2.08366	G6PC3;PPP1R3C;GBE1
Reactome	Negative Regulation Of FLT3	3/15	0.296659	1.71471	2.08366	ABL2;PTPRJ;CSK
Reactome	Organic Cation/Anion/Zwitterion Transport	3/15	0.296659	1.71471	2.08366	SLC22A4;SLC22A2;RUNX1
Reactome	Phase 2 - Plateau Phase	3/15	0.296659	1.71471	2.08366	CACNB1;CACNA1C;CACNG4
Reactome	Prolactin Receptor Signaling	3/15	0.296659	1.71471	2.08366	GHR;PTPN11;RBX1
Reactome	Signaling By Activin	3/15	0.296659	1.71471	2.08366	SMAD3;MAPK1;INHBA
Reactome	WNT5A-dependent Internalization Of FZD4	3/15	0.296659	1.71471	2.08366	CLTC;DVL2;PRKCA
GO Biological Process	N-terminal Protein Amino Acid Acetylation	3/15	0.296659	1.71471	2.08366	KAT2B;NAA25;EP300
GO Biological Process	Adenylate Cyclase-Activating Adrenergic Receptor Signaling Pathway	3/15	0.296659	1.71471	2.08366	AKAP13;ADRB1;ADRA2A
GO Biological Process	Astrocyte Development	3/15	0.296659	1.71471	2.08366	APP;CDK6;NF1
GO Biological Process	Cardiac Myofibril Assembly	3/15	0.296659	1.71471	2.08366	FHOD3;PDGFRA;NEBL
GO Biological Process	Dendritic Spine Morphogenesis	3/15	0.296659	1.71471	2.08366	CTNND2;DIP2A;EPHB1
GO Biological Process	Ganglioside Biosynthetic Process	3/15	0.296659	1.71471	2.08366	ST8SIA6;ST3GAL1;B4GALT5
GO Biological Process	Glycosaminoglycan Catabolic Process	3/15	0.296659	1.71471	2.08366	CEMIP2;HYAL4;SPAM1
GO Biological Process	High-Density Lipoprotein Particle Remodeling	3/15	0.296659	1.71471	2.08366	SCARB1;APOA4;ABCG1
GO Biological Process	Histone H4-K5 Acetylation	3/15	0.296659	1.71471	2.08366	ING4;PHF20;JADE1
GO Biological Process	Histone H4-K8 Acetylation	3/15	0.296659	1.71471	2.08366	ING4;PHF20;JADE1
GO Biological Process	Intracellular Sterol Transport	3/15	0.296659	1.71471	2.08366	GRAMD1B;TSPO2;ABCG1
GO Biological Process	Melanosome Transport	3/15	0.296659	1.71471	2.08366	MKKS;MLPH;RAB27A
GO Biological Process	miRNA Metabolic Process	3/15	0.296659	1.71471	2.08366	TUT7;SND1;DIS3L2
GO Biological Process	Negative Regulation Of DNA Replication	3/15	0.296659	1.71471	2.08366	TSPYL2;GTPBP4;S100A11
GO Biological Process	Pigment Granule Transport	3/15	0.296659	1.71471	2.08366	MKKS;MLPH;RAB27A
GO Biological Process	Platelet-Derived Growth Factor Receptor Signaling Pathway	3/15	0.296659	1.71471	2.08366	PDGFRA;PTPN1;PTPRJ
GO Biological Process	Positive Regulation Of DNA Damage Response, Signal Transduction By P53 Class Mediator	3/15	0.296659	1.71471	2.08366	ING4;SPRED2;PMAIP1
GO Biological Process	Positive Regulation Of Collagen Biosynthetic Process	3/15	0.296659	1.71471	2.08366	CREB3L1;SUCO;RUNX1
GO Biological Process	Positive Regulation Of Immunoglobulin Mediated Immune Response	3/15	0.296659	1.71471	2.08366	TFRC;SHLD1;KMT5B
GO Biological Process	Positive Regulation Of Isotype Switching	3/15	0.296659	1.71471	2.08366	TFRC;SHLD1;KMT5B
GO Biological Process	Positive Regulation Of Sprouting Angiogenesis	3/15	0.296659	1.71471	2.08366	TJP1;VEGFA;JAK1
GO Biological Process	Positive Regulation Of Transcription By RNA Polymerase III	3/15	0.296659	1.71471	2.08366	RPTOR;BAZ1B;MTOR
GO Biological Process	Regulation Of Rac Protein Signal Transduction	3/15	0.296659	1.71471	2.08366	AUTS2;RASGRF1;PIK3CG
GO Biological Process	Regulation Of Bicellular Tight Junction Assembly	3/15	0.296659	1.71471	2.08366	TJP1;CLDN5;PRKCH
GO Biological Process	Regulation Of Isotype Switching	3/15	0.296659	1.71471	2.08366	TFRC;SHLD1;KMT5B
GO Biological Process	Regulation Of Monocyte Differentiation	3/15	0.296659	1.71471	2.08366	CDK6;CSF1;FOXP1
GO Biological Process	Regulation Of Systemic Arterial Blood Pressure	3/15	0.296659	1.71471	2.08366	BMPR2;DDAH1;PRCP
GO Biological Process	Retrograde Axonal Transport	3/15	0.296659	1.71471	2.08366	DLG2;FBXW11;KIF5B
GO Biological Process	Negative Regulation Of Angiogenesis	13/86	0.297074	1.22197	1.48319	SPARC;ATP2B4;PTPRM;HSPG2;THBS1;PML;EPN2;MECP2;CLDN5;CREB3L1;ALOX5;CTNNB1;CNMD
GO Biological Process	Endosome To Lysosome Transport	9/57	0.297409	1.28641	1.55996	PLEKHF1;BIN1;MGRN1;SORT1;RAB12;TRAK1;CACNG4;RHOB;ARL8B
GO Biological Process	Post-Transcriptional Regulation Of Gene Expression	9/57	0.297409	1.28641	1.55996	RBM3;MTPN;CELF1;ELP1;MATR3;MSI2;FOXO3;PUM1;SPOUT1
Reactome	Neurotransmitter Release Cycle	8/50	0.300761	1.30677	1.57	UNC13B;RIMS1;SYT1;SLC22A2;SLC1A1;SLC1A2;APBA1;SLC1A7
GO Biological Process	Plasma Membrane Bounded Cell Projection Morphogenesis	8/50	0.300761	1.30677	1.57	CNTNAP2;TRIO;DBNL;CTTN;TNIK;SRGAP3;SGK1;DNM2
GO Biological Process	Positive Regulation Of Catabolic Process	12/79	0.301655	1.22892	1.47283	DCAF1;PRKN;APC;PLK2;TNFAIP3;FLNB;ATG7;SORL1;CDK5RAP3;PTK2;TNFSF13B;RBX1
Reactome	RND2 GTPase Cycle	7/43	0.303678	1.33392	1.58975	VANGL1;ANKRD26;TFRC;KIDINS220;DLG5;ARHGAP5;CKAP4
GO Biological Process	Intracellular Steroid Hormone Receptor Signaling Pathway	7/43	0.303678	1.33392	1.58975	UBR5;MAPK1;PMEPA1;PADI2;TRERF1;PPARGC1B;PLPP1
GO Biological Process	Positive Regulation Of Cell-Matrix Adhesion	7/43	0.303678	1.33392	1.58975	CDK6;CSF1;PTK2B;PTPRJ;CCR7;RIN2;VEGFA
GO Biological Process	Positive Regulation Of miRNA Transcription	7/43	0.303678	1.33392	1.58975	SMAD3;WT1;ATOH8;STAT3;GATA3;FOXO3;ETS1
GO Biological Process	Regulation Of JUN Kinase Activity	7/43	0.303678	1.33392	1.58975	PTPN1;DVL2;PDCD4;DUSP16;MAP3K4;SASH1;MAP3K5
GO Biological Process	Regulation Of Cellular Component Size	7/43	0.303678	1.33392	1.58975	RAB3B;RPTOR;MTPN;RIN3;ARHGAP5;MTOR;PICALM
Reactome	Acyl Chain Remodelling Of PS	4/22	0.304656	1.52426	1.81169	OSBPL5;PLA2G4E;PLA2G5;PLA1A
GO Biological Process	Blood Vessel Endothelial Cell Migration	4/22	0.304656	1.52426	1.81169	SLIT2;EPHB4;ROBO1;VEGFA
GO Biological Process	Cellular Response To Topologically Incorrect Protein	4/22	0.304656	1.52426	1.81169	PRKN;PTPN1;DNAJB12;DNAJC18
GO Biological Process	Mammary Gland Development	4/22	0.304656	1.52426	1.81169	GPAT4;WNT3;GLI2;VEGFA
GO Biological Process	Modulation By Host Of Viral Process	4/22	0.304656	1.52426	1.81169	IFI27;ZDHHC9;ZNF502;IGF2R
GO Biological Process	Positive Regulation Of Synaptic Transmission, Glutamatergic	4/22	0.304656	1.52426	1.81169	RELN;PTK2B;GRIN2B;CACNG4
GO Biological Process	Postreplication Repair	4/22	0.304656	1.52426	1.81169	POLN;USP10;ZBTB1;TNFSF13B
GO Biological Process	Regulation Of Telomere Capping	4/22	0.304656	1.52426	1.81169	PKIB;TNKS;MAPK1;MAP3K4
GO Biological Process	Regulation Of Vascular Endothelial Growth Factor Receptor Signaling Pathway	4/22	0.304656	1.52426	1.81169	PTPN1;ITGB3;GRB10;EPN2
Reactome	Mitochondrial Fatty Acid Beta-Oxidation	6/36	0.305831	1.37197	1.6254	ACSM3;ACOT11;PCCB;ACOT12;PCTP;ACADM
Reactome	NR1H3 And NR1H2 Regulate Gene Expression Linked To Cholesterol Transport And Efflux	6/36	0.305831	1.37197	1.6254	NCOR2;KDM4A;KDM1B;EP300;TBL1X;ABCG1
Reactome	Transcriptional Regulation By AP-2 (TFAP2) Family Of Transcription Factors	6/36	0.305831	1.37197	1.6254	WWOX;TFAP2C;CITED2;ATAD2;EP300;VEGFA
GO Biological Process	Receptor Signaling Pathway Via JAK-STAT	6/36	0.305831	1.37197	1.6254	GHR;IFNAR2;STAT3;STAMBP;PKD2;JAK1
GO Biological Process	Regulation Of Erythrocyte Differentiation	6/36	0.305831	1.37197	1.6254	CDK6;STAT3;INHBA;FOXO3;ETS1;ZFPM1
Reactome	Activation Of G Protein Gated Potassium Channels	5/29	0.306597	1.42906	1.68947	GABBR2;KCNJ5;KCNJ6;KCNJ10;KCNJ9
Reactome	Adherens Junctions Interactions	5/29	0.306597	1.42906	1.68947	AFDN;CDH12;CTNNB1;CDH18;NECTIN1
Reactome	Downregulation Of ERBB2 Signaling	5/29	0.306597	1.42906	1.68947	BTC;CUL5;CDC37;ERBIN;PTPN12
Reactome	Energy Dependent Regulation Of mTOR By LKB1-AMPK	5/29	0.306597	1.42906	1.68947	RPTOR;PPM1A;CAB39L;PRKAG2;MTOR
Reactome	Myogenesis	5/29	0.306597	1.42906	1.68947	TCF7L2;BOC;ABL1;CTNNB1;MAP2K6
Reactome	Surfactant Metabolism	5/29	0.306597	1.42906	1.68947	SFTPB;P2RY2;TTF1;ADRA2A;CKAP4
Reactome	Uptake And Actions Of Bacterial Toxins	5/29	0.306597	1.42906	1.68947	MAP2K1;SV2C;SYT1;CD9;MAP2K6
GO Biological Process	Cardiac Muscle Cell Action Potential	5/29	0.306597	1.42906	1.68947	KCND3;ATP1A2;CACNA1D;ATP1A1;CACNA1C
GO Biological Process	mRNA Splice Site Recognition	5/29	0.306597	1.42906	1.68947	SETX;SFSWAP;CELF4;SRSF5;LUC7L2
GO Biological Process	Maintenance Of Blood-Brain Barrier	5/29	0.306597	1.42906	1.68947	TJP1;CLDN5;SLC1A1;CLDN12;TJP2
GO Biological Process	Modified Amino Acid Transport	5/29	0.306597	1.42906	1.68947	SLC7A6;SLC22A2;SLC16A12;CTNS;SLC16A9
GO Biological Process	Positive Regulation Of Neural Precursor Cell Proliferation	5/29	0.306597	1.42906	1.68947	CTNNB1;DISC1;HAPLN1;HAPLN2;VEGFA
GO Biological Process	Protein Acetylation	5/29	0.306597	1.42906	1.68947	ING4;KAT2B;KAT6A;EP300;CLOCK
GO Biological Process	Regulation Of Neuron Migration	5/29	0.306597	1.42906	1.68947	SRGAP2C;NTNG2;RELN;KIF26A;SRGAP3
GO Biological Process	Response To Steroid Hormone	5/29	0.306597	1.42906	1.68947	AKR1B1;ATP1A2;ATP1A1;THBS1;UBE2L3
GO Biological Process	Neuron Projection Morphogenesis	21/146	0.308395	1.15298	1.35633	APP;NTNG2;CNTNAP2;FARP1;TRIO;DBNL;RYK;CTNND2;IQGAP1;BAIAP2;DNM2;CTTN;PARD3;CTNNB1;DIP2A;NRCAM;TNIK;SRGAP3;CNTN4;SGK1;EPHB1
GO Biological Process	Negative Regulation Of Developmental Process	16/109	0.310137	1.18057	1.38214	PRKN;KANK1;PTPRS;TFRC;BNIP3;ARID4B;SMARCA2;HOPX;ELAPOR2;SRGAP2C;CDK6;ZNF706;SIN3A;PHF14;ALPK2;SPAM1
Reactome	FOXO-mediated Transcription	10/65	0.311039	1.24742	1.45678	IGFBP1;KAT2B;SMAD3;YWHAQ;CITED2;SIN3A;EP300;FOXO6;FOXO3;PPARGC1A
GO Biological Process	Autophagosome Assembly	10/65	0.311039	1.24742	1.45678	AP4M1;VMP1;ATG16L2;LRBA;ATP2A2;ULK2;WIPI1;WIPI2;ATG7;IRGM
GO Biological Process	Glucose Homeostasis	13/87	0.31193	1.20539	1.40425	TCF7L2;KCNB1;STAT3;PARK7;ADRA2A;HK1;ALOX5;PDK4;INPP5K;LRRC8D;PPARGC1A;SOX4;MCU
GO Biological Process	Anterograde Trans-Synaptic Signaling	28/199	0.314362	1.12389	1.30058	CHRM3;CHRNA2;KCNC4;SLC1A1;SLC1A2;NRXN2;LPAR3;CACNA1E;GABRR1;HRH3;RPS6KA2;MAPK1;DLGAP1;BSN;UNC13B;UNC13C;GABBR2;DTNA;KCND2;SYT1;GRIN2B;CACNB1;DLG2;SYPL1;PNOC;EXOC4;APBA1;AMPH
Reactome	Constitutive Signaling By NOTCH1 HD+PEST Domain Mutants	9/58	0.315793	1.26009	1.45246	NCOR2;HDAC4;KAT2B;MAML2;EP300;TBL1X;RBPJ;RBX1;HDAC7
GO Biological Process	Regulation Of Neuron Death	9/58	0.315793	1.26009	1.45246	PRKN;TYROBP;CSF1;PARK7;TNFRSF1B;GRIN2B;SORL1;MAP3K5;PICALM
GO Biological Process	Microtubule Bundle Formation	8/51	0.32052	1.2763	1.45219	LRGUK;RSPH4A;RSPH1;MTCL1;NAV1;NCKAP5;CLASP1;CCDC40
GO Biological Process	Positive Regulation Of Ras Protein Signal Transduction	8/51	0.32052	1.2763	1.45219	AKAP13;RASGEF1A;AUTS2;RASGRF1;ARHGEF3;RASGRP1;PIK3CG;ROBO1
Reactome	Activated NTRK2 Signals Thru FRS2 And FRS3	2/9	0.320911	1.95946	2.2271	NTRK2;PTPN11
Reactome	Activation Of PUMA And Translocation To Mitochondria	2/9	0.320911	1.95946	2.2271	PPP1R13B;TFDP2
Reactome	Adrenoceptors	2/9	0.320911	1.95946	2.2271	ADRB1;ADRA2A
Reactome	Amino Acid Conjugation	2/9	0.320911	1.95946	2.2271	ACSM5;ACSM2B
Reactome	Beta-oxidation Of pristanoyl-CoA	2/9	0.320911	1.95946	2.2271	ACOXL;AMACR
Reactome	E2F-enabled Inhibition Of Pre-Replication Complex Formation	2/9	0.320911	1.95946	2.2271	ORC5;MCM8
Reactome	Formation Of Annular Gap Junctions	2/9	0.320911	1.95946	2.2271	CLTC;DNM2
Reactome	GP1b-IX-V Activation Signaling	2/9	0.320911	1.95946	2.2271	VWF;RNASE3
Reactome	Interleukin-9 Signaling	2/9	0.320911	1.95946	2.2271	STAT3;JAK1
Reactome	Multifunctional Anion Exchangers	2/9	0.320911	1.95946	2.2271	SLC26A9;SLC26A3
Reactome	Prostanoid Ligand Receptors	2/9	0.320911	1.95946	2.2271	PTGER4;PTGFR
GO Biological Process	Golgi Inheritance	2/9	0.320911	1.95946	2.2271	PDCD10;GBF1
GO Biological Process	Wnt Signaling Pathway Involved In Midbrain Dopaminergic Neuron Differentiation	2/9	0.320911	1.95946	2.2271	RYK;WNT3
GO Biological Process	Adrenal Gland Development	2/9	0.320911	1.95946	2.2271	WT1;NF1
GO Biological Process	Alpha-Linolenic Acid Metabolic Process	2/9	0.320911	1.95946	2.2271	ELOVL5;ELOVL2
GO Biological Process	cAMP Biosynthetic Process	2/9	0.320911	1.95946	2.2271	ADCY10;ADCY2
GO Biological Process	Calcium Import Into The Mitochondrion	2/9	0.320911	1.95946	2.2271	MICU1;MCU
GO Biological Process	Cellular Response To Prostaglandin Stimulus	2/9	0.320911	1.95946	2.2271	PTGER4;PTGFR
GO Biological Process	Cellular Response To Purine-Containing Compound	2/9	0.320911	1.95946	2.2271	RYR2;RYR3
GO Biological Process	Embryonic Eye Morphogenesis	2/9	0.320911	1.95946	2.2271	FBN2;FBN1
GO Biological Process	Epithelial Cilium Movement Involved In Determination Of Left/Right Asymmetry	2/9	0.320911	1.95946	2.2271	RFX3;CCDC40
GO Biological Process	Excitatory Synapse Assembly	2/9	0.320911	1.95946	2.2271	SRGAP2C;SRGAP3
GO Biological Process	Fructose 6-Phosphate Metabolic Process	2/9	0.320911	1.95946	2.2271	PFKP;HK1
GO Biological Process	Hematopoietic Stem Cell Differentiation	2/9	0.320911	1.95946	2.2271	MEOX1;BATF
GO Biological Process	Leucine Transport	2/9	0.320911	1.95946	2.2271	SLC7A6;SLC43A1
GO Biological Process	Lipid Phosphorylation	2/9	0.320911	1.95946	2.2271	DGKD;DGKI
GO Biological Process	Mesenchymal To Epithelial Transition	2/9	0.320911	1.95946	2.2271	WT1;GATA3
GO Biological Process	Microtubule Anchoring	2/9	0.320911	1.95946	2.2271	BICD2;CLASP1
GO Biological Process	Negative Regulation Of Lipid Localization	2/9	0.320911	1.95946	2.2271	ITGB3;ITGAV
GO Biological Process	Negative Regulation Of Potassium Ion Transmembrane Transporter Activity	2/9	0.320911	1.95946	2.2271	STK39;NEDD4L
GO Biological Process	Negative Regulation Of Protein Localization To Cell Surface	2/9	0.320911	1.95946	2.2271	NEDD4L;PICALM
GO Biological Process	Negative Regulation Of Transforming Growth Factor Beta Production	2/9	0.320911	1.95946	2.2271	TYROBP;TSKU
GO Biological Process	Nerve Growth Factor Signaling Pathway	2/9	0.320911	1.95946	2.2271	RAP1A;KIDINS220
GO Biological Process	Neuron Remodeling	2/9	0.320911	1.95946	2.2271	APP;RND1
GO Biological Process	Peptidyl-Lysine Acetylation	2/9	0.320911	1.95946	2.2271	KAT2B;EP300
GO Biological Process	Peptidyl-Lysine Dimethylation	2/9	0.320911	1.95946	2.2271	SETBP1;SETD7
GO Biological Process	Phosphatidylethanolamine Biosynthetic Process	2/9	0.320911	1.95946	2.2271	ETNK1;SFI1
GO Biological Process	Piecemeal Microautophagy Of The Nucleus	2/9	0.320911	1.95946	2.2271	ULK2;ATG7
GO Biological Process	Positive Regulation Of RNA Biosynthetic Process	2/9	0.320911	1.95946	2.2271	GINS3;NMD3
GO Biological Process	Positive Regulation Of Hippo Signaling	2/9	0.320911	1.95946	2.2271	DLG5;FRMD1
GO Biological Process	Positive Regulation Of mRNA 3'-End Processing	2/9	0.320911	1.95946	2.2271	PEX2;CPEB3
GO Biological Process	Positive Regulation Of miRNA-mediated Gene Silencing	2/9	0.320911	1.95946	2.2271	DHX9;PUM1
GO Biological Process	Positive Regulation Of Protein Sumoylation	2/9	0.320911	1.95946	2.2271	HDAC4;RASD2
GO Biological Process	Positive Regulation Of rRNA Processing	2/9	0.320911	1.95946	2.2271	UTP15;RIOK1
GO Biological Process	Positive Regulation Of Vascular Endothelial Growth Factor Receptor Signaling Pathway	2/9	0.320911	1.95946	2.2271	ITGB3;GRB10
GO Biological Process	Regulation Of Actin Filament-Based Movement	2/9	0.320911	1.95946	2.2271	PDE4D;PDE4B
GO Biological Process	Regulation Of Cellular Response To Oxidative Stress	2/9	0.320911	1.95946	2.2271	PRKN;ALOX5
GO Biological Process	Regulation Of Granulocyte Differentiation	2/9	0.320911	1.95946	2.2271	TESC;RUNX1
GO Biological Process	Regulation Of Hair Cycle	2/9	0.320911	1.95946	2.2271	CLOCK;TSKU
GO Biological Process	Regulation Of High Voltage-Gated Calcium Channel Activity	2/9	0.320911	1.95946	2.2271	NOS1AP;PDE4B
GO Biological Process	Regulation Of Sequestering Of Calcium Ion	2/9	0.320911	1.95946	2.2271	RYR2;PTK2B
GO Biological Process	Sequestering Of Extracellular Ligand From Receptor	2/9	0.320911	1.95946	2.2271	FBN2;FBN1
GO Biological Process	Serotonin Transport	2/9	0.320911	1.95946	2.2271	SLC22A2;SLC29A3
GO Biological Process	Telomere Maintenance Via Recombination	2/9	0.320911	1.95946	2.2271	NSMCE2;SMC6
GO Biological Process	Vasoconstriction	2/9	0.320911	1.95946	2.2271	KEL;EDN3
Reactome	Drug ADME	14/95	0.321134	1.18592	1.34708	UGT2B10;ABCC4;ABCC1;SLC38A1;ABCC2;UGT2B11;SLC22A2;UGT2B28;ACSM5;ACSM2B;UGT2B4;UGT1A8;SULT1C4;ABCG2
Reactome	Transcriptional Regulation By RUNX3	14/95	0.321134	1.18592	1.34708	HDAC4;TCF7L2;WWTR1;ZFHX3;SMAD3;MAML2;RBPJ;FOXO3;RUNX1;KAT2B;PSMB7;PSMD5;EP300;CTNNB1
GO Biological Process	Cellular Response To Reactive Oxygen Species	11/73	0.322786	1.21723	1.3764	SETX;PDGFRA;TPM1;PPIF;TNFAIP3;MAPK1;PEX2;PKD2;AQP1;MAP3K5;RHOB
GO Biological Process	Positive Regulation Of Secretion By Cell	11/73	0.322786	1.21723	1.3764	UNC13B;CADPS2;TMED10;EDN3;KCNB1;MYO18A;RAB27A;FRMD4A;ADAM8;CFTR;CLASP1
GO Biological Process	Regulation Of Cell Population Proliferation	102/766	0.325989	1.05531	1.18289	CD86;APP;VIPR1;ATP8A2;TFRC;CSF1;ADARB1;ETS1;IGF1R;RPS6KA2;NAMPT;SOX7;SOX4;KCNH1;PDGFRA;MAP2K1;P3H2;LIFR;GTPBP4;RUNX1;BTC;CLDN5;SFRP4;AZGP1;STAMBP;PLPP1;PTGFR;CTBP2;CTBP1;GATA3;PKHD1;GHRHR;GRK5;PDCD10;RPRD1B;S100A11;ZBTB7C;SLAMF1;SRPK2;WWTR1;TFAP2C;SMAD3;INHBA;SMARCA2;ST18;PTK2;DELEC1;CDK6;DLG5;BCL2;PHF14;BMPR1A;ALK;COL18A1;BMPR2;CELF1;AKR1B1;PTPRJ;CXCL1;PKD2;CDC73;ING4;MECP2;ITGAV;ADAMTS8;DIS3L2;…
GO Biological Process	Negative Regulation Of Protein Kinase Activity	13/88	0.326972	1.18925	1.32944	PTPN1;WWTR1;PRKAG2;ADARB1;PARK7;SORL1;SLC8A3;DEPTOR;NF1;INPP5K;TRIB3;CEP43;CDK5RAP3
GO Biological Process	Regulation Of Endocytosis	10/66	0.328498	1.22507	1.36378	SCARB1;LGALS3;HCK;PTPN1;LRSAM1;ABL1;PACSIN2;ABL2;ITGAV;PICALM
Reactome	Phospholipid Metabolism	29/208	0.32871	1.11194	1.23712	AGPAT5;TNFAIP8;MTMR3;MTMR12;CLSTN1;PCTP;PLA2G5;PLB1;PIK3CG;AGPAT4;PTDSS1;GPAT4;INPP5K;PCYT1B;OSBPL5;PLA2G4E;CSNK2A2;STARD10;PLEKHA6;MBOAT2;FIG4;GNPAT;INPP4B;GPAM;SYNJ1;PITPNM3;ETNK1;MGLL;PLA1A
Reactome	Early SARS-CoV-2 Infection Events	6/37	0.329406	1.32764	1.47429	NRP1;GPC1;TMPRSS2;GPC6;HSPG2;RNF103-CHMP3
GO Biological Process	Aortic Valve Morphogenesis	6/37	0.329406	1.32764	1.47429	GATA5;GATA4;NFATC1;GATA3;SLIT2;ROBO1
GO Biological Process	Calcium Ion Import Across Plasma Membrane	6/37	0.329406	1.32764	1.47429	TRPM1;SLC8A3;TRPV5;CACNA1D;CACNA1C;CACNA1E
GO Biological Process	Mitochondrion Disassembly	6/37	0.329406	1.32764	1.47429	PRKN;BNIP3;WIPI1;WIPI2;ATG7;FBXO7
GO Biological Process	Negative Regulation Of Endothelial Cell Migration	6/37	0.329406	1.32764	1.47429	MECP2;DNAJA4;ATP2B4;PTPRM;SLIT2;THBS1
GO Biological Process	Negative Regulation Of Smooth Muscle Cell Proliferation	6/37	0.329406	1.32764	1.47429	BMPR2;TPM1;PDCD4;TNFAIP3;PPARGC1A;PRKG1
GO Biological Process	Positive Regulation Of Signaling	6/37	0.329406	1.32764	1.47429	RIMS1;CLSTN2;EDN3;SYT1;CLSTN1;GATA3
GO Biological Process	Cellular Response To Oxygen-Containing Compound	55/406	0.330598	1.07586	1.19081	CD86;CPNE5;KCNC2;CPNE4;TNFAIP3;RORA;CXCL1;CXCL13;PKD2;CDC73;RYR3;AQP1;RPTOR;CASP7;PDK4;CAPN2;PDE4B;KCNH1;PDGFRA;ADGRV1;TESC;TPM1;PEX2;TNFRSF1B;ITPKB;PPIF;CFTR;CAMK2D;AKAP6;IQGAP1;ADD1;RAP1A;P2RY2;ABL2;SH3BP4;INPP5K;MAPK1;PTK2B;SLIT2;SLC13A5;WNT3;SYT1;ATP2B4;IRGM;MTOR;SYT6;SETX;DLG2;WT1;PTK7;TNIP2;ALOX5AP;PDCD4;CPEB3;SLC26A3
GO Biological Process	Regulation Of Protein Binding	17/118	0.330819	1.15492	1.27756	HDAC4;PRKN;APP;TCF7L2;NMD3;PARK7;STK4;SORL1;ADD1;STK3;HIPK2;CLDN5;TRIB3;EFHB;LDLRAP1;DISC1;ZFPM1
GO Biological Process	Negative Regulation Of Multicellular Organismal Process	32/231	0.331606	1.10369	1.21826	PTGER4;BMPR2;WWC1;ARID4B;PCTP;LDLRAD4;GATA3;RBPJ;PTPRG;ROBO1;SPRED2;RAB11FIP1;ZNF706;CHSY1;SIN3A;FFAR4;NPTN;SOST;RAB11FIP3;RAB11FIP5;MAP2K6;ACOT11;ATP2B4;APOA4;ATP2B1;MCC;ELAPOR2;OVOL2;PHF14;EVL;ALPK2;ASB1
Reactome	MAPK Targets/ Nuclear Events Mediated By MAP Kinases	5/30	0.333005	1.37182	1.50845	MAPK10;RPS6KA2;KCNH8;MAPKAPK2;MAPK1
Reactome	Transcriptional Regulation Of Pluripotent Stem Cells	5/30	0.333005	1.37182	1.50845	TSC22D1;STAT3;HIF3A;PBX1;FOXP1
GO Biological Process	Artery Morphogenesis	5/30	0.333005	1.37182	1.50845	BMPR2;NF1;PKD2;VEGFA;BMPR1A
GO Biological Process	Cardiac Muscle Cell Action Potential Involved In Contraction	5/30	0.333005	1.37182	1.50845	RYR2;NEDD4L;CACNA1D;ATP1A1;CACNA1C
GO Biological Process	Extrinsic Apoptotic Signaling Pathway Via Death Domain Receptors	5/30	0.333005	1.37182	1.50845	CRADD;SORT1;BCL2;TNFRSF10B;TNFRSF10A
GO Biological Process	Intrinsic Apoptotic Signaling Pathway In Response To Endoplasmic Reticulum Stress	5/30	0.333005	1.37182	1.50845	ITPR1;BCL2;TNFRSF10B;TRIB3;MAP3K5
GO Biological Process	Phospholipid Dephosphorylation	5/30	0.333005	1.37182	1.50845	FIG4;MTMR3;SYNJ1;INPP5K;PLPP1
GO Biological Process	Positive Regulation Of JUN Kinase Activity	5/30	0.333005	1.37182	1.50845	PTPN1;DVL2;MAP3K4;SASH1;MAP3K5
GO Biological Process	Positive Regulation Of Protein Targeting To Mitochondrion	5/30	0.333005	1.37182	1.50845	UBL4B;CSNK2A2;ARIH2;RHOU;UBE2L3
GO Biological Process	Regulation Of Arp2/3 Complex-Mediated Actin Nucleation	5/30	0.333005	1.37182	1.50845	WASHC5;FCHSD2;WASF2;WASF3;WASHC2A
GO Biological Process	Regulation Of Cell Migration Involved In Sprouting Angiogenesis	5/30	0.333005	1.37182	1.50845	STARD13;SRPX2;PDCD10;THBS1;VEGFA
Reactome	CRMPs In Sema3A Signaling	3/16	0.333563	1.58272	1.7377	NRP1;DPYSL5;PLXNA2
Reactome	Cell-extracellular Matrix Interactions	3/16	0.333563	1.58272	1.7377	PXDN;PARVA;RSU1
Reactome	FOXO-mediated Transcription Of Cell Death Genes	3/16	0.333563	1.58272	1.7377	CITED2;EP300;FOXO3
Reactome	MAP3K8 (TPL2)-dependent MAPK1/3 Activation	3/16	0.333563	1.58272	1.7377	MAP2K1;FBXW11;TNIP2
Reactome	Synthesis Of PIPs At Early Endosome Membrane	3/16	0.333563	1.58272	1.7377	FIG4;INPP4B;MTMR12
GO Biological Process	Activation Of Cysteine-Type Endopeptidase Activity	3/16	0.333563	1.58272	1.7377	ASPH;PERP;CYCS
GO Biological Process	Cell Communication By Electrical Coupling Involved In Cardiac Conduction	3/16	0.333563	1.58272	1.7377	RYR2;ATP1A2;CACNA1C
GO Biological Process	Endoplasmic Reticulum Tubular Network Organization	3/16	0.333563	1.58272	1.7377	RTN1;REEP3;RAB18
GO Biological Process	Establishment Of Melanosome Localization	3/16	0.333563	1.58272	1.7377	MKKS;MLPH;RAB27A
GO Biological Process	Establishment Of Protein Localization To Endoplasmic Reticulum	3/16	0.333563	1.58272	1.7377	RYR2;SEC61A1;MAN1A1
GO Biological Process	Intracellular Cholesterol Transport	3/16	0.333563	1.58272	1.7377	TSPO2;LDLRAP1;ABCG1
GO Biological Process	Male Meiosis I	3/16	0.333563	1.58272	1.7377	TDRD9;HSF2BP;MYBL1
GO Biological Process	Membrane Depolarization During Cardiac Muscle Cell Action Potential	3/16	0.333563	1.58272	1.7377	ATP1A2;CACNA1D;CACNA1C
GO Biological Process	Mesonephric Tubule Development	3/16	0.333563	1.58272	1.7377	WT1;SLIT2;PKD2
GO Biological Process	Negative Regulation Of ATP-dependent Activity	3/16	0.333563	1.58272	1.7377	SLN;PPIF;THADA
GO Biological Process	Negative Regulation Of Anoikis	3/16	0.333563	1.58272	1.7377	TLE1;PDK4;PTK2
GO Biological Process	Negative Regulation Of Inflammatory Response To Antigenic Stimulus	3/16	0.333563	1.58272	1.7377	HCK;YES1;PLK2
GO Biological Process	Negative Regulation Of Intrinsic Apoptotic Signaling Pathway By P53 Class Mediator	3/16	0.333563	1.58272	1.7377	PRKN;BCL2;CD44
GO Biological Process	Pharyngeal System Development	3/16	0.333563	1.58272	1.7377	BMPR2;GATA3;BMPR1A
GO Biological Process	Phosphatidylinositol Dephosphorylation	3/16	0.333563	1.58272	1.7377	MTMR3;SYNJ1;INPP5K
GO Biological Process	Positive Regulation Of Autophagosome Assembly	3/16	0.333563	1.58272	1.7377	LRSAM1;SNX18;WIPI1
GO Biological Process	Positive Regulation Of Collagen Metabolic Process	3/16	0.333563	1.58272	1.7377	CREB3L1;SUCO;RUNX1
GO Biological Process	Positive Regulation Of Lymphocyte Migration	3/16	0.333563	1.58272	1.7377	APP;DOCK8;ABL2
GO Biological Process	Positive Regulation Of Muscle Hypertrophy	3/16	0.333563	1.58272	1.7377	MTPN;CAMK2D;PRKCA
GO Biological Process	Regulation Of Blood Vessel Endothelial Cell Proliferation Involved In Sprouting Angiogenesis	3/16	0.333563	1.58272	1.7377	PDCD10;THBS1;VEGFA
GO Biological Process	Regulation Of Fatty Acid Oxidation	3/16	0.333563	1.58272	1.7377	PDK4;PRKAG2;PPARGC1A
GO Biological Process	Regulation Of Plasminogen Activation	3/16	0.333563	1.58272	1.7377	CLEC3B;THBS1;RUNX1
GO Biological Process	Regulation Of Protein Kinase A Signaling	3/16	0.333563	1.58272	1.7377	TCIM;AKAP7;AKAP6
GO Biological Process	Response To UV-B	3/16	0.333563	1.58272	1.7377	MFAP4;MME;SPAM1
GO Biological Process	Reticulophagy	3/16	0.333563	1.58272	1.7377	TEX264;ULK2;RETREG1
GO Biological Process	Reverse Cholesterol Transport	3/16	0.333563	1.58272	1.7377	SCARB1;APOA4;ABCG1
GO Biological Process	Ruffle Organization	3/16	0.333563	1.58272	1.7377	TPM1;INPP5K;CCR7
Reactome	Arachidonic Acid Metabolism	9/59	0.334406	1.23481	1.35261	CYP2J2;ABCC1;GPX2;CYP2U1;ALOX5;MAPKAPK2;ALOX5AP;PTGDS;CYP4F8
Reactome	CD28 Dependent PI3K/Akt Signaling	4/23	0.335099	1.44395	1.57872	CD86;MAPKAP1;TRIB3;MTOR
Reactome	Dopamine Neurotransmitter Release Cycle	4/23	0.335099	1.44395	1.57872	UNC13B;RIMS1;SYT1;APBA1
Reactome	RHOBTB2 GTPase Cycle	4/23	0.335099	1.44395	1.57872	CDC37;TRA2B;MSI2;RHOBTB2
Reactome	Signaling By NTRK2 (TRKB)	4/23	0.335099	1.44395	1.57872	NTRK2;DOCK3;PTPN11;GRIN2B
GO Biological Process	Cholesterol Efflux	4/23	0.335099	1.44395	1.57872	SCARB1;APOA4;TSKU;ABCG1
GO Biological Process	Endocardial Cushion Development	4/23	0.335099	1.44395	1.57872	BMPR2;APC;GATA4;BMPR1A
GO Biological Process	Endocrine System Development	4/23	0.335099	1.44395	1.57872	TG;WT1;NF1;GLI2
GO Biological Process	Heparan Sulfate Proteoglycan Biosynthetic Process	4/23	0.335099	1.44395	1.57872	CSGALNACT1;HS6ST1;HS3ST1;HS2ST1
GO Biological Process	Histone mRNA Metabolic Process	4/23	0.335099	1.44395	1.57872	TUT7;LSM11;ERI1;TUT1
GO Biological Process	Negative Regulation Of Oxidative Stress-Induced Cell Death	4/23	0.335099	1.44395	1.57872	PRKN;GATA4;PARK7;FBXO7
GO Biological Process	Positive Regulation Of Lamellipodium Assembly	4/23	0.335099	1.44395	1.57872	ACTR2;AKIRIN1;AUTS2;WASF2
GO Biological Process	Positive Regulation Of Neutrophil Migration	4/23	0.335099	1.44395	1.57872	RIPOR2;CAMK1D;CCR7;MCU
GO Biological Process	Protein Targeting To ER	4/23	0.335099	1.44395	1.57872	SEC61A1;EDEM1;MAN1A1;SRP9
Reactome	Cilium Assembly	26/186	0.33537	1.11519	1.21837	CEP57;C2CD3;TTBK2;PRKAR2B;TCTN2;TMEM67;CEP72;RAB11FIP3;CLASP1;MKKS;IFT140;IFT122;KIF24;PRKCA;BBIP1;DYNLL1;DYNLL2;AHI1;IFT43;EXOC4;EXOC6;CEP41;MAPRE1;SFI1;CEP43;CEP89
GO Biological Process	Negative Regulation Of Cellular Process	72/537	0.335483	1.06328	1.1613	PIWIL2;APP;COL18A1;RIPOR2;ATP8A2;BMPR2;PPP1R13B;CELF1;CCDC125;JADE1;AKR1B1;PTPRJ;CXCL1;ADARB1;PARK7;PKD2;ETS1;CDC73;RND1;ING4;RPS6KA2;PLXNC1;ADAMTS8;SOX7;MYBL1;SOX4;DIS3L2;TSPYL2;MAP2K1;DSCAM;TESC;P3H2;DYNLL1;GTPBP4;RHOB;KAT2B;SFRP4;FRMD5;AZGP1;DDAH1;ALDH1A2;PLPP1;CTBP2;CTBP1;NAIF1;FBLN1;GATA3;THBS1;TBRG1;CLMN;ALOX5;PLXNA2;SH3BP4;PTK2B;SLIT2;S100A11;ZBTB7C;SMAD3;TDRD9;INHBA;SMARCA2;ST18;HOPX;PML;…
GO Biological Process	Negative Regulation Of Transmembrane Receptor Protein Serine/Threonine Kinase Signaling Pathway	16/111	0.33702	1.15558	1.25682	ZNF451;SLC2A10;UBE2D1;ARID4B;LDLRAD4;CHRDL1;SORL1;HIPK2;SPRED2;PPM1A;BMPER;SIN3A;SNX25;PMEPA1;SOST;TRIM33
Reactome	Activation Of NMDA Receptors And Postsynaptic Events	11/74	0.339444	1.19784	1.2942	CAMK2D;PRKAR1A;PRKAR2B;RPS6KA2;RASGRF1;PRKAG2;MAPK1;PRKCA;APBA1;CAMK2G;GRIN2B
Reactome	Signaling By NOTCH1	11/74	0.339444	1.19784	1.2942	NCOR2;HDAC4;KAT2B;ITCH;TLE1;MAML2;EP300;TBL1X;RBPJ;RBX1;HDAC7
GO Biological Process	Gland Development	11/74	0.339444	1.19784	1.2942	TG;CITED2;WT1;CEBPG;ZBTB1;NF1;COBL;PKD2;UGT1A8;CDK5RAP3;GLI2
Reactome	RHOD GTPase Cycle	8/52	0.340509	1.24722	1.34365	VANGL1;CAPZB;VAPB;ANKFY1;FILIP1;ARHGAP5;ARHGAP26;ARHGAP12
GO Biological Process	Rho Protein Signal Transduction	8/52	0.340509	1.24722	1.34365	GNA12;ARHGEF3;RHOU;ARHGAP5;ARHGAP6;ADRA2A;RHOB;RHOBTB2
GO Biological Process	Icosanoid Metabolic Process	8/52	0.340509	1.24722	1.34365	CYP2J2;FAAH;ALOX5;MAPKAPK2;ABHD6;DAGLB;CYP4F8;MGLL
GO Biological Process	Regulation Of Cell Development	8/52	0.340509	1.24722	1.34365	HELT;KAT6B;KAT6A;CTNNB1;PTN;CLOCK;HES2;WNT3
GO Biological Process	Sprouting Angiogenesis	8/52	0.340509	1.24722	1.34365	BMPER;PTK2B;PARVA;SLIT2;THBS1;EPHB4;ROBO1;VEGFA
Reactome	Peptide Hormone Metabolism	13/89	0.342172	1.17353	1.25854	TCF7L2;RAB27A;GATA4;INHBA;MMP12;C1QTNF1;ANPEP;KIF5B;FFAR4;EXOC4;CTNNB1;EXOC6;SEC11C
Reactome	Transport Of Inorganic Cations/Anions And Amino Acids/Oligopeptides	15/104	0.343512	1.15634	1.23558	SLC12A3;SLC38A1;SLC36A2;SLC24A3;SLC1A1;SLC43A1;SLC1A2;CTNS;SLC1A7;SLC8A3;SLC7A6;SLC9A9;SLC26A9;SLC26A3;SLC24A5
GO Biological Process	Regulation Of Protein Kinase Activity	17/119	0.343956	1.14353	1.22043	TSPYL2;WWTR1;CSF1;PRKAG2;PARK7;IQGAP1;PTK2;DEPTOR;RAP1A;RELN;NF1;INPP5K;PTK2B;TRIB3;CCR7;CEP43;MAP3K5
GO Biological Process	Extrinsic Apoptotic Signaling Pathway	10/67	0.346141	1.20351	1.27682	SMAD3;IFI27;CRADD;SORT1;BCL2;TNFRSF10B;ITGAV;TNFRSF10A;INHBA;TNFRSF1B
GO Biological Process	Peptidyl-Tyrosine Phosphorylation	10/67	0.346141	1.20351	1.27682	ALK;PDGFRA;HCK;RELN;ABL1;ABL2;PTK2B;PTK2;IGF1R;JAK1
Reactome	Interleukin-10 Signaling	7/45	0.346789	1.26357	1.33817	CD86;IL1RN;CSF1;STAT3;CXCL1;TNFRSF1B;JAK1
GO Biological Process	Regulation Of Stem Cell Differentiation	7/45	0.346789	1.26357	1.33817	MBD3;PDGFRA;ITCH;NSUN2;CHD3;PTN;BMPR1A
GO Biological Process	Negative Regulation Of Apoptotic Signaling Pathway	12/82	0.349021	1.17605	1.23794	PRKN;LGALS3;TCF7L2;CSNK2A2;PPIF;BCL2;AKR1B1;ITGAV;ITGA6;GATA4;PARK7;THBS1
GO Biological Process	Positive Regulation Of Tumor Necrosis Factor Superfamily Cytokine Production	12/82	0.349021	1.17605	1.23794	CD86;APP;ARFGEF2;ORM1;TYROBP;DHX9;STAT3;PTPRJ;PTPN11;ORM2;RASGRP1;THBS1
GO Biological Process	Sodium Ion Transmembrane Transport	12/82	0.349021	1.17605	1.23794	SLC8A3;SLC12A3;SLC24A3;SLC6A16;SCNN1B;SLC9A9;ATP1A4;ATP1A2;ATP1A1;PKD2;KCNK1;SLC6A3
Reactome	Metabolism Of Lipids	97/732	0.34982	1.04908	1.10189	ACSM3;CLSTN1;RORA;FABP12;PLB1;EP300;PTGDS;STARD3;CSNK2A2;ACOT11;ACOT12;MED9;ACSL5;PRKCA;GNPAT;INPP4B;CYP2U1;MAPKAPK2;TRIB3;SLC27A3;CLOCK;PLPP1;PLA1A;MTMR3;PLA2G5;HACD3;HSD11B1;PTDSS1;INPP5K;SCAP;ARSG;HAO2;PPARGC1A;PPARGC1B;OSBPL9;CYP2J2;B3GALNT1;OSBPL6;OSBPL5;VDR;STARD10;CYP4F8;MED13L;AMACR;SYNJ1;DHCR7;TNFAIP8;MTMR12;MOGAT2;PRKAG2;AKR1B1;PCTP;SERPINA6;MED15;AACS;PIK3CG;ACOXL;SIN3A;ACADM;LDLRAP1;G…
GO Biological Process	Cytosolic Transport	18/127	0.350348	1.13303	1.18836	SLC66A2;SORT1;CLTC;GBF1;RHOBTB3;VPS13A;VPS26B;RCSD1;WASHC2A;AP4M1;MYO1D;CCDC91;KIF16B;VPS53;WDR91;ANKFY1;ERC1;RAB6B
GO Biological Process	Small GTPase Mediated Signal Transduction	16/112	0.350657	1.14348	1.1983	PLK2;RASGRF1;PARK7;HACD3;RASGRP1;ADRA2A;RASGEF1A;RASGEF1B;CCDC88C;NF1;RAB18;RAPGEF5;RIN2;RAPGEF6;RALGPS1;RALGPS2
GO Biological Process	Regulation Of Gene Expression	148/1127	0.352071	1.03862	1.08424	APP;TFRC;CSF1;TRRAP;WWC1;JADE1;ZBTB20;RORA;PARK7;RBPJ;ETS1;TSKU;UBE2L3;RIMS1;CREB3L1;GPBP1;ADNP2;DIP2A;ZNF326;SOX7;SOX4;MAP2K1;TLE1;ZNF281;SOX13;RFX3;FOXP1;OVOL2;CLDN5;SFRP4;TYROBP;PRKAR1A;KAT6B;KAT6A;PPIE;MATR3;ALPK2;ANKRA2;CLOCK;ZNF430;GCM1;SLC22A2;ZBTB1;GATA5;GATA4;GATA3;SCRT2;ZNF827;ATXN7;PDCD10;PCBP2;UBR5;ABL1;DVL2;ZNF148;PPARGC1A;RREB1;PPARGC1B;WNT3;SRPK2;WWTR1;BTNL8;TFAP2C;ZFHX3;NDFIP2;SMA…
GO Biological Process	Import Into Cell	6/38	0.353196	1.28607	1.33846	SLC22A4;LRSAM1;SLC38A1;SLC22A2;LRRC8D;SLC1A7
GO Biological Process	Negative Regulation Of Type I Interferon Production	6/38	0.353196	1.28607	1.33846	ITCH;PTPRS;TYROBP;PTPN11;IRGM;RBX1
GO Biological Process	Signal Release From Synapse	6/38	0.353196	1.28607	1.33846	RIMS1;PCLO;PTPRN2;HRH3;SYT1;NRXN2
GO Biological Process	Regulation Of Autophagy	33/241	0.354021	1.0888	1.13061	PRKN;ATP6V1A;MTMR3;PLEKHF1;DAPL1;USP10;WDR41;ITPR1;VPS26B;AMBRA1;FOXO3;RPTOR;EP300;ABL2;TBC1D14;SH3BP4;ATP6V1C1;KDM4A;ATP6V0E1;USP20;PLK2;BNIP3;CSNK2A2;STAT3;TFEB;IRGM;MTOR;EXOC4;BCL2;ULK2;TRIB3;ATF6;ATP6V0D2
GO Biological Process	Neuron Development	21/150	0.355026	1.11697	1.15669	ALK;APP;CNTNAP2;NTRK2;ATP8A2;TENM4;MYT1L;RYK;RASGRF1;PTPRM;VPS13B;FRY;HS6ST1;PBX1;RUNX1;GLI2;GPRIN3;CNTN4;RAB6B;FRYL;B4GALT5
GO Biological Process	Regulation Of Fat Cell Differentiation	11/75	0.356253	1.17906	1.21692	ASXL1;WWTR1;ANKRD26;TRIO;SMAD3;ALOX5;ZBTB16;RORA;TRIB3;WDFY2;ADIG
GO Biological Process	Regulation Of Plasma Membrane Bounded Cell Projection Assembly	11/75	0.356253	1.17906	1.21692	USP6NL;TBC1D1;TBC1D2;CAPZB;IFT140;TBC1D8;TBC1D14;CCR7;TBC1D2B;TBC1D22A;TBC1D16
Reactome	Signaling By Hedgehog	19/135	0.356268	1.1238	1.15984	IFT140;IFT122;PRKCA;ADCY2;CDC73;RBX1;GLI2;SCUBE2;ADCY10;PSMB7;ITCH;PSMD5;PRKAR1A;PRKAR2B;SUFU;BOC;SPOPL;NOTUM;DZIP1
GO Biological Process	Positive Regulation Of Macromolecule Metabolic Process	49/364	0.359458	1.06771	1.09243	APP;BMPR2;TFRC;CSF1;CITED2;CELF1;AKR1B1;PARK7;RBPJ;ETS1;ROBO1;EPB41L4B;RIMS1;C1QTNF1;CD34;MAP2K1;TLE1;SLC2A10;TESC;OVOL2;CLDN5;SFRP4;TYROBP;NOS1AP;RBMS3;PRKN;MTPN;SLC24A3;SLC22A2;GATA5;CUX2;PDCD10;UBR5;PPARGC1A;WNT3;SRPK2;NTRK2;PTPN1;SMAD3;STAT3;RAB27A;INHBA;MTOR;VEGFA;ITCH;WT1;DNAJA4;SLC26A9;BMPR1A
Reactome	Antigen Activates B Cell Receptor Leading To Second Messenger Generation	5/31	0.359598	1.31898	1.34902	AHCYL1;TRPC1;CLSTN1;ITPR1;ITPR3
Reactome	Transferrin Endocytosis And Recycling	5/31	0.359598	1.31898	1.34902	ATP6V1A;ATP6V0E1;TFRC;ATP6V0D2;ATP6V1C1
GO Biological Process	Bile Acid Metabolic Process	5/31	0.359598	1.31898	1.34902	OSBPL9;OSBPL6;AMACR;AKR1D1;BAAT
GO Biological Process	Endodermal Cell Differentiation	5/31	0.359598	1.31898	1.34902	ITGB5;LAMA3;ITGAV;PEX2;INHBA
GO Biological Process	Negative Regulation Of Chemotaxis	5/31	0.359598	1.31898	1.34902	SEMA3C;SEMA6D;SLIT2;THBS1;ROBO1
GO Biological Process	Non-Motile Cilium Assembly	5/31	0.359598	1.31898	1.34902	C2CD3;CCDC13;IFT122;DISC1;CEP89
GO Biological Process	Positive Regulation Of G1/S Transition Of Mitotic Cell Cycle	5/31	0.359598	1.31898	1.34902	ANKRD17;KMT2E;RPTOR;LSM11;UBE2E2
GO Biological Process	Positive Regulation Of Extrinsic Apoptotic Signaling Pathway	5/31	0.359598	1.31898	1.34902	WWOX;PMAIP1;INHBA;THBS1;PML
GO Biological Process	Positive Regulation Of Lamellipodium Organization	5/31	0.359598	1.31898	1.34902	ACTR2;AKIRIN1;AUTS2;RREB1;WASF2
GO Biological Process	Regulation Of Extrinsic Apoptotic Signaling Pathway Via Death Domain Receptors	5/31	0.359598	1.31898	1.34902	LGALS3;SCRT2;TNFAIP3;PMAIP1;THBS1
GO Biological Process	Regulation Of Long-Term Synaptic Potentiation	5/31	0.359598	1.31898	1.34902	APP;YTHDF1;RELN;TYROBP;PTN
GO Biological Process	Regulation Of Macrophage Activation	5/31	0.359598	1.31898	1.34902	TNIP2;MYO18A;SPACA3;THBS1;IRGM
GO Biological Process	Regulation Of Transmembrane Receptor Protein Serine/Threonine Kinase Signaling Pathway	5/31	0.359598	1.31898	1.34902	SFRP4;SMAD3;PCSK6;FSTL4;TRIM33
Reactome	Heparan Sulfate/Heparin (HS-GAG) Metabolism	8/53	0.360668	1.21944	1.24358	HPSE2;NAGLU;GPC1;HS6ST1;HSPG2;GPC6;HS3ST1;HS2ST1
Reactome	Nuclear Receptor Transcription Pathway	8/53	0.360668	1.21944	1.24358	NCOR2;THRB;NR5A2;VDR;RARB;RORA;ESRRG;NR3C2
Reactome	Nucleotide-binding Domain, Leucine Rich Repeat Containing NLR Signaling Pathways	8/53	0.360668	1.21944	1.24358	PANX1;APP;ITCH;BCL2;TNFAIP3;TAB1;BIRC2;MAP2K6
GO Biological Process	Regulation Of Macromolecule Biosynthetic Process	8/53	0.360668	1.21944	1.24358	ING4;RBM3;MTPN;JADE1;ELP1;MSI2;TNFRSF1B;FOXO3
GO Biological Process	Tight Junction Assembly	8/53	0.360668	1.21944	1.24358	CLDN10;CLDN5;PATJ;APC;CLDN14;PARD3;CLDN12;MPDZ
Reactome	Transcriptional Regulation By RUNX1	28/204	0.364644	1.09165	1.10129	KMT2E;KMT2A;KMT2C;GATA3;THBS1;LGALS3;PSMB7;PSMD5;SIN3A;ABL1;EP300;YAF2;CSNK2A2;LIFR;PTPN11;SMARCA2;ARID1B;PML;RUNX1;HIPK2;TJP1;CLDN5;KAT2B;ITCH;CDK6;ELF2;GPAM;ZFPM1
Reactome	Platelet Homeostasis	12/83	0.365104	1.15942	1.1682	SLC8A3;PDE11A;TRPC6;PDE10A;KCNMA1;ITPR1;ATP2B4;ATP2A2;ITPR3;PTPN11;ATP2B1;PRKG1
GO Biological Process	Regulation Of Epithelial To Mesenchymal Transition	12/83	0.365104	1.15942	1.1682	SPRED2;WWTR1;PHLDB1;SMAD3;CTNNB1;LDLRAD4;GATA3;PHLDB2;CLASP1;MTOR;PTK2;OVOL2
Reactome	Defective Intrinsic Pathway For Apoptosis	4/24	0.365653	1.37168	1.38	APP;CAPN2;FOXO3;CDC25A
Reactome	Growth Hormone Receptor Signaling	4/24	0.365653	1.37168	1.38	GHR;PTPN1;STAT3;MAPK1
Reactome	RUNX2 Regulates Osteoblast Differentiation	4/24	0.365653	1.37168	1.38	WWTR1;YES1;ABL1;MAPK1
GO Biological Process	ERK1 And ERK2 Cascade	4/24	0.365653	1.37168	1.38	PTGER4;MAP2K1;MAPK1;ITGAV
GO Biological Process	Acylglycerol Catabolic Process	4/24	0.365653	1.37168	1.38	FAAH;ABHD6;DAGLB;MGLL
GO Biological Process	mRNA Polyadenylation	4/24	0.365653	1.37168	1.38	APP;TUT1;PEX2;CDC73
GO Biological Process	Negative Regulation Of Ossification	4/24	0.365653	1.37168	1.38	CHSY1;PTK2B;SOST;RBPJ
GO Biological Process	Positive Regulation Of Lipid Metabolic Process	4/24	0.365653	1.37168	1.38	RPTOR;ZBTB20;FLNB;MTOR
GO Biological Process	Positive Regulation Of Peptidyl-Threonine Phosphorylation	4/24	0.365653	1.37168	1.38	RPTOR;PRKAG2;MAPK1;IRGM
GO Biological Process	Protein K48-linked Deubiquitination	4/24	0.365653	1.37168	1.38	USP20;OTUD7A;OTUD7B;TNFAIP3
GO Biological Process	Regulation Of Ryanodine-Sensitive Calcium-Release Channel Activity	4/24	0.365653	1.37168	1.38	JPH4;CAMK2D;PDE4D;PKD2
GO Biological Process	Response To Purine-Containing Compound	4/24	0.365653	1.37168	1.38	ATF1;RYR2;DUOX1;ADORA1
GO Biological Process	Myofibril Assembly	7/46	0.368611	1.2311	1.22866	FHOD3;PDGFRA;KRT19;TPM1;PGM5;CASQ1;LMOD3
GO Biological Process	Protein Sumoylation	7/46	0.368611	1.2311	1.22866	HDAC4;RNF212;ZNF451;UHRF2;NSMCE2;SMC6;PML
GO Biological Process	Response To Hydrogen Peroxide	7/46	0.368611	1.2311	1.22866	SETX;STK24;PPIF;TNFAIP3;AQP1;MAP3K5;RHOB
Reactome	AKT Phosphorylates Targets In Nucleus	2/10	0.369994	1.71443	1.7046	FOXO6;FOXO3
Reactome	Abacavir ADME	2/10	0.369994	1.71443	1.7046	SLC22A2;ABCG2
Reactome	Acetylcholine Regulates Insulin Secretion	2/10	0.369994	1.71443	1.7046	CHRM3;PRKCA
Reactome	Activation Of PPARGC1A (PGC-1alpha) By Phosphorylation	2/10	0.369994	1.71443	1.7046	PRKAG2;PPARGC1A
Reactome	Activation Of AP-1 Family Of Transcription Factors	2/10	0.369994	1.71443	1.7046	MAPK10;MAPK1
Reactome	CaMK IV-mediated Phosphorylation Of CREB	2/10	0.369994	1.71443	1.7046	CAMK2D;CAMK2G
Reactome	Cohesin Loading Onto Chromatin	2/10	0.369994	1.71443	1.7046	PMEPA1;SMC3
Reactome	Gap Junction Degradation	2/10	0.369994	1.71443	1.7046	CLTC;DNM2
Reactome	Interaction With Cumulus Cells And Zona Pellucida	2/10	0.369994	1.71443	1.7046	B4GALT1;SPAM1
Reactome	Interleukin-21 Signaling	2/10	0.369994	1.71443	1.7046	STAT3;JAK1
Reactome	Ketone Body Metabolism	2/10	0.369994	1.71443	1.7046	OXCT1;AACS
Reactome	Nef Mediated Downregulation Of MHC Class I Complex Cell Surface Expression	2/10	0.369994	1.71443	1.7046	PACS1;AP1S3
Reactome	Negative Regulation Of Activity Of TFAP2 (AP-2) Family Transcription Factors	2/10	0.369994	1.71443	1.7046	WWOX;TFAP2C
Reactome	Neurotoxicity Of Clostridium Toxins	2/10	0.369994	1.71443	1.7046	SV2C;SYT1
Reactome	RHO GTPases Activate KTN1	2/10	0.369994	1.71443	1.7046	KIF5B;KLC1
Reactome	Role Of Second Messengers In Netrin-1 Signaling	2/10	0.369994	1.71443	1.7046	TRPC6;TRPC1
Reactome	SLBP Independent Processing Of Histone Pre-mRNAs	2/10	0.369994	1.71443	1.7046	LSM11;SNRPD3
Reactome	Signal Attenuation	2/10	0.369994	1.71443	1.7046	GRB10;MAPK1
Reactome	Synthesis Of Pyrophosphates In Cytosol	2/10	0.369994	1.71443	1.7046	PPIP5K1;ITPK1
Reactome	Thyroxine Biosynthesis	2/10	0.369994	1.71443	1.7046	DIDO1;DUOX1
GO Biological Process	TORC1 Signaling	2/10	0.369994	1.71443	1.7046	RPTOR;MTOR
GO Biological Process	Branched-Chain Amino Acid Transport	2/10	0.369994	1.71443	1.7046	SLC7A6;SLC43A1
GO Biological Process	Cardiac Muscle Cell Membrane Repolarization	2/10	0.369994	1.71443	1.7046	KCNJ5;KCND3
GO Biological Process	Cellular Response To Leucine	2/10	0.369994	1.71443	1.7046	RPTOR;MTOR
GO Biological Process	Engulfment Of Apoptotic Cell	2/10	0.369994	1.71443	1.7046	THBS1;XKR5
GO Biological Process	Epithelial Cell Apoptotic Process	2/10	0.369994	1.71443	1.7046	RYR2;BMPR2
GO Biological Process	Heme Catabolic Process	2/10	0.369994	1.71443	1.7046	ABCC2;BLVRB
GO Biological Process	Heparan Sulfate Proteoglycan Biosynthetic Process, Enzymatic Modification	2/10	0.369994	1.71443	1.7046	HS6ST1;HS3ST1
GO Biological Process	Inositol Phosphate Biosynthetic Process	2/10	0.369994	1.71443	1.7046	ITPKB;PPIP5K1
GO Biological Process	Insulin-Like Growth Factor Receptor Signaling Pathway	2/10	0.369994	1.71443	1.7046	GHR;IGF1R
GO Biological Process	Mesonephros Development	2/10	0.369994	1.71443	1.7046	ZBTB16;GATA3
GO Biological Process	Metanephric Mesenchyme Development	2/10	0.369994	1.71443	1.7046	WT1;PKD2
GO Biological Process	Mitochondrial Protein Processing	2/10	0.369994	1.71443	1.7046	MIPEP;IMMP2L
GO Biological Process	Mitotic G1/S Transition Checkpoint Signaling	2/10	0.369994	1.71443	1.7046	SDE2;FBXO31
GO Biological Process	Monocyte Differentiation	2/10	0.369994	1.71443	1.7046	THOC5;VEGFA
GO Biological Process	Negative Regulation Of Centrosome Duplication	2/10	0.369994	1.71443	1.7046	KAT2B;TMEM67
GO Biological Process	Negative Regulation Of Inclusion Body Assembly	2/10	0.369994	1.71443	1.7046	DNAJB6;SORL1
GO Biological Process	Negative Regulation Of Transmembrane Transport	2/10	0.369994	1.71443	1.7046	INPP5K;THBS1
GO Biological Process	Negative Regulation Of Vascular Endothelial Growth Factor Receptor Signaling Pathway	2/10	0.369994	1.71443	1.7046	PTPN1;EPN2
GO Biological Process	Nuclear RNA Surveillance	2/10	0.369994	1.71443	1.7046	EXOSC7;WDR82
GO Biological Process	Phenol-Containing Compound Biosynthetic Process	2/10	0.369994	1.71443	1.7046	OCA2;TRPC1
GO Biological Process	Positive Regulation Of DNA Methylation-Dependent Heterochromatin Formation	2/10	0.369994	1.71443	1.7046	SETDB2;PPHLN1
GO Biological Process	Positive Regulation Of Epidermal Growth Factor-Activated Receptor Activity	2/10	0.369994	1.71443	1.7046	BTC;ADRA2A
GO Biological Process	Positive Regulation Of Macrophage Differentiation	2/10	0.369994	1.71443	1.7046	CSF1;PRKCA
GO Biological Process	Positive Regulation Of Post-Transcriptional Gene Silencing By RNA	2/10	0.369994	1.71443	1.7046	DHX9;PUM1
GO Biological Process	Positive Regulation Of Transcription From RNA Polymerase II Promoter In Response To Endoplasmic Reticulum Stress	2/10	0.369994	1.71443	1.7046	CREB3L1;ATF6
GO Biological Process	Positive Regulation Of Transforming Growth Factor Beta Production	2/10	0.369994	1.71443	1.7046	THBS1;BMPR1A
GO Biological Process	Progesterone Receptor Signaling Pathway	2/10	0.369994	1.71443	1.7046	UBR5;TRERF1
GO Biological Process	Prostaglandin Transport	2/10	0.369994	1.71443	1.7046	SLC22A2;SLCO2A1
GO Biological Process	Protein auto-ADP-ribosylation	2/10	0.369994	1.71443	1.7046	TNKS;PARP8
GO Biological Process	Purine Ribonucleoside Triphosphate Biosynthetic Process	2/10	0.369994	1.71443	1.7046	PRKAG2;SLC25A13
GO Biological Process	Regulation Of Cardiac Muscle Cell Apoptotic Process	2/10	0.369994	1.71443	1.7046	CAMK2D;GATA4
GO Biological Process	Regulation Of Chromatin Binding	2/10	0.369994	1.71443	1.7046	ZNF618;MED9
GO Biological Process	Regulation Of Cysteine-Type Endopeptidase Activity Involved In Apoptotic Signaling Pathway	2/10	0.369994	1.71443	1.7046	PARK7;ST18
GO Biological Process	Regulation Of Gene Expression By Genomic Imprinting	2/10	0.369994	1.71443	1.7046	MECP2;KDM1B
GO Biological Process	Regulation Of Inclusion Body Assembly	2/10	0.369994	1.71443	1.7046	DNAJB6;DNAJA4
GO Biological Process	Regulation Of Long-Term Neuronal Synaptic Plasticity	2/10	0.369994	1.71443	1.7046	NETO1;NPTN
GO Biological Process	Regulation Of Melanin Biosynthetic Process	2/10	0.369994	1.71443	1.7046	ASIP;CTNS
GO Biological Process	Regulation Of Microtubule Nucleation	2/10	0.369994	1.71443	1.7046	MECP2;PDE4DIP
GO Biological Process	Regulation Of Opsonization	2/10	0.369994	1.71443	1.7046	MYO18A;PLA2G5
GO Biological Process	Regulation Of Peroxisome Proliferator Activated Receptor Signaling Pathway	2/10	0.369994	1.71443	1.7046	ASXL1;CITED2
GO Biological Process	Regulation Of Phospholipase Activity	2/10	0.369994	1.71443	1.7046	PLA2G5;RASGRP1
GO Biological Process	Response To Corticosteroid	2/10	0.369994	1.71443	1.7046	GHRHR;IL1RN
GO Biological Process	Response To Leucine	2/10	0.369994	1.71443	1.7046	RPTOR;MTOR
GO Biological Process	Response To Prostaglandin E	2/10	0.369994	1.71443	1.7046	PTGER4;CCR7
GO Biological Process	Small Nucleolar Ribonucleoprotein Complex Assembly	2/10	0.369994	1.71443	1.7046	NUFIP1;SHQ1
GO Biological Process	Steroid Hormone Mediated Signaling Pathway	2/10	0.369994	1.71443	1.7046	MAPK1;PLPP1
Reactome	Acetylcholine Neurotransmitter Release Cycle	3/17	0.370372	1.46958	1.45966	UNC13B;RIMS1;SYT1
Reactome	Gastrin-CREB Signaling Pathway Via PKC And MAPK	3/17	0.370372	1.46958	1.45966	RPS6KA2;MAPK1;PRKCA
Reactome	Gastrulation	3/17	0.370372	1.46958	1.45966	SMAD3;CTNNB1;TRIM33
Reactome	Signaling By Cytosolic FGFR1 Fusion Mutants	3/17	0.370372	1.46958	1.45966	STAT3;MYO18A;CEP43
GO Biological Process	DNA Damage Response, Signal Transduction By P53 Class Mediator Resulting In Cell Cycle Arrest	3/17	0.370372	1.46958	1.45966	CRADD;PLK2;PML
GO Biological Process	G Protein-Coupled Acetylcholine Receptor Signaling Pathway	3/17	0.370372	1.46958	1.45966	CHRM3;HRH3;RGS8
GO Biological Process	Golgi To Vacuole Transport	3/17	0.370372	1.46958	1.45966	AP4M1;CCDC91;SORT1
GO Biological Process	Rac Protein Signal Transduction	3/17	0.370372	1.46958	1.45966	DBNL;GARRE1;HACD3
GO Biological Process	Androgen Receptor Signaling Pathway	3/17	0.370372	1.46958	1.45966	MAPK1;PMEPA1;PLPP1
GO Biological Process	Carbohydrate Derivative Transport	3/17	0.370372	1.46958	1.45966	SCARB1;VLDLR;SLC29A3
GO Biological Process	Embryonic Heart Tube Development	3/17	0.370372	1.46958	1.45966	RYR2;CITED2;IFT122
GO Biological Process	Motile Cilium Assembly	3/17	0.370372	1.46958	1.45966	DYNLL1;SPATA6;CCDC40
GO Biological Process	Myeloid Cell Activation Involved In Immune Response	3/17	0.370372	1.46958	1.45966	TYROBP;ENPP3;SLAMF1
GO Biological Process	Negative Regulation Of Calcium Ion Transport	3/17	0.370372	1.46958	1.45966	SLN;INPP5K;ATP1A2
GO Biological Process	Negative Regulation Of Vascular Associated Smooth Muscle Cell Proliferation	3/17	0.370372	1.46958	1.45966	TPM1;PDCD4;PRKG1
GO Biological Process	Neuron Maturation	3/17	0.370372	1.46958	1.45966	APP;RND1;B4GALT5
GO Biological Process	Positive Chemotaxis	3/17	0.370372	1.46958	1.45966	LGALS3;PTPRJ;VEGFA
GO Biological Process	Positive Regulation By Host Of Viral Process	3/17	0.370372	1.46958	1.45966	ZDHHC9;ZNF502;IGF2R
GO Biological Process	Positive Regulation Of Glial Cell Differentiation	3/17	0.370372	1.46958	1.45966	TENM4;PTN;TNFRSF1B
GO Biological Process	Positive Regulation Of Leukocyte Proliferation	3/17	0.370372	1.46958	1.45966	CSF1;MAPK1;PTK2
GO Biological Process	Positive Regulation Of Lymphocyte Chemotaxis	3/17	0.370372	1.46958	1.45966	STK39;PTK2B;CXCL13
GO Biological Process	Positive Regulation Of Macrophage Derived Foam Cell Differentiation	3/17	0.370372	1.46958	1.45966	PRKCH;CSF1;PLA2G5
GO Biological Process	Regulation Of Cartilage Development	3/17	0.370372	1.46958	1.45966	BMPR2;ZBTB16;MBOAT2
GO Biological Process	Regulation Of Inflammatory Response To Antigenic Stimulus	3/17	0.370372	1.46958	1.45966	HCK;YES1;PLK2
GO Biological Process	Regulation Of Oxidative Phosphorylation	3/17	0.370372	1.46958	1.45966	UQCC2;PPIF;AK4
GO Biological Process	Regulation Of Vacuole Organization	3/17	0.370372	1.46958	1.45966	SCARB2;MTMR3;TBC1D14
GO Biological Process	Triglyceride Biosynthetic Process	3/17	0.370372	1.46958	1.45966	GPAM;MOGAT2;GPAT4
Reactome	Ca2+ Pathway	9/61	0.372124	1.18718	1.17356	GNAO1;TCF7L2;ITPR1;CTNNB1;PRKCA;ITPR3;NFATC1;PDE6A;PRKG1
Reactome	Selective Autophagy	9/61	0.372124	1.18718	1.17356	PRKN;DYNC1LI2;CSNK2A2;MFN1;PRKAG2;PARK7;DYNLL1;DYNLL2;CFTR
GO Biological Process	Positive Regulation Of Binding	13/91	0.372949	1.14331	1.12766	PRKN;APP;TCF7L2;DHX9;CEBPG;MED9;NMD3;STK4;STK3;HIPK2;CLDN5;ZNF618;TRIB3
Reactome	Neurotransmitter Receptors And Postsynaptic Signal Transmission	25/182	0.373672	1.09254	1.07547	CAMK2D;CHRNA2;RASGRF1;PRKAG2;ADCY2;GNAI1;GABRR1;EPB41L1;PRKAR2B;RPS6KA2;TSPAN7;NPTN;MAPK1;CAMK2G;CACNG4;GABBR2;KCNJ5;KCNJ6;KCNJ10;KCNJ9;PRKCA;GABRG3;GRIN2B;PRKAR1A;APBA1
GO Biological Process	Regulation Of DNA Repair	18/129	0.376211	1.11249	1.08758	PARG;TRRAP;DHX9;EYA3;CEBPG;SMARCA2;ARID1B;PML;BABAM2;KAT2B;SMCHD1;PPP4R2;TMEM98;ATXN7;UBR5;EPC2;TRIP12;NFRKB
Reactome	Synthesis Of PA	6/39	0.377105	1.24703	1.21614	AGPAT5;GNPAT;GPAM;GPAT4;PLA2G5;AGPAT4
GO Biological Process	Carboxylic Acid Transmembrane Transport	6/39	0.377105	1.24703	1.21614	ABCC1;SLC38A1;SLC7A6;SLC16A12;SLC25A21;SLC16A9
GO Biological Process	Heterochromatin Organization	6/39	0.377105	1.24703	1.21614	MECOM;CTBP1;SETD7;UBR5;SETDB2;TRIP12
GO Biological Process	Organelle Transport Along Microtubule	6/39	0.377105	1.24703	1.21614	FBXW11;KIF5B;COPG2;COPG1;TRAK1;BICD2
GO Biological Process	Positive Regulation Of ATP-dependent Activity	6/39	0.377105	1.24703	1.21614	MYL4;VMP1;RYR2;DHX9;TPM1;DNAJC9
GO Biological Process	Vesicle Cytoskeletal Trafficking	6/39	0.377105	1.24703	1.21614	MYO1D;MYO1E;FBXW11;KIF5B;TRAK1;TANC2
GO Biological Process	Cellular Response To Organic Cyclic Compound	21/152	0.378889	1.09979	1.06736	SLC1A1;AKR1B1;RORA;ADCY2;AKAP6;ATP1A2;ATP1A1;PKD2;SPIDR;RYR3;GNAI1;AQP1;UBE2L3;CASP7;RAP1A;WT1;P2RY2;INPP5K;CTNNB1;SLC26A3;CFTR
Reactome	L1CAM Interactions	14/99	0.37998	1.12985	1.09328	NRP1;MAP2K1;LAMA1;ITGB3;CSNK2A2;CLTC;DNM2;DNM3;RPS6KA2;MAPK1;NRCAM;ITGAV;SPTAN1;ITGA9
Reactome	SLC Transporter Disorders	14/99	0.37998	1.12985	1.09328	NUP214;SLC12A3;SLC36A2;AVPR1B;SLC2A10;SLC1A1;SLC2A2;SLC6A3;SLC9A9;SLCO2A1;NUP98;SLC26A3;SLC24A5;SLC29A3
GO Biological Process	Regulation Of Blood Vessel Endothelial Cell Migration	8/54	0.380939	1.19286	1.15125	MECP2;ATP2B4;NF1;PRKCA;PRCP;ETS1;THBS1;VEGFA
Reactome	Loss Of Nlp From Mitotic Centrosomes	10/69	0.381822	1.16258	1.11933	CEP57;PRKAR2B;CEP72;PRKCA;CEP41;DYNLL1;MAPRE1;SFI1;CEP43;CLASP1
Reactome	PERK Regulates Gene Expression	5/32	0.386245	1.27006	1.20819	EXOSC7;IGFBP1;CEBPG;ATF6;ATF3
Reactome	Phase 0 - Rapid Depolarisation	5/32	0.386245	1.27006	1.20819	CACNB1;CAMK2D;CACNA1C;CAMK2G;CACNG4
GO Biological Process	miRNA Processing	5/32	0.386245	1.27006	1.20819	TUT7;SMAD3;DROSHA;PUM1;SPOUT1
GO Biological Process	Mitochondrial Membrane Organization	5/32	0.386245	1.27006	1.20819	CHCHD6;BNIP3;BCL2;PPIF;PMAIP1
GO Biological Process	Negative Regulation Of G1/S Transition Of Mitotic Cell Cycle	5/32	0.386245	1.27006	1.20819	APC;JADE1;INHBA;PKD2;CDC73
GO Biological Process	Phosphatidylinositol 3-Kinase Signaling	5/32	0.386245	1.27006	1.20819	STAT3;NF1;GATA3;PIK3CG;IGF1R
GO Biological Process	Positive Regulation Of Telomere Maintenance Via Telomerase	5/32	0.386245	1.27006	1.20819	PKIB;TNKS;MAPK1;CTNNB1;MAP3K4
GO Biological Process	Regulation Of Calcium Ion Transmembrane Transporter Activity	5/32	0.386245	1.27006	1.20819	JPH4;CACNB1;CAMK2D;SLN;PDE4D
GO Biological Process	Vesicle Budding From Membrane	5/32	0.386245	1.27006	1.20819	TMED10;VAPB;MYO18A;TRAPPC9;PICALM
GO Biological Process	Positive Regulation Of Autophagy	15/107	0.386336	1.11844	1.06368	PRKN;BNIP3L;SCOC;PLEKHF1;USP20;PLK2;BNIP3;TFEB;PARK7;FOXO3;IRGM;ULK2;SH3BP4;FBXO7;ATF6
GO Biological Process	Negative Regulation Of Blood Vessel Morphogenesis	11/77	0.390194	1.1432	1.07587	MECP2;CLDN5;SPARC;ALOX5;ATP2B4;PTPRM;CTNNB1;HSPG2;THBS1;CNMD;PML
GO Biological Process	Negative Regulation Of Transforming Growth Factor Beta Receptor Signaling Pathway	11/77	0.390194	1.1432	1.07587	FBN2;ZNF451;SPRED2;PPM1A;SIN3A;SLC2A10;SNX25;PMEPA1;ARID4B;LDLRAD4;FBN1
GO Biological Process	Positive Regulation Of JNK Cascade	11/77	0.390194	1.1432	1.07587	APP;UNC5CL;TNFRSF19;PTK2B;CCR7;TNIK;RASGRP1;MAP3K5;SLAMF1;GADD45G;HIPK2
GO Biological Process	Fat Cell Differentiation	9/62	0.391135	1.16472	1.09332	TCF7L2;MKKS;STEAP4;CTBP2;CTBP1;FFAR4;EP300;PPARGC1A;ADIG
Reactome	Assembly And Cell Surface Presentation Of NMDA Receptors	4/25	0.396129	1.30628	1.20964	CAMK2D;APBA1;CAMK2G;GRIN2B
Reactome	Fertilization	4/25	0.396129	1.30628	1.20964	B4GALT1;CATSPERB;CD9;SPAM1
Reactome	Regulation Of IFNA/IFNB Signaling	4/25	0.396129	1.30628	1.20964	IFNAR2;PTPN1;PTPN11;JAK1
Reactome	Signaling By ERBB2 In Cancer	4/25	0.396129	1.30628	1.20964	BTC;CDC37;ERBIN;PTPN12
Reactome	Termination Of O-glycan Biosynthesis	4/25	0.396129	1.30628	1.20964	ST6GAL1;MUC4;ST3GAL1;ST3GAL3
GO Biological Process	RNA Polyadenylation	4/25	0.396129	1.30628	1.20964	APP;TUT1;PEX2;CDC73
GO Biological Process	Carbohydrate Biosynthetic Process	4/25	0.396129	1.30628	1.20964	ST6GALNAC1;B4GALT1;ST8SIA6;ST3GAL3
GO Biological Process	Negative Regulation Of Intracellular Protein Transport	4/25	0.396129	1.30628	1.20964	SIAH3;SUFU;INPP5K;PARK7
GO Biological Process	Negative Regulation Of Response To Endoplasmic Reticulum Stress	4/25	0.396129	1.30628	1.20964	PRKN;PTPN1;CREB3L1;PARK7
GO Biological Process	Organophosphate Ester Transport	4/25	0.396129	1.30628	1.20964	SCARB1;OSBPL5;PCTP;PITPNC1
GO Biological Process	Osteoclast Differentiation	4/25	0.396129	1.30628	1.20964	EFNA2;TYROBP;CSF1;FOXP1
GO Biological Process	Positive Regulation Of Release Of Cytochrome C From Mitochondria	4/25	0.396129	1.30628	1.20964	FAM162A;BNIP3;PPIF;PMAIP1
GO Biological Process	Regulation Of Hippo Signaling	4/25	0.396129	1.30628	1.20964	WWC1;DLG5;FRMD1;SHANK2
GO Biological Process	Establishment Of Protein Localization To Organelle	12/85	0.397535	1.12753	1.04011	NUP214;MMP12;RYR2;LRSAM1;RANBP17;STAT3;KPNA6;FAM53B;NUP98;STK4;HK1;STK3
GO Biological Process	Modification-Dependent Protein Catabolic Process	26/192	0.399251	1.07451	0.986576	PRKN;RNF11;UBE3C;UBE2D1;NEDD4L;UBE2L3;TNFSF13B;HERC4;HERC3;RNF215;WDR91;ARIH2;RNF150;FBXO7;RNF130;FBXW4;NDFIP2;BFAR;KLHL3;TRPC4AP;RBX1;CNOT4;RNF144A;ITCH;UBE2R2;TRIP12
GO Biological Process	Regulation Of G Protein-Coupled Receptor Signaling Pathway	10/70	0.399781	1.14314	1.04807	GIT2;RGS3;GRK5;USP20;MGRN1;GRK7;NMT2;RGS12;RGS6;MGLL
GO Biological Process	Establishment Or Maintenance Of Epithelial Cell Apical/Basal Polarity	6/40	0.40104	1.21028	1.10583	PATJ;DLG2;MTCL1;DLG5;PARD3;ERBIN
GO Biological Process	Negative Regulation Of Mitotic Cell Cycle Phase Transition	6/40	0.40104	1.21028	1.10583	AVEN;APC;JADE1;INHBA;PKD2;CDC73
GO Biological Process	Positive Regulation Of Monoatomic Ion Transport	6/40	0.40104	1.21028	1.10583	AHCYL1;TRPC6;KIF5B;CACNA1D;ATP2B1;ADRA2A
GO Biological Process	Regulation Of Cytosolic Calcium Ion Concentration	6/40	0.40104	1.21028	1.10583	RYR2;TRPC6;TRPC1;ATP2B4;ATP2B2;ATP2B1
GO Biological Process	Regulation Of Endothelial Cell Proliferation	13/93	0.404057	1.1146	1.01005	BMPR2;SPARC;ITGB3;SORD;PTPRM;PRKCA;THBS1;VEGFA;ALOX5;ATOH8;NF1;AGGF1;CNMD
GO Biological Process	Regulation Of Peptidyl-Serine Phosphorylation	13/93	0.404057	1.1146	1.01005	APP;TFRC;PDE4D;ATP2B4;PARK7;STK4;IRGM;VEGFA;RPTOR;PDCD10;INPP5K;FNIP2;CD44
Reactome	Programmed Cell Death	28/208	0.406004	1.06714	0.961914	AVEN;PPP1R13B;APIP;ADD1;PSMB7;CASP7;YWHAQ;PSMD5;PMAIP1;MAPK1;SPTAN1;DBNL;STAT3;TNFRSF10B;TNFRSF10A;DYNLL1;DYNLL2;PTK2;TJP1;STK24;TFDP2;CDC37;BCL2;CTNNB1;CYCS;RNF103-CHMP3;BIRC2;TJP2
Reactome	Ephrin Signaling	3/18	0.40678	1.37153	1.23367	EPHB6;EPHB1;EPHB4
Reactome	Pre-NOTCH Processing In Golgi	3/18	0.40678	1.37153	1.23367	B4GALT1;ATP2A2;ST3GAL3
Reactome	RORA Activates Gene Expression	3/18	0.40678	1.37153	1.23367	EP300;RORA;TBL1X
Reactome	Regulation Of Signaling By CBL	3/18	0.40678	1.37153	1.23367	HCK;YES1;CLSTN1
Reactome	Serotonin Neurotransmitter Release Cycle	3/18	0.40678	1.37153	1.23367	UNC13B;RIMS1;SYT1
GO Biological Process	Associative Learning	3/18	0.40678	1.37153	1.23367	APP;NETO1;NF1
GO Biological Process	Cardiac Atrium Morphogenesis	3/18	0.40678	1.37153	1.23367	BMPR2;GATA4;ZFPM1
GO Biological Process	Cardiac Muscle Cell Contraction	3/18	0.40678	1.37153	1.23367	CAMK2D;CACNA1D;CACNA1C
GO Biological Process	Cellular Response To Inorganic Substance	3/18	0.40678	1.37153	1.23367	KCNC2;SPIDR;AQP1
GO Biological Process	Energy Reserve Metabolic Process	3/18	0.40678	1.37153	1.23367	PPP1R3C;GBE1;PRKAG2
GO Biological Process	Epithelial Cell Development	3/18	0.40678	1.37153	1.23367	PKHD1;TMEM79;SIPA1L3
GO Biological Process	Glycerolipid Catabolic Process	3/18	0.40678	1.37153	1.23367	PLA2G4E;ABHD6;MGLL
GO Biological Process	Melanosome Localization	3/18	0.40678	1.37153	1.23367	MKKS;MLPH;RAB27A
GO Biological Process	Myoblast Fusion	3/18	0.40678	1.37153	1.23367	CD9;DOCK1;KCNH1
GO Biological Process	Negative Regulation Of Lipid Storage	3/18	0.40678	1.37153	1.23367	ITGB3;ITGAV;ABCG1
GO Biological Process	Negative Regulation Of Peptide Hormone Secretion	3/18	0.40678	1.37153	1.23367	PRKN;KCNB1;FFAR4
GO Biological Process	Neuromuscular Synaptic Transmission	3/18	0.40678	1.37153	1.23367	DTNA;FCHSD2;ERC1
GO Biological Process	Positive Regulation Of Extracellular Matrix Organization	3/18	0.40678	1.37153	1.23367	SMAD3;CLASP1;RUNX1
GO Biological Process	Positive Regulation Of Glycolytic Process	3/18	0.40678	1.37153	1.23367	RPTOR;ZBTB20;MTOR
GO Biological Process	Positive Regulation Of Triglyceride Metabolic Process	3/18	0.40678	1.37153	1.23367	SCARB1;APOA4;DAGLB
GO Biological Process	Pulmonary Valve Morphogenesis	3/18	0.40678	1.37153	1.23367	NFATC1;SLIT2;ROBO1
GO Biological Process	Regulation Of DNA Damage Checkpoint	3/18	0.40678	1.37153	1.23367	THOC5;WDR76;TTI1
GO Biological Process	Regulation Of RIG-I Signaling Pathway	3/18	0.40678	1.37153	1.23367	SEC14L1;PUM1;BIRC2
GO Biological Process	Regulation Of Collagen Biosynthetic Process	3/18	0.40678	1.37153	1.23367	CREB3L1;SUCO;RUNX1
GO Biological Process	Regulation Of Nervous System Process	3/18	0.40678	1.37153	1.23367	SLC8A3;APP;DLGAP1
GO Biological Process	Ureteric Bud Development	3/18	0.40678	1.37153	1.23367	WT1;SLIT2;PKD2
GO Biological Process	Ureteric Bud Morphogenesis	3/18	0.40678	1.37153	1.23367	WT1;GATA3;PKD2
Reactome	COPI-dependent Golgi-to-ER Retrograde Traffic	11/78	0.407258	1.12607	1.01156	KIF16B;KIF26A;KIF5B;COPB1;KIF13B;COPG2;COPG1;UBE2Z;KLC1;KIF6;KIF15
GO Biological Process	Long-Chain Fatty Acid Metabolic Process	11/78	0.407258	1.12607	1.01156	CYP2J2;FAAH;ELOVL5;ELOVL2;ALOX5;ACSL5;ACSBG1;ABHD6;DAGLB;SLC27A3;MGLL
GO Biological Process	Positive Regulation Of Tumor Necrosis Factor Production	11/78	0.407258	1.12607	1.01156	APP;ARFGEF2;ORM1;TYROBP;DHX9;STAT3;PTPRJ;PTPN11;ORM2;RASGRP1;THBS1
GO Biological Process	Positive Regulation Of Apoptotic Process	36/270	0.409533	1.05547	0.942258	TNFAIP8;UBE2Z;FOXO3;STK4;STK3;ING4;FAM162A;RPS6KA2;PMAIP1;SLIT2;ATG7;PHLDA1;SOX4;MAP3K5;UNC13B;SRPK2;STPG1;BNIP3L;CRADD;BNIP3;TNFRSF10B;TNFRSF10A;DYNLL1;GADD45G;RHOB;DNM2;SFRP4;SHQ1;APC;BIN1;KCNMA1;BCL2;NF1;CTNNB1;ITGA6;ATF6
GO Biological Process	Hemopoiesis	14/101	0.409913	1.10375	0.984335	KIRREL3;KMT2A;ZBTB16;PRRC2C;INHBA;RUNX1;MEIS1;MECOM;ARMC6;KAT6A;ARIH2;PGM3;ZFPM1;CD34
Reactome	Synthesis Of Substrates In N-glycan Biosythesis	9/63	0.410184	1.14308	1.01866	ST6GALNAC1;ST6GAL1;GMDS;PGM3;ST8SIA6;NPL;FUOM;ST3GAL1;ST3GAL3
GO Biological Process	Protein Polymerization	9/63	0.410184	1.14308	1.01866	PRKN;WASHC5;INF2;COBL;KRT5;CASQ1;FHDC1;ARHGAP6;WASF3
GO Biological Process	Cellular Response To Mechanical Stimulus	7/48	0.412424	1.17091	1.03708	PTGER4;CRADD;BNIP3;PIEZO2;TNFRSF10B;TNFRSF10A;AQP1
GO Biological Process	Cellular Response To Radiation	7/48	0.412424	1.17091	1.03708	TRPM1;OPN4;FIGNL1;HUS1;SPIDR;CLOCK;RHOB
GO Biological Process	Post-Translational Protein Modification	7/48	0.412424	1.17091	1.03708	DCAF1;TNKS;PRKCA;ZC3HAV1;BAZ1B;PARP8;RBX1
GO Biological Process	Retrograde Vesicle-Mediated Transport, Golgi To Endoplasmic Reticulum	7/48	0.412424	1.17091	1.03708	TMED10;GBF1;COPG2;ATP9B;RAB6B;BICD2;ATP9A
Reactome	Diseases Of Carbohydrate Metabolism	5/33	0.412824	1.22463	1.08347	G6PC3;NAGLU;PPP1R3C;GBE1;SPAM1
Reactome	NOD1/2 Signaling Pathway	5/33	0.412824	1.22463	1.08347	ITCH;TNFAIP3;TAB1;BIRC2;MAP2K6
Reactome	Signaling To ERKs	5/33	0.412824	1.22463	1.08347	MAP2K1;RAP1A;KIDINS220;MAPKAPK2;MAPK1
GO Biological Process	Carboxylic Acid Metabolic Process	5/33	0.412824	1.22463	1.08347	CSGALNACT1;CYP2J2;ST6GAL1;CYP4F8;ST3GAL1
GO Biological Process	intra-Golgi Vesicle-Mediated Transport	5/33	0.412824	1.22463	1.08347	COG5;COPB1;COPG2;COPG1;RAB6B
GO Biological Process	Negative Regulation Of Blood Vessel Endothelial Cell Migration	5/33	0.412824	1.22463	1.08347	MECP2;STARD13;PDCD10;ATP2B4;THBS1
GO Biological Process	Positive Regulation Of Notch Signaling Pathway	5/33	0.412824	1.22463	1.08347	PDCD10;STAT3;GATA5;ROBO1;EPN2
GO Biological Process	Positive Regulation Of RNA Metabolic Process	5/33	0.412824	1.22463	1.08347	UTP15;SETX;RBM20;NMD3;RIOK1
GO Biological Process	Positive Regulation Of Establishment Of Protein Localization To Mitochondrion	5/33	0.412824	1.22463	1.08347	UBL4B;CSNK2A2;ARIH2;RHOU;UBE2L3
GO Biological Process	Positive Regulation Of Nitrogen Compound Metabolic Process	5/33	0.412824	1.22463	1.08347	APP;MTPN;CSF1;GATA3;INHBA
GO Biological Process	Positive Regulation Of Telomerase Activity	5/33	0.412824	1.22463	1.08347	PKIB;TNKS;MAPK1;CTNNB1;MAP3K4
GO Biological Process	Organic Substance Transport	27/201	0.413334	1.06446	0.940452	SLC22A4;RYR2;SLC22A2;ITPR1;AQP7;CACNA1D;PCTP;PKD2;AQP3;RYR3;SLC6A3;AQP1;PANX1;SLN;MFSD2B;SLC22A10;ABCC1;TRPC1;ABCA4;APOA4;ATP2B2;DISP1;SNX18;SLCO2A1;TRPV5;SLC29A3;ABCG2
GO Biological Process	Positive Regulation Of Wnt Signaling Pathway	15/109	0.415218	1.09451	0.962023	MACF1;KANK1;TNKS;LRRK1;TNFAIP3;LYPD6;CDC73;SFRP4;PPM1A;PTK7;UBR5;FAM53B;TBL1X;DISC1;SOX4
Reactome	CASP8 Activity Is Inhibited	2/11	0.41759	1.52385	1.33071	TNFRSF10B;TNFRSF10A
Reactome	Carnitine Metabolism	2/11	0.41759	1.52385	1.33071	PRKAG2;SLC25A20
Reactome	Dimerization Of Procaspase-8	2/11	0.41759	1.52385	1.33071	TNFRSF10B;TNFRSF10A
Reactome	Establishment Of Sister Chromatid Cohesion	2/11	0.41759	1.52385	1.33071	PMEPA1;SMC3
Reactome	Interleukin-27 Signaling	2/11	0.41759	1.52385	1.33071	STAT3;JAK1
Reactome	Mucopolysaccharidoses	2/11	0.41759	1.52385	1.33071	NAGLU;SPAM1
Reactome	SLBP Dependent Processing Of Replication-Dependent Histone Pre-mRNAs	2/11	0.41759	1.52385	1.33071	LSM11;SNRPD3
Reactome	Signaling By Leptin	2/11	0.41759	1.52385	1.33071	STAT3;PTPN11
Reactome	Signaling By PDGFRA Extracellular Domain Mutants	2/11	0.41759	1.52385	1.33071	PDGFRA;STAT3
Reactome	Unwinding Of DNA	2/11	0.41759	1.52385	1.33071	MCM8;GINS3
Reactome	Uptake And Function Of Anthrax Toxins	2/11	0.41759	1.52385	1.33071	MAP2K1;MAP2K6
Reactome	WNT5A-dependent Internalization Of FZD2, FZD5 And ROR2	2/11	0.41759	1.52385	1.33071	CLTC;RORA
Reactome	Mitochondrial Fatty Acid Beta-Oxidation Of Saturated Fatty Acids	2/11	0.41759	1.52385	1.33071	ACSM3;ACADM
GO Biological Process	Brain Morphogenesis	2/11	0.41759	1.52385	1.33071	MKKS;FBXW11
GO Biological Process	Cell Part Morphogenesis	2/11	0.41759	1.52385	1.33071	NUBPL;PACSIN2
GO Biological Process	Cellular Response To Thyroid Hormone Stimulus	2/11	0.41759	1.52385	1.33071	THRB;KLF9
GO Biological Process	Central Nervous System Myelination	2/11	0.41759	1.52385	1.33071	TENM4;B4GALT5
GO Biological Process	Central Nervous System Neuron Axonogenesis	2/11	0.41759	1.52385	1.33071	EPHB1;B4GALT5
GO Biological Process	Fatty Acid Beta-Oxidation Using acyl-CoA Oxidase	2/11	0.41759	1.52385	1.33071	ACOXL;AMACR
GO Biological Process	Heterocycle Biosynthetic Process	2/11	0.41759	1.52385	1.33071	HDC;MOCOS
GO Biological Process	Inner Ear Receptor Cell Stereocilium Organization	2/11	0.41759	1.52385	1.33071	WHRN;TSKU
GO Biological Process	Lysosomal Microautophagy	2/11	0.41759	1.52385	1.33071	ULK2;ATG7
GO Biological Process	Magnesium Ion Transport	2/11	0.41759	1.52385	1.33071	SLC41A2;SLC41A1
GO Biological Process	Mitochondrial Genome Maintenance	2/11	0.41759	1.52385	1.33071	MGME1;TOP3A
GO Biological Process	Negative Regulation Of calcineurin-NFAT Signaling Cascade	2/11	0.41759	1.52385	1.33071	HOMER2;ATP2B4
GO Biological Process	Negative Regulation Of Calcineurin-Mediated Signaling	2/11	0.41759	1.52385	1.33071	HOMER2;ATP2B4
GO Biological Process	Negative Regulation Of Cellular Response To Vascular Endothelial Growth Factor Stimulus	2/11	0.41759	1.52385	1.33071	ATP2B4;SORD
GO Biological Process	Negative Regulation Of Glucose Transmembrane Transport	2/11	0.41759	1.52385	1.33071	GRB10;INPP5K
GO Biological Process	Negative Regulation Of Leukocyte Apoptotic Process	2/11	0.41759	1.52385	1.33071	CCR7;MERTK
GO Biological Process	Negative Regulation Of Myotube Differentiation	2/11	0.41759	1.52385	1.33071	HDAC4;BHLHA15
GO Biological Process	Organic Cyclic Compound Catabolic Process	2/11	0.41759	1.52385	1.33071	HSD11B1;HOGA1
GO Biological Process	Phagosome-Lysosome Fusion	2/11	0.41759	1.52385	1.33071	RAB20;PLA2G5
GO Biological Process	Phospholipid Efflux	2/11	0.41759	1.52385	1.33071	APOA4;ABCG1
GO Biological Process	Positive Regulation Of Behavior	2/11	0.41759	1.52385	1.33071	SGIP1;GRPR
GO Biological Process	Positive Regulation Of Cytoplasmic Transport	2/11	0.41759	1.52385	1.33071	PRKN;SORL1
GO Biological Process	Positive Regulation Of Endoplasmic Reticulum Unfolded Protein Response	2/11	0.41759	1.52385	1.33071	PTPN1;ATF6
GO Biological Process	Positive Regulation Of Muscle Contraction	2/11	0.41759	1.52385	1.33071	CACNB1;CTTN
GO Biological Process	Positive Regulation Of Protein Exit From Endoplasmic Reticulum	2/11	0.41759	1.52385	1.33071	EDEM1;SORL1
GO Biological Process	Positive Regulation Of Pseudopodium Assembly	2/11	0.41759	1.52385	1.33071	CDC42EP3;CCR7
GO Biological Process	Programmed Necrotic Cell Death	2/11	0.41759	1.52385	1.33071	ITPK1;PPIF
GO Biological Process	Purine Ribonucleoside Monophosphate Metabolic Process	2/11	0.41759	1.52385	1.33071	AK4;AMPD2
GO Biological Process	Regulation Of RNA Export From Nucleus	2/11	0.41759	1.52385	1.33071	DHX9;NSUN2
GO Biological Process	Regulation Of T Cell Mediated Immunity	2/11	0.41759	1.52385	1.33071	ZBTB1;TNFRSF1B
GO Biological Process	Regulation Of Amyloid Precursor Protein Catabolic Process	2/11	0.41759	1.52385	1.33071	TMED10;PICALM
GO Biological Process	Regulation Of Cilium Movement	2/11	0.41759	1.52385	1.33071	DNAH11;CCDC40
GO Biological Process	Regulation Of Glycogen Metabolic Process	2/11	0.41759	1.52385	1.33071	PPP1R3C;INPP5K
GO Biological Process	Regulation Of Homotypic Cell-Cell Adhesion	2/11	0.41759	1.52385	1.33071	PRKCA;JAK1
GO Biological Process	Regulation Of mRNA 3'-End Processing	2/11	0.41759	1.52385	1.33071	PEX2;CDC73
GO Biological Process	Regulation Of Pseudopodium Assembly	2/11	0.41759	1.52385	1.33071	CDC42EP3;CCR7
GO Biological Process	Regulation Of Response To Oxidative Stress	2/11	0.41759	1.52385	1.33071	PRKN;ALOX5
GO Biological Process	Regulation Of Stress-Activated Protein Kinase Signaling Cascade	2/11	0.41759	1.52385	1.33071	MAP2K1;MAPK1
GO Biological Process	Regulation Of Type II Interferon-Mediated Signaling Pathway	2/11	0.41759	1.52385	1.33071	CDC37;IRGM
GO Biological Process	Regulation Of Ventricular Cardiac Muscle Cell Action Potential	2/11	0.41759	1.52385	1.33071	RYR2;CACNA1C
GO Biological Process	Response To Nitric Oxide	2/11	0.41759	1.52385	1.33071	KCNC2;CCR7
GO Biological Process	Retinoic Acid Receptor Signaling Pathway	2/11	0.41759	1.52385	1.33071	THRB;RARB
GO Biological Process	Positive Regulation Of Cytoskeleton Organization	11/79	0.424341	1.10944	0.951036	BCAS3;HCK;FCHSD2;CTTN;BIN1;CRACD;CDC42EP3;PTK2B;CCR7;EVL;BAIAP2
GO Biological Process	Cellular Response To Retinoic Acid	6/41	0.424914	1.17564	1.00619	SETX;PTK7;TESC;PTK2B;WNT3;AQP1
GO Biological Process	Protein Localization To Lysosome	6/41	0.424914	1.17564	1.00619	SCARB2;AP4M1;MFSD1;SH3BP4;SORL1;CACNG4
GO Biological Process	Regulation Of Heart Rate By Cardiac Conduction	6/41	0.424914	1.17564	1.00619	KCNJ5;CAMK2D;KCND3;BIN1;CACNA1D;CACNA1C
GO Biological Process	Stem Cell Differentiation	6/41	0.424914	1.17564	1.00619	ZNF281;CTNNB1;JARID2;PUM1;MEOX1;BATF
GO Biological Process	Synaptic Vesicle Exocytosis	6/41	0.424914	1.17564	1.00619	UNC13B;RIMS1;UNC13C;PCLO;SYT1;SNAP23
GO Biological Process	Calcium Ion Homeostasis	14/102	0.424928	1.09114	0.933838	RYR2;CASR;SLC24A3;EDN3;ATP2B4;TMTC2;ATP2A2;ITPR3;PKHD1;SLC8A3;VAPB;TRPV5;NPTN;SLC24A5
Reactome	Constitutive Signaling By AKT1 E17K In Cancer	4/26	0.426353	1.24683	1.06291	MAPKAP1;FOXO6;FOXO3;MTOR
Reactome	Insulin Receptor Recycling	4/26	0.426353	1.24683	1.06291	ATP6V1A;ATP6V0E1;ATP6V0D2;ATP6V1C1
Reactome	Role Of Phospholipids In Phagocytosis	4/26	0.426353	1.24683	1.06291	AHCYL1;ITPR1;ITPR3;TARP
Reactome	TNFR1-induced NFkappaB Signaling Pathway	4/26	0.426353	1.24683	1.06291	OTUD7B;TNFAIP3;TAB1;BIRC2
GO Biological Process	DNA-templated Transcription Elongation	4/26	0.426353	1.24683	1.06291	EAF2;PEX2;GTF2F2;CDC73
GO Biological Process	L-amino Acid Transport	4/26	0.426353	1.24683	1.06291	SLC38A1;SLC36A2;SLC22A2;SLC1A1
GO Biological Process	Wnt Signaling Pathway, Planar Cell Polarity Pathway	4/26	0.426353	1.24683	1.06291	VANGL1;RYK;PRICKLE2;DVL2
GO Biological Process	Cardiac Muscle Cell Development	4/26	0.426353	1.24683	1.06291	FHOD3;PDGFRA;ALPK2;VEGFA
GO Biological Process	Cell-Cell Adhesion Mediated By Cadherin	4/26	0.426353	1.24683	1.06291	CDH22;CDH12;CDHR3;CDH18
GO Biological Process	Dendritic Spine Organization	4/26	0.426353	1.24683	1.06291	CTNND2;DIP2A;EPHB1;IGF1R
GO Biological Process	Negative Regulation Of Protein Polymerization	4/26	0.426353	1.24683	1.06291	KANK1;SLIT2;SSH2;MAPRE1
GO Biological Process	Positive Regulation Of Adenylate Cyclase Activity	4/26	0.426353	1.24683	1.06291	NF1;ADRB1;CACNA1D;CACNA1C
GO Biological Process	Positive Regulation Of Erythrocyte Differentiation	4/26	0.426353	1.24683	1.06291	STAT3;INHBA;FOXO3;ETS1
GO Biological Process	Positive Regulation Of Macroautophagy	9/64	0.429228	1.12223	0.94915	BNIP3L;LRSAM1;SCOC;SNX18;BNIP3;VPS13D;WIPI1;AMBRA1;IRGM
GO Biological Process	Response To Lipid	15/110	0.429699	1.08293	0.914719	GPX3;STAT3;ERBIN;APOA4;FOXO3;AQP3;FOXP1;STRN3;ASXL1;ALDH1A2;MAPKAPK2;HSD17B2;FBXO3;CTNNB1;ABCG1
Reactome	Regulation Of PLK1 Activity At G2/M Transition	12/87	0.43013	1.09733	0.925785	CEP57;FBXW11;PRKAR2B;CEP72;PRKCA;CEP41;DYNLL1;MAPRE1;PPP1R12B;SFI1;CEP43;CLASP1
GO Biological Process	Cell-Cell Adhesion Via Plasma-Membrane Adhesion Molecules	23/172	0.433931	1.05876	0.883923	KIRREL3;ROBO3;PTPRS;DSCAM;TENM4;GATA5;PTPRM;UNC5D;ROBO1;CLDN5;SDK1;CLDN10;PTK7;CLDN14;CDH22;CLDN12;NPTN;CDH12;CDHR3;CNTN4;SDK2;CDH18;NECTIN1
GO Biological Process	Generation Of Neurons	23/172	0.433931	1.05876	0.883923	MTPN;NTRK2;MAP2K1;RTN1;CTF1;AUTS2;DTNB;MYT1L;RYK;IRX3;FZD8;NAV1;ATP2B2;EML1;RUNX1;CDK6;RELN;DDIT4;SPOCK1;NRCAM;ASTN2;DISC1;WNT3
Reactome	Regulation Of Lipid Metabolism By PPARalpha	16/118	0.434062	1.07584	0.897863	HMGCS1;MED9;RORA;MED27;MED15;MED13L;NCOR2;SIN3A;THRAP3;EP300;TRIB3;ACADM;TBL1X;CLOCK;PPARGC1A;PPARGC1B
Reactome	Signaling By EGFR	7/49	0.434279	1.14297	0.953315	BTC;ADAM12;PXDN;LRIG1;CSK;PTPN11;PTPN12
Reactome	Signaling By ERBB2	7/49	0.434279	1.14297	0.953315	BTC;YES1;CUL5;CDC37;ERBIN;PRKCA;PTPN12
Reactome	Signaling By NOTCH3	7/49	0.434279	1.14297	0.953315	PTCRA;KAT2B;MAML2;WWC1;EP300;RBPJ;PBX1
GO Biological Process	Autophagy Of Mitochondrion	7/49	0.434279	1.14297	0.953315	PRKN;BNIP3;LRBA;WIPI1;WIPI2;FBXO7;ATG7
GO Biological Process	Neurogenesis	7/49	0.434279	1.14297	0.953315	GCM1;CDK6;RYK;SPOCK1;DAGLB;TRAK1;EPHB1
GO Biological Process	Nuclear Export	7/49	0.434279	1.14297	0.953315	NUP214;LSG1;RANBP3L;ATXN1;XPO6;RANBP17;NUP98
GO Biological Process	Positive Regulation Of miRNA Metabolic Process	7/49	0.434279	1.14297	0.953315	SMAD3;WT1;ATOH8;STAT3;GATA3;FOXO3;ETS1
GO Biological Process	Positive Regulation Of Nervous System Development	7/49	0.434279	1.14297	0.953315	CUX2;SRPX2;CLSTN2;MME;DLG5;CLSTN1;EPHB1
Reactome	AURKA Activation By TPX2	10/72	0.435743	1.10614	0.918871	CEP57;PRKAR2B;CEP72;PRKCA;CEP41;DYNLL1;MAPRE1;SFI1;CEP43;CLASP1
GO Biological Process	Positive Regulation Of Protein Localization To Nucleus	10/72	0.435743	1.10614	0.918871	TCF7L2;WWTR1;SMAD3;TFRC;UBR5;EP300;NMD3;PARK7;CDK5RAP3;JAK1
GO Biological Process	Cellular Response To Starvation	17/126	0.43808	1.06967	0.882852	MTMR3;BMPR2;MIOS;DAPL1;TFEB;WIPI1;BHLHA15;WIPI2;FOXO3;MTOR;RPTOR;STK24;PDK4;PMAIP1;MAPK1;ATG7;MAP3K5
GO Biological Process	Regulation Of Nucleic Acid-Templated Transcription	59/452	0.43893	1.02988	0.848023	BNC2;TRRAP;WWC1;CHD7;JADE1;RORA;CHD3;UBE2L3;ING4;HINT1;SUFU;GPBP1;HMG20A;ERC1;YAF2;SOX7;SOX4;ZNF281;SOX13;TFEB;RFX3;ASH1L;DNM2;GCFC2;KAT2B;NR5A2;ZNF519;SETBP1;KAT6B;KAT6A;PPIE;CLOCK;ZNF430;GCM1;GATA4;SCRT2;NFIL3;NSD2;DVL2;ZNF502;APBB2;RALY;PPARGC1A;RREB1;PPARGC1B;WWTR1;ZFHX3;SMAD3;ASCC1;STAT3;PRRX2;ESRRG;FOXN3;SMARCA2;PML;WT1;ZFAT;ZNF536;SSBP2
Reactome	CD28 Co-Stimulation	5/34	0.43922	1.18233	0.972772	CD86;YES1;MAPKAP1;TRIB3;MTOR
Reactome	Synthesis Of Bile Acids And Bile Salts	5/34	0.43922	1.18233	0.972772	OSBPL9;OSBPL6;AMACR;AKR1D1;BAAT
GO Biological Process	Embryonic Skeletal System Development	5/34	0.43922	1.18233	0.972772	KIAA1217;PDGFRA;DEAF1;SLC2A10;PCSK5
GO Biological Process	Histone Deubiquitination	5/34	0.43922	1.18233	0.972772	BABAM2;KAT2B;TMEM98;TRRAP;ATXN7
GO Biological Process	Regulation Of DNA Biosynthetic Process	5/34	0.43922	1.18233	0.972772	ING4;SMOC2;BMPR2;TNKS;JADE1
GO Biological Process	Regulation Of calcineurin-NFAT Signaling Cascade	5/34	0.43922	1.18233	0.972772	HOMER2;ATP2B4;CAMTA1;AKAP6;EFHB
GO Biological Process	Regulation Of Phosphatidylinositol 3-Kinase Activity	5/34	0.43922	1.18233	0.972772	PDGFRA;WDR91;PTK2B;CCR7;PTK2
GO Biological Process	Transcription Initiation-Coupled Chromatin Remodeling	5/34	0.43922	1.18233	0.972772	KAT2B;KMT2A;EP300;PADI2;ARID1B
GO Biological Process	Glycoprotein Biosynthetic Process	11/80	0.44141	1.0933	0.894081	CSGALNACT1;ST6GALNAC1;BMPR2;CHST11;CHST12;MGAT4A;CHST10;ST8SIA6;ST3GAL1;B4GALT5;ST3GAL3
GO Biological Process	Negative Regulation Of Protein Serine/Threonine Kinase Activity	11/80	0.44141	1.0933	0.894081	SLC8A3;PTPN1;PKIB;APC;PRKAR1A;PRKAR2B;NF1;INPP5K;PTPRJ;SORL1;CDK5RAP3
GO Biological Process	Phosphorylation	56/429	0.441497	1.0299	0.842027	ALK;EPHB6;APP;DGKD;BMPR2;MAST2;LRRK1;PRKAG2;PIK3CG;HK1;RPTOR;PDK4;NEK1;MAP3K6;EPHB1;PRKG1;JAK1;MAP3K5;MAP2K1;PRKCH;CSNK2A2;PRKCA;HCK;MAPKAPK2;TNIK;SIK2;SGK1;DGKI;CAMK2D;CTBP1;MAPKAP1;STK39;STK4;STK3;FGGY;GRK5;GRK7;ABL1;MAPK1;PTK2B;CSK;MAPK6;FNIP2;SRPK2;RYK;PLK2;STAT3;MTOR;PTK2;HIPK2;MAPK10;CDK6;STK24;CDK3;NEK10;BMPR1A
Reactome	Cytoprotection By HMOX1	8/57	0.441869	1.11963	0.914453	NCOR2;ABCC1;SIN3A;STAT3;BLVRB;CYCS;TBL1X;COX6C
Reactome	NCAM Signaling For Neurite Out-Growth	8/57	0.441869	1.11963	0.914453	CACNB1;PTPRA;MAPK1;ENTHD1;CACNA1D;CACNA1C;SPTAN1;PTK2
GO Biological Process	Membrane Lipid Biosynthetic Process	8/57	0.441869	1.11963	0.914453	PPM1L;ELOVL5;ELOVL2;SPTSSB;ST8SIA6;ELOVL7;HACD3;PLPP1
Reactome	Assembly Of Active LPL And LIPC Lipase Complexes	3/19	0.442526	1.28574	1.0482	APOA4;PCSK6;PCSK5
Reactome	Nicotinamide Salvaging	3/19	0.442526	1.28574	1.0482	NNMT;NAMPT;PARP8
Reactome	RHO GTPases Activate CIT	3/19	0.442526	1.28574	1.0482	PRC1;PPP1R12B;RHOB
Reactome	Transcription Of E2F Targets Under Negative Control By DREAM Complex	3/19	0.442526	1.28574	1.0482	TFDP2;MAX;CDC25A
Reactome	Activated TAK1 Mediates P38 MAPK Activation	3/19	0.442526	1.28574	1.0482	MAPKAPK2;TAB1;MAP2K6
GO Biological Process	Cardiac Ventricle Development	3/19	0.442526	1.28574	1.0482	GATA4;MATR3;GATA3
GO Biological Process	Establishment Of Epithelial Cell Polarity	3/19	0.442526	1.28574	1.0482	PARD3;MYO18A;SIPA1L3
GO Biological Process	Inositol Phosphate-Mediated Signaling	3/19	0.442526	1.28574	1.0482	INPP5A;EDN3;NFATC1
GO Biological Process	Negative Regulation Of RNA Splicing	3/19	0.442526	1.28574	1.0482	SFSWAP;RBM20;PTBP2
GO Biological Process	Negative Regulation Of Calcium Ion Transmembrane Transport	3/19	0.442526	1.28574	1.0482	SLN;BIN1;ATP1A2
GO Biological Process	Positive Regulation Of Mitochondrial Fission	3/19	0.442526	1.28574	1.0482	PRKN;BNIP3;MCU
GO Biological Process	Regulation Of Centriole Replication	3/19	0.442526	1.28574	1.0482	C10ORF90;KAT2B;PLK2
GO Biological Process	Regulation Of Early Endosome To Late Endosome Transport	3/19	0.442526	1.28574	1.0482	MAP2K1;MAPK1;DNAJC13
GO Biological Process	Regulation Of Protein-Containing Complex Disassembly	3/19	0.442526	1.28574	1.0482	SLN;BNIP3;IGF1R
GO Biological Process	Superoxide Anion Generation	3/19	0.442526	1.28574	1.0482	DUOX1;SH3PXD2A;NOX5
GO Biological Process	tRNA Metabolic Process	3/19	0.442526	1.28574	1.0482	RPP30;DTD1;FARS2
GO Biological Process	Water Transport	3/19	0.442526	1.28574	1.0482	AQP7;AQP3;CFTR
GO Biological Process	Regulation Of Transforming Growth Factor Beta Receptor Signaling Pathway	15/111	0.44418	1.07159	0.86962	ZNF451;SMAD3;CITED2;SLC2A10;ARID4B;LDLRAD4;THBS1;HIPK2;SPRED2;PPM1A;SIN3A;SNX25;EP300;PMEPA1;TRIM33
GO Biological Process	Negative Regulation Of Neuron Death	12/88	0.446418	1.08283	0.873303	PRKN;CNTFR;NTRK2;CSF1;BCL2;PTK2B;PARK7;TNFRSF1B;FBXO7;PPARGC1A;SORL1;RETREG1
GO Biological Process	Positive Regulation Of Angiogenesis	16/119	0.44806	1.06534	0.855283	PRKCA;GATA4;ETS1;THBS1;AQP1;RUNX1;RHOB;HIPK2;VEGFA;TJP1;SMOC2;BMPER;AGGF1;CD34;SASH1;JAK1
GO Biological Process	Fatty Acid Biosynthetic Process	9/65	0.448222	1.10213	0.884423	ACSM3;ELOVL5;ELOVL2;ALOX5;ACSM5;ACSBG1;ELOVL7;HACD3;ACSM2B
Reactome	Asparagine N-linked Glycosylation	37/282	0.448408	1.03584	0.830793	ST6GALNAC1;SERPINA1;B4GALT1;MOGAT2;COPB1;RPN1;NPL;FUOM;CAPZB;GMDS;MAN2A1;MGAT5;CHST10;PPP6R3;PGM3;ST8SIA6;MAN1A1;ST3GAL1;SPTAN1;ST3GAL3;ST6GAL1;ALG6;COG5;EDEM1;TRAPPC9;DYNLL1;DYNLL2;F5;DYNC1LI2;SEC23IP;GORASP1;MGAT4A;COPG2;COPG1;CNIH3;B4GALT5;SEC22C
GO Biological Process	Cardiac Ventricle Morphogenesis	6/42	0.448643	1.14291	0.916077	TPM1;GATA4;GATA3;RBPJ;SOX4;BMPR1A
GO Biological Process	Cellular Response To Amino Acid Starvation	6/42	0.448643	1.14291	0.916077	MIOS;DAPL1;TFEB;MAPK1;MTOR;MAP3K5
GO Biological Process	Regulation Of Axonogenesis	6/42	0.448643	1.14291	0.916077	NTRK2;KIF13B;PLXNA2;PLXNC1;SLIT2;ROBO1
GO Biological Process	Stress-Activated MAPK Cascade	6/42	0.448643	1.14291	0.916077	PTGER4;MAPK10;TNFRSF19;MAPK1;MAP2K6;MAP3K5
GO Biological Process	Substantia Nigra Development	6/42	0.448643	1.14291	0.916077	ZNF430;YWHAQ;MAPKAP1;PADI2;ZNF148;DYNLL1
GO Biological Process	Positive Regulation Of Supramolecular Fiber Organization	13/96	0.450898	1.07413	0.855556	APP;CRACD;BAIAP2;HCK;FCHSD2;CTTN;BIN1;CDC42EP3;PTK2B;CCR7;EVL;MAPRE1;CLASP1
GO Biological Process	Negative Regulation Of Signal Transduction	35/267	0.453586	1.03471	0.818008	KANK1;MGRN1;TNFAIP3;GATA4;PTPRJ;GATA3;APCDD1;THBS1;TSKU;HERC4;CREB3L1;SUFU;GPC1;GRB10;INPP5K;SOST;SLAMF1;WWOX;PTPN1;TLE1;SLC2A10;CSNK2A2;SORD;IFT122;PTPN12;EPN2;ASXL1;SFRP4;PTPRE;TCIM;KIF26A;CDK3;BCL2;NOTUM;TRABD2B
GO Biological Process	Steroid Biosynthetic Process	7/50	0.456014	1.11632	0.876573	OSBPL9;OSBPL6;AMACR;AKR1D1;HSD3B1;PRKAG2;BAAT
Reactome	Acyl Chain Remodelling Of PC	4/27	0.456171	1.19256	0.936021	PLA2G4E;MBOAT2;PLA2G5;PLB1
Reactome	BMAL1:CLOCK,NPAS2 Activates Circadian Gene Expression	4/27	0.456171	1.19256	0.936021	NAMPT;TBL1X;KLF15;CLOCK
Reactome	Insulin Processing	4/27	0.456171	1.19256	0.936021	KIF5B;EXOC4;RAB27A;EXOC6
Reactome	Signaling By BMP	4/27	0.456171	1.19256	0.936021	BMPR2;UBE2D1;CHRDL1;BMPR1A
Reactome	Synthesis Of PC	4/27	0.456171	1.19256	0.936021	PCYT1B;CSNK2A2;STARD10;PCTP
Reactome	VEGFR2 Mediated Vascular Permeability	4/27	0.456171	1.19256	0.936021	MAPKAP1;CTNNB1;TRIB3;MTOR
GO Biological Process	Activation Of Phospholipase C Activity	4/27	0.456171	1.19256	0.936021	CD86;AVPR1B;LPAR2;ARHGAP6
GO Biological Process	Dorsal/Ventral Pattern Formation	4/27	0.456171	1.19256	0.936021	TLL2;GLI2;ANKS1B;BMPR1A
GO Biological Process	In Utero Embryonic Development	4/27	0.456171	1.19256	0.936021	CHD7;TFEB;PKD2;VEGFA
GO Biological Process	Monoubiquitinated Histone H2A Deubiquitination	4/27	0.456171	1.19256	0.936021	KAT2B;TMEM98;TRRAP;ATXN7
GO Biological Process	Monoubiquitinated Histone Deubiquitination	4/27	0.456171	1.19256	0.936021	KAT2B;TMEM98;TRRAP;ATXN7
GO Biological Process	Peptide Cross-Linking	4/27	0.456171	1.19256	0.936021	KRT1;F13B;THBS1;TGM3
GO Biological Process	Positive Regulation Of Nitric Oxide Biosynthetic Process	4/27	0.456171	1.19256	0.936021	SMAD3;DDAH1;NOS1AP;PKD2
GO Biological Process	Regulation Of Androgen Receptor Signaling Pathway	4/27	0.456171	1.19256	0.936021	NCOR2;EP300;PARK7;FOXP1
GO Biological Process	Regulation Of Mitochondrial Fission	4/27	0.456171	1.19256	0.936021	PRKN;INF2;BNIP3;MCU
GO Biological Process	Respiratory Tube Development	4/27	0.456171	1.19256	0.936021	PCSK5;GLI2;VEGFA;CCDC40
GO Biological Process	Synaptic Transmission, Glutamatergic	4/27	0.456171	1.19256	0.936021	UNC13B;UNC13C;CDHR3;GRIN2B
GO Biological Process	Positive Regulation Of Transferase Activity	19/143	0.458057	1.05081	0.820433	ALK;PDGFRA;NTRK2;TNKS;RYK;GINS3;DCUN1D4;APOA4;MERTK;SORL1;IGF1R;UBE2L3;PKIB;MAPK1;CTNNB1;ROR1;TRIB3;EPHB4;MAP3K4
GO Biological Process	Cellular Component Assembly	34/260	0.461023	1.03178	0.798912	LRGUK;RTN1;KMT2A;WIPF1;DHX9;ADD1;THSD4;RIMS1;PCLO;PDCD10;CALD1;MICAL1;PTK2B;BSN;PPARGC1A;WASF3;RSPH4A;YTHDF1;CFAP91;DNAJB12;PDE4DIP;FANCC;BAIAP2;IRGM;PML;VMP1;RSPH1;APC;CLDN14;PARD3;APBA1;NDUFAF1;PICALM;CCDC40
GO Biological Process	Regulation Of Phagocytosis	8/58	0.462041	1.09718	0.847134	SCARB1;HCK;CAMK1D;SPACA3;RAB27A;ITGAV;PLA2G5;MERTK
GO Biological Process	Renal System Development	8/58	0.462041	1.09718	0.847134	MME;WT1;ITGA8;HNF1B;GATA3;PCSK5;GLI2;VEGFA
GO Biological Process	Response To Organic Cyclic Compound	8/58	0.462041	1.09718	0.847134	ATF1;SLC1A1;STAT3;ADORA1;PMAIP1;CTNNB1;AQP3;STRN3
GO Biological Process	Cellular Response To Chemical Stress	12/89	0.462664	1.06871	0.823711	RPTOR;SETX;ABL1;LRRC8D;FANCC;PARK7;PKD2;FOXO3;ATG7;PPARGC1A;MTOR;RBX1
Reactome	Activation Of RAC1	2/12	0.463282	1.37138	1.05517	SLIT2;ROBO1
Reactome	Erythropoietin Activates Phosphoinositide-3-kinase (PI3K)	2/12	0.463282	1.37138	1.05517	CLSTN1;PIK3CG
Reactome	Hyaluronan Uptake And Degradation	2/12	0.463282	1.37138	1.05517	CD44;SPAM1
Reactome	Interleukin-2 Signaling	2/12	0.463282	1.37138	1.05517	PTK2B;JAK1
Reactome	Interleukin-35 Signaling	2/12	0.463282	1.37138	1.05517	STAT3;JAK1
Reactome	Lysine Catabolism	2/12	0.463282	1.37138	1.05517	OGDH;SLC25A21
Reactome	Passive Transport By Aquaporins	2/12	0.463282	1.37138	1.05517	AQP7;AQP3
Reactome	Tandem Pore Domain Potassium Channels	2/12	0.463282	1.37138	1.05517	KCNK10;KCNK1
GO Biological Process	C-terminal Protein Amino Acid Modification	2/12	0.463282	1.37138	1.05517	FOLH1B;ATG7
GO Biological Process	G Protein-Coupled Glutamate Receptor Signaling Pathway	2/12	0.463282	1.37138	1.05517	TRPM1;HOMER2
GO Biological Process	V(D)J Recombination	2/12	0.463282	1.37138	1.05517	DCAF1;NHEJ1
GO Biological Process	Adipose Tissue Development	2/12	0.463282	1.37138	1.05517	NAMPT;VPS13B
GO Biological Process	cAMP Metabolic Process	2/12	0.463282	1.37138	1.05517	ADCY10;ADCY2
GO Biological Process	Cellular Response To Acidic pH	2/12	0.463282	1.37138	1.05517	SCNN1B;RAB11FIP5
GO Biological Process	Defense Response To Tumor Cell	2/12	0.463282	1.37138	1.05517	TNFRSF10B;RBMS3
GO Biological Process	Epithelial Cell Morphogenesis	2/12	0.463282	1.37138	1.05517	PKHD1;SIPA1L3
GO Biological Process	Glucose Import	2/12	0.463282	1.37138	1.05517	SORT1;SLC2A2
GO Biological Process	Ionotropic Glutamate Receptor Signaling Pathway	2/12	0.463282	1.37138	1.05517	PTK2B;GRIN2B
GO Biological Process	Myelination In Peripheral Nervous System	2/12	0.463282	1.37138	1.05517	PARD3;NF1
GO Biological Process	Negative Regulation By Host Of Viral Process	2/12	0.463282	1.37138	1.05517	PRKN;SMC6
GO Biological Process	Negative Regulation Of JUN Kinase Activity	2/12	0.463282	1.37138	1.05517	PDCD4;DUSP16
GO Biological Process	Negative Regulation Of Cell Cycle Phase Transition	2/12	0.463282	1.37138	1.05517	APC;APBB2
GO Biological Process	Negative Regulation Of Intrinsic Apoptotic Signaling Pathway In Response To DNA Damage By P53 Class Mediator	2/12	0.463282	1.37138	1.05517	BCL2;CD44
GO Biological Process	Negative Regulation Of Substrate Adhesion-Dependent Cell Spreading	2/12	0.463282	1.37138	1.05517	KANK1;FBLN1
GO Biological Process	Phosphatidylcholine Acyl-Chain Remodeling	2/12	0.463282	1.37138	1.05517	MBOAT2;PLB1
GO Biological Process	Porphyrin-Containing Compound Catabolic Process	2/12	0.463282	1.37138	1.05517	ABCC2;BLVRB
[truncated: 3,831 more rows]

## Sheet: Activ. marks decreased by KD
Table S14 b - Lists of genes with a significant decrease in transcriptionally activating histone marks occupancy upon PVT1 knockdown (KD) in LNCaP cells in the presence of androgen compared with control cells without KD, which belong to the significantly enriched GO Biological Process or Reactome Pathway described under "Term"
Annotation Source	Term	Overlap	P-value	Odds Ratio	Combined Score	Genes
Reactome	Signaling By Rho GTPases, Miro GTPases And RHOBTB3	293/660	4.19822e-22	2.2021	108.392	CYFIP2;ITSN2;CYFIP1;NCKAP1;TRIO;TFRC;FNBP1L;MYLK;GOLGA3;H2AC14;BAIAP2L1;OPHN1;PPP2R1B;WDR91;ANKFY1;FNBP1;ACTN1;PRKCD;MRTFA;FRS2;PRKCA;SCRIB;NISCH;DEPDC1B;DAAM1;NGEF;ROPN1;EPHA2;GRB7;GARRE1;SHMT2;PIK3R3;PIK3R2;IQGAP1;KLK2;PIK3R1;AAAS;IQGAP2;IQGAP3;PRKCZ;KALRN;SKA2;ABR;DSN1;SCFD1;NUP85;MYO6;SCAI;STARD13;JAG1;JUP;HOMER2;PTK2;ZWINT;VANGL1;GRB2;HNRNPC;CALM1;FERMT2;CDC42SE2;AHCTF1;CDKN1B;ARPC1B;CLTC;FA…
Reactome	Signaling By Rho GTPases	287/644	5.65503e-22	2.2164	108.436	CYFIP2;ITSN2;CYFIP1;NCKAP1;TRIO;TFRC;FNBP1L;MYLK;GOLGA3;H2AC14;BAIAP2L1;OPHN1;PPP2R1B;WDR91;ANKFY1;FNBP1;ACTN1;PRKCD;MRTFA;FRS2;PRKCA;SCRIB;NISCH;DEPDC1B;DAAM1;NGEF;ROPN1;EPHA2;GRB7;GARRE1;SHMT2;PIK3R3;PIK3R2;IQGAP1;KLK2;PIK3R1;AAAS;IQGAP2;IQGAP3;PRKCZ;KALRN;SKA2;ABR;DSN1;SCFD1;NUP85;MYO6;SCAI;STARD13;JAG1;JUP;HOMER2;PTK2;ZWINT;VANGL1;GRB2;HNRNPC;CALM1;FERMT2;CDC42SE2;AHCTF1;CDKN1B;ARPC1B;CLTC;FA…
Reactome	RHO GTPase Cycle	206/441	7.13468e-19	2.39979	100.273	CYFIP2;ITSN2;CYFIP1;NCKAP1;TRIO;TFRC;FNBP1L;GOLGA3;BAIAP2L1;OPHN1;WDR91;ANKFY1;FNBP1;ACTN1;FRS2;SCRIB;NISCH;DEPDC1B;DAAM1;NGEF;EPHA2;GRB7;GARRE1;SHMT2;PIK3R3;PIK3R2;IQGAP1;PIK3R1;AAAS;IQGAP2;IQGAP3;KALRN;ABR;SCFD1;MYO6;STARD13;JAG1;JUP;HOMER2;VANGL1;GRB2;HNRNPC;FERMT2;CDC42SE2;CLTC;FAF2;KIF14;WASL;ARHGAP5;ARHGAP6;SH3RF1;ARHGAP4;LRRC1;SH3PXD2A;EMD;SPTAN1;VAV3;NCOA3;RRAS2;RHOF;RHOC;RHOD;RHOA;RHOB;V…
GO Biological Process	Protein Modification Process	296/711	1.94402e-17	1.96183	75.4895	APP;GMFB;MAML1;PPP2R2A;UBE2L3;RPS6KA4;PPP4R2;PPP2R1B;AKT2;RPS6KA1;AKT1;PDK3;KAT7;BTRC;EPHB2;PRKACB;EPHB1;PDK2;EPHB3;PDK1;ACVR1;PRKCI;PRKCH;COG7;EPHA6;CSNK2A1;DAPK1;DAPK2;PRKCE;PRKCD;COG3;ATG10;PRKCA;CSNK1D;CSNK1E;ATG14;PASK;PRKAB1;PLPP6;CDC34;SIK3;ULK1;SIK2;TRIB1;MTMR2;MTMR3;MEAF6;CTBP1;FUT10;PDGFB;PRKCZ;EVPL;UGCG;NUAK2;HLCS;ST3GAL4;STK38L;ST8SIA6;ATG7;ST3GAL1;ST3GAL2;ATG5;LYN;SRPK2;CDK18;CDK19;Y…
GO Biological Process	Phosphorylation	196/429	9.44298e-17	2.29882	84.8236	APP;PANK2;GMFB;PANK3;MAML1;RPS6KA4;RPS6KA1;AKT1;PDK3;EPHB2;PRKACB;EPHB1;PDK2;EPHB3;PDK1;ACVR1;PRKCI;PRKCH;EPHA6;CSNK2A1;DAPK1;DAPK2;PRKCE;PRKCD;PRKCA;CSNK1D;CSNK1E;ATG14;PASK;PRKAB1;SIK3;ULK1;SIK2;TRIB1;CTBP1;MAPKAP1;PDGFB;PRKCZ;NUAK2;STK38L;LYN;SRPK2;CDK18;CDK19;PLK2;EIF2AK2;BRAF;PTK6;EIF2AK4;PTK2;SRPK1;MEX3B;WNK1;WNK2;CDK14;CDK16;SMG1;PRKAG2;LIMD1;RPTOR;FASTK;JAK2;JAK1;STRADA;STRADB;MINK1;INCEN…
Reactome	Membrane Trafficking	250/599	4.63449e-15	1.96194	64.7544	ITSN2;APP;TFRC;GCC2;FNBP1L;RABGEF1;GOLGA4;TFG;AKT2;FTH1;GOLGA1;AP1S2;AKT1;KIF21A;AP1S3;TBC1D10A;TBC1D10B;COG7;FNBP1;COG5;COG3;SYTL1;AP1B1;COG1;CSNK1D;ANK3;GAPVD1;PRKAB1;BIN1;ULK1;RIN2;OPTN;VPS28;LMAN2L;PLA2G6;BLOC1S6;SCFD1;MYO6;VTI1A;SNX9;PIP5K1C;SNX5;SPTBN2;SNAPIN;CCZ1B;HOMER2;MYO5A;RAB27A;LNPEP;RAB27B;PUM1;GRB2;CALM1;MON1A;MON1B;ARF3;DENND1B;C2CD5;HIP1;DENND1A;CLTC;GDI2;AP4E1;CLTA;PRKAG2;AP2A1;…
Reactome	Signal Transduction	833/2465	7.23229e-15	1.43273	46.6502	ITSN2;TFRC;ZFYVE9;SPINT2;F11R;RBPJ;MYLK;PSMD9;AKT2;AKT1;ANKFY1;PRKACB;MEF2A;RBFOX2;FNBP1;MRTFA;FRS2;PRKAB1;ZFYVE16;PRKAR1A;PSME1;RBCK1;NGEF;SHMT2;HPN;PDGFB;IQGAP1;AAAS;IQGAP2;IQGAP3;RDH11;RDH10;MYO6;PIP5K1C;JAG2;ABCA1;LYN;CREBBP;JAG1;JUP;FN1;PBX1;VANGL1;MOV10;AGO3;AGO4;AGO2;FERMT2;EZH2;PRKAG2;ARHGAP5;SHB;ARHGAP6;ARHGAP4;LRRC1;SHH;NELFB;IKBKG;JAK2;JAK1;DUSP4;DUSP5;DUSP2;CNOT6L;DUSP3;RRAS2;EPS15L1;…
Reactome	Vesicle-mediated Transport	255/637	6.8732e-13	1.82582	51.1338	ITSN2;APP;TFRC;GCC2;FNBP1L;RABGEF1;GOLGA4;TFG;AKT2;FTH1;GOLGA1;AP1S2;AKT1;KIF21A;AP1S3;TBC1D10A;TBC1D10B;COG7;FNBP1;COG5;COG3;SYTL1;AP1B1;COG1;CSNK1D;ANK3;GAPVD1;PRKAB1;BIN1;ULK1;RIN2;OPTN;VPS28;LMAN2L;PLA2G6;BLOC1S6;SCFD1;HSPH1;MYO6;VTI1A;SNX9;PIP5K1C;SNX5;SPTBN2;SNAPIN;CCZ1B;HOMER2;MYO5A;RAB27A;LNPEP;RAB27B;PUM1;GRB2;CALM1;MON1A;MON1B;ARF3;DENND1B;C2CD5;HIP1;DENND1A;CLTC;GDI2;AP4E1;CLTA;PRKAG2;…
GO Biological Process	Protein Phosphorylation	207/500	2.70666e-12	1.92663	51.3163	APP;GMFB;MAML1;RPS6KA4;AKT2;RPS6KA1;AKT1;PDK3;EPHB2;PRKACB;EPHB1;EPHB4;PDK2;EPHB3;PDK1;ACVR1;PRKCI;PRKCH;EPHA6;CSNK2A1;DAPK1;DAPK2;PRKCE;PRKCD;PRKCA;CSNK1D;CSNK1E;ATG14;PASK;PRKAB1;SIK3;ULK3;ULK1;PRKD1;SIK2;TRIB1;CTBP1;PDGFB;PRKCZ;TTBK2;NUAK2;STK38L;LYN;SRPK2;CDK18;CDK19;PLK2;EIF2AK2;BRAF;PTK6;EIF2AK4;PTK2;SRPK1;MEX3B;WNK1;WNK2;CDK14;CDK16;DDR1;SMG1;PRKAG2;FASTK;RIOK2;JAK2;JAK1;STRADA;STRADB;MINK…
GO Biological Process	Vesicle-Mediated Transport	176/411	4.13243e-12	2.03862	53.4366	ITSN2;APP;ZFYVE9;RASEF;WASHC2C;FNBP1L;RAB43;GOLGA4;ZFYVE27;GOLGA5;DPYSL2;AP1S2;TOM1;ANKFY1;PIP4K2A;AP1S3;WASHC3;NSF;VPS18;CSNK1G3;CADPS2;PRKCI;SYTL1;AP1B1;TSC2;SCRIB;CSNK1D;TBC1D2B;CSNK1E;ATG14;MAPK8IP3;SYTL2;ZFYVE16;RAB36;BIN1;RAB35;PRKD1;TBC1D23;TSNARE1;SQSTM1;STEAP2;PXK;RAB5C;TMED10;STXBP1;CLEC16A;ADRB2;C9ORF72;KALRN;CPLX1;CORO1C;NCKIPSD;HMGXB4;SCFD2;MYO6;ATP6V1H;SNX9;RAB11FIP3;EXPH5;VPS16;VTI…
GO Biological Process	Positive Regulation Of DNA-templated Transcription	444/1243	6.56876e-12	1.53102	39.4219	ATF1;EHF;MAML1;TRRAP;RBPJ;ELK3;ELK4;PSMD9;ZMIZ2;CREB3L2;NAMPT;ZXDC;AKT1;IER5;JUNB;NFRKB;RNF111;CDK5RAP2;MEF2A;DDX17;MRTFB;MRTFA;RFX3;MED9;BHLHA15;MAML3;PRKD1;ATF6;ATF3;ZNF398;ZNF395;MEAF6;CTBP2;PDGFB;PRDM15;PRDM11;NUP85;PRDM16;PPARGC1A;RREB1;PPARGC1B;ZNF143;CREBBP;AFAP1L2;JAG1;JUP;FZD5;NFATC3;NFATC2;TRIP4;NFATC1;PBX4;INO80;NR1D1;PBX1;SETX;MLLT10;TMEM98;AGO2;HNRNPD;SNAI1;MMS19;ZNF496;RET;MESP1;RAR…
Reactome	Chromatin Modifying Enzymes	113/238	1.55195e-11	2.45027	60.9846	SMARCB1;HDAC10;TRRAP;KDM1B;JADE1;EHMT1;ARID4B;JADE3;JADE2;H2AC14;KAT5;CCND1;RUVBL1;EPC1;KAT8;EP300;KAT7;KMT5B;KMT5A;ARID2;SMARCC1;KDM2A;KDM2B;KMT5C;ARID5B;KAT6B;TBL1XR1;KAT6A;KMT2E;KMT2D;MEAF6;KMT2A;KMT2B;PHF21A;TAF5L;ATXN7;PRDM16;EP400;SMYD3;CREBBP;BRPF3;SETD1B;SMARCA2;NFKB1;SMARCA4;COPRS;ZZZ3;YEATS2;RIOX2;TADA1;OGT;RCOR1;EZH2;KDM5A;PHF2;KDM5B;SETD3;PHF20;SETD6;SUV39H1;SETD7;ASH2L;CHD4;CHD3;PHF8…
GO Biological Process	Ubiquitin-Dependent Protein Catabolic Process	156/367	1.32604e-10	2.00823	45.6745	UBE3C;KEAP1;RNF19B;UBE2D1;FBXO21;FBXO22;UBE2L3;HERC4;PSMD9;HERC3;RNF114;MAEA;KAT5;RNF19A;WDR91;PSMD1;BTRC;FBXO8;SKP2;FBXO7;RNF111;FBXO9;FBXW4;MYLIP;ARRDC1;FBXW11;UBE2E1;RC3H1;UBE4A;KCTD2;UBE4B;ARMC8;FBXO10;TRPC4AP;RNF40;TOM1L1;RNF126;CDC34;KCTD10;TBL1XR1;RBCK1;SQSTM1;RNF122;VPS28;CUL3;CUL1;RHOBTB3;NEDD4L;UBR3;AGAP3;RNF213;RNF216;RNF215;PCBP2;KLHDC2;XBP1;ZRANB1;UBE2H;NDFIP1;UBE2I;KLHL25;SMURF2;SMU…
Reactome	RHOA GTPase Cycle	76/147	2.37576e-10	2.89212	64.0909	TRIO;ABCD3;TFRC;FAM13A;FAF2;ARHGAP39;ARHGEF10L;ARHGAP5;ARHGAP6;ARHGAP35;ARHGAP4;SLK;OPHN1;ARHGDIA;MCF2L;FLOT1;FLOT2;ARHGEF40;LBR;ARHGEF11;PLEKHG3;VAV3;ARHGEF10;ARHGEF12;ARHGEF17;ARHGEF19;ARHGEF18;ARAP1;TEX2;RHOA;VAV2;ARHGAP10;DEPDC1B;DAAM1;ARHGEF3;ARHGEF4;ARHGEF2;ARHGEF7;NGEF;ROCK1;ROCK2;ARHGEF28;ARHGAP18;PIK3R2;IQGAP1;PIK3R1;AAAS;IQGAP3;KALRN;ARHGAP22;ABR;ARHGAP21;LMAN1;SCFD1;PGRMC2;RHPN1;EMC3;R…
Reactome	Diseases Of Signal Transduction By Growth Factor Receptors And Second Messengers	173/424	6.45905e-10	1.87297	39.6328	HDAC10;MAML1;ZFYVE9;IRS1;CLSTN1;IRS2;GCC2;RBPJ;PSMD9;PPP1CC;HHAT;GOLGA4;MPRIP;TFG;PPP2R1B;AKT2;KIF5B;TRIM24;AKT1;EP300;PDGFRA;ADAM10;TSC2;FRS2;GTF2F2;SND1;PRKAR1A;TBL1XR1;AKAP9;PSME1;MAML3;CARS1;SQSTM1;VCL;NOTCH1;CTBP2;CTBP1;SHC1;TNKS;MAPKAP1;SEL1L;PDGFB;CUL1;PSEN2;FOXO6;PIK3R3;PIK3R2;IQGAP1;ZC3HAV1;PIK3R1;PSEN1;FOXO3;KLC1;RAP1B;FXR1;RNF213;RAP1A;UBB;UBC;ATG7;MARK3;JAG2;LYN;SMAD2;CREBBP;SMAD4;JAG…
Reactome	RHOC GTPase Cycle	45/73	7.18791e-10	4.33011	91.1637	ABCD3;TFRC;ROCK1;ROCK2;ARHGEF28;ARHGAP18;ARHGAP39;ARHGEF10L;IQGAP1;PIK3R1;ARHGAP5;IQGAP3;ARHGAP35;ABR;ARHGAP21;LMAN1;SLK;OPHN1;ARHGDIA;MCF2L;FLOT1;FLOT2;ARHGEF40;LBR;ARHGEF11;ARHGEF10;ACBD5;STARD13;ARHGEF12;JUP;ARHGEF17;ERBIN;MYO9B;RHOC;ARHGAP26;RHOA;VAV2;VANGL1;ARHGAP32;DIAPH1;DEPDC1B;DIAPH3;DAAM1;VAPB;TJP2
GO Biological Process	Protein Polyubiquitination	104/226	9.11654e-10	2.30715	48.0251	TRAF3IP2;UBE3C;FBXO28;RNF19B;UBE2D1;UBE3A;FBXO22;UBE2L3;NPEPPS;RNF114;RUSC1;RNF19A;CDC27;BTRC;SKP2;FBXO7;FBXO9;ARRDC4;WSB1;WSB2;FBXW11;UBE2E1;RC3H1;UBE4A;UBE4B;RNF41;RNF126;CDC34;UBE2V2;ANAPC4;RBCK1;ANAPC1;ANAPC2;ANAPC13;TNKS;CUL3;MYCBP2;CUL1;NEDD4L;UBE2J2;UBE2J1;RNF213;RNF216;UBR5;BARD1;UBE2H;SMURF1;LNPEP;UBOX5;CDC16;MKRN1;BCL2;MDM2;UBE2N;MKRN3;TPP2;BLMH;FBXL7;RNF187;PRPF19;DDA1;TRIM8;UBE2Q2;TRI…
GO Biological Process	Regulation Of Autophagy	109/241	1.24892e-09	2.23543	45.8286	KEAP1;SOGA1;STK11;CAPNS1;KAT5;AKT1;KAT8;PIP4K2A;EP300;PIP4K2B;PIM2;ATP6V0E1;ENDOG;DAPK1;DAPK2;ATG14;MID2;EEF1A1;ERN1;CCNY;EEF1A2;ULK3;TRIB3;ULK1;VDAC1;PRKD1;ATP6V0D1;ATF6;SQSTM1;OPTN;MTMR3;NPRL2;NPRL3;MTMR9;PIK3R2;VPS26B;FOXO3;C9ORF72;MTDH;ATG101;PSAP;STK38L;ABL2;ATP6V1H;TBC1D14;BMF;SNX5;ATP6V0A1;FZD5;PLK2;GPR137B;ACER2;DAP;BCL2;TAB3;TAB2;CDK16;EIF4G1;GSK3B;USP36;PLEKHF1;USP33;WDR41;HSPB1;HMGB1;P…
Reactome	CDC42 GTPase Cycle	75/149	1.51561e-09	2.73728	55.5872	STEAP3;TRIO;TFRC;DOCK7;ARHGAP39;WASL;FNBP1L;ARHGAP5;ARHGAP35;ARHGAP4;OPHN1;SH3PXD2A;ARHGDIA;MCF2L;WDR91;LBR;ARHGEF11;PLEKHG3;VAV3;ARHGEF10;ARHGEF12;FNBP1;ARHGEF16;ARHGEF19;SCRIB;KCTD3;ARAP1;ARFGAP3;VAV2;ARHGAP10;DEPDC1B;DAAM1;CDC42EP4;CDC42EP3;CDC42EP2;ARHGEF4;ARHGEF7;NGEF;RAB7A;ARHGEF26;ARHGAP17;PIK3R2;IQGAP1;PIK3R1;IQGAP2;IQGAP3;ARHGAP22;GNA13;ABR;ARHGAP21;FGD4;PARD6A;PLEKHG4B;ECT2;SRGAP2;SRGAP…
GO Biological Process	Endosomal Transport	86/180	2.72854e-09	2.47259	48.7582	ITSN2;DENND1B;ZFYVE9;DENND1A;CLTC;WASHC2C;GCC2;PTPN23;RAB43;DENND10;TOM1;ANKFY1;ERC1;TBC1D10A;TBC1D10B;WASHC3;RAB6D;LMTK2;EPS15L1;ARL4C;ACAP2;RNF126;ZFYVE16;ALS2;TBC1D5;RAB35;CHMP3;TBC1D23;SQSTM1;ARF6;RAB7A;STX12;TMEM87B;AP5Z1;VPS4A;CLEC16A;RHOBTB3;VPS26C;VPS26B;SNX33;CORO1C;CLN5;SNX3;GGA1;SNX1;SNX27;VPS51;VPS53;CLTCL1;MICALL1;VTI1A;MICALL2;RAB29;REPS2;STX6;VPS54;SNX9;RAB6A;EVI5;RAB11FIP3;RAB6B;A…
GO Biological Process	Protein Ubiquitination	174/434	2.78428e-09	1.81779	35.8092	UBE3C;FBXO28;FBXO25;RNF19B;UBE2D1;KEAP1;UBE3A;FBXO22;UBE2L3;NPEPPS;HERC4;HERC3;RNF114;HERC2;RUSC1;RNF19A;TRIM24;TRIM26;BTRC;FBXO7;RNF111;FAAP100;FBXO9;ARRDC4;VPS18;MYLIP;RNF44;USP7;WSB1;WSB2;FBXW8;USP5;ARRDC1;FBXW11;UBE2E1;RC3H1;UBE4A;UBE4B;FBXO10;TRPC4AP;RNF41;DEPDC1B;RNF126;CDC34;KCTD10;HECW2;HECW1;UBE2V2;TRIM14;RBCK1;RNF122;CUL5;TNKS;CUL3;CUL2;MYCBP2;CUL1;NEDD4L;UBR3;DTX2;KLHL12;UBR1;UBE2J2;UB…
Reactome	RAC1 GTPase Cycle	85/178	3.47416e-09	2.46982	48.107	CYFIP2;ITGB1;CYFIP1;NCKAP1;DOCK5;TRIO;TFRC;FAM13A;DOCK7;ARHGAP39;WASL;ARHGAP5;ARHGAP35;ARHGAP4;BAIAP2L1;OPHN1;ARHGDIA;MCF2L;EMD;LBR;ARHGEF11;PLEKHG3;VAV3;ARHGEF10;SWAP70;ARHGEF19;ARHGEF18;ARAP1;LEMD3;VAV2;NISCH;ARHGAP10;DEPDC1B;ALS2;CDC42EP4;ARHGEF4;ARHGEF7;DOCK1;NGEF;EPHA2;RAB7A;GARRE1;PIK3R3;ARHGAP17;PIK3R2;IQGAP1;PIK3R1;IQGAP2;IQGAP3;KALRN;ARHGAP12;ARHGAP22;GNA13;ABR;ARHGAP21;PARD6A;ABL2;ECT2;…
Reactome	VEGFA-VEGFR2 Pathway	52/93	4.79234e-09	3.41853	65.4862	CYFIP2;PRR5;CYFIP1;NCKAP1;AHCYL1;ITGB3;HSPB1;PIK3CB;SHB;AKT2;MLST8;NCK2;AKT1;ITGAV;PRKACB;VAV3;PDPK1;PRKCD;PRKCA;RHOA;VAV2;MAPKAPK3;MAPKAPK2;PXDN;ELMO2;TRIB3;ARHGEF7;CRK;DOCK1;ROCK1;ROCK2;SRC;MAPKAP1;ITPR3;PIK3R2;PIK3R1;PRKCZ;PTK2B;THEM4;RICTOR;WASF2;WASF3;JUP;BAIAP2;MAPK14;MTOR;PTK2;VEGFA;ABI1;CTNNB1;CALM1;BCAR1
GO Biological Process	Regulation Of DNA-templated Transcription	631/1922	5.44521e-09	1.34899	25.6693	ATF1;EHF;TRRAP;ZNF292;EHMT1;RBPJ;BACH1;BACH2;ELK3;ELK4;PSMD9;ZSCAN31;ZMIZ2;ZXDB;GPBP1;CREB3L2;ZXDC;AKT1;BBX;PKNOX1;JUNB;NFRKB;RNF111;CDK5RAP2;DDX17;HES7;ZNF18;DAXX;RBFOX2;ZNF282;RFX2;MED8;SOX13;RFX3;PRKAR1A;ATF6;ATF3;ZNF398;URI1;ZNF395;ZBTB8A;SET;ZNF273;CTBP2;MEAF6;CTBP1;PDGFB;PRDM15;BAZ2A;BAZ2B;PRDM11;DEDD2;MTDH;NUP85;PRDM16;ZBTB7B;ZNF148;PPARGC1A;ZBTB7A;RREB1;PPARGC1B;ZBTB7C;HEXIM1;HEXIM2;CDK18…
GO Biological Process	Positive Regulation Of Nucleic Acid-Templated Transcription	213/557	5.83849e-09	1.68446	31.9353	TRRAP;PSMD9;KAT5;TRIM28;CREB3L2;ZXDC;RPS6KA1;AKT1;EPC1;KAT8;EPC2;BTRC;NFRKB;RNF111;SOX4;CDK5RAP2;ACVR1;SMARCC1;RFX3;HNF1B;TRIM16;ZNF398;CASZ1;MEAF6;PDGFB;PRDM11;NUP85;PRDM16;HIVEP3;PPARGC1A;RREB1;SNX5;AFAP1L2;CREBBP;SS18L1;NFATC2;TRIP4;NFATC1;INO80;NR1D1;PBX4;SMARCA2;SMARCA4;TMEM98;HNRNPD;SNAI1;MMS19;TP73;RET;ZNF496;MESP1;SETD3;PHF20;CITED2;AKR1B1;GLI3;GLI2;PHF8;EDRF1;SHH;ING3;MED13;SPIN1;TEAD1;N…
Reactome	Signaling By Receptor Tyrosine Kinases	193/496	6.40822e-09	1.73119	32.6601	CYFIP2;CYFIP1;NCKAP1;AHCYL1;SPINT2;FGFRL1;CRKL;TIAL1;PPP2R1B;AKT2;RPS6KA2;RPS6KA1;AKT1;PRKACB;MEF2A;RBFOX2;ATP6V0E1;PRKCE;PRKCD;FRS2;PRKCA;TRIB3;ATP6V0D1;TRIB1;GRB7;MAPKAP1;HPN;PDGFB;PIK3R3;PIK3R2;PIK3R1;PRKCZ;RALGDS;PAG1;ATP6V0A1;LYN;EGR3;YES1;JUP;BRAF;PTK6;PTK2;HNRNPM;HNRNPF;ID3;GRB2;GRAP;CALM1;GABRB3;NRP1;PTPRU;PTPRS;CLTC;CLTA;AP2A1;PTPRJ;SHB;PCSK6;AP2A2;NELFB;JAK2;DUSP4;VAV3;ATP6V0B;DUSP3;EPS…
GO Biological Process	Negative Regulation Of DNA-templated Transcription	359/1025	9.97518e-09	1.4744	27.1631	TCERG1;HDAC10;ZMYND8;EHMT1;RBPJ;BACH1;IKZF4;BACH2;ELK3;ELK4;TRIM28;KAT5;ZNF846;DPF2;EPC1;KAT8;BTRC;SOX4;MEF2A;DAXX;RBFOX2;ZNF282;SFMBT1;SOX13;RFX3;MED9;DICER1;BIN1;WDR82;TRIB3;FLYWCH1;EZR;ZFPM1;ATF3;ZNF398;URI1;ZBTB8A;SET;CTBP2;CTBP1;PDGFB;ZNF20;ZBTB1;BAZ2A;RTF1;ZBTB5;PRDM11;DEDD2;MTDH;ZNF706;ZNF827;MIER2;PRDM16;HIVEP1;ZBED6;ZNF148;PATZ1;ZBTB7A;RREB1;HEXIM1;HEXIM2;PLK3;CREBBP;XRCC5;NFATC3;IRF2BP2…
GO Biological Process	Negative Regulation Of Nucleic Acid-Templated Transcription	179/456	1.06663e-08	1.75484	32.2121	HDAC10;EHMT1;RBPJ;IKZF4;ELK3;KAT5;TRIM28;SCMH1;EPC1;KAT8;KMT5A;BTRC;MEN1;DAXX;RBFOX2;ZNF282;SFMBT1;FBXW11;ZBTB38;SOX13;ARID5A;RFX3;ARID5B;KCTD1;FOXP1;TLE5;HIC2;KAT6B;PSPC1;KAT6A;ZNF318;TRIB3;KHDRBS1;SET;NOTCH1;CTBP2;CTBP1;SHC1;PDGFB;PRDM11;DEDD2;GLIS2;SBNO2;ATXN1;ZNF706;ZNF827;DEAF1;NACC2;PRDM16;ZNF425;ZNF148;ZNF423;PATZ1;ZBED6;ZBTB7A;HEXIM1;SMAD2;HEXIM2;HSPA8;SMAD4;NIBAN2;POU2F1;UBE2I;CBX4;SMURF…
Reactome	Transcriptional Regulation By TP53	145/354	1.1415e-08	1.88083	34.3973	STEAP3;EHMT1;PRDM1;TXN2;STK11;KAT5;PPP2R1B;AKT2;SESN1;SESN2;AKT1;PIP4K2A;EP300;PIP4K2B;KMT5A;BNIP3L;DAXX;USP7;TSC2;TSC1;PRKAB1;GTF2F2;COX7A2L;CCNE1;KAT6A;DDIT4;DNA2;MEAF6;MAPKAP1;NDRG1;PDZD2;UBB;PCBP4;UBC;TP53BP2;PMAIP1;SLC38A9;PRELID3A;BANP;BARD1;PLK3;CREBBP;CRADD;BRPF3;PLK2;CNOT10;FANCC;SUPT5H;TNFRSF10D;CNOT4;MOV10;TPX2;CNOT6;AGO3;BCL6;AGO4;ARTN;RHEB;AGO2;CNOT3;JMY;CDK1;MDM2;CYCS;MDM4;MNAT1;TP7…
GO Biological Process	Plasma Membrane Bounded Cell Projection Organization	66/132	2.00013e-08	2.69775	47.8242	APP;CYFIP1;CNTNAP2;GSK3B;DOCK7;STMN3;BICDL1;PTPRM;HMGB1;FRY;PPP1R9A;PPP1R9B;PQBP1;ZFYVE27;OPHN1;RAC1;PRMT1;TPM1;VPS13B;IQCG;GPRIN3;ARMC2;GPRIN2;CTTN;MAP1B;RAB35;TBC1D24;RAPGEF2;ULK1;FAM161B;TBC1D23;PHPT1;ROPN1;CFAP61;NLGN1;ROCK1;CAMSAP1;CORO1B;SLC9A3R1;LIMA1;BLOC1S6;MICALL1;MICALL2;CCDC32;MAP4;STX3;MARK4;RAB6A;RAB6B;CEP78;LYN;CARMIL1;SNAPIN;PLEKHA1;RYK;DTNBP1;RAB11A;MANF;EHD1;VAPA;CNTN4;ATXN10;ER…
Reactome	RHOG GTPase Cycle	43/74	2.162e-08	3.73508	65.9229	ITGB1;CYFIP1;DOCK5;TRIO;TFRC;ARHGEF26;GARRE1;SHMT2;ARHGAP39;PIK3R1;ARHGAP5;IQGAP2;KALRN;ARHGAP35;ARHGAP21;LMAN1;PGRMC2;OPHN1;ARHGDIA;MCF2L;EMD;LBR;PAK4;PLEKHG3;VAV3;ARHGEF16;ERBIN;ARFGAP3;LEMD3;MPP7;VAV2;LETM1;VANGL1;ARHGAP32;DEPDC1B;DIAPH3;VAPB;ELMO2;DSG2;ESYT1;DOCK1;EPHA2;RAB7A
Reactome	Signaling By VEGF	54/102	3.17571e-08	3.03196	52.3473	CYFIP2;PRR5;CYFIP1;NCKAP1;NRP1;AHCYL1;ITGB3;HSPB1;PIK3CB;SHB;AKT2;MLST8;NCK2;AKT1;ITGAV;PRKACB;VAV3;PDPK1;PRKCD;PRKCA;RHOA;VAV2;MAPKAPK3;MAPKAPK2;PXDN;ELMO2;TRIB3;ARHGEF7;CRK;DOCK1;ROCK1;ROCK2;SRC;MAPKAP1;ITPR3;PIK3R2;PIK3R1;PRKCZ;THEM4;PTK2B;RICTOR;WASF2;WASF3;JUP;VEGFB;BAIAP2;MAPK14;PTK2;MTOR;VEGFA;ABI1;CTNNB1;CALM1;BCAR1
Reactome	RHOB GTPase Cycle	40/69	7.2975e-08	3.71256	61.0091	TFRC;ROCK1;ROCK2;ARHGEF28;ARHGAP39;ARHGEF10L;PIK3R2;PIK3R1;ARHGAP5;IQGAP3;ARHGAP35;ABR;ARHGAP21;SLK;OPHN1;MCF2L;FLOT1;FLOT2;RHPN2;ECT2;ARHGEF11;ARHGEF10;STARD13;ARHGEF12;JUP;ARHGEF17;ERBIN;MYO9B;ARHGAP26;RHOB;VAV2;VANGL1;ARHGAP32;DIAPH1;DEPDC1B;DIAPH3;DAAM1;ARHGEF3;ARHGEF2;TJP2
GO Biological Process	Organelle Organization	163/418	8.01464e-08	1.73325	28.3203	PI4K2B;PITPNB;PARK7;FNBP1L;RAB43;CHCHD2;GOLGA5;FAM174B;KIF5C;DPYSL2;TRAPPC12;LONP2;DYNC2H1;VPS18;PRKCI;CXADR;AGTPBP1;MREG;COG7;FBXW8;COG5;TANGO2;TPM1;COG3;GOLPH3L;COG1;CSNK1D;ATAD3B;ATAD3A;BSCL2;ARMC2;TMEM135;ZFYVE16;BIN1;KAT6A;PHIP;PRKD1;TNIK;FAM161B;OPTN;ROPN1;CFAP61;TMED10;SAR1A;MAPKAP1;PEX11A;CAMSAP1;NCKIPSD;SLC9A3R1;STRIP1;ARHGAP21;STRIP2;ATXN7;MICAL1;PACSIN2;DYM;PACSIN3;CCDC32;MARK4;PPARGC1…
GO Biological Process	Positive Regulation Of Autophagy	55/107	8.94816e-08	2.85031	46.2583	GPSM1;GSK3B;PLEKHF1;PARK7;HMGB1;PIK3CB;TRIM8;FLCN;UFL1;STK11;KAT5;SESN1;RB1CC1;SESN2;TRIM68;PIM2;IKBKG;FBXO7;EPM2A;BNIP3L;ENDOG;DAPK1;RFPL2;TFEB;TSC2;MID2;CCNY;ULK1;PRKD1;DEPDC5;ATF6;SQSTM1;OPTN;PAFAH1B2;PRKAA1;ROCK1;NPRL2;NPRL3;GNAI3;FOXO3;C9ORF72;WDR24;MTDH;CAMKK2;LARP1;ATG101;ORMDL3;SH3BP4;PLK3;USP20;PLK2;BNIP3;SUPT5H;TPCN1;CDK16
GO Biological Process	Peptidyl-Serine Phosphorylation	74/158	9.52068e-08	2.37718	38.4323	GSK3B;SMG1;MAST4;MAST2;PKD1;AKT2;TLK2;PDK3;TLK1;PRKACB;STK32C;CSNK1G3;PRKCI;PRKCH;CAMK1D;CSNK2A1;PDPK1;PRKCE;PRKCD;DYRK1A;DYRK1B;LMTK2;CSNK1D;PRKCA;CSNK1E;ERN1;LATS2;MAPKAPK3;DGKQ;MAPKAPK2;ULK3;ULK1;SGK3;PRKD1;TOP1;GAS6;SGK1;CAMK2B;CAB39;ROCK1;TNKS;ROCK2;PDGFB;STK39;PRKCZ;TTBK2;MAPK9;MAPK8;GRK2;MKNK1;STK38;MKNK2;MAP3K20;STK38L;MAPK1;RIPK1;RICTOR;MARK3;PAK2;MARK2;MARK1;SRPK2;CSNK1A1;NEK6;PLK2;NEK7…
Reactome	RAC2 GTPase Cycle	47/87	1.08521e-07	3.16435	50.7445	ITGB1;CYFIP1;NCKAP1;TRIO;TFRC;GARRE1;PIK3R3;ARHGAP39;ARHGAP17;PIK3R2;IQGAP1;PIK3R1;ARHGAP35;ABR;ARHGAP21;LMAN1;BAIAP2L1;PGRMC2;SAMM50;OPHN1;ARHGDIA;EMD;LBR;WASF2;PAK4;VAV3;GIT2;SWAP70;ERBIN;LEMD3;ARHGAP26;DEF6;MPP7;VAV2;VANGL1;ARHGAP32;DEPDC1B;DIAPH3;TAOK3;VAPB;CDC42EP4;ABI1;DSG2;ESYT1;DOCK1;EPHA2;RAB7A
Reactome	Oncogenic MAPK Signaling	43/78	1.74187e-07	3.30731	51.4721	CAMK2B;YWHAB;SRC;ITGB3;ARRB1;ARRB2;IQGAP1;ZC3HAV1;TENT4A;TRAK1;DUSP16;PAPSS1;FXR1;RAP1B;PPP1CC;SPRED2;KIAA1549;DUSP10;RAP1A;MPRIP;LMNA;TRIM24;MAPK1;CSK;SHOC2;JAK2;ATG7;CAMK2G;MARK3;AGK;FN1;AGTRAP;BRAF;KSR2;DUSP8;DUSP6;SND1;DUSP7;CLCN6;AKAP9;NF1;CALM1;VCL
Reactome	Rab Regulation Of Trafficking	60/122	1.83158e-07	2.60853	40.4659	YWHAE;DENND1B;DENND1A;GDI2;RAB43;RABGEF1;AKT2;TRAPPC12;AKT1;SBF1;TBC1D10A;TBC1D10B;RAB8B;DENND2B;SYTL1;TSC2;TSC1;GAPVD1;TBC1D2;RABEP1;ALS2;MADD;RAB35;TBC1D24;ULK1;RIN2;OPTN;ARF6;RAB7A;RAB5C;RABGAP1;DENND3;GGA2;RAB21;GGA1;TBC1D14;RAB6A;RAB6B;TBC1D15;TBC1D16;TRAPPC3;RIC1;CCZ1B;DENND4B;DENND4A;TRAPPC10;DENND4C;RAB27A;RAB27B;TRAPPC9;RAB11A;RAB10;RAB14;RAB12;RAB18;RAB3GAP2;RAB9A;MON1A;RAB3GAP1;MON1B
Reactome	SUMOylation	79/174	1.84194e-07	2.24433	34.8035	TOP2A;ZNF131;THRB;THRA;CETN2;RORA;PARK7;CHD3;SMC3;NR3C2;HERC2;ING3;SENP5;TRIM28;SIN3A;SCMH1;DNMT3B;EP300;IKBKG;DDX17;NUP214;NCOA1;NCOA2;DAXX;NUP210;PARP1;NSMCE2;DNMT3A;NSMCE1;MRTFA;MITF;RANGAP1;SAFB;SENP2;PIAS1;NUP93;NCOR2;NR5A2;NSMCE4A;INCENP;POLR1A;RARA;NUP54;PPARG;TOP1;PPARA;HDAC4;DNMT1;UHRF2;CTBP1;HDAC1;AAAS;RELA;HDAC7;MTA1;RXRA;NUP85;NUP42;NRIP1;PPARGC1A;CBX8;CREBBP;PHC2;TFAP2C;PHC1;UBE2I;CB…
Reactome	SUMOylation Of Transcription Cofactors	28/43	2.26656e-07	5.01803	76.7749	ZNF131;UHRF2;CTBP1;PARK7;ING3;TRIM28;SIN3A;NRIP1;SCMH1;EP300;PPARGC1A;CBX8;DDX17;NCOA1;NCOA2;CREBBP;DAXX;PHC2;PHC1;UBE2I;CBX4;CBX2;MRTFA;SAFB;PHC3;HIPK2;PIAS1;NCOR2
GO Biological Process	Cellular Response To Insulin Stimulus	51/99	2.37512e-07	2.86193	43.6531	BCAR3;GSK3B;C2CD5;IRS1;PDE3B;IRS2;ZDHHC7;IDE;SLC2A4;SOGA1;IGF1R;AKT2;NAMPT;GRB10;AKT1;PDK2;PRKCI;PARP1;PDPK1;SLC39A14;KAT2B;PKM;TBC1D4;PHIP;TRIB3;PPARG;VAMP2;GRB7;INSIG2;SHC1;INSIG1;PIK3R3;PIK3R2;PIK3R1;ZFP36L1;ZNF106;XBP1;GOT1;DENND4C;MYO5A;SORBS1;BAIAP2;RAB10;FER;EPRS1;GRB2;LPIN2;SLC25A33;BCAR1;LPIN3;PTPN2
GO Biological Process	Positive Regulation Of Intracellular Protein Transport	61/126	2.94423e-07	2.52955	38.0401	YWHAE;GSK3B;USP36;C2CD5;ICE1;MTCL1;UBE2L3;NPEPPS;TRIM28;XPO4;CDH1;AKT2;HYAL2;ARIH2;CHP1;EP300;EMD;BCAS3;PRKCD;ANK3;RUFY3;RHOU;ERGIC3;GAS6;RAPGEF3;VAMP2;CEMIP;SAR1A;PIK3R2;MIEF2;PIK3R1;PSEN1;MIEF1;UBE2J2;MFF;OAZ2;TM9SF4;MAPK8;BAG3;PDCD10;UBR5;ERBB2;MICALL2;RAB29;FLNA;ECT2;PCNT;PLK3;PRNP;TCAF2;TCAF1;SMAD3;FZD5;JUP;HUWE1;SORL1;MYO1C;NMT1;ANP32B;SAE1;ZPR1
GO Biological Process	Positive Regulation Of Developmental Process	99/233	3.05042e-07	1.99602	29.9459	PHLDB1;SMARCB1;TFRC;ARID4B;HMCES;RPS6KA1;DAG1;DPF2;KMT5B;SOX6;ARID2;ACVR1;SMARCC1;KMT5C;PHLDB2;ANAPC2;UTP25;PDGFB;FOXO6;PSEN1;CORO1B;RTN4;CORO1C;DVL1;DVL2;DVL3;RREB1;TRPM4;PACSIN1;XBP1;NIBAN2;SMURF2;BICRAL;ZBTB16;SMARCA2;SMARCA4;SLC6A6;DLG4;DLG5;AGO2;SPIRE1;CPEB3;MAP3K13;OGT;MCU;BMPR1A;GSK3B;BMPR2;NUMA1;AKR1B1;SHH;BCL7A;SIN3A;BCL7C;TAPT1;NCOA1;NCOA2;SS18;NCOA3;TET1;COBL;ARID1A;ARID1B;ELAPOR2;PPAR…
Reactome	RHOU GTPase Cycle	26/39	3.06078e-07	5.37521	80.625	ITSN2;SRC;CLTC;PIK3R2;IQGAP1;PIK3R1;PARD6A;MYO6;NCK2;PTK2B;WDR6;SRGAP2;SPTAN1;PAK4;GIT2;DST;USP9X;WWP2;VANGL1;DEPDC1B;DLG5;GRB2;RHOU;ARHGEF7;STAM2;EPHA2
Reactome	Antigen Processing: Ubiquitination And Proteasome Degradation	124/307	3.16626e-07	1.83301	27.4321	UBE3C;LTN1;KEAP1;RNF19B;UBE2D1;CBLB;UBE3A;FBXO21;FBXO22;UBE2L3;HERC4;PSMD9;NPEPPS;HERC3;HERC2;RNF114;HERC1;RNF19A;CDC27;BTRC;SKP2;FBXO7;RNF111;FBXO9;FBXW4;MYLIP;WSB1;FBXW8;FBXW11;UBE2E1;UBE4A;FBXO10;KCTD7;RNF41;RNF126;CDC34;HECW2;PSME1;UBE2V2;ANAPC4;RBCK1;ANAPC1;ANAPC2;ANAPC13;CUL5;CUL3;CUL2;CUL1;NEDD4L;UBR2;UBR1;UBE2J2;FBXO41;UBE2J1;RNF213;UBB;UBC;LONRF1;ATG7;UBE2H;KLHL25;SMURF2;SMURF1;SIAH2;ZBT…
GO Biological Process	Proteasome-Mediated Ubiquitin-Dependent Protein Catabolic Process	128/319	3.16711e-07	1.81325	27.1358	LTN1;MAEA;KAT5;CDC27;PSMD1;BTRC;SKP2;FBXO7;FBXO9;FBXW4;FBXW11;UBE4A;KCTD2;UBE4B;ARMC8;TRPC4AP;RNF126;CDC34;KCTD10;TBL1XR1;ANAPC4;RBCK1;FAM8A1;RNF122;ANAPC1;ANAPC2;ANAPC13;CUL5;CUL3;CUL2;SEL1L;CUL1;RHOBTB3;NEDD4L;UBR3;UBR2;AGAP3;UBR1;UBE2J2;UBE2J1;HSP90B1;RNF216;PCBP2;KLHDC10;KLHDC2;SMURF2;SMURF1;WFS1;EDEM1;SIAH2;SIAH1;TRIP4;FBXO31;NSFL1C;NPLOC4;APPBP2;CDC16;DNAJC10;MDM2;STT3B;FBXL5;FBXL4;FBXL7;NF…
Reactome	Golgi Associated Vesicle Biogenesis	33/55	3.30799e-07	4.03413	60.1963	RAB5C;TFRC;CLTC;AP4E1;CLTA;ARRB1;CLINT1;BLOC1S6;FTH1;AP1S2;SNX9;AP1S3;SNX5;SH3D19;AP1M1;TPD52;HSPA8;SNAPIN;HOMER2;SORT1;AP1B1;DTNBP1;HIP1R;OCRL;PUM1;TPD52L1;IGF2R;DNM2;GAK;VAMP8;ACBD3;VAMP2;PICALM
GO Biological Process	Peptidyl-Serine Modification	75/166	4.721e-07	2.22331	32.3849	GSK3B;SMG1;MAST4;MAST2;PKD1;AKT2;TLK2;PDK3;TLK1;PRKACB;STK32C;CSNK1G3;PRKCI;PRKCH;CAMK1D;CSNK2A1;PDPK1;PRKCE;PRKCD;DYRK1A;DYRK1B;LMTK2;CSNK1D;PRKCA;CSNK1E;LATS2;MAPKAPK3;DGKQ;MAPKAPK2;ULK3;ULK1;SGK3;PRKD1;TOP1;GAS6;SGK1;CAMK2B;CAB39;ROCK1;TNKS;ROCK2;PDGFB;STK39;PRKCZ;TTBK2;MAPK9;MAPK8;GRK2;MKNK1;STK38;MKNK2;MAP3K20;STK38L;MAPK1;RICTOR;MARK3;PAK2;MARK2;MARK1;SRPK2;GALNT3;CSNK1A1;GALNT2;NEK6;PLK2;G…
Reactome	RAC3 GTPase Cycle	48/93	4.94306e-07	2.87214	41.7039	ITGB1;CYFIP1;NCKAP1;TRIO;TFRC;GARRE1;ARHGAP39;ARHGAP17;PIK3R2;PIK3R1;ARHGAP5;ARHGAP6;ARHGAP35;ABR;ARHGAP21;LMAN1;BAIAP2L1;PGRMC2;OPHN1;ABL2;SRGAP2;EMD;LBR;WASF2;PAK4;GIT2;JAG1;NCOA3;SWAP70;ERBIN;OCRL;LEMD3;ARHGAP26;BAIAP2;MPP7;VAV2;VANGL1;ARHGAP32;DEPDC1B;DIAPH3;TAOK3;ABI1;RAPGEF1;DSG2;ESYT1;FERMT2;EPHA2;RAB7A
GO Biological Process	Neuron Projection Development	84/192	5.42986e-07	2.0992	30.2835	APP;NCKAP1;CNTNAP2;GSK3B;TRIO;DOCK7;STMN3;BICDL1;PTPRM;HMGB1;WASL;FRY;PPP1R9A;ARHGAP35;TSKU;PPP1R9B;PQBP1;ZFYVE27;OPHN1;DIP2A;EPHB2;EPHB1;EPHB3;ADGRV1;DBNL;PRMT1;MINK1;VASH2;VPS13B;BHLHA15;DICER1;MAPK8IP3;DNM2;GPRIN3;GPRIN2;SHTN1;SLC9A6;ALS2;CTTN;MAP1B;RAB35;TBC1D24;RAPGEF2;ULK1;TBC1D23;TNIK;SGK1;GAS7;NLGN1;ROCK1;NOL3;CAMSAP1;CAMSAP2;BLOC1S6;UBB;MICALL1;MICALL2;MAP4;STX3;RAB6A;RAB6B;MARK2;PACSIN1…
GO Biological Process	Chromatin Organization	110/268	5.66561e-07	1.88167	27.0653	SMARCB1;HDAC10;PWWP2B;EHMT1;NUCKS1;YY1;TRIM28;RUVBL1;DPF2;PWWP2A;KAT7;ARID2;NFRKB;DAXX;SMARCC1;KDM2B;DDX11;CFDP1;KAT6B;GRWD1;INO80C;ZBTB1;BAZ2A;BAZ2B;MACROH2A1;ZNF827;ZBTB7A;BPTF;PHC1;BICRAL;CBX1;INO80;SMARCA2;SMARCA4;COPRS;CDAN1;ZZZ3;YEATS2;C6ORF89;ANP32B;HNRNPC;EZH1;EZH2;PHF19;KDM5A;KDM5B;USP36;SUV39H1;CHD8;SETD7;CHD7;CHD6;PSIP1;CHD4;CHD3;MYSM1;CABIN1;ING5;CHAF1A;BCL7A;BCL7C;KDM6A;KDM6B;SS18;AT…
GO Biological Process	Intracellular Protein Transport	129/325	5.7513e-07	1.78051	25.5836	IPO13;IPO11;IPO7;RAB43;HERC2;AKT2;LAMP2;FAM53C;AKT1;FAM53B;CHP1;FAM53A;KPNA4;AP1S3;SIL1;KPNA3;KPNA1;NUP214;NSF;COG7;APLP2;PAM16;TSC2;FAM91A1;NUP93;RAB35;RABL3;PHIP;TSNARE1;STAM2;VPS28;KPNB1;RAB5C;TMED10;SAR1A;FUT10;STXBP1;VPS26C;PTTG1IP;VPS26B;STK3;SCFD1;SNX1;NUP85;SCFD2;BAG3;MYO6;SNX9;RAB6A;RAB6B;HSPA9;SMURF1;SYNRG;ASPSCR1;EHD1;CAMSAP3;GIPC1;BCL3;TECPR2;ARF3;ARF1;C2CD5;NXT1;CLTC;AP4E1;SNX13;AP2A…
Reactome	RHO GTPase Effectors	110/269	7.04387e-07	1.8697	26.4861	CYFIP2;CYFIP1;NCKAP1;ZWILCH;MYLK;ACTG1;PPP1CC;H2AC14;PPP2R1B;KIF5B;MEN1;PRKCD;MRTFA;PRKCA;CLIP1;DAAM1;ROPN1;MAD1L1;IQGAP1;KLK2;IQGAP2;KLC1;IQGAP3;PRKCZ;LIN7B;SKA2;NCKIPSD;DSN1;PDZD2;NUP85;ABL1;DVL2;RHPN1;DVL3;RHPN2;SRGAP2;MYH10;SCAI;ARPC5;PTK2;ZWINT;DIAPH1;DIAPH3;ARPC2;ARPC3;GRB2;NF2;CALM1;ITGB1;YWHAE;AHCTF1;CDKN1B;YWHAB;ARPC1B;KIF14;WASL;YWHAQ;NDEL1;ACTR3;NCOA2;PDPK1;PPP2R5C;DYNLL1;RHOC;RANGAP1;…
GO Biological Process	Chromatin Remodeling	96/228	7.51143e-07	1.96403	27.6961	KDM5A;LIN54;KDM5B;SMARCB1;PWWP2B;CHD8;SETD7;CHD7;CHD6;PSIP1;CHD4;CHD3;CHD2;MYSM1;YY1;KAT5;BCL7A;BCL7C;RUVBL1;DPF2;PWWP2A;ARID2;NFRKB;KDM6A;KDM6B;SS18;DAXX;SMARCC1;PCID2;GPX1;KDM2B;USP3;ATRX;TET1;BAZ1A;ACTR8;BAZ1B;ARID1A;ARID1B;UCHL5;KAT2B;DEPDC1B;SFPQ;CFDP1;MTF2;TOP1;INO80C;HDAC4;SMARCD2;HDAC1;ZBTB1;BAZ2A;BAZ2B;MACROH2A1;IWS1;BICRA;CECR2;MTA1;ZNF827;PRDM16;UBR5;BRD9;BRD7;ZBTB7A;SF3B1;BPTF;SRPK2;M…
GO Biological Process	Protein Autophosphorylation	73/162	7.55084e-07	2.21213	31.1832	DDR1;GSK3B;SMG1;AATK;IGF1R;STK11;EEF2K;RB1CC1;PIM1;AKT1;PIM3;RIOK2;PIM2;JAK2;EPHB1;EPHB4;EPHB3;PDGFRA;DAPK1;PDPK1;DAPK2;MINK1;DYRK1A;LMTK2;OXSR1;PASK;ERN1;MAPKAPK3;MAPKAPK2;ULK3;FAM20C;ULK1;PRKD1;SIK2;TNIK;CAMK2B;SRC;STK39;ACVR1B;EGFR;CAMKK2;GRK5;ATG101;GRK7;MKNK1;ERBB2;MKNK2;ABL1;MAP3K20;MAP3K21;PTK2B;RIPK1;MARK3;PAK2;MARK2;LYN;MAP3K3;NEK6;EIF2AK2;PTK6;EIF2AK4;MAPK15;PTK2;MTOR;FER;MEX3B;STK24;TA…
Reactome	SUMO E3 Ligases SUMOylate Target Proteins	75/168	8.37954e-07	2.17519	30.436	TOP2A;ZNF131;THRB;THRA;CETN2;RORA;PARK7;CHD3;SMC3;NR3C2;HERC2;ING3;TRIM28;SIN3A;SCMH1;DNMT3B;EP300;IKBKG;DDX17;NUP214;NCOA1;NCOA2;DAXX;NUP210;PARP1;NSMCE2;DNMT3A;NSMCE1;MRTFA;MITF;RANGAP1;SAFB;PIAS1;NUP93;NCOR2;NR5A2;NSMCE4A;INCENP;POLR1A;RARA;NUP54;PPARG;TOP1;PPARA;HDAC4;DNMT1;UHRF2;CTBP1;HDAC1;AAAS;RELA;HDAC7;MTA1;RXRA;NUP85;NUP42;NRIP1;PPARGC1A;CBX8;CREBBP;PHC2;TFAP2C;PHC1;UBE2I;CBX4;VDR;CBX2;…
GO Biological Process	Positive Regulation Of Cellular Catabolic Process	67/146	9.49778e-07	2.28634	31.7047	RBM27;APP;GSK3B;PLEKHF1;IRS1;ZBTB20;IRS2;HMGB1;PIK3CB;SLC4A4;RPTOR;TRIM8;FLCN;UFL1;STK11;KAT5;AKT2;RB1CC1;MLST8;TRIM68;PIM2;SH3D19;UPF1;ENDOG;DAPK1;RFPL2;PRKCD;TFEB;ARNT;GTPBP1;MID2;CCNY;ADAM8;ULK1;PRKD1;DAGLB;DEPDC5;PPARA;ATF6;SQSTM1;OPTN;PRKAA1;ROCK1;NPRL2;NPRL3;PSEN1;ZC3HAV1;AMBRA1;SNX33;FOXO3;MTDH;ATG101;ORMDL3;PACSIN3;SH3BP4;SNX9;PTPN1;USP20;PLK2;BNIP3;NRDC;MTOR;TPCN1;MOV10;ITCH;CDK16;PNPLA2
GO Biological Process	Protein Transport	124/313	1.06041e-06	1.77408	24.4058	RAB3B;STEAP3;TFRC;GCC2;RAB43;SCAMP4;GOLGA4;HERC2;LAMP2;ARL6IP5;TOM1;SIL1;MEN1;ARRDC4;NSF;TANGO6;COG7;ARRDC1;TANGO2;PAM16;GOLPH3L;LMTK2;ANK3;FAM91A1;RUFY1;RAB35;RABL3;TXNIP;PHIP;TSNARE1;PHAF1;OPTN;ABCG1;MACF1;NECAB3;RAB5C;TMED10;LMAN2L;SAR1A;STXBP1;SEL1L;VPS26C;VPS26B;HSP90B1;SCFD1;SNX1;KIF3B;SCFD2;MYO6;SNX9;RAB6A;RAB6B;BBS2;HSPA9;SLC10A7;SYNRG;ASPSCR1;TVP23B;EHD1;CHMP2B;CHMP2A;MON1A;ARF3;ARF1;CLT…
Reactome	Regulation Of Cholesterol Biosynthesis By SREBP (SREBF)	32/55	1.30664e-06	3.74085	50.6813	CHD9;INSIG2;INSIG1;HMGCR;PKMYT1;ACACB;ACACA;TM7SF2;LMBR1;RXRA;PMVK;SC5D;SCAP;TBL1X;FDFT1;NCOA1;NCOA2;SREBF1;MBTPS1;CREBBP;HMGCS1;NCOA6;NFYB;GPAM;TBL1XR1;SCD;CARM1;DHCR7;PPARA;SEC24D;SEC24C;KPNB1
Reactome	Metabolism Of Lipids	256/732	1.54914e-06	1.46153	19.5521	GLTP;PI4K2B;ECI1;PITPNB;GBA2;NSDHL;PIP4K2A;PIP4K2B;MLYCD;PRKACB;ACAD10;MFSD2A;STARD3;ARSA;ACOT8;CPT1A;ACOT7;MECR;ACSL1;SACM1L;MED8;MED9;PRKCA;ACSL3;PISD;RUFY1;INPP4A;INPP4B;PLPP6;SOAT1;FDX1;ACOT2;FAR1;TRIB3;PRKD1;PLPP3;MTMR2;MTMR3;PEX11A;MTMR9;PIK3R3;PIK3R2;PIK3R1;HACD3;PLA2G6;PGS1;HSD11B2;NEU3;PTDSS2;UGCG;SGPL1;INPP5F;INPP5E;SCAP;LTA4H;PIP5K1C;ARSG;PPARGC1A;PPARGC1B;ARSB;FDFT1;ABCA1;CDK19;CREBBP…
GO Biological Process	Regulation Of Small GTPase Mediated Signal Transduction	56/118	1.97302e-06	2.43282	31.9574	TRIO;FAM13A;ARHGAP39;ARHGEF10L;ARHGAP5;ARHGAP6;ARHGAP35;ARHGAP4;FLCN;MCF2L;ITGAV;ARHGEF40;CGNL1;ARHGEF11;PLEKHG3;VAV3;ARHGEF10;ARHGEF12;SWAP70;ARHGEF17;ARHGEF19;ARAP1;RHOF;DYNLL1;RHOD;CD2AP;VAV2;BCR;RABL3;ARHGEF3;ARHGEF4;RHOU;ARHGEF2;SQSTM1;NGEF;SRC;ARHGEF28;ARHGAP18;KALRN;ARHGAP12;ARHGAP22;GNA13;ARHGAP21;FGD4;RELN;CHN2;PLEKHG4B;ECT2;STARD13;ARHGAP29;MYO9B;ARHGAP27;ARHGAP26;CYRIB;ARHGAP32;DNMBP
GO Biological Process	Regulation Of Cell Migration	162/434	2.09824e-06	1.61273	21.0855	IFITM1;SERPINE2;ZMYND8;ULK4;ARID4B;ADARB1;MYLK;ACTG1;AMOT;IGF1R;CDH1;AKT2;FAM110C;DPYSL3;DAG1;AKT1;PLXNC1;EPHB2;ARID2;ACVR1;PDGFRA;WNT5B;LIMCH1;APLP2;TPM1;ADAM10;PRKCA;MITF;ACTN4;GTPBP4;RNF41;CLDN4;FRMD5;CLDN3;ADAM15;RUFY3;MYADM;VCL;EPHA2;GRB7;MACF1;CEMIP;NOTCH1;MAZ;PDGFB;PIK3R3;FOXO3;CORO1C;TTBK2;PDCD10;PODXL;SRGAP1;PLXNA4;ARSB;SCAI;NTNG1;CARMIL1;TCAF2;XBP1;TCAF1;JAG1;UBE2I;ARHGEF39;RDX;CYRIB;PT…
GO Biological Process	Positive Regulation Of Transcription By RNA Polymerase II	318/938	2.15559e-06	1.39629	18.218	ATF1;APP;TCERG1;EHF;SMARCB1;MAML1;PWWP2B;ZMYND8;RBPJ;ELK3;ELK4;RPS6KA4;ZNF609;KAT5;ZMIZ2;NAMPT;RPS6KA1;PWWP2A;EPC1;IER5;JUNB;SOX4;MEF2A;ACVR1;DDX17;MRTFB;MED8;MRTFA;RFX3;MED9;HNF1B;BHLHA15;THAP3;MAML3;PRKD1;ATF6;ZFPM1;ATF3;ZNF395;CASZ1;CTBP2;DHX9;MEPCE;PRDM15;PIK3R2;PIK3R1;HIVEP1;PPARGC1A;RREB1;PPARGC1B;ZBED4;ZNF143;CREBBP;XBP1;JAG1;JUP;FZD5;SS18L1;NFATC3;MICAL2;NFATC1;INO80;NR1D1;SMARCA2;PBX1;SM…
GO Biological Process	Regulation Of Ras Protein Signal Transduction	40/76	2.28086e-06	2.98924	38.833	NOTCH2;KANK1;NOTCH1;DENND1A;ARHGEF28;MAPKAP1;KIF14;ETFA;ARHGAP17;DENND3;EPS8;FLCN;OPHN1;RASGEF1A;PDCD10;ARHGDIA;MFN2;SHOC2;EPHB2;RALGPS1;GIT2;STARD13;DENND4B;DENND4A;DENND4C;RDX;DAB2IP;ARHGEF18;MYO9B;ARFGAP3;DYNLL1;BCR;SGSM3;RABL3;SPRY1;ARHGEF2;RAF1;SQSTM1;OGT;ARF6
GO Biological Process	Lysosomal Transport	51/105	2.37317e-06	2.54288	32.9336	PLEKHF2;PLEKHF1;GCC2;LAMP1;KIF13A;ANKFY1;EPG5;VPS18;NCOA4;ATG14;RHOB;GAK;ZFYVE16;ALS2;NPC1;BIN1;CHMP3;TMEM106B;PIK3C3;ARL8B;RAB7A;PXK;MGRN1;TGFBRAP1;VPS4A;CLEC16A;DENND3;TRAK1;C9ORF72;HMGXB4;VPS51;VPS53;PSAP;VPS54;RILP;ARSB;VPS16;SNAPIN;SORT1;HOOK3;WASH3P;SORL1;IGF2R;HOOK2;SNX16;HOOK1;RAB12;CHMP2B;VPS41;CHMP2A;PLEKHM1
GO Biological Process	Negative Regulation Of Transcription By RNA Polymerase II	264/763	2.78333e-06	1.43761	18.3897	TCERG1;HDAC10;ZMYND8;EHMT1;RBPJ;BACH1;BACH2;ELK4;KAT5;ZNF846;DPF2;EPC1;SOX4;MEF2A;SOX13;MED9;DICER1;BIN1;TRIB3;FLYWCH1;EZR;ZFPM1;ATF3;ZNF398;URI1;ZBTB8A;CTBP2;CTBP1;ZNF20;ZBTB1;RTF1;ZBTB5;MTDH;MIER2;PRDM16;HIVEP1;ZNF148;PATZ1;ZBED6;RREB1;ZBTB7A;HEXIM1;HEXIM2;PLK3;CREBBP;IRF2BP2;NR1D1;SMARCA2;NR2F6;SMARCA4;SNAI1;ID3;GTF2IRD1;CPEB3;EZH1;EZH2;ZNF254;RARG;ZNF131;CITED2;SUV39H1;AKR1B1;OTUD7B;PHF6;N4BP…
Reactome	RHOJ GTPase Cycle	31/54	2.83293e-06	3.62328	46.2845	STEAP3;TRIO;TFRC;PIK3R2;WASL;PIK3R1;ARHGAP5;FNBP1L;IQGAP3;ARHGAP35;ARHGAP21;OPHN1;ARL13B;PAK4;GIT2;JUP;FNBP1;OCRL;SCRIB;WWP2;CDC42BPB;ARHGAP26;CDC42BPA;MPP7;NIPSNAP2;VANGL1;ARHGAP32;DEPDC1B;DIAPH3;ARHGEF7;RAB7A
GO Biological Process	Regulation Of Focal Adhesion Assembly	31/54	2.83293e-06	3.62328	46.2845	MACF1;LDB1;ROCK1;ROCK2;SRC;PTPRJ;EFNA5;ARHGAP6;THBS1;ACTG1;CORO1C;SLC9A1;RAC1;CLASP1;CLASP2;MAP4K4;BCAS3;DUSP3;LIMCH1;TSC1;DYNLL1;RHOA;PTK2;VEGFA;DUSP22;CAMSAP3;PTPRA;PHLDB2;VCL;FERMT2;LIMS1
Reactome	RHOQ GTPase Cycle	33/59	3.00908e-06	3.41255	43.3868	STEAP3;TFRC;ARHGAP17;WASL;IQGAP1;ARHGAP5;IQGAP3;ARHGAP35;ARHGAP21;OPHN1;ARL13B;SRGAP2;PAK4;PLEKHG3;GIT2;JUP;FNBP1;SCRIB;WWP2;CDC42BPB;ARHGAP26;CDC42BPA;MPP7;VANGL1;ARHGAP32;DEPDC1B;DIAPH3;GFOD1;CDC42EP4;CDC42EP3;CDC42EP2;ARHGEF7;RAB7A
Reactome	Circadian Clock	37/69	3.02668e-06	3.1098	39.5195	CRTC3;CHD9;CRTC1;CREM;CUL1;HSD17B4;RORA;NPAS2;PPP1CC;RXRA;NFIL3;UBB;NAMPT;NRIP1;UBC;EP300;TBL1X;BTRC;MEF2D;PPARGC1A;NCOA1;NCOA2;SREBF1;CPT1A;CREBBP;NCOA6;CSNK1D;CSNK1E;NR1D1;KLF15;PER2;NCOR1;TBL1XR1;CARM1;BHLHE40;CRY1;PPARA
GO Biological Process	Establishment Or Maintenance Of Epithelial Cell Apical/Basal Polarity	25/40	3.09652e-06	4.4779	56.8032	PATJ;WDR1;MTCL1;PARD6G;LIN7B;PRKCZ;SLC9A3R1;PARD6B;PARD6A;OPHN1;MARK2;PRKCI;PDCD6IP;ERBIN;SCRIB;RHOA;PARD3B;CAMSAP3;DLG2;DLG3;DLG4;DLG5;EZR;LLGL2;PALS1
Reactome	MAP Kinase Activation	34/62	3.89523e-06	3.26498	40.6678	CUL1;NOD1;MAPK9;PPP2CB;MAPK8;PPP2R1B;UBB;IRAK2;RPS6KA2;RPS6KA1;UBC;MAPK1;MAP3K8;IKBKG;BTRC;DUSP4;MAP2K3;MEF2A;MAP2K4;DUSP3;FBXW11;FOS;MAPK14;DUSP6;NFKB1;DUSP7;MAPK10;MAPKAPK3;TNIP2;MAPKAPK2;UBE2N;TAB3;TAB2;TAB1
Reactome	Signaling By BRAF And RAF1 Fusions	34/62	3.89523e-06	3.26498	40.6678	CAMK2B;YWHAB;SRC;ITGB3;ARRB1;ARRB2;IQGAP1;ZC3HAV1;TENT4A;TRAK1;PAPSS1;FXR1;RAP1B;KIAA1549;RAP1A;MPRIP;LMNA;TRIM24;MAPK1;CSK;JAK2;ATG7;CAMK2G;MARK3;AGK;FN1;AGTRAP;BRAF;KSR2;SND1;CLCN6;AKAP9;CALM1;VCL
GO Biological Process	Cholesterol Biosynthetic Process	18/25	3.92318e-06	6.90363	85.9406	G6PD;HMGCS1;INSIG2;INSIG1;DHCR24;HMGCR;HSD17B7;LSS;TM7SF2;ACLY;PLPP6;NSDHL;GLB1;PMVK;SC5D;DHCR7;LBR;FDFT1
Reactome	Metabolism	644/2049	4.0069e-06	1.25761	15.6289	PI4K2B;GLDC;XYLT2;NDST2;PSMD9;NSDHL;NAMPT;RPL36;AKT1;PIP4K2A;PIP4K2B;MLYCD;PRKACB;GAMT;NUP214;GSTK1;STARD3;ACOT8;ACOT7;MECR;TSTD1;NUP210;SECISBP2;MED8;MED9;PHKA1;PRKCA;HOGA1;HSPG2;NUP93;RUFY1;SULT2B1;MTAP;ADCY9;PRKAR1A;HMBS;FDX1;PSME1;UQCRC1;ACOT2;FAR1;PRKD1;UQCRC2;HPD;MTMR2;MTMR3;SHMT2;NPRL2;MTMR9;IQGAP1;PLA2G6;AAAS;HACD3;OAZ2;OAZ3;HSD11B2;PCNX4;CYB5R3;HLCS;RDH11;NUP85;CHST12;ST3GAL4;CHST15;PNPO…
GO Biological Process	Negative Regulation Of miRNA Metabolic Process	16/21	4.11829e-06	8.58919	106.507	ZNF512B;SRF;NFATC3;PDGFB;POU5F1;RELA;NFATC4;NCOR2;REST;NCOR1;NFIB;RARA;PPARG;TENT2;PPARA;PPARD
Reactome	Regulation Of TP53 Activity	69/157	4.43415e-06	2.11325	26.0483	PRR5;PHF20;SETD9;EHMT1;PRKAG2;CHD4;PRDM1;CHD3;ING5;STK11;ING3;KAT5;PPP2R1B;AKT2;MLST8;AKT1;EP300;PIP4K2A;PIP4K2B;KMT5A;TOPBP1;ZNF385A;DAXX;USP7;BRD1;RFC3;PDPK1;PPP2R5C;PRKAB1;POLR1A;KAT6A;DNA2;SGK1;PRKAA1;MEAF6;HDAC1;MAPKAP1;PPP2CB;PDZD2;UBB;UBC;TP53BP2;RICTOR;BRD7;RFFL;BANP;BARD1;PLK3;TAF15;BRPF3;SSRP1;MAPK14;GATAD2B;MTOR;PML;GATAD2A;HIPK2;TPX2;RAD50;ARTN;JMY;CCNG1;CDK1;MDM2;MDM4;TAF4;TAF3;RAD9A…
Reactome	Cellular Responses To Stress	250/722	4.78158e-06	1.43812	17.618	EHMT1;KEAP1;PSMD9;H2AC14;RPS16;KAT5;AKT2;RPS6KA2;CREB3L2;CDC27;RPS6KA1;RPL36;AKT1;CHAC1;BTRC;SKP2;RPS10;NUP214;TSPYL2;ATP6V0E1;NUP210;DDX11;PRKCD;TINF2;TALDO1;NUP93;COX7A2L;PSME1;TXNIP;TRIB3;ATP6V0D1;ATF6;ATF3;NPRL2;NPRL3;AAAS;DEDD2;HSPH1;NUP85;HMOX1;PPARGC1A;CREBBP;PHC2;PHC1;EDEM1;EIF2AK1;PTK6;EIF2AK4;NR1D1;HSPA12A;PHC3;MOV10;NPLOC4;AGO3;AGO4;ARTN;CDC16;CREBRF;RPS24;EZH2;CDKN1A;CDKN1B;CITED2;FKB…
GO Biological Process	Modification-Dependent Protein Catabolic Process	81/192	4.84619e-06	1.96801	24.0832	UBE3C;RNF13;USP33;KEAP1;RNF19B;UBE2D1;ARRB1;FBXO21;FBXO22;UBE2L3;HERC4;PSMD9;HERC3;RNF114;RNF19A;WDR91;ARIH2;RNF150;BTRC;FBXO8;FBXO7;GET4;FBXW4;MYLIP;ARRDC1;UBE2E1;RC3H1;UBE4A;UBE4B;FBXO10;TRPC4AP;RNF40;DDB1;RNF144B;RNF167;RNF126;CDC34;UBE2R2;KCTD10;SQSTM1;CUL3;NEDD4L;UBR3;RNF6;CBL;RNF213;C18ORF25;ZNRF3;UBB;RNF215;FEM1C;RFFL;RNF130;RNF20;UBE2H;XBP1;NDFIP1;UBE2I;KLHL25;SMURF2;SMURF1;SIAH2;RNF26;SI…
Reactome	Signaling By TGF-beta Receptor Complex	45/91	4.99734e-06	2.63245	32.1333	ITGB1;ITGB5;ZFYVE9;HDAC1;ITGB3;LTBP4;UBE2D1;NEDD4L;YBX1;LTBP3;F11R;CBL;PRKCZ;PPP1CC;PARD6A;UBB;UBC;EP300;MAPK1;ITGAV;RNF111;MEN1;TGIF1;SMAD2;SMAD4;SMAD3;PARP1;SMURF2;SMURF1;USP9X;ARHGEF18;CGN;RHOA;UCHL5;SMAD7;NCOR2;SKI;PPM1A;CDK8;NCOR1;TFDP1;TFDP2;BAMBI;SRFBP1;TRIM33
GO Biological Process	Regulation Of Intracellular Signal Transduction	116/297	5.1715e-06	1.73134	21.0744	TRIO;JPT2;WWC1;ZFAND6;ULK4;FAM13A;ARHGAP39;ARHGAP35;STK11;WWC3;AKT1;EP300;KMT5A;ARHGEF40;FBXO9;USP7;DAPK2;SWAP70;OVOL2;RNF41;BCR;KAT6A;TNIK;EZR;SQSTM1;NGEF;OPTN;ARHGEF28;ARHGAP18;PRDM11;RPF2;KALRN;STK3;ARHGAP22;ARHGAP21;NUAK2;TMEM127;PIP5K1C;ECT2;FAM83D;LYN;PLK3;STARD13;ARHGAP29;ARHGAP27;ARHGAP26;NFKBIA;ARHGAP32;DNMBP;BCL3;UBE2N;GRB2;GRAP;NF2;SETD9;HSPB1;ARHGEF10L;ARHGAP5;ARHGAP6;ARHGAP4;FLCN;PID…
GO Biological Process	Negative Regulation Of Intracellular Signal Transduction	94/231	5.58496e-06	1.85159	22.3958	MAPKBP1;DGKD;WWC1;PDE3B;OTUD7B;PTPRJ;RORA;ARRB2;PIK3CB;LIMD1;DUSP16;IGF1R;FLCN;SPRED2;DEPTOR;HYAL2;GPER1;RPS6KA1;DAG1;WWC3;CGNL1;PHLDA3;DUSP4;EPM2A;MAP2K3;DUSP5;DUSP2;ENDOG;DUSP3;DUSP1;PDE4D;SORD;TSC2;TSC1;DUSP8;DUSP6;CD2AP;CIT;DUSP7;PPM1A;CDC34;BANK1;CARD19;DDIT4;MYADM;PPIF;PPARG;DEPDC5;PPARA;ZMYND11;VGLL4;SHANK2;EPHA2;URI1;PRKAA1;PHLPP1;MGRN1;SRC;USP10;NPRL2;NPRL3;PRDM15;PIK3R2;UBR2;UBR1;NOL3;T…
Reactome	MTOR Signaling	25/41	5.88484e-06	4.19774	50.5539	PRKAA1;CAB39;CAB39L;YWHAB;PRKAG2;RPTOR;STK11;EEF2K;AKT2;EIF4EBP1;MLST8;AKT1;SLC38A9;EIF4E;EIF4B;STRADA;STRADB;TSC2;TSC1;PRKAB1;MTOR;PPM1A;RHEB;LAMTOR2;EIF4G1
GO Biological Process	Cytosolic Transport	58/127	5.96558e-06	2.26383	27.2328	CLTC;WASHC2C;GCC2;AP2A1;PTPN23;RAB43;LAMP1;WDR91;ANKFY1;PIP4K2A;ERC1;TBC1D10A;TBC1D10B;RAB6D;LMTK2;ATG14;GAK;RNF126;KIF16B;TBC1D5;PIK3C3;TBC1D23;RAB7A;PXK;TMEM87B;RHOBTB3;VPS26B;CLN5;GGA1;SNX1;VPS51;VPS53;CLTCL1;VTI1A;RAB29;STX6;VPS54;RAB6A;EVI5;RAB6B;EPS15;RILP;SNX5;VTI1B;SPAG9;MON2;RIC1;SORT1;GBF1;HOOK3;WASH3P;BAIAP3;MYO1D;HOOK2;RAB14;SNX16;HOOK1;RAB9A
Reactome	Disease	551/1736	6.35955e-06	1.27241	15.2251	CYFIP2;NCKAP1;CYFIP1;PATJ;ZFYVE9;MAML1;RBPJ;SLC4A4;FAM110A;PSMD9;GPR176;H2AC14;CAPNS1;TFG;MPRIP;AKT2;AP1S2;RPL36;AKT1;AP1S3;PRKACB;NUP214;VPS18;DAXX;NUP210;FRS2;PRKCA;ATG14;HSPG2;SND1;NUP93;ADCY9;PRKAR1A;FDX1;PSME1;TXNIP;MAML3;VPS28;CTBP2;ABCB6;CTBP1;MAPKAP1;RPN1;PDGFB;NEDD4L;ZC3HAV1;IQGAP1;AAAS;ADAMTS15;BLOC1S6;LARP1;RNF213;HLCS;NTHL1;NUP85;ADAMTS17;ST3GAL4;HMOX1;CHST14;ATG7;ST3GAL1;ST3GAL2;VPS1…
GO Biological Process	Cytoskeleton Organization	52/111	7.22459e-06	2.37264	28.0874	PRR5;MAST4;MAST2;LIMD1;SIPA1L3;ARHGAP4;ZMYM4;DPYSL2;MLST8;RAC1;SH3D19;PRKCI;DST;TPM1;BIN1;PALLD;PHIP;RHOU;TNIK;MAPKAP1;NEDD9;FITM2;NOL3;CAMSAP1;NCKIPSD;ARHGAP21;STRIP1;CECR2;FGD4;STRIP2;PPP2R3C;MICAL1;PACSIN2;PACSIN3;RICTOR;PDZD8;WASF3;MARK1;PACSIN1;PAK4;ZRANB1;MICAL3;MICAL2;RANBP9;CDC42BPB;LARP4;MTOR;DIAPH1;DIAPH3;LRCH3;NECTIN2;SIPA1
GO Biological Process	Protein Modification By Small Protein Conjugation	137/364	7.63601e-06	1.63163	19.2249	ZNF451;FBXO25;KEAP1;UBE2L3;HERC4;HERC3;HERC2;TRIM28;ZMIZ2;TRIM24;TRIM26;BTRC;FBXO7;CDK5RAP3;RNF111;FBXO9;ARRDC4;VPS18;MYLIP;RNF44;USP7;FBXW8;USP5;ARRDC1;FBXW11;NSMCE2;ATG10;NSMCE1;UBE2E1;FBXO10;TRPC4AP;PIAS1;RNF41;RNF126;CDC34;KCTD10;HECW2;HECW1;UBE2V2;TRIM14;CUL5;CUL3;DCUN1D4;MYCBP2;CUL2;DCUN1D1;CUL1;NEDD4L;UBR3;DTX2;UBR1;RNF212;RNF213;UBB;ATG7;TRPM4;BARD1;UBE2I;CBX4;KLHL25;SMURF2;SMURF1;ISG15;F…
Reactome	Clathrin-mediated Endocytosis	63/142	7.81387e-06	2.14824	25.2625	ITSN2;HIP1;TFRC;CLTC;CLTA;AP2A1;ARRB1;ARRB2;STON2;WASL;FNBP1L;AP2A2;SLC2A8;SH3GL1;ACTR3;FNBP1;OCRL;EPS15L1;GAPVD1;EPN1;DNM2;EPN2;DNM3;GAK;VAMP8;CTTN;BIN1;STAM2;VAMP2;ARF6;HBEGF;RAB5C;GPS1;ADRB2;CBL;EGFR;GRK2;UBB;CLTCL1;UBC;DVL2;PACSIN2;REPS2;PACSIN3;SNX9;PIP5K1C;EPS15;PACSIN1;REPS1;HSPA8;HIP1R;ARPC5;SYNJ2;AP2B1;IGF2R;COPS3;COPS5;ARPC2;SYT12;ARPC3;GRB2;COPS8;PICALM
GO Biological Process	Protein Localization To Cell Periphery	63/142	7.81387e-06	2.14824	25.2625	RAB3B;C2CD5;PLEKHF1;ZDHHC7;F11R;ZFYVE27;CDH1;BSG;FLOT1;FLOT2;RAB8B;TTC7B;ATP1B3;WDR72;ANK3;ATP1B1;TNFRSF1A;GAK;CACNB2;CACNB3;RABEP1;PACS2;PACS1;MYADM;PKP2;RAPGEF2;TNIK;EZR;GAS6;RAPGEF6;EPHA2;ROCK1;ROCK2;STXBP1;LIN7B;SLC9A3R2;SLC9A3R1;RAP1A;RAB40B;RAB40C;MAP7;RAB29;FLNA;PACSIN1;CLASP2;JUP;SMURF1;PTCH1;KCNIP3;DENND4C;RDX;WDR19;MYO5A;RAB11A;EHD1;RAB10;TSPAN15;TSPAN14;RAB12;SLMAP;FGF13;RAMP1;PALS1
Reactome	Sphingolipid De Novo Biosynthesis	26/44	8.674e-06	3.88076	45.231	SAMD8;PPM1L;SGMS1;SGMS2;ALDH3B2;SGPL1;SPTLC1;SPTLC2;ORMDL3;OSBP;KDSR;SPTSSA;CERT1;CERS4;CERS6;SGPP1;ACER2;ALDH3A2;VAPA;VAPB;ACER3;DEGS1;DEGS2;PRKD1;PLPP3;CERS2
Reactome	Intracellular Signaling By Second Messengers	118/306	8.73422e-06	1.69542	19.7487	AHCYL1;IRS1;CLSTN1;ATN1;IRS2;IL1RAP;PSMD9;PPP2R1B;AKT2;SCMH1;AKT1;PIP4K2A;PIP4K2B;PRKACB;PDGFRA;USP7;PRKCE;PRKCD;TSC2;FRS2;PRKCA;ADCY9;PRKAR1A;PSME1;TRIB3;TNKS;MAPKAP1;PDGFB;PIK3R3;FOXO6;PIK3R2;ITPR3;PIK3R1;FOXO3;GRK2;UBB;UBC;THEM4;SLC38A9;PIP5K1C;CBX8;PHC2;PHC1;CBX4;CBX2;PHC3;ESR2;SEM1;MOV10;NR4A1;AGO3;AGO4;RHEB;AGO2;MKRN1;SNAI1;MDM2;GRB2;CALM1;FGF13;RCOR1;FGFR2;EZH2;PRR5;GSK3B;CDKN1A;CDKN1B;CHD…
Reactome	Regulation Of TP53 Expression And Degradation	23/37	8.78701e-06	4.4126	51.3725	PRR5;DAXX;USP7;PHF20;PDPK1;MAPKAP1;PRDM1;PPP2R5C;MTOR;PPP2CB;PPP2R1B;UBB;AKT2;UBC;CCNG1;MLST8;CDK1;MDM2;AKT1;RICTOR;MDM4;RFFL;SGK1
GO Biological Process	Protein Localization To Membrane	80/192	9.64566e-06	1.92587	22.2418	RAB3B;C2CD5;PLEKHF1;ZDHHC7;CYP46A1;F11R;ZFYVE27;CDH1;BSG;SH3PXD2B;FLOT1;FLOT2;MADCAM1;RAB8B;TTC7B;ATP1B3;WDR72;ANK3;ATP1B1;TNFRSF1A;GAK;CACNB2;CACNB3;RABEP1;NPC1;PACS2;PACS1;PKP2;PICK1;RAPGEF2;NUP54;TNIK;EZR;GAS6;RAPGEF6;EPHA2;NLGN1;ROCK1;ROCK2;STXBP1;LIN7B;TM9SF4;TM9SF3;SLC9A3R2;SLC9A3R1;RAP1A;RAB40B;RAB40C;DVL1;MAP7;RAB29;FLNA;RAB6A;RAB6B;PACSIN1;CLASP2;JUP;SMURF1;PTCH1;KCNIP3;DENND4C;RDX;WDR19…
GO Biological Process	Negative Regulation Of Cell Migration	70/163	1.00451e-05	2.02829	23.3424	PTPRU;IFITM1;PTPRR;CITED2;ZMYND8;ARID4B;MIA3;PTPRJ;ADARB1;PTPN23;ARHGAP4;PTPRG;FLCN;SHH;DUSP10;SIN3B;CDH1;SIN3A;HYAL2;DPYSL3;DAG1;RAC1;ARID2;DUSP3;LIMCH1;TPM1;TET1;MITF;DYNLL1;GTPBP4;RNF41;RHOB;DUSP22;CLDN3;RAP2B;ADAM15;EVL;TRIB1;PHLDB2;VCL;KANK1;MACIR;HDAC1;NEDD9;FOXO3;CORO1C;ADGRG1;HMOX1;SRGAP1;SCAI;CLASP1;CLASP2;RNF20;TCAF1;JAG1;DAB2IP;MCC;SULF1;MAPK15;SLURP1;SMAD7;STK24;DLG5;BRMS1L;NF1;EPPK1;…
GO Biological Process	Secondary Alcohol Biosynthetic Process	17/24	1.04936e-05	6.51889	74.7374	G6PD;HMGCS1;INSIG2;INSIG1;DHCR24;HMGCR;HSD17B7;LSS;TM7SF2;ACLY;PLPP6;NSDHL;GLB1;PMVK;DHCR7;LBR;FDFT1
Reactome	Activation Of Gene Expression By SREBF (SREBP)	25/42	1.07855e-05	3.95054	45.1836	CHD9;HMGCR;PKMYT1;ACACB;ACACA;TM7SF2;LMBR1;RXRA;PMVK;SC5D;TBL1X;FDFT1;NCOA1;NCOA2;SREBF1;CREBBP;HMGCS1;NCOA6;NFYB;GPAM;SCD;TBL1XR1;CARM1;DHCR7;PPARA
Reactome	Cellular Responses To Stimuli	252/736	1.1082e-05	1.41302	16.1229	EHMT1;KEAP1;PSMD9;MT2A;H2AC14;RPS16;KAT5;AKT2;RPS6KA2;CREB3L2;CDC27;RPS6KA1;RPL36;AKT1;CHAC1;BTRC;SKP2;RPS10;NUP214;TSPYL2;ATP6V0E1;NUP210;DDX11;PRKCD;TINF2;TALDO1;NUP93;COX7A2L;PSME1;TXNIP;TRIB3;ATP6V0D1;ATF6;ATF3;NPRL2;NPRL3;AAAS;DEDD2;HSPH1;NUP85;HMOX1;PPARGC1A;CREBBP;PHC2;PHC1;EDEM1;EIF2AK1;PTK6;EIF2AK4;NR1D1;HSPA12A;PHC3;MOV10;NPLOC4;AGO3;AGO4;ARTN;CDC16;CREBRF;RPS24;EZH2;CDKN1A;CDKN1B;CITED…
Reactome	RORA Activates Gene Expression	14/18	1.1404e-05	9.39161	106.891	NCOA1;NCOA2;SREBF1;CPT1A;CREBBP;CHD9;NCOA6;RORA;RXRA;TBL1XR1;CARM1;EP300;TBL1X;PPARA
Reactome	Sema4D Induced Cell Migration And Growth-Cone Collapse	15/20	1.16422e-05	8.05088	91.4651	ARHGEF11;ARHGEF12;ROCK1;SEMA4D;ROCK2;LIMK2;LIMK1;RHOC;RHOA;RHOB;RND1;ERBB2;MYH9;PLXNB1;MYH10
GO Biological Process	Negative Regulation Of miRNA Transcription	15/20	1.16422e-05	8.05088	91.4651	ZNF512B;SRF;NFATC3;PDGFB;POU5F1;RELA;NFATC4;NCOR2;REST;NCOR1;NFIB;RARA;PPARG;PPARA;PPARD
Reactome	Post-translational Protein Modification	445/1383	1.22411e-05	1.29414	14.6377	TRRAP;DCAF8;DCAF5;SMC3;DCAF4;FAM110A;PSMD9;H2AC14;TFG;NFRKB;DDX17;NUP214;DAXX;WSB1;NUP210;WSB2;MRTFA;NUP93;PSME1;CTBP1;RPN1;AAAS;ADAMTS15;NUP85;ADAMTS17;ST3GAL4;PPARGC1A;ST3GAL1;ST3GAL2;EDEM3;BARD1;CREBBP;PHC2;PHC1;EDEM1;FN1;INO80;PHC3;NPLOC4;GALNTL6;HNRNPC;RAD18;ARF3;ZNF131;PIGT;PIGN;PIGV;DDA1;TUBA1C;ING3;ADAMTSL4;IKBKG;COPZ2;DYNLL1;SUMF2;DDB2;SUMF1;DDB1;PIGC;PSMA5;NCOR2;PSMA6;KAT2B;F8;PSMA4;PSM…
GO Biological Process	Endosome To Lysosome Transport	31/57	1.29282e-05	3.20455	36.0707	PLEKHF2;PXK;PLEKHF1;MGRN1;TGFBRAP1;CLEC16A;DENND3;TRAK1;LYST;HMGXB4;KIF13A;EPG5;RILP;CACNG4;VPS16;VPS18;SNAPIN;SORT1;AP3D1;HOOK3;ATG14;TPCN2;RHOB;HOOK2;SNX16;BIN1;HOOK1;RAB12;VPS41;ARL8B;RAB7A
GO Biological Process	Regulation Of Stress Fiber Assembly	38/75	1.30321e-05	2.76181	31.0651	ROCK1;ROCK2;FHOD1;PXN;ASAP3;ARHGEF10L;PIK3R1;F11R;ARHGAP6;ACTG1;SLC9A1;PPFIA1;RHPN1;RAC1;RHPN2;PAK2;WASF2;CGNL1;CLASP1;CLASP2;ARHGEF10;CARMIL1;LIMCH1;TPM1;LIMK1;ARHGEF18;TSC1;ARAP1;DYNLL1;RHOC;SORBS3;RHOA;TJP1;EVL;NF2;PHLDB2;RAPGEF3;FERMT2
Reactome	EPH-Ephrin Signaling	44/91	1.31974e-05	2.51855	28.2971	ROCK1;ROCK2;SRC;ARPC1B;ARHGEF28;CLTC;PSEN2;CLTA;AP2A1;WASL;PSEN1;EFNA5;AP2A2;KALRN;ACTG1;EFNB2;CLTCL1;NCK2;EPHB2;EPHB1;MYH10;EPHB4;EPHB3;ACTR3;VAV3;LYN;EPHA6;YES1;LIMK2;LIMK1;ADAM10;AP2B1;ARPC5;RHOA;PTK2;VAV2;EFNA1;EFNA3;ARPC2;ARPC3;MYH9;ARHGEF7;NGEF;EPHA2
GO Biological Process	Ras Protein Signal Transduction	63/144	1.3477e-05	2.09491	23.4934	CYFIP1;NCKAP1;CDKN1A;PARK7;CELSR1;ARHGAP5;ARHGAP6;ARHGAP35;RAPGEFL1;CRKL;ARHGAP4;EPS8;RASGEF1A;RASGEF1B;ARHGDIA;RAC1;RALGPS1;PHACTR4;ARHGEF11;USP8;DBNL;RRAS2;RHOD;RHOA;RHOB;SHTN1;RAP2B;ARHGEF3;RAPGEF1;RAPGEF2;TAX1BP3;RAPGEF5;RAPGEF6;KPNB1;RAPGEF3;RALA;RALB;GARRE1;ROCK1;ROCK2;HACD3;NTN1;RAP1B;GNA13;ADGRG1;RAP1A;GNA12;SHOC2;RALGDS;CTNNAL1;FARP2;PLK2;LIMK1;ARHGAP29;MYO9B;SGSM3;GNB1;NF1;GRB2;KRAS;GRA…
GO Biological Process	Activation Of GTPase Activity	48/102	1.37537e-05	2.39197	26.7762	TBC1D9B;ARHGEF26;DOCK7;AGAP1;AGAP3;SIPA1L2;SIPA1L3;RAP1GAP;CORO1C;ARHGAP22;SIPA1L1;TBC1D30;TBC1D14;ECT2;TBC1D22A;EVI5;TBC1D10A;TBC1D15;TBC1D10B;TBC1D16;GARNL3;RAP1GAP2;ARHGEF10;BCAS3;RALGAPA1;GRTP1;RALGAPA2;ARHGEF16;ARHGEF19;TBC1D8;ARHGAP29;TBC1D9;SCRIB;TBC1D2B;TSC1;RANGAP1;BCR;TBC1D1;TBC1D2;RALGAPB;TBC1D4;TBC1D5;SGSM3;TAX1BP3;AGAP7P;NGEF;SIPA1;EPHA2
GO Biological Process	Neuron Development	65/150	1.4446e-05	2.0599	22.9577	APP;CNTNAP2;GSK3B;SLC44A4;TENM4;DOCK7;STMN3;BICDL1;PTPRM;HMGB1;FRY;PPP1R9A;GBA2;HS6ST1;GLI2;PPP1R9B;PQBP1;ZFYVE27;OPHN1;PRMT1;VPS13B;GPRIN3;GPRIN2;MAP1B;RAB35;TBC1D24;RAPGEF2;ULK1;TBC1D23;B4GALT5;NLGN1;ROCK1;SRF;CAMSAP1;CLN5;UGCG;BLOC1S6;MICALL1;MICALL2;MAP4;STX3;RAB6A;RAB6B;LYN;XBP1;SNAPIN;LGI4;RYK;PBX3;TBCD;DTNBP1;PBX4;PBX1;RAB11A;MANF;EHD1;VAPA;WNK1;CNTN4;ATXN10;ERCC6;LRP12;FRYL;CDK16;PALS1
GO Biological Process	Regulation Of Cellular Component Organization	66/153	1.49008e-05	2.0436	22.7128	HIP1;TFRC;JADE1;KIF14;JADE3;JADE2;PARK7;STON2;MKI67;NUBP1;RPTOR;ING5;STK11;OPHN1;TLK2;TLK1;KAT7;ARHGEF11;CISH;TSC2;AXIN2;ARFGAP3;ATAD3A;RUFY1;ZFYVE16;RAPGEF1;RAPGEF2;SGK3;ANKRA2;SGK1;URI1;MEAF6;ROCK1;ROCK2;LTBP4;MLLT3;CAMSAP2;RAP1B;SOCS2;RAP1A;PACSIN2;ABL2;PACSIN3;STK38L;SPOCK1;MARK4;PACSIN1;PAK4;HSPA8;PTPN1;EGLN2;SEMA4D;DAB2IP;HIP1R;SSRP1;MTOR;CAMSAP3;MAD2L2;TJP1;ITCH;TAOK2;CHPT1;LAMTOR2;RAB17;B…
Reactome	TBC/RABGAPs	26/45	1.52359e-05	3.67626	40.7765	RAB5C;RABGAP1;GGA2;RAB43;GGA1;RABGEF1;TBC1D14;RAB6A;RAB6B;TBC1D10A;TBC1D15;RAB8B;TBC1D10B;TBC1D16;SYTL1;TSC2;TSC1;RAB11A;TBC1D2;RABEP1;RAB35;TBC1D24;ULK1;OPTN;ARF6;RAB7A
Reactome	Downregulation Of SMAD2/3:SMAD4 Transcriptional Activity	20/31	1.53356e-05	4.88181	54.1165	SMAD2;TGIF1;SMAD4;SMAD3;PARP1;SMURF2;HDAC1;USP9X;NEDD4L;UBE2D1;SMAD7;NCOR2;SKI;PPM1A;NCOR1;UBB;UBC;MAPK1;RNF111;TRIM33
Reactome	Regulation Of MECP2 Expression And Activity	20/31	1.53356e-05	4.88181	54.1165	CAMK2B;HDAC1;PRKCA;HIPK2;MECP2;NCOR2;TNRC6C;MOV10;NCOR1;AGO3;SIN3A;AGO4;TBL1XR1;AGO2;TBL1X;CALM1;CAMK2G;LBR;TNRC6A;TNRC6B
GO Biological Process	Positive Regulation Of DNA Repair	43/89	1.68724e-05	2.51452	27.6342	INO80C;SMARCD2;SMARCB1;TMEM161A;HDAC10;DHX9;CEBPG;HMGB1;ACTB;EGFR;NPAS2;YY1;ZCWPW1;SMCHD1;FAM168A;BCL7A;TRIM28;BCL7C;RUVBL1;UIMC1;DPF2;ARID2;BRD7;NFRKB;SMARCE1;SMARCC1;PARP1;DDX11;EYA3;ACTR8;CCDC117;INO80;ARID1A;ARID1B;SPIDR;SMARCA2;UCHL5;SMARCA4;DEPDC1B;UBE2V2;UBE2N;SPIRE1;ERCC6
Reactome	Regulation Of TP53 Activity Thru Acetylation	19/29	1.81507e-05	5.1009	55.6855	BRD1;MEAF6;HDAC1;BRPF3;CHD4;CHD3;GATAD2B;PML;GATAD2A;ING5;ING3;PDZD2;AKT2;KAT6A;AKT1;EP300;PIP4K2A;PIP4K2B;BRD7
GO Biological Process	mRNA Destabilization	25/43	1.91185e-05	3.73081	40.5347	TUT7;ROCK1;CELF1;ROCK2;TUT4;GIGYF2;ZFP36L2;ZFP36L1;FXR1;ZFP36;PLEKHN1;METTL16;DCPS;DIS3L2;UPF1;YTHDF1;YTHDF2;RC3H1;PUM1;MOV10;AGO3;AGO4;AGO2;CPEB3;RBM24
GO Biological Process	Regulation Of Cellular Catabolic Process	33/63	1.95951e-05	2.95673	32.0517	USP13;MTMR3;ROCK1;USP10;USP33;WDR41;HSPB1;KEAP1;PIK3R2;SOGA1;C9ORF72;WDR24;RPTOR;DRAM1;PSAP;ABL1;EP300;GPR137;KAT8;LONP2;PIP4K2A;ABL2;PIP4K2B;DCAF12;DAPK1;DAPK2;MAPK15;GPR137B;TPCN2;ACER2;ULK3;PIK3C3;TRIB3
Reactome	Regulation Of TP53 Degradation	22/36	2.03583e-05	4.21997	45.5842	PRR5;DAXX;USP7;PHF20;PDPK1;MAPKAP1;PPP2R5C;MTOR;PPP2CB;PPP2R1B;UBB;AKT2;UBC;CCNG1;MLST8;CDK1;MDM2;AKT1;RICTOR;MDM4;RFFL;SGK1
Reactome	trans-Golgi Network Vesicle Budding	36/71	2.13814e-05	2.76532	29.7355	APP;RAB5C;TFRC;CLTC;AP4E1;CLTA;ARRB1;CLINT1;BLOC1S6;AP1G2;FTH1;AP1S2;SNX9;AP1S3;SNX5;SH3D19;AP1M1;TPD52;HSPA8;SNAPIN;HOMER2;SORT1;AP1B1;DTNBP1;HIP1R;OCRL;PUM1;TPD52L1;IGF2R;DNM2;GAK;VAMP8;CHMP2A;ACBD3;VAMP2;PICALM
Reactome	Fcgamma Receptor (FCGR) Dependent Phagocytosis	42/87	2.15742e-05	2.51033	26.971	CYFIP2;CYFIP1;NCKAP1;AHCYL1;SRC;ARPC1B;ITPR3;PIK3R2;PIK3CB;WASL;PIK3R1;PLA2G6;ACTG1;NCKIPSD;ABL1;MAPK1;WASF2;WASF3;ACTR3;VAV3;LYN;YES1;MYO10;PRKCE;PRKCD;LIMK1;MYO5A;MYO9B;ARPC5;BAIAP2;PTK2;VAV2;PLPP5;ARPC2;ARPC3;ABI1;ELMO2;MYH9;GRB2;NF2;CRK;DOCK1
GO Biological Process	Response To Insulin	39/79	2.19563e-05	2.62185	28.1231	C2CD5;IRS1;INSIG2;INSIG1;PDE3B;SLC2A1;IRS2;PIK3R2;SLC2A4;PIK3R1;ZFP36L1;AKT2;AKT1;ZBTB7B;PRKCI;XBP1;PARP1;GOT1;PDPK1;SORT1;DENND4C;MEAK7;MYO5A;TSC1;SORBS1;SLC39A14;RAB10;KAT2B;FER;PKM;TBC1D4;EPRS1;PPARG;TRIB3;LPIN2;OGT;SLC25A33;VAMP2;LPIN3
GO Biological Process	Proteasomal Protein Catabolic Process	88/220	2.38305e-05	1.79767	19.1354	GSK3B;KIF14;ARRB1;ARRB2;TNFAIP1;PRPF19;MAEA;KAT5;TRIM2;TRIM3;PSMD1;BTRC;SKP2;FBXO7;FBXO9;FBXW11;DNAJB12;AXIN1;KCTD2;UBE4B;ARMC8;AXIN2;PPP2R5C;RAD23B;PJA2;RNF41;DDB1;PSMA5;PSMA6;RNF126;CDC34;PSMA4;PSMA1;KCTD10;TBL1XR1;SPOPL;RBCK1;ATF6;RNF122;BIRC2;CUL3;SEL1L;CUL1;RHOBTB3;NEDD4L;AGAP3;AMBRA1;RNF4;PSMB7;ZNRF2;HECTD1;MTA1;RNF216;PCBP2;SPOP;PMAIP1;FEM1C;TBL1X;RFFL;MARCHF6;KLHDC2;XBP1;SMURF2;CSNK1A1;SM…
GO Biological Process	Regulation Of DNA Repair	57/129	2.39138e-05	2.13126	22.6789	SMARCB1;TRRAP;ACTB;YY1;SMCHD1;ING3;KAT5;PPP4R2;TRIM28;BCL7A;BCL7C;RUVBL1;UIMC1;DPF2;EPC1;EPC2;KAT7;ARID2;NFRKB;SMARCC1;PARP1;ACTR8;AXIN2;CCDC117;ARID1A;ARID1B;SUPT3H;UCHL5;KAT2B;DEPDC1B;UBE2V2;INO80C;SMARCD2;TMEM161A;MEAF6;DHX9;CEBPG;NPAS2;TAF5L;EGFR;ATXN7;UBR5;EP400;BRD7;BARD1;SMARCE1;EYA3;USP22;INO80;DEK;SMARCA2;PML;SMARCA4;TMEM98;UBE2N;ERCC6;TAF4
GO Biological Process	DNA Damage Response	141/384	2.43937e-05	1.56813	16.6554	SMARCAL1;TRRAP;PARK7;BACH1;YY1;STK11;HERC2;KAT5;TRIM28;CCND1;CHCHD6;HMCES;MACROD1;KMT5B;MTREX;MEN1;ENDOG;KMT5C;DDX11;USP3;ZBTB38;PRKCD;NSMCE1;PPP4R3A;CSNK1E;WDR76;INIP;FOXP1;MSH6;DEPDC1B;MAPKAPK2;FLYWCH1;EPHA2;XPA;ZBTB1;PDS5B;PSEN1;PDS5A;MACROH2A1;NPAS2;OARD1;UBR5;ABL1;EP400;BARD1;LYN;PLK3;CRADD;XRCC5;INTS3;XRCC2;XRCC3;CBX1;NFATC2;FANCC;INO80;FBXO31;ACER2;SETX;POLA1;BCL6;BCL3;BCL2;CDK1;NABP1;GRB2…
Reactome	Class I MHC Mediated Antigen Processing And Presentation	139/378	2.5551e-05	1.57161	16.6195	UBE3C;LTN1;KEAP1;RNF19B;UBE2D1;CBLB;UBE3A;FBXO21;FBXO22;UBE2L3;HERC4;PSMD9;NPEPPS;HERC3;HERC2;RNF114;HERC1;RNF19A;CDC27;BTRC;SKP2;FBXO7;RNF111;FBXO9;FBXW4;PDIA3;MYLIP;WSB1;FBXW8;FBXW11;UBE2E1;UBE4A;HLA-A;ATG14;HLA-F;FBXO10;KCTD7;RNF41;RNF126;CDC34;HECW2;PSME1;UBE2V2;ANAPC4;RBCK1;ANAPC1;ANAPC2;ANAPC13;CUL5;CUL3;CUL2;CUL1;NEDD4L;UBR2;UBR1;UBE2J2;FBXO41;UBE2J1;RNF213;UBB;UBC;LONRF1;ATG7;UBE2H;KLHL25…
Reactome	Regulation Of Lipid Metabolism By PPARalpha	53/118	2.62074e-05	2.19454	23.1513	ALAS1;CHD9;RORA;MIA3;MED15;MED13;CPT2;SIN3B;SIN3A;EP300;ACADM;HMGCS2;NCOA1;NCOA2;SREBF1;CPT1A;HMGCS1;ACSL1;NCOA6;NCOA3;MED8;MED9;MED27;MED26;NCOR2;MED24;NCOR1;TBL1XR1;THRAP3;TRIB3;PPARG;PPARA;PEX11A;NRF1;HMGCR;PKMYT1;NPAS2;RXRA;TBL1X;PPARGC1A;PPARGC1B;FDFT1;ABCA1;ESRRA;CDK19;CREBBP;NFYB;TXNRD1;NR1D1;GRHL1;MED13L;CDK8;CARM1
Reactome	Translocation Of SLC2A4 (GLUT4) To Plasma Membrane	28/51	2.66717e-05	3.27083	34.448	YWHAE;C2CD5;RALA;YWHAB;PRKAG2;SLC2A4;YWHAQ;KIF3B;AKT2;AKT1;RALGAPA2;ASPSCR1;MYO5A;LNPEP;REXO2;PRKAB1;YWHAZ;RAB11A;RAB10;TBC1D1;RALGAPB;TBC1D4;RAB14;EXOC4;MYH9;EXOC6;CALM1;VAMP2
Reactome	Interleukin-17 Signaling	35/69	2.73981e-05	2.76726	29.0701	CUL1;NOD1;MAPK9;PPP2CB;MAPK8;PPP2R1B;UBB;IRAK2;RPS6KA2;RPS6KA1;UBC;MAPK1;MAP3K8;IKBKG;BTRC;DUSP4;MAP2K3;MEF2A;MAP2K4;DUSP3;FBXW11;FOS;MAPK14;IL17RC;DUSP6;NFKB1;DUSP7;MAPK10;MAPKAPK3;TNIP2;MAPKAPK2;UBE2N;TAB3;TAB2;TAB1
GO Biological Process	Protein Dephosphorylation	55/124	2.889e-05	2.14554	22.4252	PTPRU;PTPRR;PTPRS;PTPRM;PPP2R2A;PTPRJ;PTPRH;DUSP16;PTPRF;CDC14B;PTPRG;PPP1CC;DUSP12;PPP3CA;STK11;DUSP10;PPP3CC;PPP2R1B;SBF1;DUSP5;DUSP3;PPTC7;FBXW11;DUSP1;PPP4R3A;PPP2R5C;DUSP6;CTTNBP2NL;DUSP7;CTDNEP1;DUSP22;PPM1A;CTDSP1;CTDSP2;PHPT1;PPP1R15B;MTMR2;MTMR3;PPM1L;PPM1H;PPM1J;PPM1K;PPM1D;PPP2CB;PTPN1;PTPN18;PPP2R3A;PTPN12;SSH2;PPP5C;UBLCP1;PTPRA;PTPN9;TAB1;PTPN2
GO Biological Process	Regulation Of Anatomical Structure Morphogenesis	56/127	3.01684e-05	2.12312	22.0989	GSK3B;PHLDB1;KNDC1;ARHGAP35;LFNG;SIPA1L1;ZMYM4;DAG1;KIF13B;EPHB3;PPFIA2;SH3D19;VASH2;RC3H1;VASH1;CLDN4;CLDN3;INF2;HECW2;RUFY3;HECW1;NSMF;PHIP;TNIK;PHLDB2;RAPGEF3;EPHA2;NEDD4L;FITM2;EFNA5;NOL3;CAMSAP1;STRIP1;PDCD10;ERBB2;HMOX1;PDLIM5;PDZD8;PAK2;MARK2;CLASP1;BCL9L;CLASP2;EGLN1;TBX1;ZRANB1;SEMA4D;CYRIB;LARP4;BCL6;NF1;SARM1;CTNNB1;CCM2;FERMT2;FGFR2
GO Biological Process	Regulation Of Cell-Substrate Junction Assembly	15/21	3.04522e-05	6.70861	69.7652	MACF1;DUSP3;LDB1;ROCK1;LIMCH1;ROCK2;EFNA5;PTK2;RHOA;CORO1C;SLC9A1;CAMSAP3;PTPRA;CLASP1;VCL
GO Biological Process	Histone H4-K5 Acetylation	12/15	3.11149e-05	10.7301	111.355	ING5;MEAF6;KANSL1;PHF20;KANSL2;KANSL3;JADE1;KAT8;JADE3;KAT7;JADE2;OGT
GO Biological Process	Histone H4-K8 Acetylation	12/15	3.11149e-05	10.7301	111.355	ING5;MEAF6;KANSL1;PHF20;KANSL2;KANSL3;JADE1;KAT8;JADE3;KAT7;JADE2;OGT
Reactome	Signaling By ERBB2	27/49	3.39379e-05	3.29699	33.9293	GRB7;CUL5;SHC1;SRC;PIK3R1;EGFR;ERBB3;UBB;AKT2;ERBB2;UBC;AKT1;USP8;PTPN18;YES1;PRKCE;PRKCD;ERBIN;PRKCA;PTK6;NRG2;PTPN12;RHOA;RNF41;DIAPH1;GRB2;HBEGF
GO Biological Process	Positive Regulation Of GTPase Activity	92/234	3.46395e-05	1.74713	17.9439	BCAR3;ITGB1;GSK3B;DOCK7;WDR41;SNX13;SIPA1L2;SIPA1L3;RAPGEFL1;FLCN;SIPA1L1;RASGEF1A;RASGEF1B;TBC1D30;TBC1D22A;TBC1D10A;RALGPS1;TBC1D10B;GARNL3;NDEL1;ARHGEF10;BCAS3;RALGAPA1;RALGAPA2;ARHGEF16;ARHGEF19;TBC1D8;TBC1D9;SCRIB;TBC1D2B;TSC1;ARAP1;RANGAP1;BCR;TBC1D1;TBC1D2;RALGAPB;ALS2;TBC1D4;TBC1D5;RAPGEF1;RAPGEF2;TAX1BP3;ITGA6;ARHGEF7;RAPGEF5;RAPGEF6;NGEF;RAPGEF3;EPHA2;RTN4R;TBC1D9B;ARHGEF26;ASAP3;AGAP1;…
Reactome	Signaling By TGFB Family Members	53/119	3.48567e-05	2.16114	22.1826	ITGB1;BMPR2;ITGB5;ZFYVE9;ITGB3;UBE2D1;YBX1;F11R;PPP1CC;EP300;ITGAV;RNF111;MEN1;TGIF1;PARP1;ARHGEF18;RHOA;UCHL5;NCOR2;PPM1A;ZFYVE16;NCOR1;TFDP1;TFDP2;SRFBP1;HDAC1;LTBP4;NEDD4L;LTBP3;ACVR1B;CBL;PRKCZ;FSTL3;PARD6A;UBB;UBC;MAPK1;SMAD2;SMAD4;SMAD3;SMURF2;SMURF1;USP9X;SMAD9;CGN;SMAD6;SMAD5;SMAD7;SKI;CDK8;BAMBI;TRIM33;BMPR1A
Reactome	RHOV GTPase Cycle	22/37	3.73297e-05	3.93837	40.1545	ZNF512B;GIT2;DST;USP9X;CLTC;IQGAP1;PIK3R1;WASL;SH3RF1;ARHGAP12;VANGL1;PARD6B;DEPDC1B;PARD6A;DLG5;NCK2;WDR6;RHOV;ARHGEF7;SPTAN1;PAK4;EPHA2
GO Biological Process	Cellular Response To Nutrient Levels	38/78	4.05457e-05	2.55415	25.8303	PRR5;PRKAA1;BMPR2;RALB;USP33;MAPKAP1;CLEC16A;PRKAG2;RPTOR;FLCN;MAP1LC3A;LAMP2;MLST8;RICTOR;GAS2L1;ATG7;FADS1;PDK2;MFSD2A;SREBF1;HSPA8;CREBBP;XBP1;TFEB;TSC1;WIPI1;WIPI2;ATG14;PRKAB1;MTOR;STK24;JMY;VPS41;ULK1;LCP1;PPARA;PPARD;EIF4G1
Reactome	Signaling By NTRK1 (TRKA)	51/114	4.19942e-05	2.17826	21.9525	IRS1;YWHAB;CLTC;CLTA;IRS2;AP2A1;CHD4;PIK3CB;AP2A2;CRKL;PPP2R1B;RPS6KA2;RPS6KA1;EP300;MEF2A;DUSP4;DUSP3;FRS2;FOS;DUSP6;RHOA;DNM2;DUSP7;DNM3;MAPKAPK3;MAPKAPK2;RAPGEF1;TRIB1;SGK1;CRK;RALA;RALB;SHC1;SRC;SRF;PIK3R2;PIK3R1;PPP2CB;RAP1A;MAPK1;RALGDS;MEF2D;MAP2K5;EGR3;STAT3;BRAF;AP2B1;MAPK14;REST;ID3;GRB2
GO Biological Process	Regulation Of Cytoskeleton Organization	51/114	4.19942e-05	2.17826	21.9525	GSK3B;PATJ;PHLDB1;TRAF3IP1;STMN3;CELSR1;F11R;BICD1;ARHGAP35;BICD2;BAIAP2L1;CAPN2;MLST8;RAC1;PRKCD;ARHGEF19;DYNLL1;RHOA;EZR;PHLDB2;CRK;RAPGEF3;PRKAA1;RALA;ROCK1;ROCK2;ARHGAP18;NEDD9;ARHGAP17;SPATA4;EFNA5;IQGAP2;MAPK1;RICTOR;TPPP;MPDZ;PAK2;MARK2;CLASP1;HIP1R;BAIAP2;SORBS3;PTK2;MTOR;CAMSAP3;TJP1;DIAPH1;KATNBL1;TAOK2;TRIM36;PLXNB1
Reactome	RAB GEFs Exchange GTP For GDP On RABs	42/89	4.26595e-05	2.40318	24.1814	YWHAE;DENND1B;RAB5C;DENND1A;GDI2;DENND3;RAB21;RABGEF1;AKT2;TRAPPC12;AKT1;SBF1;RAB6A;RAB6B;RAB8B;TRAPPC3;RIC1;CCZ1B;DENND4B;DENND4A;DENND2B;TRAPPC10;DENND4C;RAB27A;RAB27B;TRAPPC9;GAPVD1;RAB10;ALS2;RAB14;RAB12;MADD;RAB35;RAB18;RAB3GAP2;RAB9A;ULK1;RIN2;MON1A;RAB3GAP1;RAB7A;MON1B
Reactome	PKMTs Methylate Histone Lysines	26/47	4.31702e-05	3.32568	33.4243	KMT2E;KMT2D;SETD3;KMT2A;SETD6;SUV39H1;DOT1L;KMT2B;SETD7;EHMT1;ASH2L;RELA;NSD1;NSD2;PRDM16;KMT5B;KMT5A;SMYD3;ATF7IP;EED;KMT5C;SETD1B;ASH1L;NFKB1;AEBP2;EZH2
GO Biological Process	Insulin Receptor Signaling Pathway	26/47	4.31702e-05	3.32568	33.4243	BCAR3;GRB7;GSK3B;C2CD5;IRS1;SHC1;PIK3R3;IRS2;PIK3R2;IDE;PIK3R1;SOGA1;IGF1R;AKT2;NAMPT;GRB10;ZNF106;PDK2;SORBS1;BAIAP2;SLC39A14;FER;GRB2;PHIP;BCAR1;PTPN2
Reactome	Recycling Pathway Of L1	18/28	4.4305e-05	4.83154	48.4334	SRC;CLTC;RDX;CLTA;AP2A1;AP2B1;AP2A2;DNM2;RPS6KA4;DNM3;SHTN1;DPYSL2;RPS6KA2;KIF4A;RPS6KA1;NUMB;MAPK1;EZR
GO Biological Process	Regulation Of Glucose Metabolic Process	18/28	4.4305e-05	4.83154	48.4334	ZNF692;SLC45A3;IRS1;RORC;FOXK2;FOXK1;IRS2;RORA;GNMT;AKT2;DGKQ;AKT1;PDK3;PMAIP1;MLYCD;OGT;PDK2;PDK1
GO Biological Process	Sterol Biosynthetic Process	18/28	4.4305e-05	4.83154	48.4334	G6PD;HMGCS1;INSIG2;INSIG1;PRKAG2;DHCR24;HMGCR;HSD17B7;LSS;TM7SF2;ACLY;PLPP6;NSDHL;GLB1;PMVK;DHCR7;LBR;FDFT1
Reactome	Toll Like Receptor 3 (TLR3) Cascade	47/103	4.50047e-05	2.25776	22.5973	APP;USP14;CUL1;UBE2D1;NOD1;HMGB1;RELA;MAPK9;PPP2CB;MAPK8;PPP2R1B;UBB;IRAK2;RPS6KA2;RPS6KA1;UBC;MAPK1;MAP3K8;RIPK1;IKBKG;BTRC;N4BP1;MAP2K3;MEF2A;DUSP4;MAP2K4;DUSP3;FBXW11;FOS;MAPK14;NFKB1;DUSP6;DUSP7;NFKBIA;MAPK10;MAPKAPK3;IRF3;TRAF3;TNIP2;MAPKAPK2;UBE2N;IRF7;SARM1;TAB3;TAB2;TAB1;BIRC2
GO Biological Process	Regulation Of Axon Extension	21/35	4.64147e-05	4.02741	40.1851	RTN4R;GSK3B;MACF1;CDKL3;PTPRS;LIMK1;SEMA3G;ISLR2;RNF6;NTN1;RTN4;DNM2;SHTN1;GOLGA4;ZFYVE27;CTTN;SIN3A;RUFY3;NRCAM;DIP2B;MAP3K13
GO Biological Process	Regulation Of Transcription By RNA Polymerase II	627/2028	4.71995e-05	1.22394	12.1918	ATF1;EHF;MAML1;TRRAP;ZNF292;EHMT1;RBPJ;BACH1;BACH2;ELK3;ELK4;ZSCAN31;ZMIZ2;ZXDB;NAMPT;CREB3L2;ZXDC;BBX;PKNOX1;IER5;JUNB;DDX17;HES7;MEF2A;ZNF18;MRTFB;RFX2;MED8;SOX13;MRTFA;RFX3;MED9;BHLHA15;DICER1;PRKAR1A;BIN1;PRKD1;MAML3;ATF6;ATF3;ZNF398;URI1;ZNF395;ZBTB8A;CTBP2;CTBP1;ZNF20;PRDM15;BAZ2B;MTDH;PRDM16;ZBTB7B;ZNF148;PPARGC1A;ZBTB7A;RREB1;PPARGC1B;ZBTB7C;HEXIM1;HEXIM2;PLK3;ZNF143;CREBBP;JAG1;JUP;FZD5;…
Reactome	FCGR3A-mediated Phagocytosis	31/60	4.91834e-05	2.87245	28.4946	CYFIP2;CYFIP1;NCKAP1;SRC;ARPC1B;WASL;ACTG1;NCKIPSD;ABL1;MAPK1;WASF2;WASF3;ACTR3;VAV3;LYN;YES1;MYO10;MYO5A;MYO9B;ARPC5;BAIAP2;PTK2;VAV2;ARPC2;ARPC3;ABI1;ELMO2;MYH9;GRB2;CRK;DOCK1
GO Biological Process	Establishment Or Maintenance Of Apical/Basal Cell Polarity	17/26	5.27128e-05	5.06955	49.9384	PATJ;PRKCI;MTCL1;ERBIN;PARD6G;SCRIB;PRKCZ;PARD3B;PARD6B;PARD6A;DLG2;DLG3;DLG4;DLG5;MARK2;LLGL2;PALS1
Reactome	Competing Endogenous RNAs (ceRNAs) Regulate PTEN Translation	9/10	6.11709e-05	24.1326	234.131	TNRC6C;MOV10;CNOT6L;AGO3;VAPA;AGO4;AGO2;TNRC6A;TNRC6B
Reactome	Sema4D In Semaphorin Signaling	16/24	6.19252e-05	5.36714	52.0054	ARHGEF11;ARHGEF12;ROCK1;SEMA4D;ROCK2;LIMK2;LIMK1;RHOC;ARHGAP35;RHOA;RHOB;RND1;ERBB2;MYH9;PLXNB1;MYH10
Reactome	Gene Expression (Transcription)	458/1449	6.20667e-05	1.25909	12.1971	MAML1;EHMT1;PHAX;RBPJ;PSMD9;H2AC14;AKT2;AKT1;PIP4K2A;PIP4K2B;RNF111;GAMT;NUP214;ZNF18;DAXX;SAP30BP;NUP210;ZNF282;MED8;PRKCA;DICER1;PRKAB1;NUP93;DDX39A;DDIT4;PSME1;TXNIP;MAML3;ZNF398;ZNF273;MEAF6;MAPKAP1;NEDD4L;BAZ2A;AAAS;NUP85;PPARGC1A;PPARGC1B;PRELID3A;BARD1;PLK3;ZNF143;CREBBP;PHC2;JAG1;PHC1;PLK2;SETD1B;NFATC2;ZNF34;NR1D1;PHC3;NR2F6;MOV10;AGO3;AGO4;AGO2;EZH2;ZNF254;ZNF496;CDKN1A;RARG;CDKN1B;ZNF2…
Reactome	PIP3 Activates AKT Signaling	102/268	6.31331e-05	1.65732	16.0267	IRS1;CLSTN1;ATN1;IRS2;IL1RAP;PSMD9;PPP2R1B;AKT2;SCMH1;AKT1;PIP4K2A;PIP4K2B;PDGFRA;USP7;TSC2;FRS2;PSME1;TRIB3;TNKS;MAPKAP1;PDGFB;PIK3R3;FOXO6;PIK3R2;PIK3R1;FOXO3;UBB;UBC;THEM4;SLC38A9;PIP5K1C;CBX8;PHC2;PHC1;CBX4;CBX2;PHC3;ESR2;SEM1;MOV10;NR4A1;AGO3;AGO4;RHEB;AGO2;MKRN1;SNAI1;MDM2;GRB2;FGF13;RCOR1;FGFR2;EZH2;PRR5;GSK3B;CDKN1A;CDKN1B;CHD4;CHD3;PIK3CB;RPTOR;MLST8;CNOT6L;EED;PDPK1;NRG2;PPP2R5C;PSMA5;P…
Reactome	MyD88-independent TLR4 Cascade	48/107	6.39914e-05	2.18851	21.1339	APP;USP14;CUL1;UBE2D1;NOD1;HMGB1;RELA;MAPK9;PPP2CB;MAPK8;PPP2R1B;UBB;IRAK2;RPS6KA2;RPS6KA1;UBC;MAPK1;MAP3K8;RIPK1;IKBKG;BTRC;N4BP1;MAP2K3;MEF2A;DUSP4;MAP2K4;DUSP3;FBXW11;TMED7-TICAM2;FOS;MAPK14;NFKB1;DUSP6;DUSP7;NFKBIA;MAPK10;MAPKAPK3;IRF3;TRAF3;TNIP2;MAPKAPK2;UBE2N;IRF7;SARM1;TAB3;TAB2;TAB1;BIRC2
GO Biological Process	Endosome Organization	28/53	6.73649e-05	3.00875	28.9002	PLEKHF2;PI4K2B;PLEKHF1;SNX10;SNX33;CLCN3;RAB22A;CORO1C;SNX3;ATP6V1H;RILP;ATP6V0A1;USP8;VPS18;ARFGEF2;ATP6V0B;RNF26;ATP6AP2;RAB27A;DNAJC13;HOOK3;WASH3P;ALS2;HOOK2;HOOK1;CHMP2B;TMEM9;SQSTM1
GO Biological Process	Negative Regulation Of Cell Motility	57/133	6.86666e-05	2.01853	19.3502	PTPRU;IFITM1;CITED2;ZMYND8;ARID4B;MIA3;PTPRJ;ADARB1;SPINT2;ARHGAP4;FLCN;SHH;DUSP10;SIN3B;CDH1;SIN3A;DPYSL3;DAG1;ARID2;DUSP3;LIMCH1;TPM1;TET1;MITF;DYNLL1;GTPBP4;RNF41;RHOB;DUSP22;FRMD5;CLDN3;RAP2B;ADAM15;CRK;VCL;KANK1;HDAC1;NEDD9;FBLN1;FOXO3;SRGAP1;SCAI;RNF20;TCAF1;JAG1;SULF1;MAPK15;SLURP1;SMAD7;STK24;DLG5;BRMS1L;NF1;EPPK1;NF2;OGT;RECK
Reactome	RND2 GTPase Cycle	24/43	6.97682e-05	3.39221	32.4646	PRAG1;TFRC;DST;FNBP1;KIF14;PIK3R2;FRS2;SCRIB;PIK3R1;TNFAIP1;ARHGAP5;LEMD3;ARHGAP35;CKAP4;LRRC1;ALDH3A2;NISCH;VANGL1;GOLGA3;DEPDC1B;DLG5;WDR6;RBMX;EPHA2
GO Biological Process	Regulation Of Gene Expression	363/1127	7.18646e-05	1.29145	12.3213	APP;TFRC;HDAC10;TRRAP;JMJD1C;RBPJ;BACH1;TSKU;CRKL;UBE2L3;RPS6KA4;GPBP1;AKT1;ADNP2;KAT8;DIP2A;KAT7;EPHB2;SOX6;SOX4;DAXX;MBNL1;ZNF282;SFMBT2;SOX13;RC3H1;RFX3;DICER1;ANK3;ATG14;PRKAB1;OVOL2;CLDN3;PRKAR1A;ZNF714;ANKRA2;EZR;ZNF398;ZNF395;ZNF273;MEAF6;SLC22A2;HPN;PDGFB;ZBTB1;PIK3R3;BAZ2A;LARP1;PCBP3;ZNF827;PDCD10;ZNHIT3;STC2;PCBP2;ZBTB7B;ZNF148;PATZ1;PPARGC1A;RREB1;PPARGC1B;LYN;SRPK2;ZNF143;CREBBP;NDFI…
Reactome	Death Receptor Signaling	59/139	7.20382e-05	1.98508	18.9343	YWHAE;TRIO;PRDM4;SPPL2A;OTUD7B;ARHGEF10L;AATF;ARHGDIA;MCF2L;IKBKG;ARHGEF40;ARHGEF11;VAV3;ARHGEF10;PRKCI;ARHGEF12;ARHGEF17;ARHGEF16;ARHGEF19;ARHGEF18;RHOA;TNFRSF1A;VAV2;MADD;ARHGEF3;TAX1BP1;ARHGEF4;RBCK1;ARHGEF2;ARHGEF7;SQSTM1;NGEF;BIRC2;NSMAF;ARHGEF26;HDAC1;PSEN2;PSEN1;KALRN;RTN4;RELA;GNA13;ABR;FGD4;MAPK8;UBB;UBC;RIPK1;ECT2;USP25;ARHGEF37;ARHGEF39;CFLAR;NFKB1;TNFRSF10D;NFKBIA;TAB3;TAB2;TAB1
Reactome	PTEN Regulation	59/139	7.20382e-05	1.98508	18.9343	ATN1;CHD4;CHD3;RPTOR;PSMD9;AKT2;SCMH1;MLST8;AKT1;USP7;CNOT6L;EED;PSMA5;PSMA6;PSMA4;PSMA1;PSME1;PPARG;USP13;TNKS;HDAC1;HDAC7;PSMB7;MTA1;UBB;UBC;MAPK1;SLC38A9;CBX8;PHC2;PHC1;CBX4;CBX2;WWP2;PHC3;GATAD2B;MTOR;PML;GATAD2A;SEM1;RNF146;TNRC6C;MOV10;REST;PSMC6;AGO3;VAPA;AGO4;RHEB;PSMC1;AGO2;MKRN1;SNAI1;LAMTOR2;RCOR1;FRK;TNRC6A;EZH2;TNRC6B
Reactome	PPARA Activates Gene Expression	51/116	7.33463e-05	2.11095	20.0969	ALAS1;CHD9;RORA;MIA3;MED15;MED13;CPT2;EP300;ACADM;HMGCS2;NCOA1;NCOA2;SREBF1;CPT1A;HMGCS1;ACSL1;NCOA6;NCOA3;MED8;MED9;MED27;MED26;NCOR2;MED24;NCOR1;TBL1XR1;THRAP3;TRIB3;PPARG;PPARA;PEX11A;NRF1;HMGCR;PKMYT1;NPAS2;RXRA;TBL1X;PPARGC1A;PPARGC1B;FDFT1;ABCA1;ESRRA;CDK19;CREBBP;NFYB;TXNRD1;NR1D1;GRHL1;MED13L;CDK8;CARM1
GO Biological Process	Protein Localization	128/351	8.0285e-05	1.54959	14.6125	CELSR1;ACTB;CEP128;RAB43;HERC2;SIL1;NSF;COG7;COG3;PAM16;TSC2;ANK3;FAM91A1;RAB35;RABL3;ULK1;PHIP;TSNARE1;SQSTM1;VCL;RAB5C;TMED10;SAR1A;STXBP1;VPS26C;VPS26B;CORO1B;SCFD1;SNX1;SCFD2;MYO6;SNX9;RAB6A;RAB6B;CNTLN;PACSIN1;BBS2;HSPA9;ATP8B1;SMURF1;LRBA;SYNRG;ASPSCR1;HPS6;CPLANE2;HOOK3;EHD1;REEP1;OCLN;CDAN1;HOOK2;HOOK1;FERMT2;ARF3;PTPRU;ARF1;CLTC;AP4E1;DDX42;SNX13;AP2A1;PRPF19;LYST;BICD1;RAB22A;AKAP10;KIF…
GO Biological Process	Negative Regulation Of Hippo Signaling	10/12	8.23928e-05	13.4085	126.094	MAP2K3;DLG5;WWC1;WWC3;LIMD1;MAPK14;MARK3;SHANK2;VGLL4;CIT
GO Biological Process	Vesicle-Mediated Transport To The Plasma Membrane	39/83	8.88113e-05	2.38284	22.2295	DENND1B;STX12;DENND1A;VPS26C;WASHC2C;PTPN23;SNX33;GGA2;SNX3;GGA1;SNX27;VPS51;VPS53;MICALL1;MICALL2;STX6;VTI1A;ANKRD50;EPS15;RAB11FIP3;RAB11FIP4;ARFGEF2;OSBPL5;CMTM6;EXOC6B;LMTK2;WASH3P;ARL4C;EHD1;RAB10;RABEP1;RAB14;RAB35;EXOC4;EXOC6;RAB17;STEAP2;ARF6;VPS35L
GO Biological Process	Negative Regulation Of ERBB Signaling Pathway	13/18	8.88175e-05	6.97486	65.068	ERRFI1;PTPN18;DUSP3;MVP;ITGA1;DAB2IP;PTPRJ;PTPN12;CBL;EGFR;RNF126;PTPN2;LGMN
GO Biological Process	Protein Localization To Plasma Membrane	58/137	9.00616e-05	1.97591	18.4056	RAB3B;C2CD5;PLEKHF1;ZDHHC7;F11R;ZFYVE27;CDH1;BSG;FLOT1;FLOT2;RAB8B;TTC7B;ATP1B3;WDR72;ANK3;ATP1B1;TNFRSF1A;GAK;CACNB2;CACNB3;PACS2;PACS1;PKP2;RAPGEF2;TNIK;EZR;GAS6;RAPGEF6;EPHA2;ROCK1;ROCK2;STXBP1;SLC9A3R2;SLC9A3R1;RAP1A;RAB40B;RAB40C;MAP7;FLNA;PACSIN1;CLASP2;JUP;SMURF1;PTCH1;KCNIP3;DENND4C;RDX;MYO5A;RAB11A;EHD1;RAB10;TSPAN15;TSPAN14;RAB12;SLMAP;FGF13;RAMP1;PALS1
GO Biological Process	Negative Regulation Of Gene Expression	123/336	9.05667e-05	1.55859	14.5096	APP;PARK7;CRKL;RPS6KA4;YY1;ZFP36;EPC1;DIP2A;NUDT12;NANOS1;DAXX;CSNK2A1;DAPK1;SFMBT2;ADAM10;TSC1;DICER1;SND1;OVOL2;FOXP1;TLE5;ERN1;CLDN3;SHQ1;PRKAR1A;DGKQ;MYADM;NOTCH2;GRB7;DDX6;DNMT1;NOTCH1;PDGFB;PSEN1;MACROH2A2;MACROH2A1;GIGYF2;ZFP36L2;FXR1;LARP1;PDCD10;STC2;ZNF148;N4BP1;MARK1;NDFIP1;SMAD3;TIPARP;EIF2AK2;CNOT10;PUM1;SMAD5;NFKB1;DHFR;OCLN;AGO3;EPRS1;AGO4;CAPRIN1;AGO2;CPEB3;LSM14A;ZNF410;EZH2;LGMN…
GO Biological Process	Cellular Response To Peptide Hormone Stimulus	41/89	0.000103329	2.2965	21.0764	C2CD5;IRS1;INSIG2;SRC;INSIG1;PDE3B;IRS2;PIK3R2;SLC2A4;PIK3R1;RELA;ZFP36L1;AKT2;GPER1;AKT1;PRKCI;XBP1;PARP1;GOT1;PDPK1;PRKCD;DENND4C;MYO5A;SORBS1;SLC39A14;NFKB1;TSHR;RAB10;KAT2B;NR4A1;FER;PKM;TBC1D4;EPRS1;SCNN1A;PPARG;TRIB3;LPIN2;SLC25A33;VAMP2;LPIN3
GO Biological Process	Regulation Of Vesicle-Mediated Transport	41/89	0.000103329	2.2965	21.0764	RAB3B;RALA;HIP1;SRC;STON2;CPLX1;RIMS2;RAB21;SCFD1;OPHN1;RAB26;DENND10;PACSIN2;ABL2;MAPK1;PACSIN3;STXBP5;ATP9A;RAB8B;PACSIN1;NSF;MBTPS1;PTPN1;USP7;HIP1R;TSC2;OCRL;DNAJC13;CPLANE2;ARFGAP3;RAB11A;TPCN2;STXBP5L;RUFY1;ZFYVE16;DNAJC5;RAB12;CHMP3;RAB17;VAMP2;PICALM
Reactome	CD28 Co-Stimulation	20/34	0.000104014	3.83492	35.17	PRR5;LYN;YES1;SRC;PDPK1;MAPKAP1;PIK3R3;PIK3R2;PIK3R1;MTOR;AKT2;MLST8;AKT1;THEM4;MAP3K8;RICTOR;GRB2;TRIB3;ARHGEF7;MAP3K14
Reactome	G Alpha (12/13) Signaling Events	37/78	0.000104085	2.42566	22.244	TRIO;ARHGEF26;ROCK1;ROCK2;ARHGEF10L;KALRN;GNA13;ABR;FGD4;GNG5;MCF2L;GNG7;GNA12;ARHGEF40;ECT2;ARHGEF11;VAV3;ARHGEF10;ARHGEF12;ARHGEF37;ARHGEF17;ARHGEF39;ARHGEF16;ARHGEF19;ARHGEF18;RHOC;RHOA;RHOB;VAV2;GNB2;GNB1;ARHGEF3;ARHGEF4;PLXNB1;ARHGEF2;ARHGEF7;NGEF
GO Biological Process	Histone H4 Acetylation	22/39	0.000112503	3.47455	31.5925	NAA40;MEAF6;PHF20;TRRAP;JADE1;MSL2;JADE3;JADE2;MSL1;ING5;ING3;KAT5;KANSL1;KANSL2;KANSL3;RUVBL1;EP400;EPC1;KAT8;EPC2;KAT7;OGT
GO Biological Process	Transmembrane Receptor Protein Tyrosine Kinase Signaling Pathway	106/284	0.000113414	1.60607	14.5903	IRS1;IRS2;SOGA1;IGF1R;ZFYVE27;AKT2;NAMPT;GRB10;AKT1;ANKS1A;EPHB2;EPHB1;EPHB4;PDK2;SAMD10;EPHB3;PDGFRA;EPHA6;TSC2;FRS2;MAPKAPK3;KIF16B;DDIT4;MAPKAPK2;PHIP;ROR1;PRKD1;NGEF;EPHA2;SHC4;GRB7;SHC1;ARHGEF28;PXN;PDGFB;PIK3R3;PIK3R2;PIK3R1;ADRB2;EFNA5;KALRN;GIGYF2;EFNB2;SOCS2;LYN;YES1;PTK6;PTK2;NFATC4;SETX;EFNA1;EFNA3;FER;GRB2;FGFR2;DDR1;RET;BCAR3;GSK3B;PTPRJ;IDE;PIK3CB;PTPRG;GHR;SIPA1L1;RAC1;JAK2;SLC39A1…
GO Biological Process	Positive Regulation Of Nucleocytoplasmic Transport	24/44	0.000114057	3.22238	29.2554	YWHAE;GSK3B;KHDRBS1;CPSF6;SMAD3;JUP;DHX9;PRKCD;PIK3R2;PIK3R1;PSEN1;TRIM28;XPO4;BAG3;CDH1;HYAL2;UBR5;EP300;FLNA;ECT2;GAS6;EMD;RAPGEF3;ZPR1
Reactome	P75 NTR Receptor-Mediated Signaling	43/95	0.000117143	2.22347	20.1271	YWHAE;TRIO;PRDM4;ARHGEF26;HDAC1;PSEN2;ARHGEF10L;PSEN1;AATF;KALRN;RELA;RTN4;GNA13;ABR;FGD4;MAPK8;UBB;ARHGDIA;MCF2L;UBC;ARHGEF40;ECT2;ARHGEF11;VAV3;ARHGEF10;PRKCI;ARHGEF12;ARHGEF37;ARHGEF17;ARHGEF39;ARHGEF16;ARHGEF19;ARHGEF18;RHOA;NFKB1;VAV2;NFKBIA;ARHGEF3;ARHGEF4;ARHGEF2;ARHGEF7;SQSTM1;NGEF
GO Biological Process	Dephosphorylation	61/147	0.000119596	1.9091	17.2418	PTPRU;PTPRR;PTPRS;PTPRM;PPP2R2A;PTPRJ;DUSP15;PTPRH;DUSP16;CDC14B;PTPRG;THTPA;PPP1CC;DUSP12;PPP3CA;STK11;DUSP10;PPP3CC;PPP2R1B;ACP6;ACP3;BTRC;SBF1;DUSP4;DUSP5;DUSP3;PPTC7;FBXW11;PPP4R3A;PPP2R5C;DUSP8;CTTNBP2NL;CTDNEP1;DUSP22;PLPP6;PPM1A;PLPP5;CTDSP1;CTDSP2;PXYLP1;PHPT1;PLPP3;MTMR2;MTMR3;PPM1L;PPM1H;PPM1J;PPM1D;PPP2CB;PTPN1;PTPN18;EPHX2;PPP2R3A;PTPN12;SSH2;SGPP1;PPP5C;UBLCP1;PTPRA;PTPN9;TAB1
Reactome	FOXO-mediated Transcription	32/65	0.000124863	2.60547	23.4187	CDKN1A;CDKN1B;CITED2;YWHAB;HDAC1;FOXO6;FOXO3;TXN2;STK11;YWHAQ;SIN3A;PCBP4;AKT2;AKT1;EP300;PPARGC1A;PLXNA4;SMAD2;SREBF1;CREBBP;SMAD4;SMAD3;NFYB;REXO2;FBXO32;YWHAZ;SIRT3;RBL2;KAT2B;BCL6;CCNG2;TXNIP
GO Biological Process	Positive Regulation Of Cell Cycle	32/65	0.000124863	2.60547	23.4187	ANKRD17;APP;CITED2;PDGFB;PKD1;EGFR;USP19;CCND1;EIF4EBP1;AKT1;MARK4;EIF4E;NKX3-1;SRPK2;DUSP3;CCDC57;USP22;ASNS;PRKCA;PTK6;TBX3;CDC25B;SMOC2;PSRC1;CCNY;C6ORF89;RARA;MDM2;MAPRE3;FGFR2;LGMN;ZPR1
Reactome	RNA Polymerase II Transcription	415/1312	0.000128889	1.2583	11.27	MAML1;EHMT1;PHAX;RBPJ;PSMD9;H2AC14;AKT2;AKT1;PIP4K2A;PIP4K2B;RNF111;GAMT;ZNF18;DAXX;ZNF282;MED8;PRKCA;PRKAB1;DDX39A;DDIT4;PSME1;TXNIP;MAML3;ZNF398;ZNF273;MEAF6;MAPKAP1;NEDD4L;PPARGC1A;PPARGC1B;PRELID3A;BARD1;PLK3;ZNF143;CREBBP;PHC2;JAG1;PHC1;PLK2;SETD1B;NFATC2;ZNF34;NR1D1;PHC3;NR2F6;MOV10;AGO3;AGO4;AGO2;EZH2;ZNF254;ZNF496;CDKN1A;RARG;CDKN1B;ZNF250;ELL;PHF20;SETD9;PRKAG2;ASH2L;MED15;GLI3;GLI2;MECP…
Reactome	RHOD GTPase Cycle	27/52	0.000133218	2.90075	25.8849	STEAP3;ARHGAP39;ARHGAP17;PIK3R2;PIK3R1;ARHGAP5;ARHGAP35;ARHGAP12;ARHGAP21;LMAN1;PGRMC2;ANKFY1;EMD;LBR;ACTN1;LEMD3;ARHGAP26;RHOD;VANGL1;ARHGAP32;DIAPH1;DEPDC1B;DIAPH3;VAPB;PLXNB1;ESYT1;RAB7A
GO Biological Process	Positive Regulation Of Protein Localization To Membrane	37/79	0.000144883	2.36774	20.9299	ITGB1;C2CD5;CEMIP;MTCL1;ZDHHC5;MIEF2;MIEF1;PIK3R1;MFF;EGFR;MAPK8;AKT2;GPER1;KIF5B;ERBB2;AKT1;CHP1;STX3;EPHB2;PRNP;TCAF2;PRKCI;TCAF1;PRKCH;PDPK1;PRKCE;ARHGEF16;ATP2B4;ANK3;SORBS1;MYO1C;NMT1;PTPN9;RANGRF;SQSTM1;ARF6;EPHA2
Reactome	RND3 GTPase Cycle	23/42	0.000145673	3.25027	28.7134	ROCK1;DST;HOMER2;TMOD3;PIK3R2;SCRIB;PIK3R1;TNFAIP1;ARHGAP5;LEMD3;ARHGAP35;CKAP4;NISCH;VANGL1;ARHGAP21;DEPDC1B;DLG5;FLOT2;WDR6;CKB;RBMX;EPHA2;PICALM
GO Biological Process	Positive Regulation Of Protein Kinase Activity	60/145	0.000148614	1.89968	16.744	CDKN1A;CAB39L;ITGB3;KIF14;PRKAG2;RPTOR;STK11;IL6R;MAP3K5;MAP2K3;DAXX;MMD;STRADA;STRADB;PRKCD;AXIN1;AXIN2;RHOA;TOM1L1;GPRC5B;ALS2;TRAF4;RAPGEF2;MAPRE3;GAS6;CACUL1;RALB;CAB39;SRC;PDGFB;NEDD9;ADRB2;IQGAP1;CAMKK1;CAMKK2;RAP1A;RELN;ERBB3;PDCD10;PTK2B;SNX9;ECT2;MARK2;STOX1;PRNP;PTPN1;XRCC5;DAB2IP;PTK2;VEGFA;EFNA1;TPX2;DLG3;DLG4;TAOK2;TAB2;TAB1;CALM1;EZH2;MAP3K12
Reactome	CD28 Dependent PI3K/Akt Signaling	15/23	0.000153923	5.03077	44.1654	PRR5;PDPK1;MAPKAP1;PIK3R3;PIK3R2;PIK3R1;MTOR;AKT2;MLST8;AKT1;THEM4;MAP3K8;RICTOR;TRIB3;MAP3K14
Reactome	RAF-independent MAPK1/3 Activation	15/23	0.000153923	5.03077	44.1654	DUSP4;DUSP5;DUSP2;DUSP8;DUSP16;DUSP6;DUSP7;DUSP12;DUSP10;PEA15;CDK1;MAPK1;JAK2;IL6R;JAK1
GO Biological Process	Microtubule Nucleation	15/23	0.000153923	5.03077	44.1654	CCDC57;TUBGCP2;NDE1;RANBP9;CSNK1D;SLAIN2;TUBG2;TPX2;CENPJ;TUBGCP6;TUBGCP3;TPPP;CLASP1;CLASP2;NDEL1
GO Biological Process	Regulation Of Cell Junction Assembly	15/23	0.000153923	5.03077	44.1654	PRKCH;ROCK1;ROCK2;F11R;RAP1B;TJP1;CLDN3;MYO1C;RAP1A;FLOT1;RAPGEF1;SNAI1;RAPGEF2;RAB17;PDLIM5
Reactome	MyD88 Cascade Initiated On Plasma Membrane	43/96	0.000156843	2.18136	19.1093	APP;USP14;PELI2;CUL1;NOD1;HMGB1;RELA;MAPK9;PPP2CB;MAPK8;PPP2R1B;UBB;IRAK2;RPS6KA2;RPS6KA1;UBC;MAPK1;MAP3K8;IKBKG;BTRC;N4BP1;DUSP4;MAP2K3;MEF2A;MAP2K4;DUSP3;MAP3K1;FBXW11;FOS;MAPK14;DUSP6;NFKB1;DUSP7;MAPK10;NFKBIA;MAPKAPK3;TNIP2;MAPKAPK2;UBE2N;TAB3;TAB2;TAB1;TLR5
Reactome	Signaling By MET	31/63	0.000160268	2.60262	22.7434	ITGB1;LAMA5;SHC1;SRC;DOCK7;HPN;PTPRJ;LAMC1;SPINT2;PIK3R1;CBL;CRKL;RAP1B;RAP1A;UBB;UBC;LRIG1;EPS15;SH3GL1;USP8;PTPN1;ITGA2;STAT3;RANBP9;PTK2;RAPGEF1;GRB2;CRK;STAM2;PTPN2;ARF6
Reactome	Activation Of BH3-only Proteins	18/30	0.000162457	4.02573	35.1249	YWHAE;YWHAB;DYNLL1;REXO2;YWHAZ;MAPK8;PPP3CC;TFDP1;YWHAQ;TFDP2;AKT2;E2F1;TP53BP2;BCL2;AKT1;PMAIP1;BMF;TP73
Reactome	Signaling By NOTCH1	35/74	0.000170296	2.41165	20.9282	HDAC4;NOTCH1;HDAC10;MAML1;HDAC1;CUL1;PSEN2;ARRB1;DTX2;ARRB2;PSEN1;RBPJ;HDAC8;HDAC7;DLL4;NEURL1B;UBB;UBC;EP300;TBL1X;JAG2;TLE3;CREBBP;JAG1;MIB2;ADAM10;MIB1;NCOR2;KAT2B;CDK8;ITCH;NCOR1;TBL1XR1;NUMB;MAML3
GO Biological Process	Peptidyl-Threonine Modification	32/66	0.000179623	2.52866	21.8088	GALNT11;GSK3B;ROCK1;ROCK2;TNKS;STK39;ACVR1B;STK11;MAPK8;AKT1;MAPK1;MARK2;CSNK2A1;GALNT3;PDPK1;GALNT2;CDC42BPG;GALNT1;PRKCD;DYRK1A;DYRK1B;LMTK2;PRKCA;OXSR1;CDC42BPB;CDC42BPA;HIPK2;WNK1;CDK1;ULK1;PRKD1;GALNTL6
Reactome	RUNX1 Interacts With Co-Factors Whose Precise Effect On RUNX1 Targets Is Not Known	20/35	0.000180814	3.57901	30.8441	CBX8;SMARCE1;SMARCD2;PHC2;SMARCC1;SMARCB1;PHC1;CBX4;CBX2;ARID1A;ARID1B;PHC3;SMARCA2;HIPK2;SMARCA4;RYBP;SCMH1;EP300;ARID2;YAF2
Reactome	Constitutive Signaling By NOTCH1 HD+PEST Domain Mutants	29/58	0.000181169	2.68614	23.144	HDAC4;NOTCH1;HDAC10;MAML1;HDAC1;CUL1;PSEN2;PSEN1;RBPJ;HDAC8;HDAC7;DLL4;NEURL1B;UBB;UBC;EP300;TBL1X;JAG2;CREBBP;JAG1;MIB2;ADAM10;MIB1;NCOR2;KAT2B;CDK8;NCOR1;TBL1XR1;MAML3
GO Biological Process	Regulation Of Protein Modification Process	24/45	0.000181672	3.06872	26.4319	LYN;ASPSCR1;ATG10;FN1;HSPB1;ATG14;PTK2;CORO1C;ACER2;FLCN;SPRED2;FER;ATG101;RB1CC1;SESN2;CCDC88C;NDUFS4;RABL3;PLXNB2;PHIP;ULK1;ATG7;FNIP2;ROPN1
Reactome	Cell Cycle	219/654	0.000183013	1.3624	11.7247	PPP2R2A;SMC3;PSMD9;H2AC14;HERC2;KAT5;PPP2R1B;AKT2;CDC27;AKT1;BTRC;SKP2;CDK5RAP2;NUP214;DAXX;NUP210;TINF2;PRKCA;CSNK1D;CSNK1E;NUP93;AKAP9;PSME1;DNA2;OPTN;SET;AAAS;ARPP19;NCAPH;SKA2;DSN1;NUP85;PCBP4;CEP70;CEP192;SLC19A1;CEP78;BARD1;CTC1;LYN;PTK6;ZWINT;DHFR;POLA1;TPX2;POLA2;ARTN;CDC16;FBXL7;CC2D1B;TOP2A;LIN54;CDKN1A;AHCTF1;FEN1;CDKN1B;PHF20;CETN2;NCAPG2;PHF8;TUBA1C;ACTR1A;MIS18BP1;CNTRL;UIMC1;JAK2;E…
GO Biological Process	Negative Regulation Of Protein Localization	22/40	0.000186032	3.2813	28.185	BTF3;GSK3B;RIPOR2;ROCK2;GDI2;NEDD4L;OTUD7B;SNX33;RNF4;MACROH2A1;YWHAZ;LZTFL1;MTOR;TTBK2;FLCN;MFHAS1;NSFL1C;LATS2;SIN3A;TAX1BP3;ANKRD13A;PICALM
GO Biological Process	Actin Cytoskeleton Reorganization	27/53	0.000201604	2.78899	23.7321	NEDD9;ATP2C1;SIPA1L1;EFS;MICALL2;FLNA;RICTOR;FARP2;PTPN1;CXADR;AUTS2;CDC42BPG;MINK1;DTNBP1;CDC42BPB;PARVB;CDC42BPA;RHOA;FER;CTTN;PTK7;MYH9;GRB2;TNIK;EZR;BCAR1;MCU
Reactome	Cell Cycle, Mitotic	179/523	0.00020262	1.40643	11.9605	ZWILCH;UBE2D1;PPP2R2A;SMC3;CDC14A;PSMD9;PPP1CC;TUBB6;H2AC14;PPP2R1B;CCND1;AKT2;CDC27;AKT1;EP300;KMT5A;BTRC;SKP2;PHLDA1;CDK5RAP2;NUP214;NUP210;FBXW11;DYRK1A;UBE2E1;PRKCA;CSNK1D;CSNK1E;LEMD3;LEMD2;CDC25A;CDC25B;NUP93;CTDNEP1;CLIP1;MAU2;CCNE1;AKAP9;PSME1;ANAPC4;DNA2;OPTN;ANAPC1;KPNB1;MAD1L1;ANAPC2;SET;MAX;TUBGCP2;CUL1;PDS5B;AAAS;PKMYT1;PDS5A;ARPP19;NCAPH;SKA2;ORC5;DSN1;UBB;NUP85;CEP70;UBC;ABL1;CEP19…
Reactome	RHO GTPases Activate Rhotekin And Rhophilins	8/9	0.000203461	21.4472	182.302	RHPN1;TAX1BP3;RHPN2;RHOC;LIN7B;RHOA;ROPN1;RHOB
GO Biological Process	Microtubule Anchoring	8/9	0.000203461	21.4472	182.302	CAMSAP3;DAG1;GCC2;BICD1;BICD2;CLASP1;PEX14;CLASP2
GO Biological Process	Mitral Valve Morphogenesis	8/9	0.000203461	21.4472	182.302	EFNA1;BMPR2;NOTCH1;AXIN2;SMAD6;ZFPM1;SOX4;BMPR1A
GO Biological Process	Regulation Of Apoptotic Process	234/705	0.000203636	1.34489	11.4304	TFRC;TRRAP;IKZF3;ACTB;KAT5;AKT2;RPS6KA2;RPS6KA1;ARL6IP5;TRIM24;AKT1;EPC1;EPC2;SKP2;SOX4;UNC13B;PRKCI;DAPK1;DAPK2;ACTN1;SCRIB;ACTN4;MAPK8IP3;BIN1;NSMF;VDAC1;ATF6;RNF122;MEAF6;MAPKAP1;HPN;OMA1;PIK3R1;MTDH;NUAK2;PDCD10;FIGNL1;ATG7;ZBTB7A;BARD1;PLK3;XBP1;EGR3;CRADD;PLK2;SIAH2;SIAH1;BRAF;PTK2;GADD45G;SETX;ACER2;ANP32B;TOP2A;RARG;HIP1;CITED2;KIF14;SH3RF1;PTMS;RNF157;ING5;SHH;ING3;SPTLC1;ADAMTSL4;TRIM2;…
GO Biological Process	Cellular Response To Starvation	53/126	0.000215328	1.95297	16.4896	CDKN1A;BMPR2;SUV39H1;USP33;RPTOR;FLCN;MAP1LC3A;KAT5;SESN1;LAMP2;SESN2;FADS1;MAP3K5;MFSD2A;SREBF1;TFEB;WIPI1;BHLHA15;WIPI2;ATG14;PICK1;PIK3C3;PRKD1;DEPDC5;PPARA;XPR1;PRKAA1;MTMR3;RALB;NPRL2;NPRL3;CLEC16A;FOXO3;WDR24;MAPK8;NUAK2;PMAIP1;MAPK1;GAS2L1;ATG7;ATG5;HSPA8;XBP1;ASNS;EIF2AK2;EIF2AK4;EIF2S1;MTOR;DAP;STK24;JMY;VPS41;CPEB4
Reactome	Signaling By NTRKs	55/132	0.000221967	1.92157	16.1661	PTPRU;PTPRS;IRS1;YWHAB;CLTC;CLTA;IRS2;AP2A1;CHD4;PIK3CB;PCSK6;AP2A2;CRKL;PPP2R1B;RPS6KA2;RPS6KA1;EP300;NELFB;MEF2A;DUSP4;DUSP3;FRS2;FOS;DUSP6;RHOA;DNM2;DUSP7;DNM3;MAPKAPK3;MAPKAPK2;RAPGEF1;TRIB1;SGK1;CRK;RALA;RALB;SHC1;SRC;SRF;PIK3R2;PIK3R1;PPP2CB;RAP1A;MAPK1;RALGDS;MEF2D;MAP2K5;EGR3;STAT3;BRAF;AP2B1;MAPK14;REST;ID3;GRB2
GO Biological Process	Endocytic Recycling	31/64	0.000230449	2.52358	21.1362	DENND1B;STX12;DENND1A;VPS26C;WASHC2C;PTPN23;SNX33;SNX3;SNX27;VPS51;VPS53;MICALL1;MICALL2;STX6;VTI1A;ANKRD50;EPS15;RAB11FIP3;RAB11FIP4;CMTM6;LMTK2;VPS13B;WASH3P;ARL4C;EHD1;RAB14;RAB35;RAB17;ARF6;RAB7A;VPS35L
GO Biological Process	Regulation Of Cell Adhesion	59/144	0.000230668	1.86767	15.6408	RET;RIPOR2;PDE3B;KIF14;MIA3;PTPRJ;LAMC1;CELSR2;RND1;EPB41L4B;FLCN;PPP3CA;ITGAV;PLXNC1;EPHB2;TNPO1;EPHB3;DUSP1;TPM1;MINK1;TFE3;ADAM10;PRKCA;RHOD;FRMD5;RASA1;MYADM;PKP2;ADAM8;EPHA2;ROCK1;ROCK2;SRC;ADAM22;C2CD4A;FBLN1;EFNA5;ADGRG1;ERBB3;PODXL;ERBB2;ABL2;PTK2B;STX3;PLXNA4;CYTH1;LYN;CD164;ZFHX3;YTHDF2;SEMA4D;LAMB2;PTK2;VEGFA;EFNA1;PLXNB2;PLXNB1;P4HB;SIPA1
GO Biological Process	Regulation Of Neuron Projection Development	69/174	0.000230924	1.76902	14.8128	DDR1;RET;GSK3B;RETREG3;PTPRS;PRAG1;ULK4;KNDC1;ARHGAP35;TSKU;SIPA1L1;DPYSL3;NCS1;KIF13B;NPTN;AKT1;EP300;FBXO7;EPHB3;MFSD2A;PPFIA2;NDEL1;MYLIP;PRKCI;CAMK1D;CBFA2T2;GAK;RTN4RL1;RUFY3;IL1RAPL1;RAPGEF1;RAPGEF2;ROR1;ITGA6;PRKD1;FKBP4;RTN4R;CAMK2B;KANK1;NLGN1;MYCBP2;PSEN1;NOL3;CAMSAP2;EFNB2;SNX3;RAP1A;RELN;RAB29;ABL2;PTK2B;SPOCK1;PDLIM5;CAMK2G;PAK2;ARSB;MARK2;MARK1;LYN;NTNG1;YTHDF1;DAB2IP;PTK6;SETX;PTK7…
GO Biological Process	post-Golgi Vesicle-Mediated Transport	28/56	0.00023285	2.68583	22.4672	AP2A1;GGA2;GGA1;SCFD1;AP1G2;VTI1A;VPS54;EPS15;VTI1B;ARFGEF2;MON2;OSBPL5;SORT1;GBF1;AP3D1;EXOC6B;MYO5A;SORL1;DNM2;RAB10;MYO1B;RABEP1;RAB14;KIF16B;EXOC4;EXOC6;STEAP2;VPS35L
Reactome	Cellular Senescence	66/165	0.000233512	1.7944	15.0053	CDKN1A;CDKN1B;EHMT1;UBE2D1;TXN2;CABIN1;H2AC14;KAT5;RPS6KA2;CDC27;RPS6KA1;SCMH1;MAP3K5;MAP2K3;KDM6B;MAP2K4;EED;TINF2;MINK1;UBE2E1;FOS;TERF2;TFDP1;MAPKAPK3;TFDP2;CCNE1;MAPKAPK2;ANAPC4;ETF1;TNIK;ANAPC1;ANAPC2;RELA;MAPK9;FZR1;MAPK8;UBB;UBC;UBN1;EP400;E2F1;MAPK1;E2F3;MAP4K4;CBX8;PHC2;PHC1;CBX4;CBX2;STAT3;MAPK14;PHC3;NFKB1;MAPK10;TNRC6C;MOV10;RAD50;AGO3;AGO4;ARTN;CDC16;MDM2;MDM4;TNRC6A;EZH2;TNRC6B
GO Biological Process	Regulation Of Establishment Of Cell Polarity	12/17	0.000238777	6.43715	53.6857	ARFGEF1;PLEKHG3;RAP1B;BCAS3;KANK1;RIPOR2;SHTN1;ROCK1;ROCK2;RUFY3;PTK2B;CYRIB
GO Biological Process	Regulation Of GTPase Activity	82/214	0.000243108	1.67323	13.9246	BCAR3;GPSM1;ITGB1;GSK3B;DOCK7;WDR41;STMN3;SNX13;RAPGEFL1;FLCN;SIPA1L1;RASGEF1A;RASGEF1B;TBC1D30;PLXNC1;RALGPS1;EPHB3;TBC1D10B;NDEL1;VAV3;BCAS3;OCRL;ARAP1;VAV2;TBC1D2;ALS2;RASA4;RAPGEF1;RAPGEF2;ITGA6;ARHGEF7;RAPGEF5;RAPGEF6;CRK;NGEF;RAPGEF3;RTN4R;RABGAP1;ASAP3;ADRB1;EFNA5;C9ORF72;RAP1GAP;ARHGAP12;FGD4;RAP1A;CHN2;ERBB2;DVL3;SH3BP4;SNX9;ECT2;RALGDS;EVI5;PLXNA4;TBC1D15;PROM2;MAP4K4;ARFGEF1;RIC1;SEMA4…
Reactome	Constitutive Signaling By AKT1 E17K In Cancer	16/26	0.000249858	4.29312	35.6098	PRR5;GSK3B;CDKN1A;CDKN1B;PDPK1;MAPKAP1;FOXO6;TSC2;FOXO3;MTOR;NR4A1;AKT2;MLST8;MDM2;AKT1;RICTOR
Reactome	Regulation Of PTEN mRNA Translation	9/11	0.000254462	12.0655	99.8582	TNRC6C;MOV10;CNOT6L;AGO3;VAPA;AGO4;AGO2;TNRC6A;TNRC6B
GO Biological Process	P-body Assembly	9/11	0.000254462	12.0655	99.8582	DDX6;DYNC1H1;RC3H1;LIMD1;LSM14A;LSM4;PATL1;EDC3;PATL2
Reactome	Transcriptional Activity Of SMAD2/SMAD3:SMAD4 Heterotrimer	26/51	0.000259227	2.7928	23.0624	HDAC1;UBE2D1;NEDD4L;YBX1;UBB;UBC;EP300;MAPK1;RNF111;MEN1;TGIF1;SMAD2;SMAD4;SMAD3;PARP1;SMURF2;USP9X;SMAD7;NCOR2;SKI;PPM1A;CDK8;NCOR1;TFDP1;TFDP2;TRIM33
GO Biological Process	Regulation Of miRNA-mediated Gene Silencing	11/15	0.00026065	7.37505	60.8613	FXR1;TIAL1;ZFP36;DHX9;PPARG;LIMD1;PUM1;ELAVL1;POU5F1;PUM2;EIF4G1
Reactome	TP53 Regulates Metabolic Genes	37/81	0.000271901	2.25981	18.5532	YWHAE;PRKAA1;YWHAB;PRKAG2;COX5B;TXN2;RPTOR;YWHAQ;AKT2;SESN1;SESN2;MLST8;AKT1;SLC38A9;TXNRD1;GSR;TSC2;TSC1;REXO2;COX6C;PRKAB1;YWHAZ;MTOR;TNRC6C;MOV10;COX7A2L;GNPDA1;AGO3;AGO4;RHEB;DDIT4;AGO2;CYCS;LAMTOR2;TNRC6A;COX20;TNRC6B
Reactome	NR1H2 And NR1H3-mediated Signaling	24/46	0.000282446	2.92904	23.9361	ABCA1;NCOA1;KDM4A;MYLIP;SREBF1;KDM1B;ARL4C;NCOR2;TNRC6C;EEPD1;MOV10;RXRA;NCOR1;AGO3;AGO4;SCD;TBL1XR1;NRIP1;AGO2;EP300;TBL1X;ABCG1;TNRC6A;TNRC6B
GO Biological Process	Regulation Of Epidermal Growth Factor Receptor Signaling Pathway	24/46	0.000282446	2.92904	23.9361	BCAR3;RHBDF1;ERRFI1;RALA;DGKD;HIP1;RALB;DUSP3;MVP;ITGA1;RHBDF2;DAB2IP;HIP1R;PTPRJ;PTK6;PTPN12;CBL;EGFR;NEU3;FER;RNF126;GPER1;MVB12B;PTPN2
GO Biological Process	Regulation Of Cell Morphogenesis	18/31	0.000289147	3.71581	30.2785	NTNG1;MACF1;ZRANB1;FITM2;EFNA5;NOL3;LARP4;CAMSAP1;STRIP1;MOV10;CLDN4;CLDN3;ZMYM4;PHIP;PDZD8;FERMT2;MFSD2A;SH3D19
GO Biological Process	Regulation Of Dendrite Morphogenesis	18/31	0.000289147	3.71581	30.2785	GSK3B;CDKL3;FBXW8;SEMA4D;SS18L1;NEDD4L;KNDC1;CUX2;CUX1;DPYSL5;CAPRIN1;HECW2;HECW1;IL1RAPL1;SARM1;RAPGEF2;NSMF;TNIK
Reactome	Generic Transcription Pathway	376/1190	0.000291623	1.25419	10.2092	SMARCB1;HDAC10;MAML1;EHMT1;RBPJ;PSMD9;H2AC14;TRIM28;KAT5;PPP2R1B;AKT2;CDC27;AKT1;EPC1;PIP4K2A;PIP4K2B;SKP2;RNF111;GAMT;ZNF18;DAXX;SMARCC1;ZNF282;MED8;PRKCA;PRKAB1;COX7A2L;ZNF839;DDIT4;ZNF714;PSME1;TXNIP;ZNF710;MAML3;DNA2;ZFPM1;KCTD15;ZNF398;ZNF273;MEAF6;MAPKAP1;NEDD4L;ZNF706;PCBP4;ZNF704;TP53BP2;HIVEP3;PPARGC1A;PPARGC1B;PRELID3A;BANP;BARD1;PLK3;CREBBP;PHC2;JAG1;YES1;PHC1;CRADD;PLK2;SETD1B;NFATC2;…
Reactome	Regulation Of Actin Dynamics For Phagocytic Cup Formation	30/62	0.000295767	2.5182	20.4627	CYFIP2;CYFIP1;NCKAP1;ARPC1B;WASL;ACTG1;NCKIPSD;ABL1;MAPK1;WASF2;WASF3;ACTR3;VAV3;MYO10;LIMK1;MYO5A;MYO9B;ARPC5;BAIAP2;PTK2;VAV2;ARPC2;ARPC3;ABI1;ELMO2;MYH9;GRB2;NF2;CRK;DOCK1
GO Biological Process	Negative Regulation Of Translation	46/107	0.00030266	2.02752	16.4288	DDX6;GRB7;ROCK1;CELF1;ROCK2;YBX1;GIGYF2;FXR1;ZFP36;LARP1;TRIM2;TRIM3;EIF4EBP1;EIF4EBP2;EIF4EBP3;IGF2BP3;IGF2BP2;METTL16;NANOS1;YTHDF1;YTHDF2;CSNK2A1;DAPK1;EIF2AK2;TSC1;CNOT10;EIF2AK4;PUM1;PATL2;DHFR;TNRC6C;AGO3;EPRS1;AGO4;CAPRIN1;AGO2;SERBP1;EIF3E;CPEB3;LSM14A;GAPDH;RBM24;TNRC6A;CPEB4;EIF4G1;TNRC6B
Reactome	NR1H3 And NR1H2 Regulate Gene Expression Linked To Cholesterol Transport And Efflux	20/36	0.000303215	3.35509	27.1798	ABCA1;NCOA1;KDM4A;KDM1B;ARL4C;NCOR2;TNRC6C;EEPD1;MOV10;RXRA;NCOR1;AGO3;AGO4;TBL1XR1;AGO2;EP300;TBL1X;ABCG1;TNRC6A;TNRC6B
Reactome	Signaling By WNT	107/294	0.000320831	1.54252	12.4089	TRRAP;RORA;PSMD9;FRAT1;FRAT2;H2AC14;KAT5;PPP2R1B;AKT2;RUVBL1;AKT1;EP300;BTRC;SOX6;SOX4;MEN1;TLE3;USP8;WNT5B;CTNNBIP1;SOX13;PRKCA;SCRIB;CSNK1E;TLE5;DAAM1;HECW1;PSME1;KMT2D;CTBP2;CTBP1;TNKS;CUL3;CUL1;ITPR3;KLHL12;NLK;SNX3;UBB;UBC;DVL2;DVL3;WNT3;BCL9L;CREBBP;ZRANB1;SMURF2;SMURF1;NFATC1;SMARCA4;GNAO1;SEM1;MOV10;BCL9;AGO3;AGO4;GNB2;AGO2;CCDC88C;GNB1;CALM1;GSK3B;WNT2B;CHD8;CLTC;USP34;CLTA;AP2A1;ASH2L;A…
Reactome	Cellular Response To Chemical Stress	71/182	0.000334523	1.72183	13.7795	ERO1A;GSK3B;CHD9;KEAP1;SLC7A11;TXN2;PSMD9;SIN3B;SIN3A;AKT2;SESN1;SESN2;AKT1;EP300;PHGDH;BTRC;SKP2;NCOA1;NCOA2;ABCC1;GPX1;NCOA6;PRKCD;TALDO1;NCOR2;PSMA5;PSMA6;COX7A2L;NCOR1;PSMA4;PSMA1;TBL1XR1;PSME1;TXNIP;PPARA;TKT;SQSTM1;BLVRA;NOTCH1;CUL3;HM13;CUL1;COX5B;PSMB7;RXRA;UBB;UBC;HMOX1;TBL1X;NQO1;CREBBP;TXNRD2;TXNRD1;GSR;STAT3;FBXL17;PTK6;COX6C;SEM1;GCLC;NPLOC4;PSMC6;MAFG;CARM1;PSMC1;CYCS;MAFK;P4HB;GCLM…
Reactome	Cytoprotection By HMOX1	28/57	0.000339765	2.59303	20.7112	CHD9;HM13;COX5B;RXRA;SIN3B;SIN3A;HMOX1;TBL1X;NCOA1;NCOA2;ABCC1;CREBBP;NCOA6;STAT3;PTK6;COX6C;NCOR2;COX7A2L;NCOR1;TBL1XR1;CARM1;TXNIP;CYCS;MAFK;PPARA;BLVRA;COX20;NFE2L2
Reactome	NRAGE Signals Death Thru JNK	28/57	0.000339765	2.59303	20.7112	TRIO;ARHGEF26;ARHGEF10L;AATF;KALRN;GNA13;ABR;FGD4;MAPK8;MCF2L;ARHGEF40;ECT2;ARHGEF11;VAV3;ARHGEF10;ARHGEF12;ARHGEF37;ARHGEF17;ARHGEF39;ARHGEF16;ARHGEF19;ARHGEF18;VAV2;ARHGEF3;ARHGEF4;ARHGEF2;ARHGEF7;NGEF
GO Biological Process	Post-Transcriptional Regulation Of Gene Expression	28/57	0.000339765	2.59303	20.7112	CYFIP1;MTPN;CELF1;YTHDC1;NOLC1;MSI1;MSI2;FOXO3;SPOUT1;GIGYF2;LARP1;ZC3H7A;GCNT2;METTL16;EIF4E;ZNF385A;NANOS1;RC3H1;TSC1;ELP3;ATG14;LARP4;PUM1;EIF2S1;PUM3;PUM2;MATR3;METAP1
GO Biological Process	Cellular Response To Growth Factor Stimulus	62/155	0.000354652	1.79381	14.2507	BMPR2;HSPB1;CRKL;ZFP36;HYAL2;AKT1;SOX6;PDE8A;EMD;ACVR1;MAP2K3;DUSP3;PDPK1;APLP2;MARS1;KNSTRN;OVOL2;EEF1A1;ERN1;DUSP22;GAREM1;MAPKAPK2;RAB35;RAPGEF1;RAPGEF2;PRKD1;URI1;NOTCH1;SHC1;HDAC1;PDGFB;IQGAP1;ACVR1B;CORO1B;ZFP36L2;EGFR;RELA;ZFP36L1;DLL4;RAP1A;ERBB2;MAP2K5;TBX1;WWOX;SMAD4;EGR3;SMAD3;DAB2IP;SMAD9;PTPN12;MAPK14;SMAD7;VEGFA;EHD1;SETX;NR4A1;CTNNB1;BCAR1;BMPR1A;LGMN;LIMS1;ZPR1
GO Biological Process	Neuron Projection Morphogenesis	59/146	0.000355361	1.82448	14.4907	APP;NCKAP1;CNTNAP2;TRIO;DOCK7;WASL;CELSR2;ARHGAP35;ALCAM;DIP2A;NRCAM;EPHB2;EPHB1;EPHB3;MEF2A;DBNL;APLP2;MINK1;ANK3;DICER1;MAPK8IP2;ZDHHC17;DNM2;AFG3L2;SHTN1;SLC9A6;ALS2;CTTN;MAP1B;TMEM106B;TNIK;SGK1;GAS7;NLGN1;ROCK1;IQGAP1;NOL3;PARD6B;UBB;BTBD3;DVL1;PACSIN1;MAP4K4;NTNG1;FARP1;RYK;SPAG6;DAB2IP;DTNBP1;EIF2AK4;BAIAP2;RAB10;TAOK3;DLG4;TAOK2;CTNNB1;PLXNB1;CNTN4;FGFR2
Reactome	Signaling By Nuclear Receptors	96/260	0.000358822	1.5773	12.5122	RARG;CDKN1B;KDM1B;ZDHHC7;SMC3;IGF1R;YY1;H2AC14;KAT5;CCND1;AKT2;AKT1;PDK3;EP300;DLAT;PDK2;NCOA1;NCOA2;SREBF1;MYLIP;TLE3;CPT1A;PRMT1;PDPK1;NCOA3;AXIN1;FOS;GTF2F2;NCOR2;ARL4C;KAT2B;ALDH1A3;NCOR1;NR5A2;TBL1XR1;RARA;RARB;FKBP4;ABCG1;HBEGF;PPARD;FKBP5;KANK1;GTF2A2;SHC1;HDAC1;SRC;SRF;GNAI3;PIK3R3;PIK3R2;ZDHHC21;PIK3R1;PDHB;FOXO3;PRKCZ;EGFR;GNAI2;RXRA;GNG5;RDH11;RDH10;GNG7;NRIP1;POLR2E;MAPK1;POLR2F;TBL1X…
Reactome	Energy Dependent Regulation Of mTOR By LKB1-AMPK	17/29	0.000364658	3.80138	30.0938	PRKAA1;CAB39;CAB39L;STRADA;STRADB;PRKAG2;TSC2;TSC1;PRKAB1;MTOR;RPTOR;PPM1A;STK11;RHEB;MLST8;SLC38A9;LAMTOR2
Reactome	MyD88 Dependent Cascade Initiated On Endosome	44/102	0.000370025	2.03935	16.1148	APP;USP14;PELI2;CUL1;NOD1;HMGB1;RELA;MAPK9;PPP2CB;MAPK8;PPP2R1B;UBB;IRAK2;RPS6KA2;RPS6KA1;UBC;MAPK1;MAP3K8;IKBKG;BTRC;N4BP1;MAP2K3;MEF2A;DUSP4;MAP2K4;DUSP3;MAP3K1;FBXW11;TMED7-TICAM2;FOS;MAPK14;NFKB1;DUSP6;DUSP7;NFKBIA;MAPK10;MAPKAPK3;TNIP2;MAPKAPK2;UBE2N;IRF7;TAB3;TAB2;TAB1
GO Biological Process	Inositol Phosphate Metabolic Process	14/22	0.000374862	4.69452	37.0348	IPPK;OCRL;NUDT3;NUDT4;INPP4A;INPP5B;ITPKB;NUDT9;INPP4B;MINPP1;INPP5A;PPIP5K1;IP6K1;IP6K2
Reactome	Transcriptional Regulation By VENTX	21/39	0.0003834	3.13157	24.6343	TCF7L2;LEF1;UBE2E1;EHMT1;UBE2D1;RELA;NFKB1;TNRC6C;MOV10;FZR1;CCND1;AGO3;AGO4;CDC27;CDC16;ANAPC4;CTNNB1;ANAPC1;TNRC6A;ANAPC2;TNRC6B
Reactome	Transcriptional Activation Of Mitochondrial Biogenesis	26/52	0.000385236	2.6852	21.1101	ALAS1;CRTC3;ACSS2;CHD9;CRTC1;NRF1;RXRA;TBL1X;MEF2D;PPARGC1A;PPARGC1B;NCOA1;ESRRA;NCOA2;CREBBP;NCOA6;IDH2;SIRT5;NR1D1;SIRT3;NCOR1;TBL1XR1;CARM1;CYCS;PPARA;CALM1
GO Biological Process	Rho Protein Signal Transduction	26/52	0.000385236	2.6852	21.1101	ROCK1;ROCK2;ARHGAP5;CELSR1;ARHGAP6;NTN1;ARHGAP35;ARHGAP4;EPS8;GNA13;ARHGDIA;GNA12;CTNNAL1;PHACTR4;ARHGEF11;LIMK1;ARHGAP29;MYO9B;RHOD;RHOA;RHOB;SHTN1;ARHGEF3;RHOU;TAX1BP3;RHOV
GO Biological Process	Protein Targeting To Vacuole	19/34	0.000386927	3.39943	26.7103	PXK;SMURF1;VPS4A;NCOA4;VPS13D;VPS37C;GCC2;VPS37A;VPS37B;ATG14;WASH3P;SORL1;ZFYVE16;SNX16;VPS8;VPS41;PIK3C3;SQSTM1;RAB7A
Reactome	Nucleotide Excision Repair	46/108	0.000389713	1.99468	15.6585	INO80C;ELL;CETN2;GPS1;XPA;PRPF19;YY1;POLD3;POLD4;UBB;RUVBL1;UBC;LRIG1;POLR2E;EP300;POLR2F;LRIG3;NFRKB;RNF111;SLC19A1;POLR2L;AQR;USP7;RFC3;UBE2I;PARP1;INO80;ACTR8;RAD23B;PIAS1;DDB2;DDB1;COPS3;COPS5;ERCC3;POLR1A;ERCC4;UVSSA;POLE2;UBE2V2;UBE2N;PPIE;ERCC8;ERCC6;COPS8;MNAT1
GO Biological Process	Histone H4-K12 Acetylation	6/6	0.000403691	87366	682753	ING5;MEAF6;JADE1;JADE3;KAT7;JADE2
GO Biological Process	Regulation Of Rab Protein Signal Transduction	6/6	0.000403691	87366	682753	DENND4B;DENND4A;SGSM3;DENND4C;DENND3;ETFA
Reactome	Cell Death Signaling Via NRAGE, NRIF And NADE	34/74	0.000414275	2.2836	17.7869	YWHAE;TRIO;ARHGEF26;PSEN2;ARHGEF10L;PSEN1;AATF;KALRN;GNA13;ABR;FGD4;MAPK8;UBB;MCF2L;UBC;ARHGEF40;ECT2;ARHGEF11;VAV3;ARHGEF10;ARHGEF12;ARHGEF37;ARHGEF17;ARHGEF39;ARHGEF16;ARHGEF19;ARHGEF18;VAV2;ARHGEF3;ARHGEF4;ARHGEF2;ARHGEF7;SQSTM1;NGEF
GO Biological Process	Regulation Of mRNA Stability	34/74	0.000414275	2.2836	17.7869	ROCK1;CELF1;ROCK2;IREB2;YBX1;ELAVL1;GIGYF2;ZFP36L2;ZFP36L1;FXR1;ZFP36;LARP1;PCBP4;FASTK;E2F1;METTL16;PAIP1;PCID2;YTHDF1;TAF15;YTHDF2;PRKCD;CIRBP;RC3H1;PRKCA;AXIN2;PUM1;PUM2;CARHSP1;THRAP3;MAPKAPK2;SERBP1;PABPC1;RBM24
GO Biological Process	G1/S Transition Of Mitotic Cell Cycle	30/63	0.000418949	2.44172	18.9911	KHDRBS1;CDKN1A;CDKN1B;CUL5;CUL3;CUL2;CUL1;BACH1;GSPT1;PHF8;CCND1;E2F1;EIF4EBP1;E2F3;PIM2;EIF4E;BRD4;KLF11;CDK18;PLK3;PLK2;CDC25A;HINFP;CDC34;LATS2;TFDP1;CCNE1;CACUL1;CDK14;CDK16
GO Biological Process	Golgi To Plasma Membrane Transport	24/47	0.0004293	2.80149	21.721	BBS2;NSF;MACF1;ARFGEF2;OSBPL5;EXOC6B;GOLPH3L;GCC2;ANK3;GGA2;RAB10;GGA1;GOLGA4;GOLPH3;RABEP1;RAB26;KIF13A;EXOC4;EXOC6;PHAF1;STEAP2;OPTN;VAMP2;VPS35L
Reactome	Signaling By Hippo	13/20	0.000452587	4.98136	38.3591	YAP1;YWHAE;YWHAB;WWC1;AMOT;SAV1;MOB1B;TJP1;LATS2;STK24;DVL2;NPHP4;TJP2
Reactome	Syndecan Interactions	13/20	0.000452587	4.98136	38.3591	ITGB1;ITGB5;SDC4;ACTN1;ITGA2;ITGB3;SDC3;PRKCA;THBS1;SDC1;ITGA6;ITGAV;FGF13
GO Biological Process	Endomembrane System Organization	75/196	0.00045719	1.66861	12.8323	PLEKHF2;PI4K2B;PLEKHF1;MIA3;SNX10;RAB22A;RAB43;GOLGA5;SERP1;FAM174B;TMED3;TRAPPC12;MYO18A;TMED4;DYNC2H1;VPS18;USP8;BCAS3;COG7;FBXW8;COG5;TANGO2;COG3;GOLPH3L;COG1;VPS13B;CSNK1D;ANK3;LEMD2;NUP93;GAK;CTDNEP1;ALS2;PRKD1;ARHGEF7;SQSTM1;OPTN;TMED10;ATL3;VPS4A;SNX33;LMAN1;ARHGAP21;SLC9A3R1;SYNGR1;SYNGR2;VPS51;LMNA;RAB29;DYM;RAB6B;CLASP1;CLASP2;ARFGEF1;ARFGEF2;ATP8B2;CSNK1A1;ATP8B1;RNF26;GBF1;AP3D1;DNAJC…
Reactome	VEGFR2 Mediated Vascular Permeability	16/27	0.00045876	3.90257	29.999	PRR5;VAV3;JUP;PDPK1;MAPKAP1;MTOR;VAV2;AKT2;MLST8;AKT1;THEM4;CTNNB1;RICTOR;TRIB3;ARHGEF7;CALM1
GO Biological Process	Cellular Response To Epidermal Growth Factor Stimulus	16/27	0.00045876	3.90257	29.999	DUSP3;PDPK1;MARS1;IQGAP1;PTPN12;KNSTRN;EGFR;ZFP36L2;ZFP36L1;DUSP22;EEF1A1;ZFP36;GAREM1;ERBB2;PDE8A;ZPR1
GO Biological Process	Regulation Of Organelle Organization	43/100	0.000465552	2.02773	15.5573	INO80C;SAR1A;CLEC16A;STMN3;MIEF2;SPATA4;F11R;MFF;CAMSAP2;YY1;LMAN1;PDCD10;RUVBL1;CAPN2;TOM1;EP300;MAPK1;NFRKB;ARMH3;PAK2;MARK2;STOX1;ATG5;PRMT6;SLC30A9;RDX;MYO5A;PDE4DIP;CPLANE2;INO80;ACTR8;MAPK15;PTK2;UCHL5;CAMSAP3;TJP1;DIAPH1;GOLPH3;AKAP9;PLXNB1;NF2;EZR;SQSTM1
Reactome	Deactivation Of Beta-Catenin Transactivating Complex	22/42	0.000467281	2.95276	22.6435	KMT2D;TCF7L2;TLE3;CTBP1;HDAC1;CHD8;LEF1;CTNNBIP1;SOX13;ASH2L;YWHAZ;BCL9;UBB;AKT2;UBC;AKT1;CTNNB1;BTRC;SOX6;SOX4;BCL9L;MEN1
Reactome	RND1 GTPase Cycle	22/42	0.000467281	2.95276	22.6435	GRB7;TFRC;DST;HOMER2;KIF14;RRAS2;PIK3R2;FRS2;PIK3R1;ARHGAP5;LEMD3;ARHGAP35;RND1;ALDH3A2;VANGL1;STIP1;DEPDC1B;DLG5;FLOT2;WDR6;RBMX;EPHA2
GO Biological Process	Stress-Activated MAPK Cascade	22/42	0.000467281	2.95276	22.6435	MAP2K3;MAP2K4;DAXX;GPS1;MINK1;TNFRSF19;MAPK14;MAPK8IP2;CRKL;ZFP36L1;MAPK10;MAPK9;MAPK8;ZFP36;TAOK2;MAP3K20;MAPK1;CCM2;MAP3K13;TRIB1;MAP3K5;MAP3K12
GO Biological Process	Regulation Of Nucleic Acid-Templated Transcription	155/452	0.000472618	1.40881	10.7876	ZNF331;HDAC10;TRRAP;WWC1;JADE1;JMJD1C;RORA;JADE3;PRDM2;JADE2;BACH1;CELSR2;UBE2L3;RPS6KA4;POFUT1;GPBP1;RUVBL1;WWC3;KAT7;SOX6;FADS1;SOX4;ZNF682;DAXX;ZNF282;ZBTB38;SOX13;RFX3;MITF;ACTN4;MYT1;ZNF92;KAT6B;PSPC1;KAT6A;ZNF714;PPIE;LMX1B;ZNF398;ZNF431;ZNF430;KMT2D;ZNF395;ZNF273;NOTCH1;MEAF6;CREM;BAZ2A;TAF5L;ZNHIT3;DVL1;DVL2;ZKSCAN5;ZNF423;PATZ1;PPARGC1A;RREB1;PPARGC1B;BPTF;ESRRA;ZNF143;CREBBP;ZFHX3;SMAD3…
Reactome	Toll Like Receptor 7/8 (TLR7/8) Cascade	44/103	0.00047772	2.00464	15.3285	APP;USP14;PELI2;CUL1;NOD1;HMGB1;RELA;MAPK9;PPP2CB;MAPK8;PPP2R1B;UBB;IRAK2;RPS6KA2;RPS6KA1;UBC;MAPK1;MAP3K8;IKBKG;BTRC;N4BP1;MAP2K3;MEF2A;DUSP4;MAP2K4;DUSP3;MAP3K1;FBXW11;TMED7-TICAM2;FOS;MAPK14;NFKB1;DUSP6;DUSP7;NFKBIA;MAPK10;MAPKAPK3;TNIP2;MAPKAPK2;UBE2N;IRF7;TAB3;TAB2;TAB1
GO Biological Process	Phosphate-Containing Compound Metabolic Process	71/184	0.000483733	1.69112	12.91	PRR5;PANK2;PANK3;PIK3CB;DUSP15;LIMD1;DUSP16;PLB1;HK2;HK1;RPTOR;THTPA;DUSP12;PPP3CA;DUSP10;PPIP5K1;IMPA1;IMPA2;ACP6;MLST8;AKT1;ENPP3;ACP3;EPHB2;DUSP4;DUSP5;G6PD;DUSP3;GPX4;OCRL;DUSP8;INPP4A;DUSP22;INPP4B;MINPP1;PPM1A;PPA1;PXYLP1;ALDOC;LCP1;TOP1;PLPP3;IPPK;PFKFB4;PFKFB3;MAPKAP1;AGPAT2;INPP5B;GK5;INPP5A;PGK1;RICTOR;IP6K1;PAK2;NADK;IP6K2;LHPP;EPHX2;TNK2;LIMK2;GFPT1;STAT3;MBOAT2;MTOR;PFKL;G6PC3;PI4KA;…
Reactome	Toll Like Receptor 9 (TLR9) Cascade	45/106	0.000488689	1.98308	15.1186	APP;USP14;PELI2;CUL1;NOD1;HMGB1;RELA;MAPK9;PPP2CB;MAPK8;PPP2R1B;UBB;IRAK2;RPS6KA2;RPS6KA1;UBC;MAPK1;MAP3K8;IKBKG;BTRC;N4BP1;MAP2K3;MEF2A;DUSP4;MAP2K4;DUSP3;MAP3K1;FBXW11;TMED7-TICAM2;FOS;MAPK14;NFKB1;DUSP6;DUSP7;NFKBIA;MAPK10;MAPKAPK3;TNIP2;MAPKAPK2;UBE2N;IRF7;TAB3;TAB2;PIK3C3;TAB1
Reactome	Nervous System Development	183/545	0.000512382	1.36567	10.3469	TRIO;CLSTN1;PITPNA;IRS2;MSI1;ARHGAP39;ARHGAP35;ACTG1;RPS6KA4;PSMD9;ALCAM;RPS16;DPYSL5;SCN11A;DPYSL2;RPS6KA2;DPYSL3;RPS6KA1;RPL36;GRB10;DAG1;NRCAM;PLXNC1;EPHB2;PRKACB;EPHB1;RPS10;EPHB4;EPHB3;RPS9;EPHA6;UNC5B;ADAM10;FRS2;PRKCA;ANK3;CACNB2;SHTN1;CACNB3;SCN8A;PSME1;UTRN;EZR;NGEF;EPHA2;GRB7;SHC1;ARHGEF28;CUL2;PSEN2;PIK3R3;PIK3R2;CACNA1D;PIK3R1;PSEN1;EFNA5;KALRN;RAP1GAP;GSPT1;EFNB2;UBB;CLTCL1;ADGRG6;UB…
GO Biological Process	Positive Regulation Of Cell Projection Organization	49/118	0.000521205	1.90935	14.4335	DDR1;RET;RETREG3;ARHGAP35;DPYSL3;NPTN;EP300;PLXNC1;CDKL3;NCOA2;PRKCI;CAMK1D;FBXW8;CBFA2T2;IL1RAPL1;RAPGEF1;RAPGEF2;ROR1;ITGA6;PRKD1;CAMK2B;NLGN1;NEDD9;SNX3;RAP1A;CUX2;RELN;CUX1;DVL1;DVL2;DVL3;PTK2B;ARSB;MARK2;PLXNA4;PROM2;LYN;CARMIL1;SS18L1;NRDC;DAB2IP;PTK6;SETX;DLG4;PTK7;CAPRIN1;PLXNB2;PLXNB1;MAP3K13
GO Biological Process	Positive Regulation Of Cell Migration	99/272	0.000522848	1.54187	11.6507	CRKL;MYLK;IGF1R;SRGAP2C;ZNF609;AKT2;FAM110C;EPHB2;ACVR1;PDGFRA;WNT5B;PRKCE;ADAM10;PRKCA;ACTN4;SHTN1;CLDN4;CLDN3;RUFY3;MYADM;NSMF;EPHA2;GRB7;CEMIP;NOTCH1;MAZ;PDGFB;PIK3R3;RTN4;PDCD10;PODXL;RREB1;S100A11;CARMIL1;TCAF2;XBP1;UBE2I;SMURF2;ARHGEF39;RDX;FN1;PTK2;FER;AGO2;SNAI1;FERMT2;RET;ITGB1;DOCK5;BMPR2;MIA3;VSIR;SYNE2;PPP3CA;GPER1;CTSH;MADCAM1;SUN2;RHOC;RHOD;NUMB;RAPGEF2;ITGA6;ARHGEF2;ARHGEF7;DOCK1;H…
Reactome	Sphingolipid Metabolism	39/89	0.000533166	2.09603	15.7971	GLTP;SAMD8;PPM1L;SGMS1;HEXB;SGMS2;GBA2;ALDH3B2;NEU3;UGCG;SGPL1;SPTLC1;SPTLC2;OSBP;ORMDL3;ARSG;KDSR;SPTSSA;CERT1;ARSB;ARSA;CERS4;CERS6;SUMF2;SGPP1;SUMF1;ALDH3A2;ACER2;VAPA;GLB1;VAPB;ACER3;DEGS1;ESYT2;PRKD1;DEGS2;ESYT1;PLPP3;CERS2
Reactome	Axon Guidance	175/519	0.000537235	1.37395	10.3446	TRIO;CLSTN1;PITPNA;IRS2;MSI1;ARHGAP39;ARHGAP35;ACTG1;RPS6KA4;PSMD9;ALCAM;RPS16;DPYSL5;SCN11A;DPYSL2;RPS6KA2;DPYSL3;RPS6KA1;RPL36;GRB10;DAG1;NRCAM;PLXNC1;EPHB2;PRKACB;EPHB1;RPS10;EPHB4;EPHB3;RPS9;EPHA6;UNC5B;ADAM10;FRS2;PRKCA;ANK3;CACNB2;SHTN1;CACNB3;SCN8A;PSME1;EZR;NGEF;EPHA2;GRB7;SHC1;ARHGEF28;CUL2;PSEN2;PIK3R3;PIK3R2;CACNA1D;PIK3R1;PSEN1;EFNA5;KALRN;RAP1GAP;GSPT1;EFNB2;UBB;CLTCL1;UBC;ABL1;ABL2;…
Reactome	Regulation Of Signaling By CBL	12/18	0.000538698	5.36392	40.3708	LYN;YES1;CLSTN1;RAPGEF1;PIK3R3;PIK3R2;GRB2;PIK3CB;PIK3R1;CBL;CRK;CRKL
GO Biological Process	Regulation Of Establishment Or Maintenance Of Cell Polarity	12/18	0.000538698	5.36392	40.3708	PLEKHG3;RAP1B;BCAS3;KANK1;RIPOR2;SHTN1;ROCK1;ROCK2;RUFY3;PTK2B;CYRIB;LLGL2
Reactome	Heme Signaling	23/45	0.000552971	2.80647	21.0491	NCOA1;NCOA2;CREBBP;CRTC3;CHD9;CRTC1;NCOA6;RORA;NR1D1;NPAS2;RXRA;NCOR1;TBL1XR1;CARM1;NRIP1;EP300;HMOX1;MAFK;TBL1X;PPARA;MEF2D;PPARGC1A;NFE2L2
GO Biological Process	Positive Regulation Of mRNA Catabolic Process	23/45	0.000552971	2.80647	21.0491	NANOS1;UPF1;YTHDF1;YTHDF2;ROCK1;CELF1;ROCK2;ZC3HAV1;PUM1;GTPBP1;GIGYF2;ZFP36L2;ZFP36L1;FXR1;TNRC6C;MOV10;ZFP36;PABPC1;METTL16;CPEB3;RBM24;TNRC6A;TNRC6B
Reactome	Deadenylation Of mRNA	15/25	0.000575326	4.02406	30.0218	TUT7;CNOT6L;TUT4;PARN;CNOT10;CNOT4;CNOT6;PAN3;CNOT3;TNKS1BP1;PABPC1;EIF4E;EIF4B;PAIP1;EIF4G1
GO Biological Process	Negative Regulation Of Stress Fiber Assembly	15/25	0.000575326	4.02406	30.0218	ARHGEF18;PIK3R1;F11R;DYNLL1;ARHGAP6;TJP1;PPFIA1;RHPN1;RHPN2;PAK2;WASF2;PHLDB2;CGNL1;CLASP1;CLASP2
GO Biological Process	Regulation Of Cell Size	15/25	0.000575326	4.02406	30.0218	RAP1GAP2;VAV3;MTPN;RARG;RDX;ARHGAP5;ARHGAP35;MTOR;RHOA;VAV2;RPTOR;SLC9A3R1;DEPTOR;RAC1;EZR
GO Biological Process	Vesicle-Mediated Transport Between Endosomal Compartments	15/25	0.000575326	4.02406	30.0218	PXK;LMTK2;PTPN23;HOOK3;ATG14;WASH3P;MYO1D;HOOK2;SNX16;HOOK1;KIF16B;WDR91;PIK3C3;RILP;RAB7A
GO Biological Process	Positive Regulation Of Macroautophagy	30/64	0.000585273	2.36974	17.639	GPSM1;RALB;GNAI3;AMBRA1;SNX33;C9ORF72;WDR24;FYCO1;SPTLC1;LARP1;SPTLC2;BAG3;SESN1;SESN2;TOM1;PIP4K2A;PIP4K2B;IKBKG;EPM2A;BNIP3L;BNIP3;VPS13D;TSC2;WIPI1;SUPT5H;ATG2A;RAB3GAP2;OPTN;PAFAH1B2;RAB3GAP1
Reactome	TRAF6 Mediated Induction Of NFkB And MAP Kinases Upon TLR7/8 Or 9 Activation	43/101	0.000599737	1.99263	14.7833	APP;USP14;PELI2;CUL1;NOD1;HMGB1;RELA;MAPK9;PPP2CB;MAPK8;PPP2R1B;UBB;IRAK2;RPS6KA2;RPS6KA1;UBC;MAPK1;MAP3K8;IKBKG;BTRC;N4BP1;MAP2K3;MEF2A;DUSP4;MAP2K4;DUSP3;MAP3K1;FBXW11;TMED7-TICAM2;FOS;MAPK14;NFKB1;DUSP6;DUSP7;NFKBIA;MAPK10;MAPKAPK3;TNIP2;MAPKAPK2;UBE2N;TAB3;TAB2;TAB1
GO Biological Process	Positive Regulation Of Stem Cell Population Maintenance	21/40	0.000601545	2.96654	21.9999	SMARCE1;SS18;SMARCC1;SMARCB1;HDAC1;BICRAL;NCOA3;TET1;ARID4B;ARID1A;SMARCA2;BICRA;SMARCA4;REST;BCL7A;SIN3A;BCL7C;BRMS1L;DPF2;BRD9;OGT
GO Biological Process	Regulation Of Microtubule Cytoskeleton Organization	21/40	0.000601545	2.96654	21.9999	GSK3B;PATJ;PHLDB1;PRKAA1;ROCK1;TRAF3IP1;STMN3;EFNA5;BICD2;SKA2;CAMSAP3;TRIM36;MAPRE3;TPPP;GAS2L1;MAPRE1;MPDZ;PHLDB2;CLASP1;MARK2;CLASP2
GO Biological Process	Histone Modification	36/81	0.000622	2.14932	15.8675	HDAC4;MEAF6;TRRAP;HDAC1;JADE1;CHD4;JADE3;CHD3;JADE2;HDAC8;TAF5L;ING5;ING3;MTA1;KAT5;MIER2;RUVBL1;EP400;EP300;EPC1;EPC2;KAT7;TBL1X;MBD3;CREBBP;USP3;MBD2;SUPT3H;GATAD2B;GATAD2A;KAT2B;YEATS2;TBL1XR1;BRMS1L;CARM1;UBE2N
GO Biological Process	Membrane Organization	65/167	0.000624696	1.71456	12.6505	GLTP;MTCH1;WASL;FNBP1L;RIMS1;SERP1;CHP1;EMD;SH3GLB2;PRKCI;DBNL;PDCD6IP;VPS37C;OCRL;VPS37A;ANK3;VPS37B;LEMD2;DNM2;CTDNEP1;NUP93;RABEP1;NPC1;BIN1;MYADM;EXOC4;CHMP3;PICK1;EXOC6;NEMP1;STAM2;VPS28;VAMP2;NAPA;SAR1A;VPS4A;ATP2C1;EGFR;CORO1C;SNX3;SLC9A3R1;SYNGR1;SYNGR2;LMNA;MFN2;PIP5K1C;CERT1;VTI1B;HSPA8;EXOC6B;AP3D1;SYNJ2;REEP1;NSFL1C;VAPA;REEP4;VAPB;REEP3;LPCAT3;CHMP2B;AAK1;CHMP2A;UBAP1;ESYT1;PICALM
Reactome	MAPK Family Signaling Cascades	113/318	0.000626006	1.48579	10.9594	IRS1;IL5RA;IRS2;CDC14A;PSMD9;PPP1CC;PPP2R1B;FNTA;PRKACB;IL6R;PDGFRA;FRS2;PRKCA;PSME1;VCL;SHC1;CUL3;PDGFB;PIK3R2;IQGAP1;PIK3R1;FOXO3;KALRN;RAP1B;RAP1A;UBB;UBC;RALGDS;MARK3;SPTBN2;FN1;BRAF;PTK2;SEM1;MOV10;PPP5C;AGO3;AGO4;ARTN;PTPRA;AGO2;CDK1;NF1;GRB2;CALM1;FGF13;RGL2;FGFR2;RET;YWHAB;CHURC1-FNTB;ITGB3;HSPB1;ARRB1;ARRB2;PIK3CB;DUSP16;DUSP12;SPRED2;DUSP10;RASGEF1A;PEA15;PRKG2;JAK2;SPTAN1;JAK1;DUSP4;DU…
Reactome	SUMOylation Of DNA Methylation Proteins	11/16	0.000628478	5.89963	43.4933	CBX8;DNMT1;PHC2;PHC1;UBE2I;CBX4;CBX2;DNMT3A;SCMH1;DNMT3B;PHC3
GO Biological Process	Response To Epidermal Growth Factor	17/30	0.000629076	3.50873	25.8637	DUSP3;PDPK1;MARS1;IQGAP1;PTPN12;KNSTRN;EGFR;ZFP36L2;ZFP36L1;DUSP22;EEF1A1;ZFP36;GAREM1;ERBB2;MAPK1;PDE8A;ZPR1
GO Biological Process	Cholesterol Metabolic Process	31/67	0.000631062	2.3128	17.041	INSIG2;INSIG1;HMGCR;CYP46A1;HSD17B7;GBA2;TSKU;CLN6;TM7SF2;NSDHL;PMVK;LBR;APOL2;FDFT1;STARD3;G6PD;HMGCS1;ABCA5;OSBPL5;DHCR24;LSS;SULT2B1;ACLY;PLPP6;SOAT1;GLB1;FDX1;DHCR7;OSBPL1A;ABCG1;PPARD
Reactome	Inositol Phosphate Metabolism	24/48	0.000638841	2.68458	19.7474	IPPK;ISYNA1;ITPK1;MTMR9;OCRL;NUDT3;NUDT4;INPP5B;INPP4A;ITPKB;INPP4B;MINPP1;INPP5A;PLCB4;IMPA1;PPIP5K1;IMPA2;PLCH1;IP6K1;CALM1;PLCB1;PLCD3;PLCD1;IP6K2
GO Biological Process	Regulation Of Protein Kinase Activity	49/119	0.000654871	1.88195	13.7967	CDKN1A;HSPB1;PRKAG2;PARK7;DEPTOR;AKT1;CHP1;EPHB2;MAP3K5;MAP2K3;TSPYL2;DAXX;MMD;PDPK1;AXIN1;TSC2;AXIN2;RAP2B;CCNY;ALS2;TRAF4;RAPGEF2;TRIB3;MAPRE3;TRIB1;GAS6;CACUL1;PRKRIP1;IQGAP1;C1ORF112;CAMKK1;CAMKK2;SLC9A3R1;RAP1A;RELN;CAMK2N1;DVL1;PTK2B;SNX9;ECT2;PAK2;RTRAF;XRCC5;DTNBP1;PTK2;GNAQ;NF1;TAB2;MAP3K12
Reactome	Coenzyme A Biosynthesis	7/8	0.00066894	18.7629	137.153	PANK4;SLC25A16;PANK2;PANK3;PANK1;COASY;PPCDC
GO Biological Process	Astral Microtubule Organization	7/8	0.00066894	18.7629	137.153	NUMA1;LIMK2;TPPP;EZR;CLASP1;KPNB1;RAB11A
GO Biological Process	Regulation Of Aspartic-Type Endopeptidase Activity Involved In Amyloid Precursor Protein Catabolic Process	7/8	0.00066894	18.7629	137.153	EFNA1;LYN;EFNA3;BIN1;ROCK2;SORL1;PICALM
GO Biological Process	Endocytosis	72/189	0.000679339	1.65616	12.0807	ITGB1;APP;DENND1B;HIP1;ZFYVE9;DENND1A;CLTC;LDLRAD3;AP2A1;CLINT1;RAB22A;DPYSL2;TOM1;CSNK1G3;ANXA11;TSC2;CSNK1D;TBC1D2B;CSNK1E;EPS15L1;HSPG2;EPN1;DNM2;EPN2;DNM3;EPN3;GAK;CTTN;BIN1;PIK3C3;RHOU;RHOV;GAS6;STEAP2;RAB7A;ADRB2;SNX33;C9ORF72;MESD;TM9SF4;CORO1C;NCKIPSD;NEURL1B;CLTCL1;MYO6;MICALL1;PACSIN2;REPS2;ATP6V1H;MAPK1;SNX9;PIP5K1C;ATP9B;EPS15;SNX5;ATP9A;REPS1;SORT1;HIP1R;DNAJC13;ARHGAP27;MERTK;SORL1;…
GO Biological Process	Microvillus Assembly	10/14	0.000711994	6.70335	48.5822	RAP1B;SLC9A3R1;RAP1A;RAP2B;MINK1;RAPGEF2;TNIK;EZR;RAPGEF6;MAP4K4
GO Biological Process	Intracellular Glucose Homeostasis	22/43	0.000712758	2.81196	20.3765	UNC13B;PRKAA1;XBP1;FOXK2;ZBTB20;FOXK1;NUCKS1;PIK3R2;PIK3R1;NR1D1;SLC39A14;HK2;HK1;IGF1R;ERN1;GPER1;TRA2B;LRRC8D;PDK3;GAS6;PPARGC1A;SOX4
Reactome	Oxidative Stress Induced Senescence	40/93	0.000717334	2.02805	14.683	TXN2;MAPK9;MAPK8;H2AC14;UBB;SCMH1;UBC;E2F1;MAPK1;E2F3;MAP3K5;MAP4K4;KDM6B;MAP2K3;CBX8;MAP2K4;PHC2;PHC1;CBX4;EED;CBX2;MINK1;FOS;MAPK14;PHC3;MAPK10;TNRC6C;MOV10;TFDP1;MAPKAPK3;TFDP2;AGO3;AGO4;MAPKAPK2;MDM2;MDM4;TNIK;TNRC6A;EZH2;TNRC6B
GO Biological Process	Regulation Of Nuclear-Transcribed mRNA Catabolic Process, Deadenylation-Dependent Decay	14/23	0.000718546	4.17262	30.2026	NANOS1;DHX9;RC3H1;YBX1;ZFP36L2;ZFP36L1;TNRC6C;ZFP36;CSDE1;HNRNPD;PABPC1;CPEB3;PAIP1;TNRC6B
GO Biological Process	Regulation Of Translation	76/202	0.000749695	1.6235	11.6824	APP;CYFIP1;HSPB1;MSI1;MSI2;YBX1;ELAVL1;TRIM2;RPS6KA1;TRIM3;SOX4;ZNF385A;NANOS1;UPF1;CSNK2A1;DAPK1;PRMT1;CIRBP;RC3H1;TSC1;PASK;PATL2;CSDE1;ETF1;GAPDH;GRB7;DDX6;MTPN;DHX9;SHMT2;NOLC1;RPS27L;FOXO3;THBS1;GIGYF2;GSPT1;FXR1;CTIF;LARP1;ERBB2;EIF4H;METTL5;IGF2BP3;IGF2BP2;EIF4E;EIF4B;PAIP1;NIBAN1;YTHDF1;EIF2B2;KLHL25;EIF2AK2;UPF3A;ELP3;CNOT10;EIF2AK4;LARP4;EIF2S1;PUM3;MTOR;EIF1;DHFR;EPRS1;CAPRIN1;SERBP1;B…
GO Biological Process	Negative Regulation Of Programmed Cell Death	132/381	0.000756768	1.42964	10.274	FCMR;TFRC;ZFAND6;IGF1R;AKT2;ARHGDIA;RPS6KA1;PIM1;AKT1;PIM3;PIM2;BNIP3L;PRKCI;PCID2;MAPK8IP3;ATAD3A;PPIF;VDAC1;PHIP;RAF1;NOTCH2;SHC1;MAPKAP1;HPN;PSEN2;PIK3R1;PSEN1;MTDH;HSP90B1;SOCS2;ARHGAP21;NUAK2;DPP8;GRK5;PDCD10;BAG3;DPP9;FIGNL1;RIPK1;ATG5;BARD1;HSPA9;PLK3;XBP1;EGR3;NIBAN2;CBX4;WFS1;PLK2;SIAH2;RHBDD1;ASNS;BRAF;DHCR24;SMAD6;SMAD5;PTK2;NFKB1;TNFRSF10D;SETX;GCLC;COPS5;BCL3;BCL2;CDK1;MDM2;AVEN;PRR5…
Reactome	Disorders Of Developmental Biology	9/12	0.000770672	8.04309	57.6549	MECP2;NCOR2;NCOR1;HDAC1;SIN3A;TBL1XR1;PRKCA;TBL1X;CALM1
GO Biological Process	Adipose Tissue Development	9/12	0.000770672	8.04309	57.6549	XBP1;PGRMC2;SPTLC2;NAMPT;SH3PXD2B;LRP5;RORC;DYRK1B;VPS13B
GO Biological Process	Negative Regulation Of Stem Cell Differentiation	9/12	0.000770672	8.04309	57.6549	GSK3B;REST;JAG1;NOTCH1;YTHDF2;HES1;NELFB;N4BP2L2;ZFP36L2
GO Biological Process	Regulation Of Dosage Compensation By Inactivation Of X Chromosome	9/12	0.000770672	8.04309	57.6549	KANSL1;KANSL2;PHF20;KANSL3;MSL2;RLIM;KAT8;OGT;MSL1
GO Biological Process	Coenzyme A Biosynthetic Process	8/10	0.000772626	10.7229	76.8372	PANK4;SLC25A16;PANK2;ACOT7;PANK3;PANK1;COASY;PPCDC
GO Biological Process	Insulin-Like Growth Factor Receptor Signaling Pathway	8/10	0.000772626	10.7229	76.8372	GHR;GIGYF1;IRS1;TSC2;PIK3R1;PLCB1;GIGYF2;IGF1R
GO Biological Process	Purine Nucleoside Bisphosphate Biosynthetic Process	8/10	0.000772626	10.7229	76.8372	PANK4;SLC25A16;PANK2;ACOT7;PANK3;PANK1;COASY;PPCDC
GO Biological Process	Ribonucleoside Bisphosphate Biosynthetic Process	8/10	0.000772626	10.7229	76.8372	PANK4;SLC25A16;PANK2;ACOT7;PANK3;PANK1;COASY;PPCDC
Reactome	Apoptotic Cleavage Of Cellular Proteins	20/38	0.000774869	2.98189	21.3588	BCAP31;DBNL;ROCK1;PRKCD;ADD1;PTK2;TJP1;CASP7;FZR1;OCLN;FNTA;STK24;LMNA;ACIN1;CTNNB1;DSG2;SPTAN1;BIRC2;PLEC;TJP2
GO Biological Process	Positive Regulation Of Myoblast Differentiation	20/38	0.000774869	2.98189	21.3588	SMARCE1;RIPOR2;SMARCD2;AKIRIN1;SMARCC1;SMARCB1;ARID1A;MAPK14;ARID1B;SMARCA2;SMARCA4;XKR8;RANBP3L;KAT5;BOC;ARID2;BRD7;PLCB1;RBM24;SOX4
GO Biological Process	Positive Regulation Of DNA Metabolic Process	45/108	0.000790851	1.91986	13.7124	OTUD4;INO80C;BCAR3;PRIM2;TMEM161A;DHX9;ABRAXAS1;CEBPG;PDGFB;HMGB1;NPAS2;EGFR;GLI2;YY1;MECP2;ZCWPW1;SMCHD1;TRIM28;RUVBL1;UIMC1;KAT7;NBN;NFRKB;CTC1;GINS2;USP7;BRPF3;USP9X;EYA3;TINF2;ATRX;INO80;ACTR8;BAZ1A;CCDC117;TERF2;HNRNPAB;UCHL5;PML;SMOC2;DEPDC1B;RAD50;UBE2N;DNA2;ERCC6
GO Biological Process	Mitotic Cell Cycle Phase Transition	46/111	0.000800066	1.90223	13.5644	KHDRBS1;CDKN1A;CDKN1B;CUL5;CUL3;CUL2;CUL1;PKMYT1;ACVR1B;ARPP19;GSPT1;PHF8;EPS8;CCND1;CDC27;EIF4EBP1;E2F1;E2F3;PIM2;EIF4E;CLASP1;CLASP2;PLK3;CCDC57;PLK2;TPD52L1;CDC25A;CDC25B;DNM2;HINFP;WEE1;CDC34;LATS2;CCNY;CCNE1;CCNG2;CCNG1;PPP2R2D;CDK1;CHMP2A;PLCB1;CDK14;CACUL1;ANAPC1;FBXL7;ANAPC2
Reactome	Notch-HLH Transcription Pathway	16/28	0.00080117	3.57711	25.5028	HDAC4;NOTCH2;CREBBP;NOTCH1;HDAC10;HDAC1;MAML1;HDAC8;RBPJ;HDAC7;NCOR2;KAT2B;NCOR1;TBL1XR1;TBL1X;MAML3
GO Biological Process	Golgi To Plasma Membrane Protein Transport	16/28	0.00080117	3.57711	25.5028	BBS2;NSF;MACF1;GOLPH3L;GCC2;ANK3;GGA2;RAB10;GGA1;GOLGA4;GOLPH3;RAB26;KIF13A;PHAF1;OPTN;VAMP2
GO Biological Process	Establishment Of Endothelial Barrier	16/28	0.00080117	3.57711	25.5028	PDE4D;RDX;F11R;RAP1B;TJP1;RAP1A;CLDN3;RAP2B;MYADM;RAPGEF1;F2RL1;RAPGEF2;EZR;RAPGEF6;RAPGEF3;TJP2
GO Biological Process	Regulation Of Protein Transport	16/28	0.00080117	3.57711	25.5028	RHBDF1;HSPA8;PTPN1;NDFIP1;RHBDF2;WWP2;GAPVD1;STXBP5L;SNX3;SCFD1;DNAJC1;CHP1;STXBP5;LCP1;NDEL1;LLGL2
GO Biological Process	Vascular Endothelial Growth Factor Receptor Signaling Pathway	16/28	0.00080117	3.57711	25.5028	SRC;SLC31A1;DAB2IP;VEGFB;HSPB1;MAPK14;SULF1;PTK2;VAV2;VEGFA;MAPKAPK3;MAPKAPK2;PTK2B;PRKD1;PAK2;BCAR1
GO Biological Process	Regulation Of Cell-Matrix Adhesion	30/65	0.000806892	2.30188	16.3947	GSK3B;MACF1;LDB1;ROCK1;ROCK2;PIK3CB;EFNA5;THBS1;ACTG1;CORO1C;SLC9A1;PTK2B;CLASP1;MAP4K4;DUSP3;JAG1;JUP;LIMCH1;MINK1;TSC1;RHOA;PTK2;CAMSAP3;ADAM15;PTPRA;RASA1;NF1;NF2;UTRN;VCL
Reactome	PI Metabolism	36/82	0.000821672	2.10246	14.9362	ARF3;PI4K2B;VAC14;TNFAIP8;MTMR2;MTMR3;MTMR12;PITPNB;CLSTN1;MTMR9;PIK3R3;PIK3R2;PIK3CB;PIK3R1;GDPD5;PIK3C2B;INPP5F;INPP5E;PIP4K2A;PIP4K2B;PIP5K1C;SBF1;PLEKHA1;PNPLA7;SACM1L;PLEKHA5;PLEKHA6;OCRL;SYNJ2;INPP4A;RUFY1;INPP4B;RAB14;PI4KA;PIK3C3;PI4KB
Reactome	Apoptosis	68/178	0.000862052	1.66326	11.7363	AVEN;YWHAE;YWHAB;APIP;HMGB1;PSMD9;CASP7;PPP3CC;FNTA;YWHAQ;AKT2;AKT1;SPTAN1;KPNA1;DBNL;DAPK1;UNC5B;DAPK2;PRKCD;DYNLL1;REXO2;YWHAZ;PSMA5;ARHGAP10;PSMA6;PSMA4;TFDP1;PSMA1;TFDP2;PSME1;DSG2;KPNB1;BIRC2;PLEC;ROCK1;OMA1;UACA;ADD1;PSMB7;FZR1;MAPK8;UBB;UBC;LMNA;TP53BP2;E2F1;PMAIP1;MAPK1;BMF;RIPK1;BCAP31;STAT3;TMED7-TICAM2;CFLAR;PTK2;SEM1;TJP1;OCLN;PSMC6;STK24;PSMC1;BCL2;NMT1;CYCS;ACIN1;CTNNB1;TP73;TJP2
GO Biological Process	Membrane Lipid Biosynthetic Process	27/57	0.000885227	2.41646	16.9869	SAMD8;PPM1L;SGMS1;SGMS2;HACD3;ALDH3B2;SGPL1;SPTLC1;SPTLC2;ORMDL3;ST3GAL4;ST8SIA6;KDSR;SPTSSA;ST3GAL2;CERS4;ELOVL1;CERS6;ELOVL5;SGPP1;ACER2;ACER3;DEGS1;PRKD1;DEGS2;PLPP3;CERS2
GO Biological Process	Regulation Of Hydrolase Activity	32/71	0.00091106	2.20372	15.428	RABGAP1;STMN3;EFNA5;RAP1GAP;ARHGAP12;FGD4;SIPA1L1;CHN2;PLXNC1;CDK5RAP3;PLXNA4;TBC1D15;EPHB3;TBC1D10B;PROM2;VAV3;RDX;DAB2IP;OCRL;ARHGAP27;GPR137B;PTK2;VAV2;ALS2;NF1;PLXNB2;RAB3GAP2;PLXNB1;CRK;RAPGEF6;NGEF;RAB3GAP1
GO Biological Process	Regulation Of Microtubule-Based Process	21/41	0.000919407	2.81802	19.703	GSK3B;MACF1;PATJ;PHLDB1;PRKAA1;ROCK1;TRAF3IP1;EFNA5;BICD1;BICD2;CAMSAP3;DIAPH1;ERBB2;TRIM36;TPPP;MARK4;MPDZ;PHLDB2;CLASP1;MARK2;CLASP2
GO Biological Process	Retrograde Transport, Endosome To Golgi	40/94	0.000924586	1.99035	13.9049	TMEM87B;CLTC;RHOBTB3;WASHC2C;GCC2;VPS26B;CLN5;RAB43;SNX3;GGA1;LMAN1;SNX1;VPS51;VPS53;CLTCL1;RAB29;STX6;VTI1A;TBC1D14;VPS54;ERC1;RAB6A;EVI5;RAB6B;TBC1D10A;SNX5;TBC1D10B;VTI1B;SPAG9;RAB6D;RIC1;TRAPPC10;GBF1;WASH3P;BAIAP3;RNF126;TBC1D5;RAB9A;TBC1D23;RAB7A
Reactome	EPH-ephrin Mediated Repulsion Of Cells	24/49	0.000931971	2.57702	17.983	VAV3;LYN;EPHA6;YES1;SRC;CLTC;PSEN2;CLTA;ADAM10;AP2A1;PSEN1;AP2B1;EFNA5;AP2A2;VAV2;EFNB2;EFNA1;EFNA3;CLTCL1;EPHB2;EPHB1;EPHB4;EPHB3;EPHA2
Reactome	TP53 Regulates Transcription Of Cell Cycle Genes	24/49	0.000931971	2.57702	17.983	PLK3;CDKN1A;CDKN1B;CNOT6L;PRMT1;PLK2;ARID3A;CNOT10;REXO2;RBL2;CNOT4;CNOT6;TFDP1;TFDP2;CCNE1;PCBP4;CARM1;CENPJ;CNOT3;E2F1;CDK1;EP300;TNKS1BP1;ZNF385A
GO Biological Process	Unsaturated Fatty Acid Metabolic Process	24/49	0.000931971	2.57702	17.983	CYP2J2;ELOVL1;FAAH;ACOT8;DAGLA;GPX1;GPX4;ELOVL5;PNPLA8;PLA2G4B;EPHX1;SCD5;ALOX12B;PTGR1;ABHD12;FADS3;SCP2;SCD;DEGS1;ACAA1;DAGLB;ALOXE3;FADS1;MGLL
Reactome	KEAP1-NFE2L2 Pathway	42/100	0.000960326	1.94593	13.5208	GSK3B;NOTCH1;CUL3;CUL1;KEAP1;SLC7A11;PSMD9;PSMB7;UBB;AKT2;SESN1;SESN2;UBC;AKT1;EP300;HMOX1;PHGDH;BTRC;SKP2;NQO1;CREBBP;TXNRD1;PRKCD;GSR;FBXL17;TALDO1;SEM1;PSMA5;PSMA6;GCLC;NPLOC4;PSMA4;PSMC6;PSMA1;MAFG;PSMC1;PSME1;MAFK;GCLM;TKT;SQSTM1;NFE2L2
Reactome	Transcriptional Regulation By MECP2	28/60	0.0009607	2.34945	16.3236	CAMK2B;NOTCH1;HDAC1;MECP2;SIN3A;DGCR8;TBL1X;LBR;CAMK2G;GAMT;PTPN1;PRKCA;HIPK2;NCOR2;TNRC6C;MOV10;NCOR1;AGO3;TBL1XR1;AGO4;AGO2;PPARG;SGK1;CALM1;PTPN4;TNRC6A;FKBP5;TNRC6B
GO Biological Process	Positive Regulation Of Wnt Signaling Pathway	45/109	0.00099642	1.88973	13.0606	AMER1;MACF1;KANK1;TNKS;LRRK1;USP34;PRDM15;NRARP;EGFR;FRAT1;RUVBL1;UBR5;SPIN1;FAM53B;TBL1X;SOX4;TRPM4;CSNK1G3;USP8;USP47;ZRANB1;CSNK2A1;WNT5B;JUP;SMURF2;ATP6AP2;CSNK1D;CSNK1E;SULF1;NFKB1;SMARCA4;RNF146;SKI;PPM1A;DEPDC1B;GPRC5B;TBL1XR1;BAMBI;PTK7;WNK1;WNK2;GID8;TMEM9;FGFR2;RNF220
Reactome	RHO GTPases Activate WASPs And WAVEs	19/36	0.000998807	2.99909	20.7205	CYFIP2;ACTR3;CYFIP1;NCKAP1;ARPC1B;WASL;ARPC5;BAIAP2;PTK2;ACTG1;NCKIPSD;ARPC2;ARPC3;ABI1;ABL1;MAPK1;GRB2;WASF2;WASF3
GO Biological Process	DNA Damage Response, Signal Transduction By P53 Class Mediator	19/36	0.000998807	2.99909	20.7205	PLK3;CDKN1A;CDKN1B;CRADD;USP10;PLK2;ATRX;RPS27L;NDRG1;PML;HIPK2;PIDD1;KAT5;MYO6;SESN2;BCL3;MDM2;MDM4;NBN
Reactome	HDMs Demethylate Histones	15/26	0.00101915	3.65798	25.1991	KDM5A;KDM6B;KDM5B;PHF2;KDM4A;KDM4B;KDM3B;KDM2A;KDM4C;KDM2B;KDM1B;ARID5B;PHF8;RIOX2;KDM6A
GO Biological Process	Regulation Of Nucleotide-Excision Repair	15/26	0.00101915	3.65798	25.1991	SMARCE1;SMARCD2;SMARCC1;SMARCB1;ARID1A;ARID1B;SMARCA2;SMARCA4;BCL7A;BCL7C;DPF2;ERCC8;KAT7;ARID2;BRD7
Reactome	Signaling By Non-Receptor Tyrosine Kinases	25/52	0.00103678	2.48567	17.0806	KHDRBS1;CDKN1B;KHDRBS3;CBL;ARHGAP35;EGFR;CCND1;ERBB3;UBB;ERBB2;UBC;AKT1;PTPN1;STAT3;PTK6;ARAP1;NRG2;RHOA;CCNE1;PXDN;ELMO2;CRK;DOCK1;BCAR1;HBEGF
GO Biological Process	Regulation Of Protein Localization To Nucleus	25/52	0.00103678	2.48567	17.0806	YAP1;GSK3B;TFRC;NVL;OTUD7B;PARK7;FLCN;SHH;SIN3A;SESN2;ORMDL3;KAT7;GLUL;CDK5RAP3;JAK1;CARD10;TCF7L2;CREBBP;LIMK2;YWHAZ;MTOR;MFHAS1;LATS2;CDK1;FERMT2
GO Biological Process	Wound Healing	35/80	0.00103997	2.08923	14.35	SCARB1;MACF1;ITGB3;FUT10;SRF;VPS4A;MIA3;EVPL;PPL;TSKU;CORO1B;EPB41L4B;PPP3CA;ERBB3;ERBB2;ANXA6;HMOX1;DSP;PDGFRA;SMAD3;DST;MYOF;TPM1;CFLAR;C6ORF89;CHMP2B;CHMP2A;NF1;CHMP3;MYH9;EPPK1;PLPP3;RAF1;ARL8B;PLEC
Reactome	Activated NOTCH1 Transmits Signal To Nucleus	17/31	0.00104185	3.25788	22.3711	JAG2;NOTCH1;JAG1;PSEN2;MIB2;ADAM10;ARRB1;DTX2;ARRB2;PSEN1;MIB1;DLL4;NEURL1B;ITCH;UBB;UBC;NUMB
Reactome	Mitochondrial Biogenesis	38/89	0.00113593	2.00174	13.5724	ALAS1;CRTC3;ACSS2;CHD9;CRTC1;ATP5MC2;PRKAG2;NRF1;MICOS10;CHCHD3;RXRA;SAMM50;CHCHD6;TBL1X;ATP5MG;MEF2D;PPARGC1A;PPARGC1B;NCOA1;ESRRA;HSPA9;NCOA2;CREBBP;NCOA6;IDH2;SIRT5;NR1D1;MAPK14;PRKAB1;ATP5F1D;SIRT3;NCOR1;TBL1XR1;TMEM11;CARM1;CYCS;PPARA;CALM1
Reactome	Intrinsic Pathway For Apoptosis	26/55	0.00113684	2.40693	16.3178	AVEN;YWHAE;YWHAB;APIP;UACA;CASP7;MAPK8;PPP3CC;YWHAQ;AKT2;E2F1;TP53BP2;AKT1;MAPK1;PMAIP1;BMF;STAT3;DYNLL1;REXO2;YWHAZ;TFDP1;TFDP2;BCL2;NMT1;CYCS;TP73
Reactome	Signaling By ALK Fusions And Activated Point Mutants	26/55	0.00113684	2.40693	16.3178	HIP1;IRS1;SHC1;CLTC;CUL1;GCC2;RRBP1;PIK3R1;KLC1;MECP2;RNF213;TFG;KIF5B;MAPK1;STAT3;FN1;FRS2;ZC3HC1;PPFIBP1;PRKAR1A;MYH9;BIRC6;GRB2;CARS1;SQSTM1;VCL
GO Biological Process	Axon Guidance	58/149	0.00118296	1.71393	11.5514	CYFIP2;RET;CYFIP1;TRIO;USP33;PTPRM;ARHGAP35;GLI2;SHH;ALCAM;OPHN1;DPYSL5;KIF5C;KIF5B;BOC;DAG1;NRCAM;PLXNC1;EMB;RAC1;ARHGEF40;EPHB2;EPHB1;NEO1;EPHB3;LYPLA2;EPHA6;UNC5B;ENAH;PALLD;NOTCH2;NOTCH1;SEMA3C;MYCBP2;SEMA3G;EFNA5;KALRN;NTN1;IGSF9;EFNB2;RELN;PLEKHG4B;PLXNA4;SEMA4A;NIBAN2;SEMA4D;RYK;SEMA4B;SIAH1;SEMA4C;PTK2;VEGFA;EFNA1;EFNA3;NFIB;PLXNB2;PLXNB1;CNTN4
Reactome	Programmed Cell Death	77/208	0.00118973	1.58183	10.6521	AVEN;YWHAE;YWHAB;APIP;HMGB1;PSMD9;CASP7;PPP3CC;FNTA;YWHAQ;AKT2;FLOT1;AKT1;FLOT2;SPTAN1;KPNA1;DBNL;PDCD6IP;DAPK1;UNC5B;DAPK2;PRKCD;DYNLL1;REXO2;YWHAZ;PSMA5;PSMA6;ARHGAP10;PSMA4;TFDP1;PSMA1;TFDP2;IRF1;IRF2;PSME1;DSG2;KPNB1;BIRC2;PLEC;ROCK1;OMA1;UACA;ADD1;PSMB7;FZR1;MAPK8;UBB;LMNA;UBC;TP53BP2;E2F1;PMAIP1;MAPK1;BMF;RIPK1;BCAP31;STAT3;TMED7-TICAM2;CFLAR;PTK2;TJP1;SEM1;OCLN;PSMC6;STK24;PSMC1;CHMP2B;NMT…
GO Biological Process	Regulation Of Cell Growth	83/227	0.00120428	1.55149	10.4289	N6AMT1;PRR5;CDKN1A;CDKN1B;SLC44A4;BMPR2;TFRC;KIF14;JADE1;PTPRJ;JADE3;JADE2;NUBP1;PPP1R9B;RPTOR;ING5;FLCN;STK11;HYAL2;RPS6KA1;SESN2;MLST8;AKT1;KAT7;TEAD1;MFSD2A;TSPYL2;ARHGEF11;USP47;CSNK2A1;CISH;ADAM10;ATAD3A;ST7L;PSRC1;ADAM15;SGK3;SGK1;VGLL4;YAP1;MTPN;URI1;NDRG3;MEAF6;MAPKAP1;BRAT1;HPN;LTBP4;PRDM11;EGFR;RTN4;SOCS2;DNAJB2;SERTAD3;SERTAD2;CCDC85B;ERBB2;SH3BP4;SPOCK1;RICTOR;PAK4;IP6K2;SMAD4;EGLN2;S…
Reactome	Toll Like Receptor 4 (TLR4) Cascade	55/140	0.001218	1.73975	11.6747	APP;UBE2D1;HMGB1;PPP2R1B;RPS6KA2;RPS6KA1;MAP3K8;IKBKG;BTRC;MAP2K3;MEF2A;DUSP4;MAP2K4;DUSP3;FBXW11;FOS;DUSP6;TIRAP;DNM2;DUSP7;SIGIRR;DNM3;MAPKAPK3;IRF3;TRAF3;MAPKAPK2;IRF7;BIRC2;USP14;PELI2;CUL1;NOD1;RELA;MAPK9;PPP2CB;MAPK8;UBB;IRAK2;UBC;MAPK1;RIPK1;N4BP1;MAP3K1;TMED7-TICAM2;MAPK14;NFKB1;NFKBIA;MAPK10;TNIP2;UBE2N;SARM1;TAB3;TAB2;TAB1;PTPN4
GO Biological Process	Peptidyl-Threonine Phosphorylation	27/58	0.00123138	2.33835	15.6661	GSK3B;ROCK1;ROCK2;TNKS;STK39;ACVR1B;STK11;MAPK8;AKT1;MAPK1;MARK2;CSNK2A1;PDPK1;CDC42BPG;PRKCD;DYRK1A;DYRK1B;LMTK2;PRKCA;OXSR1;CDC42BPB;CDC42BPA;HIPK2;WNK1;CDK1;ULK1;PRKD1
Reactome	Autophagy	51/128	0.00124922	1.78049	11.903	PRKAG2;PARK7;RPTOR;MAP1LC3A;RB1CC1;LAMP2;MLST8;ATG10;VPS37C;TSC2;TSC1;VPS37A;WIPI1;VPS37B;WIPI2;ATG14;DYNLL1;PRKAB1;EEF1A1;ATG4C;ULK1;VDAC1;PIK3C3;SQSTM1;VPS28;PRKAA1;MTMR3;SRC;AMBRA1;UBB;ARL13B;ATG101;UBC;MVB12B;MFN1;MFN2;SLC38A9;PCNT;ATG7;ATG5;HSPA8;DYNC1H1;MTOR;ATG16L1;RHEB;CHMP2B;CHMP2A;UBE2N;UBAP1;LAMTOR2;RNF103-CHMP3
GO Biological Process	Regulation Of Protein Catabolic Process	49/122	0.00125619	1.80423	12.0517	GSK3B;CDKN1B;IDE;PKD1;WDR91;CDK5RAP3;NSF;RHBDF1;GPX1;CSNK2A1;AXIN1;UCHL5;RNF41;EEF1A1;DDB1;EEF1A2;PSME1;TMEM9;EZR;VPS28;VGLL4;RAB7A;AMER1;USP14;HMGCR;OAZ2;EGFR;OAZ3;SNX3;UBB;FLNA;FAM83D;ATG7;RILP;BANP;BARD1;NQO1;EGLN2;RIC1;TIPARP;PLK2;RDX;DAB2IP;SORL1;MAD2L2;APC;MDM2;MDM4;MAD2L1
GO Biological Process	Regulation Of Plasma Membrane Bounded Cell Projection Assembly	33/75	0.0012689	2.11021	14.0743	RABGAP1;TBC1D9B;INTU;FXR1;PODXL;TBC1D14;RAC1;TBC1D22A;EVI5;TBC1D10A;TBC1D15;TBC1D10B;ATG5;TBC1D16;MYO10;ATP8B1;RDX;TBC1D8;TBC1D2B;MAPK15;TBC1D1;SH3YL1;TBC1D2;FER;P2RX4;RABEP2;TBC1D5;SGSM3;TBC1D24;RAB17;ARF6;EPHA2;SDCCAG8
Reactome	COPI-independent Golgi-to-ER Retrograde Traffic	18/34	0.0012884	3.01847	20.086	DYNC1H1;DCTN2;GALNT2;DCTN4;GALNT1;PLA2G6;DYNLL1;BICD1;AGPAT3;BICD2;ACTR1A;CAPZA2;RAB18;RAB3GAP2;RAB6A;RAB6B;PAFAH1B2;RAB3GAP1
Reactome	EPHB-mediated Forward Signaling	18/34	0.0012884	3.01847	20.086	ACTR3;LYN;YES1;ROCK1;ROCK2;SRC;ARHGEF28;ARPC1B;LIMK2;LIMK1;WASL;ARPC5;KALRN;PTK2;RHOA;ACTG1;ARPC2;ARPC3
Reactome	Adaptive Immune System	236/733	0.00129232	1.28354	8.53726	IFITM1;AHCYL1;KEAP1;CBLB;UBE2L3;PSMD9;HERC4;HERC3;RNF114;HERC2;HERC1;PPP2R1B;AKT2;CDC27;AP1S2;AKT1;AP1S3;BTRC;SKP2;PRKACB;FBXO7;RNF111;FBXO9;CXADR;WSB1;AP1B1;PRKCA;HLA-A;ATG14;HLA-F;RNF126;CDC34;HECW2;ORAI2;PSME1;TRIB3;RBCK1;ANAPC13;MAPKAP1;NEDD4L;PIK3R3;PIK3R2;PIK3R1;UBE2J2;PPL;UBE2J1;RNF213;ATG7;PAG1;SPTBN2;LYN;YES1;SIAH2;SIAH1;NFATC3;NFATC2;LNPEP;NFATC1;MEX3C;CDC16;GRB2;CALM1;FBXL5;FBXL4;FBXL7…
GO Biological Process	Early Endosome To Late Endosome Transport	14/24	0.00129436	3.7551	24.9704	PXK;LMTK2;HOOK3;PTPN23;ATG14;WASH3P;HOOK2;SNX16;HOOK1;KIF16B;WDR91;PIK3C3;RILP;RAB7A
GO Biological Process	Regulation Of Cell Cycle	105/298	0.00131867	1.46546	9.71768	TRRAP;JADE1;JADE3;ADARB1;JADE2;ACTB;YY1;STK11;MAEA;KAT5;AKT2;RPS6KA2;CDC27;RUVBL1;EPC1;EPC2;KAT7;PIM3;NBN;PIM2;JUNB;NFRKB;CDK5RAP3;TMEM8B;MEN1;TSPYL2;TSC2;TSC1;SND1;RNF40;BIN1;ANAPC4;TTLL12;ANAPC1;ANAPC2;ANKRD17;INO80C;ANAPC13;MEAF6;CTBP1;IQGAP1;PRDM11;GRK5;FIGNL1;TP53BP2;EP400;E4F1;RPRD1B;MARK4;BARD1;SRPK2;NEK9;AFAP1L2;NEK6;NEK7;PTK6;DHCR24;INO80;PUM1;GADD45G;NR4A1;ZZZ3;YEATS2;C6ORF89;CDC16;MDM2…
Reactome	Regulation Of PTEN Gene Transcription	28/61	0.00131987	2.2781	15.1043	HDAC1;ATN1;CHD4;CHD3;HDAC7;RPTOR;MTA1;SCMH1;MLST8;MAPK1;SLC38A9;CBX8;PHC2;PHC1;CBX4;EED;CBX2;PHC3;GATAD2B;MTOR;GATAD2A;REST;RHEB;SNAI1;PPARG;LAMTOR2;RCOR1;EZH2
GO Biological Process	Regulation Of Epithelial Cell Migration	24/50	0.00133447	2.47773	16.4007	DOCK5;MACF1;PTPRR;BMPR2;SRC;PRKCE;DAB2IP;PTPN23;MCC;RTN4;PTK2;RAB11A;PTPRG;CORO1C;DUSP10;CTSH;EVL;GLUL;DOCK1;RREB1;ARSB;CLASP1;SASH1;CLASP2
GO Biological Process	Peptidyl-Tyrosine Dephosphorylation	16/29	0.00133842	3.30172	21.8451	DUSP5;PTPN1;PTPN18;PTPRR;PTPRS;DUSP3;DUSP1;PTPRJ;PTPN12;PTPRF;DUSP6;DUSP7;DUSP22;DUSP10;PTPN9;PTPN2
GO Biological Process	Polyol Metabolic Process	11/17	0.00134293	4.91602	32.5092	IPPK;INPP4A;INPP5B;INPP4B;MINPP1;INPP5A;PPIP5K1;IMPA2;OCRL;IP6K1;IP6K2
Reactome	Toll-like Receptor Cascades	62/162	0.00134611	1.66744	11.0227	APP;UBE2D1;HMGB1;PPP2R1B;RPS6KA2;RPS6KA1;MAP3K8;IKBKG;BTRC;CTSB;MAP2K3;MEF2A;DUSP4;MAP2K4;DUSP3;FBXW11;CNPY3;FOS;DUSP6;TIRAP;DNM2;DUSP7;SIGIRR;DNM3;MAPKAPK3;IRF3;TRAF3;MAPKAPK2;IRF7;PIK3C3;TLR5;BIRC2;USP14;UNC93B1;PELI2;CUL1;NOD1;RELA;HSP90B1;MAPK9;PPP2CB;MAPK8;UBB;IRAK2;UBC;MAPK1;RIPK1;N4BP1;MAP3K1;TMED7-TICAM2;MAPK14;NFKB1;NFKBIA;MAPK10;TNIP2;UBE2N;SARM1;TAB3;TAB2;TAB1;PTPN4;LGMN
GO Biological Process	Positive Regulation Of Signal Transduction	95/266	0.00134622	1.49597	9.88902	MESP1;SMARCB1;THRB;CITED2;IRS1;ITGB3;ZDHHC5;LAMC1;SLC2A4;RBPJ;TXNDC15;RIMS2;ING5;RIMS1;SHH;GPER1;SPIN1;GRB10;NPTN;CTSH;ITGAV;JAK2;NKX3-1;PRKCI;CSNK2A1;ATP6AP2;ARMC9;ARNT;PRKCA;SLC39A14;UCHL5;EPN2;ERN1;MN1;DEPDC1B;EVC;ULK3;BMP2K;LANCL2;PHIP;TRIM16;GAS6;YAP1;MACF1;KANK1;TEDC1;TEDC2;NLGN1;CTBP2;SRC;TUBD1;PIK3R1;PRKCZ;AGPAT2;DLL4;CUX2;RELN;RXRA;PDCD10;MGAT5;FLNA;PTK2B;ZBTB7B;SNX5;SASH1;TRIM44;JAG2;XB…
Reactome	RHOF GTPase Cycle	21/42	0.00137153	2.68365	17.6901	FARP1;STEAP3;ACTN1;ARHGAP39;PIK3R2;MYO9B;PIK3R1;RHOF;ARHGAP5;FAM169A;ARHGAP12;VANGL1;ARHGAP21;ARHGAP32;DIAPH1;DEPDC1B;BAIAP2L1;DIAPH3;ESYT1;SRGAP2;RAB7A
GO Biological Process	Positive Regulation Of Double-Strand Break Repair	36/84	0.00139543	2.01458	13.2449	SMARCD2;SMARCB1;MEAF6;TRRAP;PNKP;ZCWPW1;SMCHD1;ING3;BCL7A;KAT5;BCL7C;RUVBL1;DPF2;EP400;EPC1;EPC2;KMT5B;ARID2;BRD7;SMARCE1;SMARCC1;PARP1;KMT5C;DDX11;ARID1A;ARID1B;SPIDR;SMARCA2;SMARCA4;MAD2L2;SHLD1;UBE2V2;UBE2N;SPIRE1;MMS19;ERCC6
Reactome	Semaphorin Interactions	29/64	0.00140195	2.22474	14.6163	ITGB1;GSK3B;NRP1;ROCK1;ROCK2;ARHGAP35;RND1;DPYSL5;DPYSL2;DPYSL3;ERBB2;PLXNC1;PIP5K1C;MYH10;PLXNA4;ARHGEF11;FARP2;SEMA4A;ARHGEF12;SEMA4D;LIMK2;ITGA1;LIMK1;RHOC;RHOA;RHOB;MYH9;PLXNB1;ARHGEF7
Reactome	Intra-Golgi And Retrograde Golgi-to-ER Traffic	68/181	0.00143733	1.61876	10.5947	ARF3;GOLIM4;GCC2;BICD1;BICD2;KIF15;RAB43;GOLGA4;ACTR1A;KIF5C;MAN1A2;KIF5B;GOLGA1;KIF13B;TMED3;KIF1C;KIF21A;KIF1B;NSF;NAA30;COG7;COG5;COG3;COG1;COPZ2;KIF22;ARFGAP3;DYNLL1;RAB36;KIF2A;KIF16B;PAFAH1B2;DCTN2;DCTN4;GOSR2;RHOBTB3;KLC1;PLA2G6;AGPAT3;CYTH3;KIF3B;CUX1;VPS51;MAN2A1;VPS53;VTI1A;MAN1C1;STX6;VPS54;KIF3C;RAB6A;RAB6B;CYTH1;DYNC1H1;RIC1;GALNT2;GALNT1;IGF2R;ARCN1;KIF18B;KIF4A;CAPZA2;RAB18;RAB3GAP…
Reactome	LRR FLII-interacting Protein 1 (LRRFIP1) Activates Type I IFN Production	5/5	0.00148544	72805	474109	CREBBP;IRF3;CTNNB1;EP300;LRRFIP1
Reactome	Synthesis Of PIPs At ER Membrane	5/5	0.00148544	72805	474109	PI4K2B;MTMR2;SACM1L;PI4KA;SBF1
GO Biological Process	Bradykinin Catabolic Process	5/5	0.00148544	72805	474109	MME;XPNPEP1;CTSH;ECE1;IDE
GO Biological Process	Negative Regulation Of Erythrocyte Differentiation	5/5	0.00148544	72805	474109	HSPA9;ZFP36;MAFB;LDB1;ZFP36L1
GO Biological Process	Sphingomyelin Biosynthetic Process	5/5	0.00148544	72805	474109	SAMD8;SGMS1;VAPA;OSBP;SGMS2
Reactome	Platelet Activation, Signaling And Aggregation	91/254	0.00150202	1.50302	9.77105	APP;DGKD;DAGLA;WDR1;PROS1;ITGB3;OLA1;MPL;ARRB1;ARRB2;PIK3CB;LOC112694756;ABHD12;LAMP2;AKT1;PHACTR2;QSOX1;CHID1;CAP1;VAV3;ABCC4;PRKCH;PDPK1;ACTN1;PRKCE;APLP2;PRKCD;ANXA5;PRKCA;ACTN4;GTPBP2;DGKZ;YWHAZ;RHOA;RHOB;VAV2;F8;DGKQ;SELENOP;TAGLN2;GAS6;DAGLB;CRK;MGLL;RAPGEF3;VCL;DGKH;TEX264;SHC1;SRC;ENDOD1;PDGFB;GNAI3;PIK3R3;PIK3R2;ITPR3;PIK3R1;PRKCZ;THBS1;GNAI2;RAP1B;GNA13;RAP1A;GNG5;GNA11;GNG7;GNA12;FLNA;…
GO Biological Process	Golgi Vesicle Transport	73/197	0.00152099	1.5839	10.277	ARF3;PITPNB;GCC2;MIA3;BICD2;RAB43;GOLGA4;GOLGA5;TFG;TMED3;TRAPPC12;MYO18A;KIF1C;RAB8B;TMED4;NSF;COG7;RAB6D;COG5;COG3;GOLPH3L;COG1;COPZ2;DNM2;PICK1;PRKD1;PLPP3;ERGIC3;ERGIC1;NAPA;TMED10;LMAN2L;SAR1A;ATL3;CUL3;GOSR2;KLHL12;SNX3;CYTH3;LMAN1;SCFD1;SNX1;VPS51;LMAN2;VTI1A;RAB29;TBC1D14;RAB6A;RAB6B;ATP9B;ATP9A;VTI1B;BCAP31;TRAPPC3;SLC10A7;TRAPPC10;GBF1;MYO5A;TRAPPC9;SORL1;YIF1A;ARCN1;GOLPH3;MYO1B;VAPA;V…
GO Biological Process	Negative Regulation Of MAPK Cascade	43/105	0.0015419	1.86356	12.066	PTPRR;PSCA;RGS14;PRDM15;FBLN1;PIK3R2;PTPRJ;PIK3CB;DUSP16;IGF1R;SLC9A3R1;FLCN;SPRED2;DUSP10;GPER1;HYAL2;STK38;DAG1;EPHB2;SH2B3;CDK5RAP3;LYN;DUSP4;DUSP5;PTPN1;SMAD4;DUSP2;DUSP3;DUSP1;PRKCD;DAB2IP;RANBP9;DUSP8;SORL1;DUSP6;DUSP7;WNK2;CNKSR3;NF1;PPARG;SPRY1;EZR;PTPN2
GO Biological Process	Regulation Of Actin Filament Polymerization	31/70	0.0015463	2.13445	13.814	NCKAP1;KANK1;MTPN;CRACD;ARHGAP18;GBA2;BAIAP2L1;COTL1;NCK2;PTK2B;SNX9;ARFGEF1;CARMIL1;PRKCE;PRKCD;HIP1R;BAIAP2;CYRIB;SSH2;SSH3;FER;FCHSD2;CTTN;BIN1;CDC42EP4;RASA1;CDC42EP3;CDC42EP2;MYADM;EVL;ARF6
Reactome	Cell-Cell Communication	48/120	0.00154968	1.79175	11.5921	ITGB1;PATJ;SRC;PARD6G;PIK3R2;IQGAP1;PIK3R1;PIK3CB;WASL;F11R;FZR1;PARD6B;PARD6A;CLDN23;NCK2;FLNA;PTK2B;SPTAN1;PRKCI;JUP;DST;ACTN1;ACTN4;PARVB;PTK2;CD2AP;AFDN;SDK1;CLDN4;CLDN3;CLDN15;CLDN7;PXDN;CDH12;CTNNB1;GRB2;ANG;ITGA6;CDH15;NECTIN4;FERMT2;SDK2;CDH18;NECTIN2;SKAP2;PALS1;PLEC;LIMS1
GO Biological Process	Cellular Response To Oxidative Stress	47/117	0.00155309	1.80446	11.6704	VKORC1L1;PRKAA1;TMEM161A;MPV17L;PXN;KEAP1;MPV17L2;PARK7;AGAP3;FOXO3;ZFP36L2;EGFR;CAMKK2;MAPK9;CHCHD2;MAPK8;ERMP1;SESN2;ABL1;AKT1;HMOX1;MAPK1;PPARGC1A;PDK2;PDGFRA;NQO1;G6PD;GPX1;PARP1;DAPK1;PRKCD;TPM1;GSR;ARNT;FANCC;PEX2;PEX10;FOS;SOD2;EIF2S1;PEX14;SETX;FER;TBC1D24;PRKD1;SQSTM1;NFE2L2
GO Biological Process	Organelle Assembly	112/322	0.00155472	1.43681	9.29105	DYNC2I1;GALNT11;TMEM41B;TRAF3IP1;FNBP1L;TXNDC15;PTPDC1;CDC14A;CDC14B;RAB43;TBC1D31;AP1S2;NEK1;AP1S3;DYNC2H1;FBXW8;AP1B1;ARMC9;RFX2;RFX3;OCRL;ATG14;TMEM250;RAB35;ULK3;ULK1;PHIP;ATP6V0D1;CEP20;STAM2;VPS28;NOTCH1;ABCB6;INTU;TTBK2;FXR1;KIF3B;ATG101;ATG7;ATG5;AP1M1;BBS2;HPS6;CPLANE2;EHD1;NSFL1C;DNMBP;TMEM17;ATG16L2;ATG16L1;CAPRIN1;CHMP2B;ATG2A;CHMP2A;CEP89;C2CD3;CEP164;ATP2A2;SNX10;PTPN23;NUDCD3;MAP1L…
GO Biological Process	Regulation Of Stem Cell Population Maintenance	26/56	0.00157883	2.32653	15.0086	SMARCB1;HDAC1;ARID4B;ELAVL1;WDR43;TAF5L;BICRA;BCL7A;ZNF706;SIN3A;BCL7C;DPF2;BRD9;SMARCE1;SS18;SMARCC1;BICRAL;NCOA3;TET1;ARID1A;SMARCA2;SMARCA4;REST;BRMS1L;CNOT3;OGT
GO Biological Process	Cellular Response To Decreased Oxygen Levels	32/73	0.00160857	2.09593	13.4819	NOTCH1;SUV39H1;RORA;AK4;ADO;NDRG1;ZFP36L1;RPTOR;NPEPPS;LMNA;MLST8;PGK1;HMOX1;PMAIP1;NKX3-1;EGLN1;BNIP3L;EGLN3;EGLN2;KCND2;BNIP3;TSC1;MTOR;HIPK2;VEGFA;MDM2;PICK1;ADAM8;PPARG;MDM4;P4HB;CPEB4
Reactome	Constitutive Signaling By NOTCH1 HD Domain Mutants	10/15	0.00161469	5.36231	34.4722	JAG2;DLL4;NEURL1B;JAG1;NOTCH1;UBB;UBC;MIB2;ADAM10;MIB1
GO Biological Process	Coenzyme A Metabolic Process	10/15	0.00161469	5.36231	34.4722	PANK4;SLC25A16;ACLY;PANK2;ACOT7;PANK3;NUDT8;PANK1;COASY;PPCDC
GO Biological Process	Positive Regulation Of Glucose Metabolic Process	10/15	0.00161469	5.36231	34.4722	DDB1;SLC45A3;IRS1;AKT2;AKT1;PMAIP1;IRS2;ARPP19;PPARGC1A;PTPN2
GO Biological Process	Positive Regulation Of Transcription By RNA Polymerase III	10/15	0.00161469	5.36231	34.4722	RPTOR;ZNF143;ELL;ICE1;CHD8;DEK;ERCC6;BAZ1B;SF3B1;MTOR
GO Biological Process	Protein Localization To Cell-Cell Junction	10/15	0.00161469	5.36231	34.4722	DSP;TJP1;ARHGEF18;SCRIB;F11R;PAK2;CGNL1;ACTG1;JAK1;TJP2
GO Biological Process	Regulation Of Metaphase/Anaphase Transition Of Cell Cycle	17/32	0.00166329	3.04048	19.4559	SMARCE1;SMARCD2;SMARCC1;SMARCB1;NEK6;ARID1A;ARID1B;SMARCA2;SMARCA4;BCL7A;BCL7C;HECW2;DPF2;MAP3K20;RIOK2;ARID2;BRD7
GO Biological Process	Cytoplasmic Microtubule Organization	23/48	0.0017187	2.46919	15.7193	DYNC1H1;PLK3;NUMA1;TUBGCP2;LIMK2;STMN3;SLAIN2;HOOK3;RAB11A;RHOA;CLIP2;CLIP1;HOOK2;HOOK1;KATNBL1;CCDC88C;CHP1;TUBGCP6;TUBGCP3;TPPP;EZR;CLASP1;KPNB1
GO Biological Process	Negative Regulation Of ERK1 And ERK2 Cascade	23/48	0.0017187	2.46919	15.7193	DUSP4;LYN;PTPN1;PTPRR;SMAD4;DUSP3;PSCA;RGS14;DAB2IP;RANBP9;FBLN1;DUSP6;FLCN;SLC9A3R1;SPRED2;DUSP10;GPER1;WNK2;CNKSR3;SPRY1;EPHB2;EZR;PTPN2
GO Biological Process	Retrograde Vesicle-Mediated Transport, Golgi To Endoplasmic Reticulum	23/48	0.0017187	2.46919	15.7193	ARF3;TMED10;COG7;RAB6D;PITPNB;COG3;GBF1;GOLPH3L;COPZ2;BICD2;RAB43;SCFD1;GOLPH3;LMAN2;KIF1C;PICK1;RAB6A;ERGIC3;PLPP3;ATP9B;RAB6B;ATP9A;ERGIC1
Reactome	BMAL1:CLOCK,NPAS2 Activates Circadian Gene Expression	15/27	0.00171964	3.35292	21.3435	NCOA1;NCOA2;CREBBP;CHD9;NCOA6;HSD17B4;KLF15;NPAS2;RXRA;TBL1XR1;CARM1;NAMPT;BHLHE40;TBL1X;PPARA
Reactome	Integrin Signaling	15/27	0.00171964	3.35292	21.3435	PTPN1;SHC1;SRC;PDPK1;ITGB3;FN1;PTK2;RAP1B;RAP1A;AKT1;CSK;GRB2;CRK;BCAR1;RAPGEF3
GO Biological Process	Clathrin-Dependent Endocytosis	15/27	0.00171964	3.35292	21.3435	ITSN2;CLTC;CLTA;OCRL;STON2;AP2B1;FNBP1L;AP2A2;GAK;LMBRD1;FCHSD2;CANX;GPR107;PIP5K1C;PICALM
GO Biological Process	Regulation Of Chromatin Organization	15/27	0.00171964	3.35292	21.3435	PHF20;MSL2;SSRP1;MKI67;MLLT3;MSL1;KANSL1;KANSL2;KANSL3;TLK2;RLIM;KAT8;TLK1;ZNF445;OGT
Reactome	RAB Geranylgeranylation	28/62	0.00178938	2.21094	13.9862	RAB3B;RAB5C;RAB22A;RAB43;RAB21;RAB20;RAB40B;RAB40C;RAB26;RAB24;RAB29;RAB6A;RAB6B;RAB8B;RAB27A;RAB27B;RABGGTA;RAB11A;RAB10;PTP4A2;RAB36;RAB14;RAB12;RAB35;RAB18;RAB9A;RAB17;RAB7A
GO Biological Process	Nuclear-Transcribed mRNA Catabolic Process	36/85	0.00179505	1.97333	12.4768	HBS1L;SMG1;TUT7;TUT4;PARN;TENT4B;SMG5;GSPT1;SMG6;ZFP36L1;EXOSC7;CTIF;ZFP36;ERI1;TNKS1BP1;TENT2;DCPS;DIS3L2;UPF2;UPF1;CNOT6L;RC3H1;CNOT10;UPF3A;NBDY;PATL1;PATL2;CNOT4;CNOT6;XRN1;THRAP3;CSDE1;XRN2;CNOT3;TUT1;EIF3E
GO Biological Process	Positive Regulation Of Canonical Wnt Signaling Pathway	36/85	0.00179505	1.97333	12.4768	AMER1;KANK1;TNKS;LRRK1;USP34;PRDM15;NRARP;EGFR;FRAT1;RUVBL1;UBR5;FAM53B;TBL1X;SOX4;TRPM4;CSNK1G3;USP47;USP8;JUP;SMURF2;ATP6AP2;CSNK1D;CSNK1E;NFKB1;RNF146;PPM1A;GPRC5B;TBL1XR1;BAMBI;PTK7;WNK1;WNK2;GID8;TMEM9;FGFR2;RNF220
GO Biological Process	Negative Regulation Of Protein Kinase Activity	37/88	0.00182721	1.9487	12.2865	CDKN1A;PTPRR;CDKN1B;MVP;PRKRIP1;LRP5;HSPB1;PRKAG2;ADAR;ADARB1;PARK7;MACROH2A1;CORO1C;DEPTOR;DUSP10;CAMK2N1;HYAL2;DVL1;SH3BP5;AKT1;CHP1;EPHB2;PAK2;CDK5RAP3;RTRAF;PTPN1;DUSP3;PDPK1;DAB2IP;DTNBP1;TSC2;PTK6;SORL1;GNAQ;NF1;TRIB3;TRIB1
GO Biological Process	Regulation Of Substrate Adhesion-Dependent Cell Spreading	24/51	0.00187752	2.3858	14.9776	DOCK5;KANK1;CARMIL1;WASHC2C;NEDD9;AP1AR;FBLN1;ACTN4;EFNA5;TRIOBP;PTK2;CRKL;CORO1C;MYADM;PKP2;FLNA;RAC1;P4HB;ARHGEF7;CRK;DOCK1;RREB1;FERMT2;LIMS1
GO Biological Process	Regulation Of DNA Metabolic Process	49/124	0.00188836	1.75588	11.013	SMG1;TRRAP;JADE1;JADE3;NUCKS1;JADE2;SMC3;SMG5;SMG6;YY1;ING5;RUVBL1;UIMC1;KAT7;NFRKB;KPNA1;UPF1;ZBTB38;NSMCE2;NSMCE1;ACTR8;BAZ1A;TERF2;SUPT3H;UCHL5;TOM1L1;KAT2B;DEPDC1B;NSMCE4A;UBE2V2;ANKRD17;INO80C;MEAF6;BAZ2A;HDAC8;TAF5L;ORC5;ATXN7;STOX1;BARD1;XRCC5;USP22;YLPM1;INO80;GRHL2;TMEM98;HNRNPD;UBE2N;TAF4
Reactome	Downregulation Of ERBB2:ERBB3 Signaling	9/13	0.0018986	6.03191	37.7998	USP8;ERBB3;UBB;AKT2;ERBB2;UBC;AKT1;NRG2;RNF41
GO Biological Process	Microvillus Organization	9/13	0.0018986	6.03191	37.7998	RAP1B;SLC9A3R1;RAP1A;RAP2B;MINK1;RAPGEF2;TNIK;RAPGEF6;MAP4K4
GO Biological Process	Regulation Of Protein Binding	47/118	0.00190984	1.77893	11.1374	HDAC4;APP;GSK3B;CDKN1A;RALB;ROCK1;EPB41;NVL;USP33;PDGFB;PARK7;PSEN1;IDE;PKD1;ADD1;STK3;DNAJB2;MAPK8;DVL1;FLOT1;AKT1;SYMPK;MARK3;MARK2;TCF7L2;SNAPIN;PRMT7;USP9X;DDX11;AMFR;CTNNBIP1;PRKCD;HIP1R;TMC8;CSNK1E;SORL1;PEX14;TLE5;HIPK2;BAMBI;RAPGEF2;TRIB3;TMBIM6;EFHB;ZFPM1;CRK;PSME3IP1
Reactome	S Phase	61/161	0.00193929	1.64024	10.244	GSK3B;LIN54;CDKN1A;FEN1;CDKN1B;UBE2D1;SMC3;PSMD9;CCND1;AKT2;CDC27;AKT1;SKP2;RFC3;UBE2E1;CDC25A;CDC25B;PSMA5;RBL2;PSMA6;SLC25A15;PSMA4;TFDP1;PSMA1;TFDP2;CCNE1;POLR1A;PSME1;ANAPC4;MCM5;DNA2;ANAPC1;ANAPC2;PRIM2;LIN37;MAX;CUL1;PDS5B;PDS5A;ORC5;POLD3;POLD4;PSMB7;FZR1;UBB;UBC;E2F1;LRIG1;SLC19A1;GINS2;CABLES1;PTK6;SEM1;POLA1;POLA2;WEE1;PSMC6;POLE2;PSMC1;CDC16;MNAT1
[truncated: 6,456 more rows]

## Sheet: PPI of H3K4me1 decrea. by KD
Table S14 c - Genes with a significant decrease in H3K4me1 mark occupancy upon PVT1 knockdown (KD) in LNCaP cells in the presence of androgen compared with control cells without KD, which are significantly enriched known Protein-Protein Interactors of the gene listed on the left (under the "Term" column)
[truncated: 347 more rows]

## Sheet: PPI of H3K4me3 decrea. by KD
Table S14 d - Genes with a significant decrease in H3K4me3 mark occupancy upon PVT1 knockdown (KD) in LNCaP cells in the presence of androgen compared with control cells without KD, which are significantly enriched known Protein-Protein Interactors of the gene listed on the left (under the "Term" column)
[truncated: 643 more rows]

[truncated: 2 more sheets: PPI of H3K27ac decrea. by KD, PPI of RNA decrea. by KD]
