# Supplementary material for: PVT1 lincRNA signals an androgen‐dependent transcriptional activation program of oncogenes in prostate cancer cells
Source: Int J Cancer. 2026 Mar 6;159(1):144–58. doi: 10.1002/ijc.70417 (PMC13139993; doi:10.1002/ijc.70417)
Supplement: Supplementary file 12 — TABLE S15. Functional enrichment pathways analysis of Protein–Protein Interaction (PPI) network. [file IJC-159-144-s002.xlsx]

## Sheet: Enrichment GO terms
Table S15-A: Enrichment GO terms in STRING network analysis
Term ID	term description	Observed gene count	Background gene count	Strength	Signal	FDR	Proteins names
GO:0060742	Epithelial cell differentiation involved in prostate gland development	5	11	2.37	2.9	1.25e-08	FOXA1,TP63,AR,CTNNB1,NOTCH1
GO:0030850	Prostate gland development	7	48	1.88	2.86	1.75e-09	CDKN1B,FOXA1,TP63,AR,ESR1,CTNNB1,NOTCH1
GO:0000077	DNA damage checkpoint signaling	8	105	1.6	2.4	5.80e-09	CDKN1B,MAPK14,ATF2,CDK2,TP53,ATM,CDK1,BRCA1
GO:0060740	Prostate gland epithelium morphogenesis	5	23	2.05	2.37	1.98e-07	FOXA1,TP63,AR,ESR1,NOTCH1
GO:0044773	Mitotic DNA damage checkpoint signaling	7	81	1.65	2.27	3.95e-08	CDKN1B,ATF2,CDK2,TP53,ATM,CDK1,BRCA1
GO:0000082	G1/S transition of mitotic cell cycle	7	86	1.63	2.21	5.63e-08	CDKN1B,BRD4,CDK2,RB1,EZH2,E2F4,MYC
GO:2000630	Positive regulation of miRNA metabolic process	6	54	1.76	2.21	1.67e-07	NFKB1,STAT3,TP53,ETS1,RELA,MYC
GO:0060525	Prostate glandular acinus development	4	10	2.32	2.21	1.02e-06	FOXA1,TP63,ESR1,NOTCH1
GO:0060768	Regulation of epithelial cell proliferation involved in prostate gland development	4	10	2.32	2.21	1.02e-06	CDKN1B,AR,CTNNB1,NOTCH1
GO:0006366	Transcription by RNA polymerase II	13	357	1.28	2.19	2.38e-11	NFKB1,MAPK14,ATF2,STAT3,TP63,RB1,AR,ETS1,CREB1,ARRB2,ESR1,CTNNB1,NOTCH1
GO:0006351	Transcription, DNA-templated	16	518	1.2	2.18	2.71e-13	NFKB1,MAPK14,ATF2,STAT3,TP63,CDK2,RB1,TP53,AR,ETS1,RELA,CREB1,ARRB2,ESR1,CTNNB1,NOTCH1
GO:0045930	Negative regulation of mitotic cell cycle	10	214	1.38	2.16	1.75e-09	CDKN1B,ATF2,CDK2,RB1,TP53,ATM,EZH2,CDK1,BRCA1,CTNNB1
GO:0045944	Positive regulation of transcription by RNA polymerase II	28	1250	1.06	2.12	1.55e-21	NFKB1,MAPK14,ELF1,FOXA1,BRD4,ATF2,STAT3,TP63,RB1,TP53,ATM,ESR2,STAT4,MAX,NFKB2,AGO1,AR,E2F4,ETS1,RELA,CREB1,ESR1,BRCA1,HDAC2,MYC,TCF7L2,CTNNB1,NOTCH1
GO:0090398	Cellular senescence	6	60	1.71	2.11	2.76e-07	CDKN1B,MAPK14,TP63,CDK2,TP53,ATM
GO:0051090	Regulation of DNA-binding transcription factor activity	14	436	1.22	2.09	1.21e-11	FOXA1,BHLHE40,ATF2,STAT3,RB1,EZH2,ESR2,AR,RELA,ARRB2,ESR1,HDAC2,TCF7L2,CTNNB1
GO:1901988	Negative regulation of cell cycle phase transition	10	225	1.36	2.09	2.70e-09	CDKN1B,MAPK14,ATF2,CDK2,RB1,TP53,ATM,EZH2,CDK1,BRCA1
GO:0070301	Cellular response to hydrogen peroxide	6	66	1.67	2.02	4.53e-07	MAPK13,EZH2,MAP1LC3A,CDK1,RELA,HDAC2
GO:0045786	Negative regulation of cell cycle	12	359	1.24	1.95	5.37e-10	CDKN1B,MAPK14,ATF2,CDK2,RB1,TP53,ATM,EZH2,ETS1,CDK1,BRCA1,CTNNB1
GO:0048732	Gland development	13	419	1.21	1.94	1.54e-10	NFKB1,CDKN1B,FOXA1,ATF2,TP63,ATM,EZH2,AR,RELA,CREB1,ESR1,CTNNB1,NOTCH1
GO:2000134	Negative regulation of G1/S transition of mitotic cell cycle	6	75	1.62	1.9	8.81e-07	CDKN1B,CDK2,RB1,TP53,ATM,EZH2
GO:0010243	Response to organonitrogen compound	21	963	1.05	1.88	1.88e-15	MAPK13,NFKB1,CDKN1B,MAPK14,ATF2,STAT3,RB1,TP53,EZH2,GSK3B,STAT4,MAX,MAP1LC3A,CDK1,RELA,CREB1,ARRB2,BRCA1,HDAC2,CTNNB1,NOTCH1
GO:0000122	Negative regulation of transcription by RNA polymerase II	21	971	1.05	1.87	2.16e-15	NFKB1,FOXA1,BHLHE40,ATF2,STAT3,TP63,CDK2,RB1,TP53,EZH2,ESR2,MAX,NFKB2,AR,RELA,ESR1,HDAC2,MYC,TCF7L2,CTNNB1,NOTCH1
GO:0048511	Rhythmic process	10	270	1.28	1.86	1.32e-08	BHLHE40,TP53,EZH2,GSK3B,NFKB2,CDK1,CREB1,ARRB2,ESR1,HDAC2
GO:1901991	Negative regulation of mitotic cell cycle phase transition	8	167	1.4	1.85	1.37e-07	CDKN1B,CDK2,RB1,TP53,ATM,EZH2,CDK1,BRCA1
GO:0032355	Response to estradiol	7	121	1.48	1.85	4.18e-07	CDKN1B,FOXA1,STAT3,EZH2,ESR2,ESR1,CTNNB1
GO:1901698	Response to nitrogen compound	22	1058	1.03	1.84	5.79e-16	MAPK13,NFKB1,CDKN1B,MAPK14,ATF2,STAT3,CDK2,RB1,TP53,EZH2,GSK3B,STAT4,MAX,MAP1LC3A,CDK1,RELA,CREB1,ARRB2,BRCA1,HDAC2,CTNNB1,NOTCH1
GO:1901701	Cellular response to oxygen-containing compound	22	1057	1.03	1.84	5.79e-16	MAPK13,NFKB1,MAPK14,STAT3,CDK2,RB1,TP53,ATM,EZH2,GSK3B,ESR2,MAX,AR,MAP1LC3A,CDK1,RELA,CREB1,ARRB2,ESR1,BRCA1,HDAC2,CTNNB1
GO:0044772	Mitotic cell cycle phase transition	8	173	1.38	1.81	1.73e-07	CDKN1B,BRD4,CDK2,RB1,EZH2,E2F4,CDK1,MYC
GO:1902895	Positive regulation of miRNA transcription	5	48	1.73	1.8	4.05e-06	STAT3,TP53,ETS1,RELA,MYC
GO:1901700	Response to oxygen-containing compound	28	1547	0.97	1.77	7.96e-20	MAPK13,NFKB1,CDKN1B,MAPK14,FOXA1,ATF2,STAT3,CDK2,RB1,TP53,ATM,EZH2,GSK3B,ESR2,STAT4,MAX,AR,MAP1LC3A,CDK1,RELA,CREB1,ARRB2,ESR1,BRCA1,HDAC2,TCF7L2,CTNNB1,NOTCH1
GO:0048863	Stem cell differentiation	8	183	1.36	1.75	2.53e-07	MAPK14,FOXA1,TP63,TP53,EZH2,ESR1,CTNNB1,NOTCH1
GO:0010718	Positive regulation of epithelial to mesenchymal transition	5	51	1.71	1.75	5.20e-06	EZH2,HDAC2,TCF7L2,CTNNB1,NOTCH1
GO:0051402	Neuron apoptotic process	6	91	1.53	1.73	2.41e-06	ATF2,TP63,RB1,TP53,ATM,MAX
GO:1901522	Positive regulation of transcription from RNA polymerase II promoter involved in cellular response to chemical stimulus	4	23	1.95	1.73	1.33e-05	ATF2,TP53,RELA,NOTCH1
GO:1901987	Regulation of cell cycle phase transition	12	431	1.16	1.71	3.53e-09	CDKN1B,MAPK14,BRD4,ATF2,TP63,CDK2,RB1,TP53,ATM,EZH2,CDK1,BRCA1
GO:2001233	Regulation of apoptotic signaling pathway	11	365	1.19	1.71	1.14e-08	TP63,RB1,TP53,GSK3B,AR,RELA,ARRB2,BRCA1,MYC,TCF7L2,CTNNB1
GO:1901699	Cellular response to nitrogen compound	15	637	1.09	1.7	8.77e-11	MAPK13,NFKB1,ATF2,STAT3,CDK2,RB1,TP53,EZH2,GSK3B,MAX,RELA,ARRB2,BRCA1,HDAC2,CTNNB1
GO:0045892	Negative regulation of transcription, DNA-templated	24	1322	0.97	1.69	1.69e-16	NFKB1,CDKN1B,FOXA1,BHLHE40,ATF2,STAT3,TP63,CDK2,RB1,TP53,EZH2,ESR2,MAX,NFKB2,AR,RELA,CREB1,ESR1,BRCA1,HDAC2,MYC,TCF7L2,CTNNB1,NOTCH1
GO:0014070	Response to organic cyclic compound	18	861	1.03	1.69	1.65e-12	NFKB1,CDKN1B,FOXA1,ATF2,STAT3,EZH2,GSK3B,ESR2,AR,MAP1LC3A,CDK1,CREB1,ARRB2,ESR1,BRCA1,HDAC2,CTNNB1,NOTCH1
GO:0071417	Cellular response to organonitrogen compound	14	574	1.1	1.69	3.61e-10	MAPK13,NFKB1,ATF2,STAT3,RB1,TP53,EZH2,GSK3B,MAX,RELA,ARRB2,BRCA1,HDAC2,CTNNB1
GO:1901652	Response to peptide	12	437	1.15	1.69	4.09e-09	NFKB1,CDKN1B,MAPK14,STAT3,RB1,TP53,GSK3B,STAT4,MAX,RELA,CREB1,NOTCH1
GO:0010717	Regulation of epithelial to mesenchymal transition	6	95	1.52	1.69	2.94e-06	FOXA1,EZH2,HDAC2,TCF7L2,CTNNB1,NOTCH1
GO:0045893	Positive regulation of transcription, DNA-templated	29	1710	0.94	1.68	7.96e-20	NFKB1,MAPK14,ELF1,FOXA1,BRD4,ATF2,STAT3,TP63,CDK2,RB1,TP53,ATM,ESR2,STAT4,MAX,NFKB2,AGO1,AR,E2F4,ETS1,RELA,CREB1,ESR1,BRCA1,HDAC2,MYC,TCF7L2,CTNNB1,NOTCH1
GO:0071407	Cellular response to organic cyclic compound	13	508	1.12	1.68	1.32e-09	NFKB1,CDKN1B,EZH2,GSK3B,ESR2,AR,CDK1,CREB1,ARRB2,ESR1,BRCA1,HDAC2,CTNNB1
GO:0035994	Response to muscle stretch	4	26	1.9	1.66	2.02e-05	NFKB1,MAPK14,RELA,CTNNB1
GO:0051253	Negative regulation of RNA metabolic process	25	1434	0.96	1.65	5.51e-17	NFKB1,CDKN1B,MAPK14,FOXA1,BHLHE40,ATF2,STAT3,TP63,CDK2,RB1,TP53,EZH2,ESR2,MAX,NFKB2,AR,RELA,CREB1,ESR1,BRCA1,HDAC2,MYC,TCF7L2,CTNNB1,NOTCH1
GO:0014013	Regulation of gliogenesis	6	101	1.49	1.64	4.00e-06	RB1,TP53,EZH2,HDAC2,CTNNB1,NOTCH1
GO:0010558	Negative regulation of macromolecule biosynthetic process	26	1532	0.94	1.63	1.84e-17	NFKB1,CDKN1B,FOXA1,BHLHE40,ATF2,STAT3,TP63,CDK2,RB1,TP53,EZH2,GSK3B,ESR2,MAX,NFKB2,AGO1,AR,RELA,CREB1,ESR1,BRCA1,HDAC2,MYC,TCF7L2,CTNNB1,NOTCH1
GO:0045934	Negative regulation of nucleobase-containing compound metabolic process	26	1562	0.94	1.61	2.44e-17	NFKB1,CDKN1B,MAPK14,FOXA1,BHLHE40,ATF2,STAT3,TP63,CDK2,RB1,TP53,ATM,EZH2,ESR2,MAX,NFKB2,AR,RELA,CREB1,ESR1,BRCA1,HDAC2,MYC,TCF7L2,CTNNB1,NOTCH1
GO:0022612	Gland morphogenesis	6	104	1.48	1.61	4.59e-06	NFKB1,FOXA1,TP63,AR,ESR1,NOTCH1
GO:2000737	Negative regulation of stem cell differentiation	4	28	1.87	1.61	2.59e-05	STAT3,EZH2,GSK3B,NOTCH1
GO:0062197	Cellular response to chemical stress	9	272	1.23	1.6	2.43e-07	MAPK13,ATF2,TP53,ATM,EZH2,MAP1LC3A,CDK1,RELA,HDAC2
GO:0031327	Negative regulation of cellular biosynthetic process	26	1592	0.93	1.58	3.46e-17	NFKB1,CDKN1B,FOXA1,BHLHE40,ATF2,STAT3,TP63,CDK2,RB1,TP53,EZH2,GSK3B,ESR2,MAX,NFKB2,AGO1,AR,RELA,CREB1,ESR1,BRCA1,HDAC2,MYC,TCF7L2,CTNNB1,NOTCH1
GO:0010557	Positive regulation of macromolecule biosynthetic process	30	1935	0.91	1.57	7.96e-20	NFKB1,MAPK14,ELF1,FOXA1,BRD4,ATF2,STAT3,TP63,CDK2,RB1,TP53,ATM,ESR2,STAT4,MAX,NFKB2,AGO1,AR,E2F4,ETS1,RELA,CREB1,ARRB2,ESR1,BRCA1,HDAC2,MYC,TCF7L2,CTNNB1,NOTCH1
GO:0000165	MAPK cascade	8	219	1.28	1.56	8.81e-07	MAPK13,NFKB1,MAPK14,ATF2,AR,CDK1,MYC,CTNNB1
GO:0061138	Morphogenesis of a branching epithelium	7	162	1.35	1.56	2.46e-06	FOXA1,TP63,AR,ESR1,MYC,CTNNB1,NOTCH1
GO:1902749	Regulation of cell cycle G2/M phase transition	6	111	1.45	1.56	6.40e-06	BRD4,CDK2,TP53,ATM,CDK1,BRCA1
GO:0045935	Positive regulation of nucleobase-containing compound metabolic process	31	2056	0.89	1.54	2.17e-20	NFKB1,MAPK14,ELF1,FOXA1,BRD4,ATF2,STAT3,TP63,CDK2,RB1,TP53,ATM,ESR2,STAT4,MAX,NFKB2,AGO1,AR,E2F4,ETS1,CDK1,RELA,CREB1,ARRB2,ESR1,BRCA1,HDAC2,MYC,TCF7L2,CTNNB1,NOTCH1
GO:0007346	Regulation of mitotic cell cycle	12	493	1.1	1.54	1.42e-08	CDKN1B,FOXA1,BRD4,ATF2,CDK2,RB1,TP53,ATM,EZH2,CDK1,BRCA1,CTNNB1
GO:0034599	Cellular response to oxidative stress	8	224	1.27	1.54	1.02e-06	MAPK13,ATF2,TP53,EZH2,MAP1LC3A,CDK1,RELA,HDAC2
GO:0043434	Response to peptide hormone	10	355	1.16	1.53	1.34e-07	NFKB1,CDKN1B,MAPK14,STAT3,RB1,GSK3B,STAT4,MAX,RELA,CREB1
GO:0031571	Mitotic G1 DNA damage checkpoint signaling	4	32	1.81	1.53	4.05e-05	CDKN1B,CDK2,TP53,ATM
GO:2001234	Negative regulation of apoptotic signaling pathway	8	230	1.26	1.51	1.22e-06	RB1,GSK3B,AR,RELA,ARRB2,BRCA1,TCF7L2,CTNNB1
GO:0050673	Epithelial cell proliferation	7	170	1.33	1.51	3.21e-06	CDKN1B,TP63,RB1,AR,ESR1,CTNNB1,NOTCH1
GO:0031328	Positive regulation of cellular biosynthetic process	30	2041	0.88	1.5	1.05e-19	NFKB1,MAPK14,ELF1,FOXA1,BRD4,ATF2,STAT3,TP63,CDK2,RB1,TP53,ATM,ESR2,STAT4,MAX,NFKB2,AGO1,AR,E2F4,ETS1,RELA,CREB1,ARRB2,ESR1,BRCA1,HDAC2,MYC,TCF7L2,CTNNB1,NOTCH1
GO:0050678	Regulation of epithelial cell proliferation	10	366	1.15	1.5	1.73e-07	CDKN1B,ATF2,STAT3,TP63,RB1,AR,MYC,TCF7L2,CTNNB1,NOTCH1
GO:0033993	Response to lipid	16	827	1.0	1.49	2.00e-10	NFKB1,CDKN1B,MAPK14,FOXA1,STAT3,ATM,EZH2,GSK3B,ESR2,AR,RELA,CREB1,ESR1,HDAC2,CTNNB1,NOTCH1
GO:0043433	Negative regulation of DNA-binding transcription factor activity	7	174	1.32	1.49	3.67e-06	BHLHE40,RB1,EZH2,ARRB2,ESR1,HDAC2,TCF7L2
GO:0009719	Response to endogenous stimulus	22	1363	0.92	1.47	9.59e-14	MAPK13,NFKB1,CDKN1B,MAPK14,ATF2,STAT3,RB1,TP53,EZH2,GSK3B,ESR2,STAT4,MAX,AR,RELA,CREB1,ARRB2,ESR1,BRCA1,HDAC2,CTNNB1,NOTCH1
GO:0009725	Response to hormone	15	762	1.01	1.47	8.97e-10	NFKB1,CDKN1B,MAPK14,STAT3,RB1,GSK3B,ESR2,STAT4,MAX,AR,RELA,CREB1,ESR1,BRCA1,NOTCH1
GO:0033146	Regulation of intracellular estrogen receptor signaling pathway	4	36	1.76	1.46	5.99e-05	FOXA1,TP63,AR,BRCA1
GO:1903047	Mitotic cell cycle process	12	537	1.06	1.44	3.49e-08	CDKN1B,BRD4,ATF2,CDK2,RB1,TP53,ATM,EZH2,E2F4,CDK1,BRCA1,MYC
GO:0035112	Genitalia morphogenesis	3	11	2.15	1.44	0.00013	TP63,AR,CTNNB1
GO:0045597	Positive regulation of cell differentiation	16	876	0.98	1.42	4.43e-10	NFKB1,MAPK14,FOXA1,STAT3,TP63,RB1,EZH2,GSK3B,AR,ETS1,CREB1,ARRB2,HDAC2,TCF7L2,CTNNB1,NOTCH1
GO:0010564	Regulation of cell cycle process	14	716	1.01	1.41	5.17e-09	CDKN1B,MAPK14,BRD4,ATF2,TP63,CDK2,RB1,TP53,ATM,EZH2,CDK1,BRCA1,MYC,CTNNB1
GO:0001942	Hair follicle development	5	80	1.51	1.41	3.64e-05	TP63,RELA,HDAC2,CTNNB1,NOTCH1
GO:1902806	Regulation of cell cycle G1/S phase transition	7	192	1.28	1.4	6.52e-06	CDKN1B,TP63,CDK2,RB1,TP53,ATM,EZH2
GO:0048754	Branching morphogenesis of an epithelial tube	6	134	1.37	1.39	1.73e-05	FOXA1,AR,ESR1,MYC,CTNNB1,NOTCH1
GO:2000736	Regulation of stem cell differentiation	5	82	1.5	1.39	4.06e-05	STAT3,EZH2,GSK3B,HDAC2,NOTCH1
GO:1901990	Regulation of mitotic cell cycle phase transition	9	332	1.15	1.38	1.12e-06	CDKN1B,BRD4,CDK2,RB1,TP53,ATM,EZH2,CDK1,BRCA1
GO:0014014	Negative regulation of gliogenesis	4	41	1.7	1.38	9.21e-05	RB1,TP53,CTNNB1,NOTCH1
GO:0071495	Cellular response to endogenous stimulus	18	1103	0.93	1.36	8.43e-11	MAPK13,NFKB1,ATF2,STAT3,RB1,TP53,EZH2,GSK3B,ESR2,MAX,AR,RELA,ARRB2,ESR1,BRCA1,HDAC2,CTNNB1,NOTCH1
GO:0051091	Positive regulation of DNA-binding transcription factor activity	8	267	1.19	1.36	3.34e-06	FOXA1,ATF2,STAT3,ESR2,AR,RELA,ESR1,CTNNB1
GO:0070848	Response to growth factor	11	503	1.05	1.34	2.18e-07	MAPK14,ATF2,STAT3,TP53,RELA,CREB1,ARRB2,HDAC2,MYC,CTNNB1,NOTCH1
GO:0045605	Negative regulation of epidermal cell differentiation	3	14	2.05	1.34	0.00022	TP63,EZH2,NOTCH1
GO:0071236	Cellular response to antibiotic	3	14	2.05	1.34	0.00022	CDKN1B,TP53,EZH2
GO:0008284	Positive regulation of cell population proliferation	16	945	0.94	1.33	1.23e-09	CDKN1B,MAPK14,ATF2,STAT3,TP63,CDK2,EZH2,AR,CDK1,RELA,ESR1,HDAC2,MYC,TCF7L2,CTNNB1,NOTCH1
GO:0050679	Positive regulation of epithelial cell proliferation	7	207	1.24	1.33	1.03e-05	STAT3,TP63,AR,MYC,TCF7L2,CTNNB1,NOTCH1
GO:0010628	Positive regulation of gene expression	18	1146	0.91	1.32	1.53e-10	MAPK13,MAPK14,ATF2,STAT3,TP53,ATM,GSK3B,AR,ETS1,CDK1,RELA,ARRB2,ESR1,BRCA1,HDAC2,MYC,CTNNB1,NOTCH1
GO:0031324	Negative regulation of cellular metabolic process	29	2265	0.82	1.31	2.83e-17	NFKB1,CDKN1B,MAPK14,FOXA1,BHLHE40,ATF2,STAT3,TP63,CDK2,RB1,TP53,ATM,EZH2,GSK3B,ESR2,MAX,NFKB2,AGO1,AR,RELA,CREB1,ARRB2,ESR1,BRCA1,HDAC2,MYC,TCF7L2,CTNNB1,NOTCH1
GO:0009968	Negative regulation of signal transduction	19	1252	0.9	1.31	5.08e-11	MAPK14,ELF1,BRD4,TP63,RB1,TP53,ATM,EZH2,GSK3B,AR,RELA,ARRB2,ESR1,BRCA1,HDAC2,MYC,TCF7L2,CTNNB1,NOTCH1
GO:0048608	Reproductive structure development	10	436	1.08	1.31	7.73e-07	CDKN1B,MAPK14,FOXA1,TP63,ATM,AR,ARRB2,ESR1,CTNNB1,NOTCH1
GO:1901216	Positive regulation of neuron death	5	92	1.45	1.31	6.62e-05	ATF2,TP53,ATM,GSK3B,CTNNB1
GO:0048806	Genitalia development	4	47	1.64	1.31	0.00014	TP63,AR,ESR1,CTNNB1
GO:0042981	Regulation of apoptotic process	21	1462	0.87	1.3	4.69e-12	NFKB1,CDKN1B,FOXA1,ATF2,TP63,RB1,TP53,ATM,GSK3B,AR,ETS1,CDK1,RELA,ARRB2,ESR1,BRCA1,HDAC2,MYC,TCF7L2,CTNNB1,NOTCH1
GO:0045637	Regulation of myeloid cell differentiation	7	214	1.23	1.3	1.26e-05	MAPK14,STAT3,RB1,ETS1,CREB1,MYC,CTNNB1
GO:0030857	Negative regulation of epithelial cell differentiation	4	48	1.64	1.3	0.00015	TP63,EZH2,CTNNB1,NOTCH1
GO:0060253	Negative regulation of glial cell proliferation	3	16	1.99	1.29	0.00030	RB1,TP53,NOTCH1
GO:1903799	Negative regulation of miRNA maturation	3	16	1.99	1.29	0.00030	STAT3,TP53,ESR1
GO:0043066	Negative regulation of apoptotic process	15	891	0.94	1.28	6.54e-09	NFKB1,CDKN1B,RB1,TP53,GSK3B,AR,CDK1,RELA,ARRB2,BRCA1,HDAC2,MYC,TCF7L2,CTNNB1,NOTCH1
GO:0046677	Response to antibiotic	4	49	1.63	1.28	0.00017	CDKN1B,TP53,EZH2,ETS1
GO:0050727	Regulation of inflammatory response	9	371	1.1	1.27	2.64e-06	MAPK13,NFKB1,MAPK14,BRD4,RB1,ATM,ETS1,RELA,ESR1
GO:2001237	Negative regulation of extrinsic apoptotic signaling pathway	5	97	1.43	1.27	8.38e-05	GSK3B,AR,RELA,BRCA1,TCF7L2
GO:0009299	mRNA transcription	4	50	1.62	1.27	0.00018	ATF2,STAT3,TP53,CREB1
GO:0006357	Regulation of transcription by RNA polymerase II	31	2586	0.79	1.26	2.74e-18	NFKB1,MAPK14,ELF1,FOXA1,BHLHE40,BRD4,ATF2,STAT3,TP63,CDK2,RB1,TP53,ATM,EZH2,ESR2,STAT4,MAX,NFKB2,AGO1,AR,E2F4,ETS1,RELA,CREB1,ESR1,BRCA1,HDAC2,MYC,TCF7L2,CTNNB1,NOTCH1
GO:0051726	Regulation of cell cycle	17	1108	0.9	1.26	1.02e-09	CDKN1B,MAPK14,FOXA1,BRD4,ATF2,STAT3,TP63,CDK2,RB1,TP53,ATM,EZH2,ETS1,CDK1,BRCA1,MYC,CTNNB1
GO:0010389	Regulation of G2/M transition of mitotic cell cycle	5	99	1.42	1.26	9.09e-05	BRD4,CDK2,ATM,CDK1,BRCA1
GO:0006338	Chromatin remodeling	8	303	1.14	1.25	7.82e-06	FOXA1,BRD4,TP63,RB1,EZH2,ESR1,HDAC2,MYC
GO:0045639	Positive regulation of myeloid cell differentiation	5	100	1.41	1.25	9.43e-05	MAPK14,STAT3,RB1,ETS1,CREB1
GO:0051172	Negative regulation of nitrogen compound metabolic process	29	2403	0.8	1.24	1.09e-16	NFKB1,CDKN1B,MAPK14,FOXA1,BHLHE40,ATF2,STAT3,TP63,CDK2,RB1,TP53,ATM,EZH2,GSK3B,ESR2,MAX,NFKB2,AGO1,AR,RELA,CREB1,ARRB2,ESR1,BRCA1,HDAC2,MYC,TCF7L2,CTNNB1,NOTCH1
GO:0051094	Positive regulation of developmental process	19	1332	0.87	1.24	1.45e-10	NFKB1,MAPK14,FOXA1,STAT3,TP63,RB1,EZH2,GSK3B,AR,ETS1,CDK1,CREB1,ARRB2,BRCA1,HDAC2,MYC,TCF7L2,CTNNB1,NOTCH1
GO:0031023	Microtubule organizing center organization	5	102	1.41	1.24	0.00010	CDK2,E2F4,CDK1,BRCA1,CTNNB1
GO:0071363	Cellular response to growth factor stimulus	10	473	1.04	1.23	1.50e-06	MAPK14,ATF2,STAT3,TP53,RELA,CREB1,ARRB2,HDAC2,CTNNB1,NOTCH1
GO:0042127	Regulation of cell population proliferation	22	1669	0.83	1.22	4.53e-12	CDKN1B,MAPK14,ATF2,STAT3,TP63,CDK2,RB1,TP53,ATM,EZH2,STAT4,AR,E2F4,ETS1,CDK1,RELA,ESR1,HDAC2,MYC,TCF7L2,CTNNB1,NOTCH1
GO:0033554	Cellular response to stress	21	1572	0.84	1.22	1.78e-11	MAPK13,NFKB1,CDKN1B,MAPK14,BRD4,ATF2,TP63,CDK2,TP53,ATM,EZH2,GSK3B,MAX,MAP1LC3A,CDK1,RELA,BRCA1,HDAC2,MYC,MAP1LC3B,NOTCH1
GO:0043525	Positive regulation of neuron apoptotic process	4	54	1.58	1.22	0.00023	ATF2,TP53,ATM,CTNNB1
GO:0045595	Regulation of cell differentiation	21	1582	0.84	1.21	1.98e-11	NFKB1,CDKN1B,MAPK14,FOXA1,BHLHE40,STAT3,TP63,RB1,TP53,EZH2,GSK3B,AR,ETS1,CDK1,CREB1,ARRB2,HDAC2,MYC,TCF7L2,CTNNB1,NOTCH1
GO:1904035	Regulation of epithelial cell apoptotic process	5	106	1.39	1.21	0.00012	CDKN1B,RB1,ARRB2,ESR1,TCF7L2
GO:0032870	Cellular response to hormone stimulus	10	489	1.03	1.2	2.02e-06	NFKB1,STAT3,RB1,GSK3B,ESR2,MAX,AR,RELA,ESR1,NOTCH1
GO:0048638	Regulation of developmental growth	8	321	1.11	1.19	1.17e-05	CDKN1B,MAPK14,STAT3,GSK3B,AR,CDK1,CREB1,NOTCH1
GO:0006977	DNA damage response, signal transduction by p53 class mediator resulting in cell cycle arrest	3	20	1.89	1.19	0.00051	CDKN1B,TP53,ATM
GO:0032495	Response to muramyl dipeptide	3	20	1.89	1.19	0.00051	MAPK14,RELA,NOTCH1
GO:0031325	Positive regulation of cellular metabolic process	34	3114	0.75	1.18	7.96e-20	NFKB1,CDKN1B,MAPK14,ELF1,FOXA1,BRD4,ATF2,STAT3,TP63,CDK2,RB1,TP53,ATM,EZH2,GSK3B,ESR2,STAT4,MAX,NFKB2,AGO1,AR,E2F4,ETS1,CDK1,RELA,CREB1,ARRB2,ESR1,BRCA1,HDAC2,MYC,TCF7L2,CTNNB1,NOTCH1
GO:0010942	Positive regulation of cell death	11	590	0.99	1.18	9.62e-07	CDKN1B,FOXA1,ATF2,TP63,TP53,ATM,GSK3B,ARRB2,MYC,CTNNB1,NOTCH1
GO:0031058	Positive regulation of histone modification	5	111	1.37	1.18	0.00015	BRD4,TP53,ATM,BRCA1,CTNNB1
GO:0071396	Cellular response to lipid	10	502	1.01	1.17	2.52e-06	NFKB1,MAPK14,ATM,GSK3B,ESR2,AR,RELA,CREB1,ESR1,HDAC2
GO:0000083	Regulation of transcription involved in G1/S transition of mitotic cell cycle	3	21	1.87	1.17	0.00057	BRD4,RB1,E2F4
GO:0044334	Canonical Wnt signaling pathway involved in positive regulation of epithelial to mesenchymal transition	2	2	2.71	1.17	0.00088	TCF7L2,CTNNB1
GO:0051173	Positive regulation of nitrogen compound metabolic process	34	3166	0.75	1.16	7.96e-20	NFKB1,CDKN1B,MAPK14,ELF1,FOXA1,BRD4,ATF2,STAT3,TP63,CDK2,RB1,TP53,ATM,EZH2,GSK3B,ESR2,STAT4,MAX,NFKB2,AGO1,AR,E2F4,ETS1,CDK1,RELA,CREB1,ARRB2,ESR1,BRCA1,HDAC2,MYC,TCF7L2,CTNNB1,NOTCH1
GO:0009887	Animal organ morphogenesis	15	997	0.89	1.16	2.79e-08	NFKB1,MAPK14,FOXA1,ATF2,STAT3,TP63,TP53,AR,E2F4,RELA,ESR1,HDAC2,MYC,CTNNB1,NOTCH1
GO:0010629	Negative regulation of gene expression	14	899	0.91	1.16	7.57e-08	NFKB1,STAT3,RB1,TP53,ATM,EZH2,GSK3B,MAX,AGO1,CDK1,ARRB2,ESR1,CTNNB1,NOTCH1
GO:0071310	Cellular response to organic substance	24	2019	0.79	1.15	1.36e-12	MAPK13,NFKB1,CDKN1B,MAPK14,ATF2,STAT3,RB1,TP53,ATM,EZH2,GSK3B,ESR2,STAT4,MAX,AR,CDK1,RELA,CREB1,ARRB2,ESR1,BRCA1,HDAC2,CTNNB1,NOTCH1
GO:1901989	Positive regulation of cell cycle phase transition	5	115	1.35	1.15	0.00017	BRD4,TP63,RB1,EZH2,CDK1
GO:0030520	Intracellular estrogen receptor signaling pathway	3	22	1.85	1.15	0.00063	ESR2,AR,ESR1
GO:0010605	Negative regulation of macromolecule metabolic process	30	2760	0.75	1.14	1.99e-16	NFKB1,CDKN1B,MAPK14,FOXA1,BHLHE40,ATF2,STAT3,TP63,CDK2,RB1,TP53,ATM,EZH2,GSK3B,ESR2,MAX,NFKB2,AGO1,AR,CDK1,RELA,CREB1,ARRB2,ESR1,BRCA1,HDAC2,MYC,TCF7L2,CTNNB1,NOTCH1
GO:0006325	Chromatin organization	11	612	0.97	1.14	1.33e-06	FOXA1,BRD4,TP63,RB1,TP53,EZH2,RELA,ESR1,BRCA1,HDAC2,MYC
GO:0030855	Epithelial cell differentiation	11	617	0.97	1.14	1.43e-06	FOXA1,TP63,EZH2,AR,E2F4,CDK1,CREB1,ESR1,HDAC2,CTNNB1,NOTCH1
GO:0071478	Cellular response to radiation	6	183	1.23	1.14	8.63e-05	MAPK13,MAPK14,TP53,ATM,BRCA1,MYC
GO:0042752	Regulation of circadian rhythm	5	117	1.35	1.14	0.00018	BHLHE40,TP53,EZH2,GSK3B,CDK1
GO:0051241	Negative regulation of multicellular organismal process	15	1035	0.88	1.13	4.29e-08	NFKB1,CDKN1B,FOXA1,ATF2,TP63,RB1,TP53,EZH2,GSK3B,AGO1,ARRB2,HDAC2,MYC,CTNNB1,NOTCH1
GO:0032655	Regulation of interleukin-12 production	4	64	1.51	1.13	0.00040	NFKB1,MAPK14,RELA,ARRB2
GO:0046824	Positive regulation of nucleocytoplasmic transport	4	64	1.51	1.13	0.00040	MAPK14,GSK3B,CDK1,TCF7L2
GO:0060045	Positive regulation of cardiac muscle cell proliferation	3	23	1.83	1.13	0.00070	MAPK14,CDK1,NOTCH1
GO:0006915	Apoptotic process	15	1041	0.87	1.12	4.61e-08	NFKB1,CDKN1B,MAPK14,ATF2,TP63,RB1,TP53,ATM,GSK3B,MAX,CDK1,BRCA1,MYC,CTNNB1,NOTCH1
GO:0051093	Negative regulation of developmental process	14	933	0.89	1.12	1.15e-07	CDKN1B,FOXA1,ATF2,STAT3,TP63,RB1,TP53,EZH2,GSK3B,AGO1,HDAC2,MYC,CTNNB1,NOTCH1
GO:0010035	Response to inorganic substance	10	532	0.99	1.12	4.01e-06	MAPK13,CDKN1B,ATF2,CDK2,EZH2,MAP1LC3A,CDK1,RELA,CREB1,HDAC2
GO:0001655	Urogenital system development	8	347	1.08	1.12	2.02e-05	CDKN1B,FOXA1,TP63,AR,ESR1,MYC,CTNNB1,NOTCH1
GO:0002064	Epithelial cell development	6	190	1.21	1.12	0.00010	FOXA1,TP63,AR,E2F4,ESR1,NOTCH1
GO:0002067	Glandular epithelial cell differentiation	4	65	1.5	1.12	0.00042	FOXA1,TP63,CTNNB1,NOTCH1
GO:0048585	Negative regulation of response to stimulus	20	1612	0.81	1.11	3.15e-10	NFKB1,MAPK14,ELF1,BRD4,TP63,RB1,TP53,ATM,EZH2,GSK3B,AR,RELA,ARRB2,ESR1,BRCA1,HDAC2,MYC,TCF7L2,CTNNB1,NOTCH1
GO:0051240	Positive regulation of multicellular organismal process	19	1505	0.82	1.11	1.00e-09	MAPK13,MAPK14,ATF2,STAT3,TP63,RB1,EZH2,AR,ETS1,CDK1,RELA,CREB1,ARRB2,BRCA1,HDAC2,MYC,TCF7L2,CTNNB1,NOTCH1
GO:2000026	Regulation of multicellular organismal development	18	1389	0.83	1.11	2.76e-09	CDKN1B,MAPK14,BHLHE40,ATF2,STAT3,TP63,RB1,TP53,EZH2,AGO1,ETS1,CDK1,CREB1,BRCA1,HDAC2,MYC,CTNNB1,NOTCH1
GO:0022402	Cell cycle process	13	835	0.91	1.11	3.02e-07	CDKN1B,BRD4,ATF2,CDK2,RB1,TP53,ATM,EZH2,E2F4,CDK1,BRCA1,MYC,CTNNB1
GO:0035556	Intracellular signal transduction	19	1518	0.81	1.1	1.14e-09	MAPK13,NFKB1,CDKN1B,MAPK14,ATF2,TP63,CDK2,RB1,TP53,ATM,GSK3B,NFKB2,AR,CDK1,RELA,CREB1,BRCA1,MYC,CTNNB1
GO:0018105	Peptidyl-serine phosphorylation	6	193	1.21	1.1	0.00011	MAPK13,MAPK14,CDK2,ATM,GSK3B,CDK1
GO:2000278	Regulation of DNA biosynthetic process	5	124	1.32	1.1	0.00023	TP53,ATM,ARRB2,MYC,CTNNB1
GO:0060487	Lung epithelial cell differentiation	3	25	1.79	1.1	0.00085	FOXA1,CREB1,CTNNB1
GO:1901984	Negative regulation of protein acetylation	3	25	1.79	1.1	0.00085	GSK3B,BRCA1,HDAC2
GO:0010909	Positive regulation of heparan sulfate proteoglycan biosynthetic process	2	3	2.54	1.1	0.0013	TCF7L2,CTNNB1
GO:0060528	Secretory columnal luminar epithelial cell differentiation involved in prostate glandular acinus development	2	3	2.54	1.1	0.0013	FOXA1,NOTCH1
GO:0060769	Positive regulation of epithelial cell proliferation involved in prostate gland development	2	3	2.54	1.1	0.0013	AR,CTNNB1
GO:0061198	Fungiform papilla formation	2	3	2.54	1.1	0.0013	HDAC2,CTNNB1
GO:0072740	Cellular response to anisomycin	2	3	2.54	1.1	0.0013	MAPK13,ATF2
GO:1990144	Intrinsic apoptotic signaling pathway in response to hypoxia	2	3	2.54	1.1	0.0013	ATF2,TP53
GO:0010604	Positive regulation of macromolecule metabolic process	35	3533	0.71	1.09	7.96e-20	MAPK13,NFKB1,CDKN1B,MAPK14,ELF1,FOXA1,BRD4,ATF2,STAT3,TP63,CDK2,RB1,TP53,ATM,EZH2,GSK3B,ESR2,STAT4,MAX,NFKB2,AGO1,AR,E2F4,ETS1,CDK1,RELA,CREB1,ARRB2,ESR1,BRCA1,HDAC2,MYC,TCF7L2,CTNNB1,NOTCH1
GO:0060429	Epithelium development	15	1069	0.86	1.09	6.47e-08	FOXA1,TP63,TP53,ATM,EZH2,AR,E2F4,CDK1,RELA,CREB1,ESR1,HDAC2,MYC,CTNNB1,NOTCH1
GO:0051276	Chromosome organization	14	968	0.87	1.09	1.73e-07	FOXA1,BRD4,TP63,RB1,TP53,ATM,EZH2,CDK1,RELA,ESR1,BRCA1,HDAC2,MYC,TCF7L2
GO:0071300	Cellular response to retinoic acid	4	68	1.48	1.09	0.00049	ATM,GSK3B,CREB1,HDAC2
GO:0010033	Response to organic substance	28	2692	0.73	1.06	3.10e-14	MAPK13,NFKB1,CDKN1B,MAPK14,FOXA1,ATF2,STAT3,RB1,TP53,ATM,EZH2,GSK3B,ESR2,STAT4,MAX,AR,MAP1LC3A,CDK1,RELA,CREB1,ARRB2,ESR1,BRCA1,HDAC2,MYC,TCF7L2,CTNNB1,NOTCH1
GO:0009628	Response to abiotic stimulus	15	1107	0.85	1.06	9.81e-08	MAPK13,NFKB1,CDKN1B,MAPK14,BHLHE40,ATF2,TP53,ATM,RELA,ARRB2,BRCA1,HDAC2,MYC,CTNNB1,NOTCH1
GO:0040008	Regulation of growth	11	671	0.93	1.06	3.10e-06	CDKN1B,MAPK14,STAT3,RB1,TP53,GSK3B,ESR2,AR,CDK1,CREB1,NOTCH1
GO:0070887	Cellular response to chemical stimulus	27	2609	0.73	1.05	1.94e-13	MAPK13,NFKB1,CDKN1B,MAPK14,ATF2,STAT3,CDK2,RB1,TP53,ATM,EZH2,GSK3B,ESR2,STAT4,MAX,AR,MAP1LC3A,CDK1,RELA,CREB1,ARRB2,ESR1,BRCA1,HDAC2,MYC,CTNNB1,NOTCH1
GO:2000241	Regulation of reproductive process	6	208	1.17	1.05	0.00016	CDKN1B,AR,ESR1,HDAC2,CTNNB1,NOTCH1
GO:2000573	Positive regulation of DNA biosynthetic process	4	73	1.45	1.05	0.00062	ATM,ARRB2,MYC,CTNNB1
GO:0035116	Embryonic hindlimb morphogenesis	3	28	1.74	1.05	0.0011	TP63,CTNNB1,NOTCH1
GO:0051239	Regulation of multicellular organismal process	28	2749	0.72	1.04	5.25e-14	MAPK13,NFKB1,CDKN1B,MAPK14,ELF1,FOXA1,BHLHE40,ATF2,STAT3,TP63,RB1,TP53,EZH2,GSK3B,AGO1,AR,ETS1,CDK1,RELA,CREB1,ARRB2,ESR1,BRCA1,HDAC2,MYC,TCF7L2,CTNNB1,NOTCH1
GO:0045685	Regulation of glial cell differentiation	4	74	1.45	1.04	0.00065	CDK1,HDAC2,CTNNB1,NOTCH1
GO:0008630	Intrinsic apoptotic signaling pathway in response to DNA damage	4	75	1.44	1.04	0.00067	TP63,TP53,ATM,BRCA1
GO:0051403	Stress-activated MAPK cascade	4	75	1.44	1.04	0.00067	MAPK13,NFKB1,MAPK14,ATF2
GO:0071479	Cellular response to ionizing radiation	4	75	1.44	1.04	0.00067	MAPK14,TP53,ATM,BRCA1
GO:0071354	Cellular response to interleukin-6	3	29	1.73	1.04	0.0012	NFKB1,STAT3,RELA
GO:0006355	Regulation of transcription, DNA-templated	33	3460	0.69	1.03	2.44e-17	NFKB1,CDKN1B,MAPK14,ELF1,FOXA1,BHLHE40,BRD4,ATF2,STAT3,TP63,CDK2,RB1,TP53,ATM,EZH2,ESR2,STAT4,MAX,NFKB2,AGO1,AR,E2F4,ETS1,RELA,CREB1,ARRB2,ESR1,BRCA1,HDAC2,MYC,TCF7L2,CTNNB1,NOTCH1
GO:0090090	Negative regulation of canonical Wnt signaling pathway	5	138	1.27	1.03	0.00036	MAPK14,GSK3B,TCF7L2,CTNNB1,NOTCH1
GO:0007623	Circadian rhythm	5	139	1.27	1.03	0.00038	BHLHE40,TP53,GSK3B,CREB1,HDAC2
GO:0050680	Negative regulation of epithelial cell proliferation	5	139	1.27	1.03	0.00038	CDKN1B,ATF2,RB1,AR,NOTCH1
GO:1901653	Cellular response to peptide	7	302	1.08	1.02	9.97e-05	NFKB1,STAT3,RB1,TP53,GSK3B,MAX,RELA
GO:0071345	Cellular response to cytokine stimulus	11	711	0.9	1.01	5.18e-06	MAPK13,NFKB1,MAPK14,STAT3,TP53,GSK3B,STAT4,RELA,CREB1,BRCA1,NOTCH1
GO:0008283	Cell population proliferation	11	712	0.9	1.01	5.20e-06	CDKN1B,ATF2,STAT3,TP63,RB1,TP53,AR,CDK1,ESR1,CTNNB1,NOTCH1
GO:0008285	Negative regulation of cell population proliferation	11	713	0.9	1.01	5.25e-06	CDKN1B,ATF2,STAT3,RB1,TP53,ATM,AR,ETS1,MYC,CTNNB1,NOTCH1
GO:0002521	Leukocyte differentiation	8	396	1.02	1.01	4.90e-05	MAPK14,ATF2,STAT3,TP53,ATM,EZH2,CREB1,CTNNB1
GO:0051054	Positive regulation of DNA metabolic process	7	304	1.08	1.01	0.00010	CDK2,ATM,CDK1,ARRB2,BRCA1,MYC,CTNNB1
GO:0010212	Response to ionizing radiation	5	143	1.26	1.01	0.00042	MAPK14,TP53,ATM,BRCA1,MYC
GO:0031069	Hair follicle morphogenesis	3	31	1.7	1.01	0.0014	TP63,CTNNB1,NOTCH1
GO:0045648	Positive regulation of erythrocyte differentiation	3	31	1.7	1.01	0.0014	MAPK14,STAT3,ETS1
GO:0016070	RNA metabolic process	18	1550	0.78	1.0	1.43e-08	NFKB1,MAPK14,ATF2,STAT3,TP63,CDK2,RB1,TP53,ATM,AGO1,AR,ETS1,RELA,CREB1,ARRB2,ESR1,CTNNB1,NOTCH1
GO:0061448	Connective tissue development	6	222	1.15	1.0	0.00022	MAPK14,FOXA1,ATF2,RB1,CTNNB1,NOTCH1
GO:0072091	Regulation of stem cell proliferation	4	81	1.41	1.0	0.00086	TP63,TP53,CTNNB1,NOTCH1
GO:0035794	Positive regulation of mitochondrial membrane permeability	3	32	1.69	1.0	0.0015	ATF2,TP53,GSK3B
GO:0050793	Regulation of developmental process	25	2492	0.72	0.99	9.85e-12	NFKB1,CDKN1B,MAPK14,FOXA1,BHLHE40,ATF2,STAT3,TP63,RB1,TP53,EZH2,GSK3B,AGO1,AR,ETS1,CDK1,CREB1,ARRB2,ESR1,BRCA1,HDAC2,MYC,TCF7L2,CTNNB1,NOTCH1
GO:0043065	Positive regulation of apoptotic process	9	507	0.96	0.99	2.79e-05	FOXA1,ATF2,TP63,TP53,ATM,ARRB2,MYC,CTNNB1,NOTCH1
GO:0030522	Intracellular receptor signaling pathway	5	148	1.24	0.99	0.00048	STAT3,ESR2,AR,RELA,ESR1
GO:0016572	Histone phosphorylation	3	33	1.67	0.99	0.0016	CDK2,ATM,CDK1
GO:0048589	Developmental growth	8	412	1.0	0.98	6.43e-05	ATF2,TP53,ATM,EZH2,AR,ESR1,CTNNB1,NOTCH1
GO:0070482	Response to oxygen levels	7	318	1.06	0.98	0.00013	CDKN1B,ATF2,TP53,ATM,HDAC2,MYC,NOTCH1
GO:0097190	Apoptotic signaling pathway	7	318	1.06	0.98	0.00013	ATF2,TP63,TP53,ATM,GSK3B,BRCA1,CTNNB1
GO:0030856	Regulation of epithelial cell differentiation	5	149	1.24	0.98	0.00050	CDKN1B,TP63,EZH2,CTNNB1,NOTCH1
GO:0042475	Odontogenesis of dentin-containing tooth	4	83	1.4	0.98	0.00093	ATF2,TP63,HDAC2,CTNNB1
GO:0051153	Regulation of striated muscle cell differentiation	4	84	1.39	0.98	0.00096	MAPK14,EZH2,ARRB2,NOTCH1
GO:0007095	Mitotic G2 DNA damage checkpoint signaling	3	34	1.66	0.98	0.0017	ATM,CDK1,BRCA1
GO:0048144	Fibroblast proliferation	3	34	1.66	0.98	0.0017	TP53,CDK1,ESR1
GO:0034349	Glial cell apoptotic process	2	5	2.32	0.98	0.0025	RB1,TP53
GO:0045899	Positive regulation of RNA polymerase II transcription preinitiation complex assembly	2	5	2.32	0.98	0.0025	TP53,ESR1
GO:0060789	Hair follicle placode formation	2	5	2.32	0.98	0.0025	HDAC2,CTNNB1
GO:0061419	Positive regulation of transcription from RNA polymerase II promoter in response to hypoxia	2	5	2.32	0.98	0.0025	TP53,NOTCH1
GO:0071681	Cellular response to indole-3-methanol	2	5	2.32	0.98	0.0025	BRCA1,CTNNB1
GO:0009888	Tissue development	19	1723	0.76	0.97	8.70e-09	MAPK14,FOXA1,ATF2,TP63,RB1,TP53,ATM,EZH2,GSK3B,AR,E2F4,CDK1,RELA,CREB1,ESR1,HDAC2,MYC,CTNNB1,NOTCH1
GO:0001817	Regulation of cytokine production	11	739	0.89	0.97	7.31e-06	MAPK13,NFKB1,MAPK14,ELF1,ATF2,STAT3,EZH2,RELA,ARRB2,BRCA1,HDAC2
GO:0006974	Cellular response to DNA damage stimulus	11	744	0.88	0.97	7.78e-06	CDKN1B,MAPK14,BRD4,ATF2,TP63,CDK2,TP53,ATM,CDK1,BRCA1,MYC
GO:0071216	Cellular response to biotic stimulus	6	232	1.13	0.97	0.00028	NFKB1,MAPK14,TP53,GSK3B,RELA,NOTCH1
GO:0002062	Chondrocyte differentiation	4	85	1.39	0.97	0.0010	MAPK14,ATF2,RB1,CTNNB1
GO:0031347	Regulation of defense response	10	638	0.91	0.96	1.83e-05	MAPK13,NFKB1,MAPK14,BRD4,RB1,ATM,ETS1,RELA,ARRB2,ESR1
GO:0009410	Response to xenobiotic stimulus	8	422	0.99	0.96	7.56e-05	CDKN1B,RB1,TP53,CDK1,CREB1,HDAC2,MYC,CTNNB1
GO:0071214	Cellular response to abiotic stimulus	7	325	1.05	0.96	0.00015	MAPK13,NFKB1,MAPK14,TP53,ATM,BRCA1,MYC
GO:0007049	Cell cycle	15	1246	0.8	0.95	4.09e-07	MAPK13,CDKN1B,BRD4,ATF2,TP63,CDK2,RB1,TP53,ATM,EZH2,E2F4,CDK1,BRCA1,MYC,CTNNB1
GO:0071375	Cellular response to peptide hormone stimulus	6	240	1.11	0.95	0.00033	NFKB1,STAT3,RB1,GSK3B,MAX,RELA
GO:0007098	Centrosome cycle	4	88	1.37	0.95	0.0011	CDK2,CDK1,BRCA1,CTNNB1
GO:0010556	Regulation of macromolecule biosynthetic process	34	3980	0.65	0.94	5.26e-17	NFKB1,CDKN1B,MAPK14,ELF1,FOXA1,BHLHE40,BRD4,ATF2,STAT3,TP63,CDK2,RB1,TP53,ATM,EZH2,GSK3B,ESR2,STAT4,MAX,NFKB2,AGO1,AR,E2F4,ETS1,RELA,CREB1,ARRB2,ESR1,BRCA1,HDAC2,MYC,TCF7L2,CTNNB1,NOTCH1
GO:0090304	Nucleic acid metabolic process	22	2203	0.71	0.94	8.59e-10	NFKB1,MAPK14,ATF2,STAT3,TP63,CDK2,RB1,TP53,ATM,EZH2,AGO1,AR,ETS1,CDK1,RELA,CREB1,ARRB2,ESR1,BRCA1,TCF7L2,CTNNB1,NOTCH1
GO:0048145	Regulation of fibroblast proliferation	4	89	1.37	0.94	0.0012	TP53,ESR1,MYC,CTNNB1
GO:0045616	Regulation of keratinocyte differentiation	3	37	1.62	0.94	0.0021	TP63,EZH2,NOTCH1
GO:0060745	Mammary gland branching involved in pregnancy	2	6	2.24	0.94	0.0032	AR,ESR1
GO:0009314	Response to radiation	8	444	0.97	0.93	0.00010	MAPK13,MAPK14,BHLHE40,TP53,ATM,RELA,BRCA1,MYC
GO:0003002	Regionalization	7	341	1.03	0.93	0.00020	FOXA1,BHLHE40,TP63,TP53,ATM,CTNNB1,NOTCH1
GO:0034502	Protein localization to chromosome	4	92	1.35	0.93	0.0013	RB1,EZH2,CDK1,ESR1
GO:0072331	Signal transduction by p53 class mediator	4	93	1.35	0.93	0.0013	CDKN1B,TP63,TP53,ATM
GO:0045165	Cell fate commitment	6	250	1.09	0.92	0.00040	FOXA1,STAT3,TP53,TCF7L2,CTNNB1,NOTCH1
GO:0060828	Regulation of canonical Wnt signaling pathway	6	251	1.09	0.92	0.00041	NFKB1,MAPK14,GSK3B,TCF7L2,CTNNB1,NOTCH1
GO:0097193	Intrinsic apoptotic signaling pathway	5	166	1.19	0.92	0.00076	ATF2,TP63,TP53,ATM,BRCA1
GO:0045445	Myoblast differentiation	3	38	1.61	0.92	0.0023	RB1,TCF7L2,NOTCH1
GO:0048645	Animal organ formation	3	39	1.6	0.92	0.0024	TP63,AR,CTNNB1
GO:1902692	Regulation of neuroblast proliferation	3	39	1.6	0.92	0.0024	TP53,CTNNB1,NOTCH1
GO:0019219	Regulation of nucleobase-containing compound metabolic process	34	4074	0.64	0.91	1.05e-16	NFKB1,CDKN1B,MAPK14,ELF1,FOXA1,BHLHE40,BRD4,ATF2,STAT3,TP63,CDK2,RB1,TP53,ATM,EZH2,ESR2,STAT4,MAX,NFKB2,AGO1,AR,E2F4,ETS1,CDK1,RELA,CREB1,ARRB2,ESR1,BRCA1,HDAC2,MYC,TCF7L2,CTNNB1,NOTCH1
GO:0045787	Positive regulation of cell cycle	7	349	1.02	0.91	0.00023	CDKN1B,FOXA1,BRD4,TP63,RB1,EZH2,CDK1
GO:0009267	Cellular response to starvation	5	169	1.19	0.91	0.00082	ATF2,TP53,MAX,MAP1LC3A,MAP1LC3B
GO:0071316	Cellular response to nicotine	2	7	2.17	0.91	0.0039	NFKB1,RELA
GO:0031326	Regulation of cellular biosynthetic process	34	4143	0.63	0.9	1.69e-16	NFKB1,CDKN1B,MAPK14,ELF1,FOXA1,BHLHE40,BRD4,ATF2,STAT3,TP63,CDK2,RB1,TP53,ATM,EZH2,GSK3B,ESR2,STAT4,MAX,NFKB2,AGO1,AR,E2F4,ETS1,RELA,CREB1,ARRB2,ESR1,BRCA1,HDAC2,MYC,TCF7L2,CTNNB1,NOTCH1
GO:0045596	Negative regulation of cell differentiation	10	685	0.88	0.9	3.32e-05	FOXA1,STAT3,TP63,RB1,TP53,EZH2,GSK3B,MYC,CTNNB1,NOTCH1
GO:0071356	Cellular response to tumor necrosis factor	5	175	1.17	0.89	0.00093	NFKB1,MAPK14,TP53,RELA,BRCA1
GO:0035265	Organ growth	4	98	1.33	0.89	0.0016	ATF2,AR,ESR1,NOTCH1
GO:0048534	Hematopoietic or lymphoid organ development	10	705	0.87	0.88	4.20e-05	MAPK14,ATF2,STAT3,RB1,TP53,ATM,EZH2,NFKB2,CREB1,CTNNB1
GO:0043588	Skin development	6	266	1.07	0.88	0.00055	TP63,EZH2,RELA,HDAC2,CTNNB1,NOTCH1
GO:0035924	Cellular response to vascular endothelial growth factor stimulus	3	42	1.57	0.88	0.0029	MAPK14,RELA,NOTCH1
GO:0080134	Regulation of response to stress	15	1373	0.75	0.87	1.33e-06	MAPK13,NFKB1,MAPK14,BRD4,RB1,TP53,ATM,GSK3B,ETS1,RELA,ARRB2,ESR1,BRCA1,MYC,CTNNB1
GO:0050767	Regulation of neurogenesis	7	368	0.99	0.87	0.00031	BHLHE40,RB1,TP53,EZH2,HDAC2,CTNNB1,NOTCH1
GO:0062014	Negative regulation of small molecule metabolic process	4	104	1.3	0.87	0.0019	NFKB1,STAT3,TP53,BRCA1
GO:0042789	mRNA transcription by RNA polymerase II	3	44	1.55	0.87	0.0032	ATF2,STAT3,CREB1
GO:0048713	Regulation of oligodendrocyte differentiation	3	44	1.55	0.87	0.0032	HDAC2,CTNNB1,NOTCH1
GO:0060601	Lateral sprouting from an epithelium	2	8	2.11	0.87	0.0048	TP63,AR
GO:0090400	Stress-induced premature senescence	2	8	2.11	0.87	0.0048	MAPK14,TP53
GO:0010721	Negative regulation of cell development	5	181	1.16	0.86	0.0011	RB1,TP53,GSK3B,CTNNB1,NOTCH1
GO:1903008	Organelle disassembly	4	105	1.3	0.86	0.0020	TP53,MAP1LC3A,CDK1,MAP1LC3B
GO:0001666	Response to hypoxia	6	278	1.05	0.85	0.00067	CDKN1B,ATF2,TP53,ATM,MYC,NOTCH1
GO:0030098	Lymphocyte differentiation	6	279	1.05	0.85	0.00068	ATF2,STAT3,TP53,ATM,EZH2,CTNNB1
GO:0045747	Positive regulation of Notch signaling pathway	3	46	1.53	0.85	0.0036	STAT3,TP63,NOTCH1
GO:0060443	Mammary gland morphogenesis	3	46	1.53	0.85	0.0036	NFKB1,AR,ESR1
GO:0044092	Negative regulation of molecular function	13	1143	0.77	0.84	8.44e-06	NFKB1,CDKN1B,BHLHE40,RB1,TP53,EZH2,GSK3B,ESR2,ARRB2,ESR1,HDAC2,TCF7L2,NOTCH1
GO:0007548	Sex differentiation	6	282	1.04	0.84	0.00072	TP63,ATM,AR,ARRB2,ESR1,CTNNB1
GO:0045617	Negative regulation of keratinocyte differentiation	2	9	2.06	0.84	0.0056	TP63,EZH2
GO:0060430	Lung saccule development	2	9	2.06	0.84	0.0056	FOXA1,CREB1
GO:0060767	Epithelial cell proliferation involved in prostate gland development	2	9	2.06	0.84	0.0056	CDKN1B,CTNNB1
GO:0044093	Positive regulation of molecular function	16	1587	0.72	0.83	1.14e-06	CDKN1B,MAPK14,FOXA1,ATF2,STAT3,RB1,EZH2,GSK3B,ESR2,AR,RELA,ESR1,HDAC2,MYC,TCF7L2,CTNNB1
GO:0031400	Negative regulation of protein modification process	8	506	0.91	0.83	0.00024	CDKN1B,RB1,GSK3B,RELA,ARRB2,BRCA1,HDAC2,CTNNB1
GO:0060284	Regulation of cell development	8	506	0.91	0.83	0.00024	BHLHE40,RB1,TP53,EZH2,GSK3B,HDAC2,CTNNB1,NOTCH1
GO:0045765	Regulation of angiogenesis	6	288	1.03	0.83	0.00080	ATF2,STAT3,AGO1,ETS1,BRCA1,CTNNB1
GO:0031334	Positive regulation of protein-containing complex assembly	5	193	1.13	0.83	0.0014	CDKN1B,TP53,ATM,GSK3B,ESR1
GO:0035094	Response to nicotine	3	48	1.51	0.83	0.0039	NFKB1,RELA,HDAC2
GO:0048546	Digestive tract morphogenesis	3	48	1.51	0.83	0.0039	TP63,CTNNB1,NOTCH1
GO:0010468	Regulation of gene expression	36	4899	0.58	0.82	5.26e-17	MAPK13,NFKB1,CDKN1B,MAPK14,ELF1,FOXA1,BHLHE40,BRD4,ATF2,STAT3,TP63,CDK2,RB1,TP53,ATM,EZH2,GSK3B,ESR2,STAT4,MAX,NFKB2,AGO1,AR,E2F4,ETS1,CDK1,RELA,CREB1,ARRB2,ESR1,BRCA1,HDAC2,MYC,TCF7L2,CTNNB1,NOTCH1
GO:0016570	Histone modification	7	396	0.96	0.82	0.00047	ATF2,CDK2,ATM,EZH2,CDK1,BRCA1,HDAC2
GO:0046660	Female sex differentiation	4	114	1.26	0.82	0.0025	TP63,ATM,ARRB2,ESR1
GO:0006606	Protein import into nucleus	4	115	1.26	0.82	0.0026	ATF2,STAT3,TP53,NOTCH1
GO:0003266	Regulation of secondary heart field cardioblast proliferation	2	10	2.02	0.82	0.0065	CTNNB1,NOTCH1
GO:0007440	Foregut morphogenesis	2	10	2.02	0.82	0.0065	CTNNB1,NOTCH1
GO:1904672	Regulation of somatic stem cell population maintenance	2	10	2.02	0.82	0.0065	TP63,MYC
GO:1902532	Negative regulation of intracellular signal transduction	8	519	0.9	0.81	0.00029	MAPK14,BRD4,ATM,GSK3B,RELA,ARRB2,ESR1,MYC
GO:0009913	Epidermal cell differentiation	5	201	1.11	0.81	0.0016	TP63,EZH2,HDAC2,CTNNB1,NOTCH1
GO:0051972	Regulation of telomerase activity	3	51	1.48	0.81	0.0046	TP53,MYC,CTNNB1
GO:0060688	Regulation of morphogenesis of a branching structure	3	51	1.48	0.81	0.0046	AR,ESR1,CTNNB1
GO:0048513	Animal organ development	26	3246	0.62	0.8	3.19e-10	NFKB1,CDKN1B,MAPK14,FOXA1,ATF2,STAT3,TP63,RB1,TP53,ATM,EZH2,GSK3B,MAX,NFKB2,AR,E2F4,CDK1,RELA,CREB1,ARRB2,ESR1,HDAC2,MYC,TCF7L2,CTNNB1,NOTCH1
GO:0051130	Positive regulation of cellular component organization	12	1049	0.77	0.8	2.59e-05	CDKN1B,MAPK14,CDK2,RB1,TP53,ATM,EZH2,GSK3B,AR,ARRB2,ESR1,CTNNB1
GO:0007219	Notch signaling pathway	4	118	1.24	0.8	0.0028	CDKN1B,FOXA1,TP63,NOTCH1
GO:0098727	Maintenance of cell number	4	118	1.24	0.8	0.0028	STAT3,EZH2,CTNNB1,NOTCH1
GO:0031062	Positive regulation of histone methylation	3	52	1.48	0.8	0.0048	BRD4,BRCA1,CTNNB1
GO:1904019	Epithelial cell apoptotic process	3	52	1.48	0.8	0.0048	CDKN1B,ATF2,RB1
GO:0042221	Response to chemical	30	4010	0.59	0.79	4.53e-12	MAPK13,NFKB1,CDKN1B,MAPK14,FOXA1,ATF2,STAT3,CDK2,RB1,TP53,ATM,EZH2,GSK3B,ESR2,STAT4,MAX,AR,MAP1LC3A,ETS1,CDK1,RELA,CREB1,ARRB2,ESR1,BRCA1,HDAC2,MYC,TCF7L2,CTNNB1,NOTCH1
GO:0051247	Positive regulation of protein metabolic process	15	1512	0.71	0.79	4.17e-06	CDKN1B,BRD4,ATF2,STAT3,TP53,ATM,EZH2,GSK3B,RELA,ARRB2,BRCA1,HDAC2,MYC,TCF7L2,CTNNB1
GO:0030097	Hemopoiesis	9	655	0.85	0.79	0.00018	MAPK14,ATF2,STAT3,RB1,TP53,ATM,EZH2,CREB1,CTNNB1
GO:0007178	Transmembrane receptor protein serine/threonine kinase signaling pathway	5	206	1.1	0.79	0.0018	MAPK14,ATF2,STAT3,TP53,ARRB2
GO:0030326	Embryonic limb morphogenesis	4	120	1.24	0.79	0.0030	TP63,HDAC2,CTNNB1,NOTCH1
GO:0045931	Positive regulation of mitotic cell cycle	4	121	1.23	0.79	0.0031	FOXA1,BRD4,RB1,CDK1
GO:0001541	Ovarian follicle development	3	53	1.47	0.79	0.0050	ATM,ARRB2,ESR1
GO:0006995	Cellular response to nitrogen starvation	2	11	1.97	0.79	0.0075	MAP1LC3A,MAP1LC3B
GO:0033234	Negative regulation of protein sumoylation	2	11	1.97	0.79	0.0075	RELA,CTNNB1
GO:0045603	Positive regulation of endothelial cell differentiation	2	11	1.97	0.79	0.0075	CTNNB1,NOTCH1
GO:0071223	Cellular response to lipoteichoic acid	2	11	1.97	0.79	0.0075	MAPK14,RELA
GO:0010647	Positive regulation of cell communication	16	1693	0.69	0.78	2.64e-06	NFKB1,FOXA1,BRD4,STAT3,TP63,TP53,ATM,EZH2,AR,RELA,CREB1,ARRB2,MYC,TCF7L2,CTNNB1,NOTCH1
GO:0009967	Positive regulation of signal transduction	15	1525	0.71	0.78	4.59e-06	NFKB1,FOXA1,BRD4,STAT3,TP63,TP53,ATM,EZH2,AR,RELA,ARRB2,MYC,TCF7L2,CTNNB1,NOTCH1
GO:0048646	Anatomical structure formation involved in morphogenesis	11	938	0.78	0.78	6.40e-05	MAPK14,FOXA1,ATF2,TP63,TP53,ATM,NFKB2,AR,HDAC2,CTNNB1,NOTCH1
GO:0051052	Regulation of DNA metabolic process	8	541	0.88	0.78	0.00038	CDK2,TP53,ATM,CDK1,ARRB2,BRCA1,MYC,CTNNB1
GO:0002761	Regulation of myeloid leukocyte differentiation	4	123	1.23	0.78	0.0032	RB1,CREB1,MYC,CTNNB1
GO:0030316	Osteoclast differentiation	3	54	1.46	0.78	0.0052	MAPK14,CREB1,CTNNB1
GO:0010332	Response to gamma radiation	3	55	1.45	0.78	0.0054	TP53,ATM,MYC
GO:0043620	Regulation of DNA-templated transcription in response to stress	3	55	1.45	0.78	0.0054	TP53,RELA,NOTCH1
GO:0023056	Positive regulation of signaling	16	1698	0.69	0.77	2.71e-06	NFKB1,FOXA1,BRD4,STAT3,TP63,TP53,ATM,EZH2,AR,RELA,CREB1,ARRB2,MYC,TCF7L2,CTNNB1,NOTCH1
GO:0007507	Heart development	8	548	0.88	0.77	0.00040	CDKN1B,ATF2,RB1,TP53,ATM,CDK1,CTNNB1,NOTCH1
GO:0071496	Cellular response to external stimulus	6	317	0.99	0.77	0.0012	NFKB1,ATF2,TP53,MAX,MAP1LC3A,MAP1LC3B
GO:0009952	Anterior/posterior pattern specification	5	216	1.08	0.77	0.0021	BHLHE40,TP53,ATM,CTNNB1,NOTCH1
GO:0043523	Regulation of neuron apoptotic process	5	216	1.08	0.77	0.0021	ATF2,TP53,ATM,ARRB2,CTNNB1
GO:1900015	Regulation of cytokine production involved in inflammatory response	3	56	1.44	0.77	0.0057	MAPK14,STAT3,EZH2
GO:0006983	ER overload response	2	12	1.94	0.77	0.0085	TP53,GSK3B
GO:0033148	Positive regulation of intracellular estrogen receptor signaling pathway	2	12	1.94	0.77	0.0085	FOXA1,AR
GO:0060736	Prostate gland growth	2	12	1.94	0.77	0.0085	AR,ESR1
GO:1904338	Regulation of dopaminergic neuron differentiation	2	12	1.94	0.77	0.0085	FOXA1,GSK3B
GO:2000288	Positive regulation of myoblast proliferation	2	12	1.94	0.77	0.0085	ATF2,CTNNB1
GO:0048523	Negative regulation of cellular process	33	4736	0.56	0.76	1.84e-13	NFKB1,CDKN1B,MAPK14,ELF1,FOXA1,BHLHE40,BRD4,ATF2,STAT3,TP63,CDK2,RB1,TP53,ATM,EZH2,GSK3B,ESR2,MAX,NFKB2,AGO1,AR,ETS1,CDK1,RELA,CREB1,ARRB2,ESR1,BRCA1,HDAC2,MYC,TCF7L2,CTNNB1,NOTCH1
GO:0009653	Anatomical structure morphogenesis	19	2229	0.65	0.76	4.32e-07	NFKB1,MAPK14,FOXA1,ATF2,STAT3,TP63,RB1,TP53,ATM,NFKB2,AR,E2F4,RELA,CREB1,ESR1,HDAC2,MYC,CTNNB1,NOTCH1
GO:0032101	Regulation of response to external stimulus	11	964	0.77	0.76	8.16e-05	MAPK13,NFKB1,MAPK14,BRD4,RB1,ATM,ETS1,RELA,ARRB2,ESR1,NOTCH1
GO:0008544	Epidermis development	6	320	0.99	0.76	0.0013	TP63,EZH2,RELA,HDAC2,CTNNB1,NOTCH1
GO:0022411	Cellular component disassembly	6	321	0.99	0.76	0.0013	TP53,GSK3B,MAP1LC3A,CDK1,MYC,MAP1LC3B
GO:0030879	Mammary gland development	4	128	1.21	0.76	0.0037	NFKB1,AR,CREB1,ESR1
GO:0071456	Cellular response to hypoxia	4	128	1.21	0.76	0.0037	ATF2,TP53,MYC,NOTCH1
GO:0000422	Autophagy of mitochondrion	3	57	1.44	0.76	0.0059	TP53,MAP1LC3A,MAP1LC3B
GO:0042733	Embryonic digit morphogenesis	3	57	1.44	0.76	0.0059	HDAC2,CTNNB1,NOTCH1
GO:0045912	Negative regulation of carbohydrate metabolic process	3	58	1.43	0.76	0.0061	STAT3,TP53,GSK3B
GO:1901214	Regulation of neuron death	6	324	0.98	0.75	0.0014	ATF2,TP53,ATM,GSK3B,ARRB2,CTNNB1
GO:0001889	Liver development	4	131	1.2	0.75	0.0039	ATF2,EZH2,RELA,NOTCH1
GO:0043467	Regulation of generation of precursor metabolites and energy	4	131	1.2	0.75	0.0039	STAT3,TP53,GSK3B,CDK1
GO:0048565	Digestive tract development	4	131	1.2	0.75	0.0039	TP63,RB1,CTNNB1,NOTCH1
GO:1904036	Negative regulation of epithelial cell apoptotic process	3	59	1.42	0.75	0.0064	CDKN1B,RB1,TCF7L2
GO:0038066	p38MAPK cascade	2	13	1.9	0.75	0.0095	MAPK14,ATF2
GO:0097284	Hepatocyte apoptotic process	2	13	1.9	0.75	0.0095	ATF2,RB1
GO:0097398	Cellular response to interleukin-17	2	13	1.9	0.75	0.0095	STAT3,NOTCH1
GO:0009966	Regulation of signal transduction	23	2978	0.6	0.74	2.86e-08	NFKB1,MAPK14,ELF1,FOXA1,BRD4,STAT3,TP63,RB1,TP53,ATM,EZH2,GSK3B,ESR2,AR,RELA,ARRB2,ESR1,BRCA1,HDAC2,MYC,TCF7L2,CTNNB1,NOTCH1
GO:1902533	Positive regulation of intracellular signal transduction	11	997	0.76	0.74	0.00011	BRD4,TP53,ATM,EZH2,AR,RELA,ARRB2,MYC,TCF7L2,CTNNB1,NOTCH1
GO:0070828	Heterochromatin organization	3	61	1.41	0.74	0.0069	RB1,EZH2,HDAC2
GO:0048584	Positive regulation of response to stimulus	18	2131	0.64	0.73	1.43e-06	MAPK13,NFKB1,FOXA1,BRD4,STAT3,TP63,TP53,ATM,EZH2,AR,ETS1,RELA,ARRB2,BRCA1,MYC,TCF7L2,CTNNB1,NOTCH1
GO:0032984	Protein-containing complex disassembly	4	137	1.18	0.73	0.0046	GSK3B,MAP1LC3A,MYC,MAP1LC3B
GO:0048715	Negative regulation of oligodendrocyte differentiation	2	14	1.87	0.73	0.0107	CTNNB1,NOTCH1
GO:0072538	T-helper 17 type immune response	2	14	1.87	0.73	0.0107	STAT3,NOTCH1
GO:0003006	Developmental process involved in reproduction	11	1023	0.75	0.72	0.00013	CDKN1B,MAPK14,FOXA1,TP63,RB1,ATM,AR,ARRB2,ESR1,CTNNB1,NOTCH1
GO:0000003	Reproduction	14	1514	0.68	0.71	2.74e-05	CDKN1B,MAPK14,FOXA1,STAT3,TP63,CDK2,RB1,ATM,AR,CDK1,ARRB2,ESR1,CTNNB1,NOTCH1
GO:0051248	Negative regulation of protein metabolic process	11	1038	0.74	0.71	0.00015	NFKB1,CDKN1B,RB1,TP53,GSK3B,AGO1,RELA,ARRB2,BRCA1,HDAC2,CTNNB1
GO:0035295	Tube development	10	880	0.77	0.71	0.00024	MAPK14,FOXA1,TP63,RB1,AR,CREB1,ESR1,MYC,CTNNB1,NOTCH1
GO:1905330	Regulation of morphogenesis of an epithelium	3	65	1.38	0.71	0.0080	AR,ESR1,CTNNB1
GO:0033147	Negative regulation of intracellular estrogen receptor signaling pathway	2	15	1.84	0.71	0.0119	TP63,BRCA1
GO:0010646	Regulation of cell communication	24	3355	0.57	0.7	3.89e-08	NFKB1,MAPK14,ELF1,FOXA1,BRD4,STAT3,TP63,RB1,TP53,ATM,EZH2,GSK3B,ESR2,AR,RELA,CREB1,ARRB2,ESR1,BRCA1,HDAC2,MYC,TCF7L2,CTNNB1,NOTCH1
GO:0072359	Circulatory system development	10	901	0.76	0.7	0.00029	CDKN1B,MAPK14,ATF2,RB1,TP53,ATM,CDK1,TCF7L2,CTNNB1,NOTCH1
GO:0001819	Positive regulation of cytokine production	7	482	0.88	0.7	0.0013	MAPK13,MAPK14,ATF2,STAT3,RELA,BRCA1,HDAC2
GO:0031100	Animal organ regeneration	3	67	1.37	0.7	0.0085	EZH2,CDK1,NOTCH1
GO:0023051	Regulation of signaling	24	3367	0.57	0.69	4.10e-08	NFKB1,MAPK14,ELF1,FOXA1,BRD4,STAT3,TP63,RB1,TP53,ATM,EZH2,GSK3B,ESR2,AR,RELA,CREB1,ARRB2,ESR1,BRCA1,HDAC2,MYC,TCF7L2,CTNNB1,NOTCH1
GO:0051246	Regulation of protein metabolic process	20	2622	0.6	0.69	8.53e-07	NFKB1,CDKN1B,BRD4,ATF2,STAT3,TP63,CDK2,RB1,TP53,ATM,EZH2,GSK3B,AGO1,RELA,ARRB2,BRCA1,HDAC2,MYC,TCF7L2,CTNNB1
GO:1902531	Regulation of intracellular signal transduction	15	1726	0.65	0.69	2.03e-05	MAPK14,BRD4,TP53,ATM,EZH2,GSK3B,AR,RELA,ARRB2,ESR1,BRCA1,MYC,TCF7L2,CTNNB1,NOTCH1
GO:0042063	Gliogenesis	5	248	1.02	0.69	0.0037	STAT3,RB1,TP53,CTNNB1,NOTCH1
GO:0009411	Response to UV	4	150	1.14	0.69	0.0060	MAPK13,TP53,RELA,MYC
GO:0048663	Neuron fate commitment	3	68	1.36	0.69	0.0089	FOXA1,CTNNB1,NOTCH1
GO:0035729	Cellular response to hepatocyte growth factor stimulus	2	16	1.81	0.69	0.0131	RELA,CREB1
GO:0071391	Cellular response to estrogen stimulus	2	16	1.81	0.69	0.0131	AR,ESR1
GO:0090399	Replicative senescence	2	16	1.81	0.69	0.0131	TP53,ATM
GO:0031323	Regulation of cellular metabolic process	35	5681	0.5	0.68	1.48e-13	NFKB1,CDKN1B,MAPK14,ELF1,FOXA1,BHLHE40,BRD4,ATF2,STAT3,TP63,CDK2,RB1,TP53,ATM,EZH2,GSK3B,ESR2,STAT4,MAX,NFKB2,AGO1,AR,E2F4,ETS1,CDK1,RELA,CREB1,ARRB2,ESR1,BRCA1,HDAC2,MYC,TCF7L2,CTNNB1,NOTCH1
GO:0051171	Regulation of nitrogen compound metabolic process	35	5734	0.5	0.68	1.94e-13	NFKB1,CDKN1B,MAPK14,ELF1,FOXA1,BHLHE40,BRD4,ATF2,STAT3,TP63,CDK2,RB1,TP53,ATM,EZH2,GSK3B,ESR2,STAT4,MAX,NFKB2,AGO1,AR,E2F4,ETS1,CDK1,RELA,CREB1,ARRB2,ESR1,BRCA1,HDAC2,MYC,TCF7L2,CTNNB1,NOTCH1
GO:0010467	Gene expression	17	2101	0.62	0.68	6.89e-06	NFKB1,MAPK14,ATF2,STAT3,TP63,CDK2,RB1,TP53,AGO1,AR,ETS1,RELA,CREB1,ARRB2,ESR1,CTNNB1,NOTCH1
GO:0007267	Cell-cell signaling	11	1079	0.72	0.68	0.00021	FOXA1,TP63,EZH2,GSK3B,ESR2,AR,RELA,CREB1,ARRB2,TCF7L2,CTNNB1
GO:0022603	Regulation of anatomical structure morphogenesis	10	920	0.75	0.68	0.00035	ATF2,STAT3,GSK3B,AGO1,AR,ETS1,ESR1,BRCA1,CTNNB1,NOTCH1
GO:0007420	Brain development	9	775	0.78	0.68	0.00059	ATF2,TP53,ATM,EZH2,GSK3B,CREB1,ARRB2,CTNNB1,NOTCH1
GO:0033044	Regulation of chromosome organization	5	253	1.01	0.68	0.0039	CDK2,RB1,ATM,MYC,CTNNB1
GO:0097305	Response to alcohol	5	252	1.01	0.68	0.0039	CDK1,CREB1,BRCA1,HDAC2,CTNNB1
GO:0071560	Cellular response to transforming growth factor beta stimulus	4	151	1.14	0.68	0.0061	STAT3,TP53,ARRB2,HDAC2
GO:2000036	Regulation of stem cell population maintenance	3	70	1.35	0.68	0.0095	TP63,HDAC2,MYC
GO:0043627	Response to estrogen	3	71	1.34	0.68	0.0098	AR,ESR1,BRCA1
GO:1900034	Regulation of cellular response to heat	2	17	1.79	0.68	0.0145	ATM,GSK3B
GO:0006996	Organelle organization	24	3470	0.55	0.67	7.33e-08	FOXA1,BRD4,ATF2,TP63,CDK2,RB1,TP53,ATM,EZH2,GSK3B,MAP1LC3A,E2F4,ETS1,CDK1,RELA,CREB1,ESR1,BRCA1,HDAC2,MYC,TCF7L2,CTNNB1,MAP1LC3B,NOTCH1
GO:0065009	Regulation of molecular function	22	3085	0.57	0.67	3.29e-07	NFKB1,CDKN1B,MAPK14,FOXA1,BHLHE40,ATF2,STAT3,TP63,RB1,TP53,EZH2,GSK3B,ESR2,AR,RELA,ARRB2,ESR1,HDAC2,MYC,TCF7L2,CTNNB1,NOTCH1
GO:0007167	Enzyme-linked receptor protein signaling pathway	8	641	0.81	0.67	0.0010	MAPK14,ATF2,STAT3,TP53,GSK3B,AR,ARRB2,CTNNB1
GO:0051098	Regulation of binding	6	375	0.92	0.67	0.0027	RB1,GSK3B,ARRB2,HDAC2,TCF7L2,CTNNB1
GO:0030902	Hindbrain development	4	154	1.13	0.67	0.0065	ATF2,TP53,EZH2,CTNNB1
GO:0080090	Regulation of primary metabolic process	35	5899	0.49	0.66	4.56e-13	NFKB1,CDKN1B,MAPK14,ELF1,FOXA1,BHLHE40,BRD4,ATF2,STAT3,TP63,CDK2,RB1,TP53,ATM,EZH2,GSK3B,ESR2,STAT4,MAX,NFKB2,AGO1,AR,E2F4,ETS1,CDK1,RELA,CREB1,ARRB2,ESR1,BRCA1,HDAC2,MYC,TCF7L2,CTNNB1,NOTCH1
GO:0044249	Cellular biosynthetic process	18	2362	0.6	0.66	5.96e-06	NFKB1,MAPK14,ATF2,STAT3,TP63,CDK2,RB1,TP53,ATM,AR,ETS1,RELA,CREB1,ARRB2,ESR1,BRCA1,CTNNB1,NOTCH1
GO:0043009	Chordate embryonic development	8	654	0.8	0.66	0.0012	FOXA1,ATF2,TP53,ATM,AR,BRCA1,CTNNB1,NOTCH1
GO:0010638	Positive regulation of organelle organization	7	508	0.85	0.66	0.0018	CDKN1B,CDK2,RB1,TP53,ATM,GSK3B,CTNNB1
GO:0030540	Female genitalia development	2	18	1.76	0.66	0.0158	TP63,ESR1
GO:0032695	Negative regulation of interleukin-12 production	2	18	1.76	0.66	0.0158	NFKB1,ARRB2
GO:0046827	Positive regulation of protein export from nucleus	2	18	1.76	0.66	0.0158	GSK3B,TCF7L2
GO:0060571	Morphogenesis of an epithelial fold	2	18	1.76	0.66	0.0158	TP63,AR
GO:0006950	Response to stress	23	3358	0.55	0.65	2.43e-07	MAPK13,NFKB1,CDKN1B,MAPK14,BRD4,ATF2,STAT3,TP63,CDK2,TP53,ATM,EZH2,GSK3B,STAT4,MAX,MAP1LC3A,CDK1,RELA,BRCA1,HDAC2,MYC,MAP1LC3B,NOTCH1
GO:0016310	Phosphorylation	10	966	0.73	0.65	0.00050	MAPK13,CDKN1B,MAPK14,ATF2,STAT3,CDK2,ATM,GSK3B,CDK1,CREB1
GO:0035239	Tube morphogenesis	8	669	0.79	0.65	0.0013	MAPK14,FOXA1,TP63,AR,ESR1,MYC,CTNNB1,NOTCH1
GO:0042692	Muscle cell differentiation	5	269	0.98	0.65	0.0050	MAPK14,RB1,CDK1,CTNNB1,NOTCH1
GO:0090316	Positive regulation of intracellular protein transport	4	160	1.11	0.65	0.0074	MAPK14,GSK3B,CDK1,TCF7L2
GO:0048639	Positive regulation of developmental growth	4	161	1.11	0.65	0.0075	MAPK14,CDK1,CREB1,NOTCH1
GO:2000269	Regulation of fibroblast apoptotic process	2	19	1.74	0.65	0.0171	TP63,TP53
GO:0007154	Cell communication	31	5165	0.49	0.64	3.21e-10	MAPK13,NFKB1,CDKN1B,MAPK14,FOXA1,ATF2,STAT3,TP63,CDK2,RB1,TP53,ATM,EZH2,GSK3B,ESR2,STAT4,MAX,NFKB2,AR,MAP1LC3A,CDK1,RELA,CREB1,ARRB2,ESR1,BRCA1,MYC,TCF7L2,CTNNB1,MAP1LC3B,NOTCH1
GO:1901576	Organic substance biosynthetic process	18	2438	0.58	0.64	9.26e-06	NFKB1,MAPK14,ATF2,STAT3,TP63,CDK2,RB1,TP53,ATM,AR,ETS1,RELA,CREB1,ARRB2,ESR1,BRCA1,CTNNB1,NOTCH1
GO:0007166	Cell surface receptor signaling pathway	16	2040	0.61	0.64	2.74e-05	CDKN1B,MAPK14,FOXA1,ATF2,STAT3,TP63,RB1,TP53,GSK3B,STAT4,AR,RELA,ARRB2,TCF7L2,CTNNB1,NOTCH1
GO:0022414	Reproductive process	13	1504	0.65	0.64	0.00014	CDKN1B,MAPK14,FOXA1,TP63,CDK2,RB1,ATM,AR,CDK1,ARRB2,ESR1,CTNNB1,NOTCH1
GO:0006970	Response to osmotic stress	3	78	1.3	0.64	0.0124	MAPK13,ATF2,TP53
GO:0018107	Peptidyl-threonine phosphorylation	3	78	1.3	0.64	0.0124	ATF2,GSK3B,CDK1
GO:0072089	Stem cell proliferation	3	78	1.3	0.64	0.0124	TP63,TP53,CTNNB1
GO:0001837	Epithelial to mesenchymal transition	3	79	1.29	0.64	0.0127	GSK3B,CTNNB1,NOTCH1
GO:0060749	Mammary gland alveolus development	2	20	1.71	0.64	0.0185	AR,ESR1
GO:2000047	Regulation of cell-cell adhesion mediated by cadherin	2	20	1.71	0.64	0.0185	FOXA1,NOTCH1
GO:0048583	Regulation of response to stimulus	25	3931	0.52	0.63	1.26e-07	MAPK13,NFKB1,MAPK14,ELF1,FOXA1,BRD4,STAT3,TP63,RB1,TP53,ATM,EZH2,GSK3B,ESR2,AR,ETS1,RELA,ARRB2,ESR1,BRCA1,HDAC2,MYC,TCF7L2,CTNNB1,NOTCH1
GO:0051129	Negative regulation of cellular component organization	8	691	0.78	0.63	0.0016	TP53,ATM,GSK3B,AR,ARRB2,BRCA1,HDAC2,NOTCH1
GO:0030217	T cell differentiation	4	171	1.08	0.63	0.0089	ATF2,STAT3,TP53,CTNNB1
GO:1903351	Cellular response to dopamine	3	81	1.28	0.63	0.0136	GSK3B,ARRB2,HDAC2
GO:0007275	Multicellular organism development	26	4209	0.51	0.62	7.91e-08	CDKN1B,MAPK14,FOXA1,BHLHE40,ATF2,STAT3,TP63,RB1,TP53,ATM,EZH2,GSK3B,MAX,NFKB2,AR,CDK1,RELA,CREB1,ARRB2,ESR1,BRCA1,HDAC2,MYC,TCF7L2,CTNNB1,NOTCH1
GO:0048468	Cell development	14	1719	0.63	0.62	0.00011	FOXA1,TP63,RB1,ATM,EZH2,GSK3B,AR,E2F4,CDK1,CREB1,ESR1,HDAC2,CTNNB1,NOTCH1
GO:0031401	Positive regulation of protein modification process	10	1018	0.71	0.62	0.00073	CDKN1B,BRD4,ATF2,TP53,ATM,EZH2,ARRB2,BRCA1,HDAC2,CTNNB1
GO:0001775	Cell activation	8	693	0.78	0.62	0.0017	MAPK14,ATF2,STAT3,TP53,ATM,EZH2,NFKB2,CTNNB1
GO:0043254	Regulation of protein-containing complex assembly	6	413	0.88	0.62	0.0041	CDKN1B,RB1,TP53,ATM,GSK3B,ESR1
GO:0072080	Nephron tubule development	3	82	1.28	0.62	0.0140	MYC,CTNNB1,NOTCH1
GO:0000423	Mitophagy	2	21	1.69	0.62	0.0199	TP53,MAP1LC3B
GO:0002347	Response to tumor cell	2	21	1.69	0.62	0.0199	RELA,NOTCH1
GO:0007063	Regulation of sister chromatid cohesion	2	21	1.69	0.62	0.0199	RB1,CTNNB1
GO:0008340	Determination of adult lifespan	2	21	1.69	0.62	0.0199	TP53,ATM
GO:2000757	Negative regulation of peptidyl-lysine acetylation	2	21	1.69	0.62	0.0199	BRCA1,HDAC2
GO:0031399	Regulation of protein modification process	13	1560	0.64	0.61	0.00020	CDKN1B,BRD4,ATF2,RB1,TP53,ATM,EZH2,GSK3B,RELA,ARRB2,BRCA1,HDAC2,CTNNB1
GO:0007417	Central nervous system development	10	1035	0.7	0.61	0.00083	ATF2,STAT3,TP53,ATM,EZH2,GSK3B,CREB1,ARRB2,CTNNB1,NOTCH1
GO:0001708	Cell fate specification	3	85	1.26	0.61	0.0153	FOXA1,CTNNB1,NOTCH1
GO:0048485	Sympathetic nervous system development	2	22	1.67	0.61	0.0213	TP63,CTNNB1
GO:1902108	Regulation of mitochondrial membrane permeability involved in apoptotic process	2	22	1.67	0.61	0.0213	ATF2,TP53
GO:0048731	System development	24	3867	0.51	0.6	5.50e-07	CDKN1B,MAPK14,FOXA1,ATF2,STAT3,TP63,RB1,TP53,ATM,EZH2,GSK3B,MAX,NFKB2,AR,CDK1,RELA,CREB1,ARRB2,ESR1,HDAC2,MYC,TCF7L2,CTNNB1,NOTCH1
GO:0051128	Regulation of cellular component organization	17	2365	0.57	0.6	3.36e-05	CDKN1B,MAPK14,CDK2,RB1,TP53,ATM,EZH2,GSK3B,ESR2,AR,ARRB2,ESR1,BRCA1,HDAC2,MYC,CTNNB1,NOTCH1
GO:0019220	Regulation of phosphate metabolic process	12	1405	0.65	0.6	0.00039	CDKN1B,BRD4,ATF2,STAT3,RB1,TP53,ATM,EZH2,GSK3B,AR,ARRB2,HDAC2
GO:0009790	Embryo development	10	1049	0.69	0.6	0.00091	FOXA1,ATF2,TP63,TP53,ATM,AR,BRCA1,HDAC2,CTNNB1,NOTCH1
GO:0033365	Protein localization to organelle	8	713	0.76	0.6	0.0020	ATF2,STAT3,RB1,TP53,EZH2,CDK1,ESR1,NOTCH1
GO:0045936	Negative regulation of phosphate metabolic process	6	424	0.87	0.6	0.0047	CDKN1B,STAT3,RB1,TP53,GSK3B,ARRB2
GO:0030324	Lung development	4	180	1.06	0.6	0.0106	FOXA1,CREB1,CTNNB1,NOTCH1
GO:0051099	Positive regulation of binding	4	181	1.06	0.6	0.0107	RB1,GSK3B,TCF7L2,CTNNB1
GO:0034243	Regulation of transcription elongation from RNA polymerase II promoter	3	86	1.26	0.6	0.0158	BRD4,EZH2,CTNNB1
GO:0098586	Cellular response to virus	3	87	1.25	0.6	0.0161	NFKB1,MAPK14,ATF2
GO:0002053	Positive regulation of mesenchymal cell proliferation	2	23	1.65	0.6	0.0228	MYC,CTNNB1
GO:1904996	Positive regulation of leukocyte adhesion to vascular endothelial cell	2	23	1.65	0.6	0.0228	ETS1,RELA
GO:0030154	Cell differentiation	22	3507	0.51	0.59	3.01e-06	MAPK14,ELF1,FOXA1,ATF2,STAT3,TP63,RB1,TP53,ATM,EZH2,GSK3B,NFKB2,AR,E2F4,ETS1,CDK1,CREB1,ESR1,HDAC2,TCF7L2,CTNNB1,NOTCH1
GO:0042325	Regulation of phosphorylation	11	1251	0.66	0.59	0.00071	CDKN1B,BRD4,ATF2,STAT3,RB1,TP53,ATM,EZH2,AR,ARRB2,HDAC2
GO:0006468	Protein phosphorylation	8	736	0.75	0.59	0.0024	MAPK13,MAPK14,ATF2,CDK2,ATM,GSK3B,CDK1,CREB1
GO:0030162	Regulation of proteolysis	8	739	0.75	0.59	0.0024	STAT3,TP63,CDK2,TP53,GSK3B,ARRB2,HDAC2,MYC
GO:0002683	Negative regulation of immune system process	6	433	0.86	0.59	0.0051	MAPK14,ELF1,ATM,ARRB2,MYC,CTNNB1
GO:0035264	Multicellular organism growth	3	88	1.25	0.59	0.0165	TP53,ATM,AR
GO:2000243	Positive regulation of reproductive process	3	88	1.25	0.59	0.0165	AR,HDAC2,CTNNB1
GO:0034644	Cellular response to UV	3	90	1.24	0.59	0.0175	MAPK13,TP53,MYC
GO:0045995	Regulation of embryonic development	3	90	1.24	0.59	0.0175	CDK1,CTNNB1,NOTCH1
GO:0002360	T cell lineage commitment	2	24	1.64	0.59	0.0243	STAT3,TP53
GO:0030539	Male genitalia development	2	24	1.64	0.59	0.0243	AR,CTNNB1
GO:0061311	Cell surface receptor signaling pathway involved in heart development	2	24	1.64	0.59	0.0243	CTNNB1,NOTCH1
GO:1904385	Cellular response to angiotensin	2	24	1.64	0.59	0.0243	NFKB1,RELA
GO:2000637	Positive regulation of miRNA-mediated gene silencing	2	24	1.64	0.59	0.0243	STAT3,TP53
GO:0007165	Signal transduction	27	4714	0.47	0.58	1.32e-07	MAPK13,NFKB1,CDKN1B,MAPK14,FOXA1,ATF2,STAT3,TP63,CDK2,RB1,TP53,ATM,GSK3B,ESR2,STAT4,NFKB2,AR,CDK1,RELA,CREB1,ARRB2,ESR1,BRCA1,MYC,TCF7L2,CTNNB1,NOTCH1
GO:0002682	Regulation of immune system process	12	1438	0.64	0.58	0.00048	MAPK14,ELF1,STAT3,RB1,ATM,ETS1,RELA,CREB1,ARRB2,ESR1,MYC,CTNNB1
GO:0006109	Regulation of carbohydrate metabolic process	4	189	1.04	0.58	0.0124	NFKB1,STAT3,TP53,GSK3B
GO:0030308	Negative regulation of cell growth	4	189	1.04	0.58	0.0124	CDKN1B,RB1,TP53,ESR2
GO:1901992	Positive regulation of mitotic cell cycle phase transition	3	92	1.23	0.58	0.0184	BRD4,RB1,CDK1
GO:0044030	Regulation of DNA methylation	2	25	1.62	0.58	0.0258	BRCA1,MYC
GO:1901863	Positive regulation of muscle tissue development	2	25	1.62	0.58	0.0258	CREB1,CTNNB1
GO:2000679	Positive regulation of transcription regulatory region DNA binding	2	25	1.62	0.58	0.0258	RB1,CTNNB1
GO:0009416	Response to light stimulus	5	314	0.92	0.57	0.0089	MAPK13,BHLHE40,TP53,RELA,MYC
GO:0032496	Response to lipopolysaccharide	5	314	0.92	0.57	0.0089	NFKB1,MAPK14,RELA,HDAC2,NOTCH1
GO:2001020	Regulation of response to DNA damage stimulus	5	316	0.91	0.57	0.0091	BRD4,TP53,ATM,BRCA1,MYC
GO:0032967	Positive regulation of collagen biosynthetic process	2	26	1.6	0.57	0.0275	ARRB2,HDAC2
GO:0042659	Regulation of cell fate specification	2	26	1.6	0.57	0.0275	AR,HDAC2
GO:0060441	Epithelial tube branching involved in lung morphogenesis	2	26	1.6	0.57	0.0275	FOXA1,CTNNB1
GO:0051716	Cellular response to stimulus	33	6357	0.43	0.56	9.01e-10	MAPK13,NFKB1,CDKN1B,MAPK14,FOXA1,BRD4,ATF2,STAT3,TP63,CDK2,RB1,TP53,ATM,EZH2,GSK3B,ESR2,STAT4,MAX,NFKB2,AR,MAP1LC3A,CDK1,RELA,CREB1,ARRB2,ESR1,BRCA1,HDAC2,MYC,TCF7L2,CTNNB1,MAP1LC3B,NOTCH1
GO:0023052	Signaling	28	5057	0.46	0.56	9.70e-08	MAPK13,NFKB1,CDKN1B,MAPK14,FOXA1,ATF2,STAT3,TP63,CDK2,RB1,TP53,ATM,EZH2,GSK3B,ESR2,STAT4,NFKB2,AR,CDK1,RELA,CREB1,ARRB2,ESR1,BRCA1,MYC,TCF7L2,CTNNB1,NOTCH1
GO:0048856	Anatomical structure development	28	5117	0.45	0.56	1.25e-07	NFKB1,CDKN1B,MAPK14,FOXA1,BHLHE40,ATF2,STAT3,TP63,RB1,TP53,ATM,EZH2,GSK3B,MAX,NFKB2,AR,E2F4,CDK1,RELA,CREB1,ARRB2,ESR1,BRCA1,HDAC2,MYC,TCF7L2,CTNNB1,NOTCH1
GO:0031667	Response to nutrient levels	6	461	0.83	0.56	0.0068	MAPK14,ATF2,TP53,MAX,MAP1LC3A,MAP1LC3B
GO:0007179	Transforming growth factor beta receptor signaling pathway	3	96	1.21	0.56	0.0202	STAT3,TP53,ARRB2
GO:0097306	Cellular response to alcohol	3	96	1.21	0.56	0.0202	CREB1,BRCA1,CTNNB1
GO:1903321	Negative regulation of protein modification by small protein conjugation or removal	3	97	1.21	0.56	0.0206	RELA,ARRB2,CTNNB1
GO:0002052	Positive regulation of neuroblast proliferation	2	27	1.58	0.56	0.0291	CTNNB1,NOTCH1
GO:0003156	Regulation of animal organ formation	2	27	1.58	0.56	0.0291	AR,CTNNB1
GO:0014009	Glial cell proliferation	2	27	1.58	0.56	0.0291	RB1,TP53
GO:0051571	Positive regulation of histone H3-K4 methylation	2	27	1.58	0.56	0.0291	BRCA1,CTNNB1
GO:2000001	Regulation of DNA damage checkpoint	2	27	1.58	0.56	0.0291	BRD4,BRCA1
GO:0032502	Developmental process	30	5657	0.44	0.55	2.86e-08	NFKB1,CDKN1B,MAPK14,ELF1,FOXA1,BHLHE40,ATF2,STAT3,TP63,RB1,TP53,ATM,EZH2,GSK3B,MAX,NFKB2,AR,E2F4,ETS1,CDK1,RELA,CREB1,ARRB2,ESR1,BRCA1,HDAC2,MYC,TCF7L2,CTNNB1,NOTCH1
GO:0071347	Cellular response to interleukin-1	3	98	1.2	0.55	0.0212	MAPK13,NFKB1,RELA
GO:0060070	Canonical Wnt signaling pathway	3	100	1.19	0.55	0.0221	GSK3B,TCF7L2,CTNNB1
GO:0010971	Positive regulation of G2/M transition of mitotic cell cycle	2	28	1.57	0.55	0.0307	BRD4,CDK1
GO:0043153	Entrainment of circadian clock by photoperiod	2	28	1.57	0.55	0.0307	BHLHE40,TP53
GO:1902042	Negative regulation of extrinsic apoptotic signaling pathway via death domain receptors	2	28	1.57	0.55	0.0307	GSK3B,BRCA1
GO:0044087	Regulation of cellular component biogenesis	9	971	0.68	0.54	0.0026	CDKN1B,CDK2,RB1,TP53,ATM,GSK3B,ESR1,BRCA1,NOTCH1
GO:0043010	Camera-type eye development	5	334	0.89	0.54	0.0113	STAT3,MAX,HDAC2,CTNNB1,NOTCH1
GO:0032868	Response to insulin	4	205	1.0	0.54	0.0159	MAPK14,RB1,GSK3B,MAX
GO:0016525	Negative regulation of angiogenesis	3	103	1.18	0.54	0.0237	ATF2,AGO1,CTNNB1
GO:0032204	Regulation of telomere maintenance	3	103	1.18	0.54	0.0237	ATM,MYC,CTNNB1
GO:0071480	Cellular response to gamma radiation	2	29	1.55	0.54	0.0325	TP53,ATM
GO:0098534	Centriole assembly	2	29	1.55	0.54	0.0325	CDK2,E2F4
GO:0033043	Regulation of organelle organization	10	1190	0.64	0.53	0.0022	CDKN1B,CDK2,RB1,TP53,ATM,GSK3B,ARRB2,BRCA1,MYC,CTNNB1
GO:1901796	Regulation of signal transduction by p53 class mediator	3	105	1.17	0.53	0.0247	TP53,ATM,MYC
GO:0003300	Cardiac muscle hypertrophy	2	30	1.54	0.53	0.0343	EZH2,HDAC2
GO:0060219	Camera-type eye photoreceptor cell differentiation	2	30	1.54	0.53	0.0343	STAT3,NOTCH1
GO:1901798	Positive regulation of signal transduction by p53 class mediator	2	30	1.54	0.53	0.0343	ATM,MYC
GO:0042327	Positive regulation of phosphorylation	8	826	0.7	0.52	0.0046	CDKN1B,ATF2,TP53,ATM,EZH2,AR,ARRB2,HDAC2
GO:0061061	Muscle structure development	6	498	0.8	0.52	0.0095	MAPK14,RB1,CDK1,TCF7L2,CTNNB1,NOTCH1
GO:0044089	Positive regulation of cellular component biogenesis	6	500	0.79	0.52	0.0096	CDKN1B,CDK2,TP53,ATM,GSK3B,ESR1
GO:2001252	Positive regulation of chromosome organization	3	107	1.16	0.52	0.0258	CDK2,ATM,CTNNB1
GO:0007212	Dopamine receptor signaling pathway	2	31	1.52	0.52	0.0359	GSK3B,ARRB2
GO:0010165	Response to X-ray	2	31	1.52	0.52	0.0359	TP53,ATM
GO:0003180	Aortic valve morphogenesis	2	32	1.51	0.51	0.0378	RB1,NOTCH1
GO:0035115	Embryonic forelimb morphogenesis	2	32	1.51	0.51	0.0378	TP63,CTNNB1
GO:0042771	Intrinsic apoptotic signaling pathway in response to DNA damage by p53 class mediator	2	32	1.51	0.51	0.0378	TP63,TP53
GO:0110110	Positive regulation of animal organ morphogenesis	2	32	1.51	0.51	0.0378	AR,CTNNB1
GO:1902253	Regulation of intrinsic apoptotic signaling pathway by p53 class mediator	2	32	1.51	0.51	0.0378	TP53,MYC
GO:0001501	Skeletal system development	6	513	0.78	0.5	0.0108	MAPK14,ATF2,TP63,RB1,TP53,CTNNB1
GO:0008406	Gonad development	4	226	0.96	0.5	0.0213	ATM,AR,ARRB2,ESR1
GO:0071241	Cellular response to inorganic substance	4	227	0.96	0.5	0.0215	CDKN1B,CDK2,MAP1LC3A,CREB1
GO:0021761	Limbic system development	3	113	1.14	0.5	0.0293	EZH2,GSK3B,CTNNB1
GO:0032652	Regulation of interleukin-1 production	3	113	1.14	0.5	0.0293	STAT3,ARRB2,HDAC2
GO:0019827	Stem cell population maintenance	3	114	1.13	0.5	0.0299	STAT3,CTNNB1,NOTCH1
GO:0022037	Metencephalon development	3	114	1.13	0.5	0.0299	ATF2,TP53,EZH2
GO:0032212	Positive regulation of telomere maintenance via telomerase	2	34	1.48	0.5	0.0415	ATM,CTNNB1
GO:0048147	Negative regulation of fibroblast proliferation	2	34	1.48	0.5	0.0415	TP53,MYC
GO:0051973	Positive regulation of telomerase activity	2	34	1.48	0.5	0.0415	MYC,CTNNB1
GO:0071542	Dopaminergic neuron differentiation	2	34	1.48	0.5	0.0415	FOXA1,CTNNB1
GO:1902742	Apoptotic process involved in development	2	34	1.48	0.5	0.0415	ATF2,NOTCH1
GO:0050896	Response to stimulus	35	7835	0.36	0.49	3.12e-09	MAPK13,NFKB1,CDKN1B,MAPK14,FOXA1,BHLHE40,BRD4,ATF2,STAT3,TP63,CDK2,RB1,TP53,ATM,EZH2,GSK3B,ESR2,STAT4,MAX,NFKB2,AR,MAP1LC3A,ETS1,CDK1,RELA,CREB1,ARRB2,ESR1,BRCA1,HDAC2,MYC,TCF7L2,CTNNB1,MAP1LC3B,NOTCH1
GO:0016043	Cellular component organization	27	5436	0.41	0.49	2.67e-06	FOXA1,BRD4,ATF2,TP63,CDK2,RB1,TP53,ATM,EZH2,GSK3B,MAX,NFKB2,AGO1,MAP1LC3A,E2F4,ETS1,CDK1,RELA,CREB1,ESR1,BRCA1,HDAC2,MYC,TCF7L2,CTNNB1,MAP1LC3B,NOTCH1
GO:0048609	Multicellular organismal reproductive process	8	883	0.67	0.49	0.0067	TP63,RB1,ATM,AR,ARRB2,ESR1,CTNNB1,NOTCH1
GO:0019953	Sexual reproduction	8	885	0.67	0.49	0.0068	STAT3,TP63,RB1,ATM,AR,CDK1,CTNNB1,NOTCH1
GO:0019221	Cytokine-mediated signaling pathway	5	369	0.85	0.49	0.0165	STAT3,TP53,STAT4,RELA,NOTCH1
GO:0048871	Multicellular organismal homeostasis	5	372	0.84	0.49	0.0171	STAT3,TP63,RB1,CTNNB1,NOTCH1
GO:0031348	Negative regulation of defense response	4	232	0.95	0.49	0.0230	NFKB1,MAPK14,RB1,ARRB2
GO:0009954	Proximal/distal pattern formation	2	35	1.47	0.49	0.0431	TP63,CTNNB1
GO:0007399	Nervous system development	14	2188	0.52	0.48	0.0012	FOXA1,ATF2,STAT3,TP63,RB1,TP53,ATM,EZH2,GSK3B,CREB1,ARRB2,HDAC2,CTNNB1,NOTCH1
GO:0018193	Peptidyl-amino acid modification	8	900	0.66	0.48	0.0075	MAPK13,MAPK14,ATF2,CDK2,ATM,EZH2,GSK3B,CDK1
GO:0080135	Regulation of cellular response to stress	7	712	0.71	0.48	0.0098	BRD4,TP53,ATM,GSK3B,BRCA1,MYC,CTNNB1
GO:0032885	Regulation of polysaccharide biosynthetic process	2	36	1.46	0.48	0.0450	NFKB1,GSK3B
GO:0038061	NIK/NF-kappaB signaling	2	36	1.46	0.48	0.0450	NFKB2,RELA
GO:0051154	Negative regulation of striated muscle cell differentiation	2	36	1.46	0.48	0.0450	EZH2,NOTCH1
GO:1905332	Positive regulation of morphogenesis of an epithelium	2	36	1.46	0.48	0.0450	AR,CTNNB1
GO:0051145	Smooth muscle cell differentiation	2	37	1.45	0.48	0.0470	CTNNB1,NOTCH1
GO:0001932	Regulation of protein phosphorylation	9	1108	0.62	0.47	0.0060	CDKN1B,BRD4,ATF2,RB1,TP53,ATM,EZH2,ARRB2,HDAC2
GO:0032102	Negative regulation of response to external stimulus	5	387	0.83	0.47	0.0198	NFKB1,MAPK14,RB1,ARRB2,NOTCH1
GO:0030900	Forebrain development	5	391	0.82	0.47	0.0204	EZH2,GSK3B,CREB1,CTNNB1,NOTCH1
GO:0040029	Regulation of gene expression, epigenetic	3	123	1.1	0.47	0.0357	RB1,EZH2,BRCA1
GO:0051101	Regulation of DNA binding	3	124	1.1	0.47	0.0362	RB1,HDAC2,CTNNB1
GO:0045667	Regulation of osteoblast differentiation	3	125	1.09	0.47	0.0370	TP63,CTNNB1,NOTCH1
GO:0048699	Generation of neurons	9	1131	0.62	0.46	0.0068	FOXA1,STAT3,RB1,TP53,GSK3B,CREB1,HDAC2,CTNNB1,NOTCH1
GO:0001934	Positive regulation of protein phosphorylation	7	747	0.69	0.46	0.0126	CDKN1B,ATF2,TP53,ATM,EZH2,ARRB2,HDAC2
GO:0001701	In utero embryonic development	5	393	0.82	0.46	0.0208	ATF2,TP53,AR,CTNNB1,NOTCH1
GO:0030183	B cell differentiation	3	129	1.08	0.46	0.0397	TP53,ATM,EZH2
GO:0048593	Camera-type eye morphogenesis	3	129	1.08	0.46	0.0397	STAT3,CTNNB1,NOTCH1
GO:0007423	Sensory organ development	6	577	0.73	0.45	0.0182	CDKN1B,STAT3,MAX,HDAC2,CTNNB1,NOTCH1
GO:1903320	Regulation of protein modification by small protein conjugation or removal	4	254	0.91	0.45	0.0301	RELA,ARRB2,BRCA1,CTNNB1
GO:0043122	Regulation of I-kappaB kinase/NF-kappaB signaling	4	255	0.91	0.45	0.0305	BRD4,RELA,ESR1,CTNNB1
GO:2001235	Positive regulation of apoptotic signaling pathway	3	130	1.08	0.45	0.0405	TP63,TP53,MYC
GO:0060560	Developmental growth involved in morphogenesis	3	131	1.07	0.45	0.0413	ESR1,CTNNB1,NOTCH1
GO:0007519	Skeletal muscle tissue development	3	133	1.07	0.45	0.0425	MAPK14,RB1,NOTCH1
GO:0065008	Regulation of biological quality	19	3654	0.43	0.44	0.00052	NFKB1,MAPK14,FOXA1,ATF2,STAT3,TP63,RB1,TP53,EZH2,GSK3B,AR,E2F4,CREB1,ARRB2,ESR1,MYC,TCF7L2,CTNNB1,NOTCH1
GO:0042592	Homeostatic process	10	1406	0.57	0.44	0.0070	FOXA1,STAT3,TP63,RB1,EZH2,E2F4,MYC,TCF7L2,CTNNB1,NOTCH1
GO:0043086	Negative regulation of catalytic activity	7	771	0.67	0.44	0.0149	NFKB1,CDKN1B,RB1,TP53,GSK3B,ARRB2,NOTCH1
GO:0030099	Myeloid cell differentiation	4	263	0.9	0.44	0.0335	MAPK14,RB1,CREB1,CTNNB1
GO:0006275	Regulation of DNA replication	3	136	1.06	0.44	0.0448	CDK2,TP53,CDK1
GO:0050790	Regulation of catalytic activity	14	2370	0.49	0.43	0.0025	NFKB1,CDKN1B,MAPK14,STAT3,TP63,RB1,TP53,EZH2,GSK3B,ARRB2,ESR1,MYC,CTNNB1,NOTCH1
GO:0002376	Immune system process	13	2121	0.5	0.43	0.0033	MAPK14,ATF2,STAT3,RB1,TP53,ATM,EZH2,NFKB2,ETS1,RELA,CREB1,CTNNB1,NOTCH1
GO:0009894	Regulation of catabolic process	8	988	0.62	0.43	0.0126	CDKN1B,MAPK14,STAT3,CDK2,TP53,ATM,GSK3B,RELA
GO:0006259	DNA metabolic process	7	785	0.66	0.43	0.0161	CDK2,TP53,ATM,EZH2,CDK1,BRCA1,TCF7L2
GO:0030155	Regulation of cell adhesion	7	784	0.67	0.43	0.0161	MAPK14,FOXA1,ATM,GSK3B,ETS1,RELA,NOTCH1
GO:0007169	Transmembrane receptor protein tyrosine kinase signaling pathway	5	425	0.79	0.43	0.0275	MAPK14,STAT3,GSK3B,AR,CTNNB1
GO:0001558	Regulation of cell growth	5	428	0.78	0.43	0.0282	CDKN1B,RB1,TP53,GSK3B,ESR2
GO:0030216	Keratinocyte differentiation	3	138	1.05	0.43	0.0462	TP63,EZH2,NOTCH1
GO:0032501	Multicellular organismal process	28	6490	0.35	0.42	2.18e-05	NFKB1,CDKN1B,MAPK14,FOXA1,BHLHE40,ATF2,STAT3,TP63,RB1,TP53,ATM,EZH2,GSK3B,MAX,NFKB2,AR,E2F4,CDK1,RELA,CREB1,ARRB2,ESR1,BRCA1,HDAC2,MYC,TCF7L2,CTNNB1,NOTCH1
GO:0044237	Cellular metabolic process	28	6568	0.34	0.42	2.81e-05	MAPK13,NFKB1,CDKN1B,MAPK14,ATF2,STAT3,TP63,CDK2,RB1,TP53,ATM,EZH2,GSK3B,AGO1,AR,MAP1LC3A,ETS1,CDK1,RELA,CREB1,ARRB2,ESR1,BRCA1,MYC,TCF7L2,CTNNB1,MAP1LC3B,NOTCH1
GO:0016071	mRNA metabolic process	6	611	0.71	0.42	0.0230	ATF2,STAT3,TP53,ATM,AGO1,CREB1
GO:0051348	Negative regulation of transferase activity	4	274	0.88	0.42	0.0378	CDKN1B,RB1,TP53,GSK3B
GO:0090596	Sensory organ morphogenesis	4	276	0.88	0.42	0.0385	STAT3,HDAC2,CTNNB1,NOTCH1
GO:0048660	Regulation of smooth muscle cell proliferation	3	142	1.04	0.42	0.0494	CDKN1B,TCF7L2,CTNNB1
GO:0007005	Mitochondrion organization	5	445	0.77	0.41	0.0325	ATF2,TP53,GSK3B,MAP1LC3A,MAP1LC3B
GO:0048545	Response to steroid hormone	4	285	0.86	0.41	0.0424	ESR2,AR,ESR1,NOTCH1
GO:0043170	Macromolecule metabolic process	25	5781	0.35	0.4	0.00019	MAPK13,NFKB1,MAPK14,ATF2,STAT3,TP63,CDK2,RB1,TP53,ATM,EZH2,GSK3B,AGO1,AR,ETS1,CDK1,RELA,CREB1,ARRB2,ESR1,BRCA1,HDAC2,TCF7L2,CTNNB1,NOTCH1
GO:0099536	Synaptic signaling	5	456	0.75	0.4	0.0355	EZH2,GSK3B,RELA,ARRB2,CTNNB1
GO:0030182	Neuron differentiation	8	1062	0.59	0.39	0.0188	FOXA1,STAT3,RB1,GSK3B,CREB1,HDAC2,CTNNB1,NOTCH1
GO:0032880	Regulation of protein localization	7	852	0.63	0.39	0.0238	MAPK14,RB1,GSK3B,AR,CDK1,TCF7L2,CTNNB1
GO:0009605	Response to external stimulus	13	2355	0.46	0.38	0.0080	NFKB1,MAPK14,BHLHE40,ATF2,TP53,MAX,MAP1LC3A,RELA,ARRB2,HDAC2,CTNNB1,MAP1LC3B,NOTCH1
GO:0043408	Regulation of MAPK cascade	6	668	0.67	0.38	0.0335	EZH2,AR,ARRB2,MYC,CTNNB1,NOTCH1
GO:0031175	Neuron projection development	6	674	0.66	0.38	0.0347	RB1,GSK3B,CREB1,HDAC2,CTNNB1,NOTCH1
GO:0022407	Regulation of cell-cell adhesion	5	480	0.73	0.38	0.0424	MAPK14,FOXA1,ETS1,RELA,NOTCH1
GO:0043410	Positive regulation of MAPK cascade	5	481	0.73	0.38	0.0427	EZH2,AR,ARRB2,CTNNB1,NOTCH1
GO:0045785	Positive regulation of cell adhesion	5	485	0.73	0.38	0.0439	FOXA1,ATM,GSK3B,ETS1,RELA
GO:0008152	Metabolic process	30	7988	0.29	0.37	9.20e-05	MAPK13,NFKB1,CDKN1B,MAPK14,FOXA1,ATF2,STAT3,TP63,CDK2,RB1,TP53,ATM,EZH2,GSK3B,AGO1,AR,MAP1LC3A,ETS1,CDK1,RELA,CREB1,ARRB2,ESR1,BRCA1,HDAC2,MYC,TCF7L2,CTNNB1,MAP1LC3B,NOTCH1
GO:0006281	DNA repair	5	497	0.72	0.37	0.0479	CDK2,TP53,ATM,CDK1,BRCA1
GO:0051338	Regulation of transferase activity	7	912	0.6	0.36	0.0329	CDKN1B,RB1,TP53,EZH2,GSK3B,MYC,CTNNB1
GO:0000902	Cell morphogenesis	6	708	0.64	0.36	0.0424	MAPK14,RB1,AR,CREB1,CTNNB1,NOTCH1
GO:0050794	Regulation of cellular process	36	11025	0.23	0.35	8.66e-06	MAPK13,NFKB1,CDKN1B,MAPK14,ELF1,FOXA1,BHLHE40,BRD4,ATF2,STAT3,TP63,CDK2,RB1,TP53,ATM,EZH2,GSK3B,ESR2,STAT4,MAX,NFKB2,AGO1,AR,E2F4,ETS1,CDK1,RELA,CREB1,ARRB2,ESR1,BRCA1,HDAC2,MYC,TCF7L2,CTNNB1,NOTCH1
GO:0022607	Cellular component assembly	13	2467	0.44	0.35	0.0119	TP63,CDK2,RB1,TP53,EZH2,MAX,AGO1,MAP1LC3A,E2F4,CDK1,CTNNB1,MAP1LC3B,NOTCH1
GO:0070727	Cellular macromolecule localization	11	1948	0.47	0.35	0.0193	ATF2,STAT3,RB1,TP53,ATM,EZH2,CDK1,ARRB2,ESR1,CTNNB1,NOTCH1
GO:0043085	Positive regulation of catalytic activity	8	1191	0.54	0.34	0.0343	CDKN1B,MAPK14,STAT3,EZH2,GSK3B,ESR1,MYC,CTNNB1
GO:0006807	Nitrogen compound metabolic process	25	6643	0.29	0.33	0.0019	MAPK13,NFKB1,MAPK14,ATF2,STAT3,TP63,CDK2,RB1,TP53,ATM,EZH2,GSK3B,AGO1,AR,ETS1,CDK1,RELA,CREB1,ARRB2,ESR1,BRCA1,HDAC2,TCF7L2,CTNNB1,NOTCH1
GO:0043933	Protein-containing complex organization	9	1465	0.5	0.33	0.0319	TP63,TP53,GSK3B,MAX,AGO1,MAP1LC3A,CDK1,MYC,MAP1LC3B
GO:0044419	Biological process involved in interspecies interaction between organisms	9	1490	0.5	0.33	0.0350	NFKB1,MAPK14,BRD4,ATF2,TP53,CDK1,RELA,HDAC2,NOTCH1
GO:0009057	Macromolecule catabolic process	7	989	0.56	0.33	0.0478	ATM,GSK3B,AGO1,RELA,ARRB2,CTNNB1,NOTCH1
GO:0036211	Protein modification process	13	2674	0.4	0.32	0.0226	MAPK13,MAPK14,ATF2,CDK2,ATM,EZH2,GSK3B,CDK1,CREB1,ARRB2,BRCA1,HDAC2,CTNNB1
GO:0032879	Regulation of localization	11	2103	0.43	0.31	0.0322	NFKB1,MAPK14,RB1,GSK3B,AR,CDK1,CREB1,ARRB2,TCF7L2,CTNNB1,NOTCH1
GO:0044238	Primary metabolic process	25	7156	0.26	0.29	0.0061	MAPK13,NFKB1,MAPK14,ATF2,STAT3,TP63,CDK2,RB1,TP53,ATM,EZH2,GSK3B,AGO1,AR,ETS1,CDK1,RELA,CREB1,ARRB2,ESR1,BRCA1,HDAC2,TCF7L2,CTNNB1,NOTCH1
GO:0051179	Localization	17	4512	0.29	0.25	0.0450	CDKN1B,MAPK14,ATF2,STAT3,CDK2,RB1,TP53,ATM,EZH2,GSK3B,CDK1,CREB1,ARRB2,ESR1,MYC,CTNNB1,NOTCH1
GO:0009987	Cellular process	37	14826	0.11	0.23	0.0075	MAPK13,NFKB1,CDKN1B,MAPK14,ELF1,FOXA1,BRD4,ATF2,STAT3,TP63,CDK2,RB1,TP53,ATM,EZH2,GSK3B,ESR2,STAT4,MAX,NFKB2,AGO1,AR,MAP1LC3A,E2F4,ETS1,CDK1,RELA,CREB1,ARRB2,ESR1,BRCA1,HDAC2,MYC,TCF7L2,CTNNB1,MAP1LC3B,NOTCH1

## Sheet: Enrichment KEGG terms
Table S15-B: Enrichment of KEGG terms in the STRING Protein-Protein-Interaction (PPI) network analysis
Term ID	term description	Observed gene count	Background gene count	Strength	Signal	FDR	Proteins names
hsa05200	Pathways in cancer	20	515	1.3	2.95	2.32e-19	NFKB1,CDKN1B,STAT3,CDK2,RB1,TP53,GSK3B,ESR2,STAT4,MAX,NFKB2,AR,ETS1,RELA,ESR1,HDAC2,MYC,TCF7L2,CTNNB1,NOTCH1
hsa05215	Prostate cancer	11	97	1.77	3.91	1.40e-14	NFKB1,CDKN1B,CDK2,RB1,TP53,GSK3B,AR,RELA,CREB1,TCF7L2,CTNNB1
hsa04218	Cellular senescence	12	150	1.62	3.51	1.56e-14	MAPK13,NFKB1,MAPK14,CDK2,RB1,TP53,ATM,E2F4,ETS1,CDK1,RELA,MYC
hsa05161	Hepatitis B	12	158	1.6	3.43	2.11e-14	MAPK13,NFKB1,MAPK14,ATF2,STAT3,CDK2,RB1,TP53,STAT4,RELA,CREB1,MYC
hsa05203	Viral carcinogenesis	12	183	1.53	3.15	8.94e-14	NFKB1,CDKN1B,ATF2,STAT3,CDK2,RB1,TP53,NFKB2,CDK1,RELA,CREB1,HDAC2
hsa05167	Kaposi sarcoma-associated herpesvirus infection	12	187	1.52	3.12	9.53e-14	MAPK13,NFKB1,MAPK14,STAT3,RB1,TP53,GSK3B,RELA,CREB1,MYC,TCF7L2,CTNNB1
hsa05169	Epstein-Barr virus infection	12	192	1.51	3.08	1.10e-13	MAPK13,NFKB1,CDKN1B,MAPK14,STAT3,CDK2,RB1,TP53,NFKB2,RELA,HDAC2,MYC
hsa05224	Breast cancer	11	146	1.59	3.24	2.38e-13	RB1,TP53,GSK3B,ESR2,NFKB2,ESR1,BRCA1,MYC,TCF7L2,CTNNB1,NOTCH1
hsa05163	Human cytomegalovirus infection	12	217	1.46	2.87	3.45e-13	MAPK13,NFKB1,MAPK14,ATF2,STAT3,RB1,TP53,GSK3B,RELA,CREB1,MYC,CTNNB1
hsa05206	MicroRNAs in cancer	11	159	1.55	3.1	4.62e-13	NFKB1,CDKN1B,STAT3,TP63,TP53,ATM,EZH2,BRCA1,HDAC2,MYC,NOTCH1
hsa05165	Human papillomavirus infection	13	324	1.32	2.44	9.38e-13	NFKB1,CDKN1B,CDK2,RB1,TP53,ATM,GSK3B,RELA,CREB1,HDAC2,TCF7L2,CTNNB1,NOTCH1
hsa04110	Cell cycle	10	120	1.64	3.22	1.22e-12	CDKN1B,CDK2,RB1,TP53,ATM,GSK3B,E2F4,CDK1,HDAC2,MYC
hsa05166	Human T-cell leukemia virus 1 infection	11	210	1.43	2.63	6.45e-12	NFKB1,ATF2,CDK2,RB1,TP53,ATM,NFKB2,ETS1,RELA,CREB1,MYC
hsa04917	Prolactin signaling pathway	8	68	1.79	3.18	3.54e-11	MAPK13,NFKB1,MAPK14,STAT3,GSK3B,ESR2,RELA,ESR1
hsa05222	Small cell lung cancer	8	92	1.65	2.76	3.16e-10	NFKB1,CDKN1B,CDK2,RB1,TP53,MAX,RELA,MYC
hsa01522	Endocrine resistance	8	94	1.64	2.74	3.48e-10	MAPK13,CDKN1B,MAPK14,RB1,TP53,ESR2,ESR1,NOTCH1
hsa05160	Hepatitis C	9	157	1.47	2.42	4.43e-10	NFKB1,STAT3,CDK2,RB1,TP53,GSK3B,RELA,MYC,CTNNB1
hsa04010	MAPK signaling pathway	10	286	1.26	1.9	3.01e-09	MAPK13,NFKB1,MAPK14,ATF2,TP53,MAX,NFKB2,RELA,ARRB2,MYC
hsa05220	Chronic myeloid leukemia	7	75	1.68	2.57	3.31e-09	NFKB1,CDKN1B,RB1,TP53,RELA,HDAC2,MYC
hsa05226	Gastric cancer	8	146	1.45	2.17	7.71e-09	CDKN1B,CDK2,RB1,TP53,GSK3B,MYC,TCF7L2,CTNNB1
hsa04934	Cushing syndrome	8	153	1.43	2.11	1.05e-08	CDKN1B,ATF2,CDK2,RB1,GSK3B,CREB1,TCF7L2,CTNNB1
hsa04151	PI3K-Akt signaling pathway	10	349	1.17	1.66	1.61e-08	NFKB1,CDKN1B,ATF2,CDK2,TP53,GSK3B,RELA,CREB1,BRCA1,MYC
hsa05202	Transcriptional misregulation in cancer	8	171	1.38	1.98	2.22e-08	NFKB1,CDKN1B,TP53,ATM,MAX,RELA,HDAC2,MYC
hsa04919	Thyroid hormone signaling pathway	7	120	1.48	2.03	5.79e-08	TP53,GSK3B,ESR1,HDAC2,MYC,CTNNB1,NOTCH1
hsa04926	Relaxin signaling pathway	7	126	1.46	1.98	7.67e-08	MAPK13,NFKB1,MAPK14,ATF2,RELA,CREB1,ARRB2
hsa05162	Measles	7	137	1.42	1.89	1.28e-07	NFKB1,CDKN1B,STAT3,CDK2,TP53,GSK3B,RELA
hsa04658	Th1 and Th2 cell differentiation	6	85	1.56	1.99	2.48e-07	MAPK13,NFKB1,MAPK14,STAT4,RELA,NOTCH1
hsa04933	AGE-RAGE signaling pathway in diabetic complications	6	96	1.51	1.87	4.76e-07	MAPK13,NFKB1,CDKN1B,MAPK14,STAT3,RELA
hsa04668	TNF signaling pathway	6	111	1.45	1.73	1.04e-06	MAPK13,NFKB1,MAPK14,ATF2,RELA,CREB1
hsa04722	Neurotrophin signaling pathway	6	112	1.44	1.73	1.06e-06	MAPK13,NFKB1,MAPK14,TP53,GSK3B,RELA
hsa05205	Proteoglycans in cancer	7	194	1.27	1.54	1.07e-06	MAPK13,MAPK14,STAT3,TP53,ESR1,MYC,CTNNB1
hsa04935	Growth hormone synthesis, secretion and action	6	117	1.42	1.69	1.28e-06	MAPK13,MAPK14,ATF2,STAT3,GSK3B,CREB1
hsa05213	Endometrial cancer	5	58	1.65	1.88	1.33e-06	TP53,GSK3B,MYC,TCF7L2,CTNNB1
hsa04380	Osteoclast differentiation	6	120	1.41	1.67	1.39e-06	MAPK13,NFKB1,MAPK14,NFKB2,RELA,CREB1
hsa05132	Salmonella infection	7	209	1.24	1.47	1.55e-06	MAPK13,NFKB1,MAPK14,RELA,MYC,TCF7L2,CTNNB1
hsa04068	FoxO signaling pathway	6	126	1.39	1.63	1.73e-06	MAPK13,CDKN1B,MAPK14,STAT3,CDK2,ATM
hsa04728	Dopaminergic synapse	6	126	1.39	1.63	1.73e-06	MAPK13,MAPK14,ATF2,GSK3B,CREB1,ARRB2
hsa05131	Shigellosis	7	218	1.22	1.44	1.87e-06	MAPK13,NFKB1,MAPK14,TP53,ATM,GSK3B,RELA
hsa05418	Fluid shear stress and atherosclerosis	6	129	1.38	1.61	1.87e-06	MAPK13,NFKB1,MAPK14,TP53,RELA,CTNNB1
hsa05221	Acute myeloid leukemia	5	67	1.59	1.78	2.15e-06	NFKB1,STAT3,RELA,MYC,TCF7L2
hsa05212	Pancreatic cancer	5	71	1.56	1.73	2.76e-06	NFKB1,STAT3,RB1,TP53,RELA
hsa04550	Signaling pathways regulating pluripotency of stem cells	6	141	1.34	1.54	2.80e-06	MAPK13,MAPK14,STAT3,GSK3B,MYC,CTNNB1
hsa05210	Colorectal cancer	5	82	1.5	1.62	5.18e-06	TP53,GSK3B,MYC,TCF7L2,CTNNB1
hsa05225	Hepatocellular carcinoma	6	161	1.29	1.42	5.65e-06	RB1,TP53,GSK3B,MYC,TCF7L2,CTNNB1
hsa04211	Longevity regulating pathway	5	87	1.47	1.57	6.54e-06	NFKB1,ATF2,TP53,RELA,CREB1
hsa05235	PD-L1 expression and PD-1 checkpoint pathway in cancer	5	87	1.47	1.57	6.54e-06	MAPK13,NFKB1,MAPK14,STAT3,RELA
hsa04657	IL-17 signaling pathway	5	91	1.45	1.54	7.74e-06	MAPK13,NFKB1,MAPK14,GSK3B,RELA
hsa05216	Thyroid cancer	4	37	1.75	1.72	7.87e-06	TP53,MYC,TCF7L2,CTNNB1
hsa04659	Th17 cell differentiation	5	99	1.42	1.48	1.11e-05	MAPK13,NFKB1,MAPK14,STAT3,RELA
hsa04660	T cell receptor signaling pathway	5	100	1.41	1.47	1.14e-05	MAPK13,NFKB1,MAPK14,GSK3B,RELA
hsa04625	C-type lectin receptor signaling pathway	5	101	1.41	1.46	1.17e-05	MAPK13,NFKB1,MAPK14,NFKB2,RELA
hsa05145	Toxoplasmosis	5	103	1.4	1.45	1.26e-05	MAPK13,NFKB1,MAPK14,STAT3,RELA
hsa04931	Insulin resistance	5	106	1.39	1.43	1.41e-05	NFKB1,STAT3,GSK3B,RELA,CREB1
hsa05170	Human immunodeficiency virus 1 infection	6	203	1.19	1.24	1.70e-05	MAPK13,NFKB1,MAPK14,ATM,CDK1,RELA
hsa05030	Cocaine addiction	4	49	1.63	1.55	1.95e-05	NFKB1,ATF2,RELA,CREB1
hsa04071	Sphingolipid signaling pathway	5	116	1.35	1.36	2.04e-05	MAPK13,NFKB1,MAPK14,TP53,RELA
hsa04114	Oocyte meiosis	5	121	1.33	1.33	2.45e-05	MAPK13,MAPK14,CDK2,AR,CDK1
hsa05135	Yersinia infection	5	124	1.32	1.32	2.70e-05	MAPK13,NFKB1,MAPK14,GSK3B,RELA
hsa05321	Inflammatory bowel disease	4	59	1.55	1.43	3.65e-05	NFKB1,STAT3,STAT4,RELA
hsa05217	Basal cell carcinoma	4	63	1.52	1.39	4.60e-05	TP53,GSK3B,TCF7L2,CTNNB1
hsa05120	Epithelial cell signaling in Helicobacter pylori infection	4	65	1.5	1.37	5.08e-05	MAPK13,NFKB1,MAPK14,RELA
hsa04622	RIG-I-like receptor signaling pathway	4	69	1.48	1.33	6.26e-05	MAPK13,NFKB1,MAPK14,RELA
hsa05020	Prion disease	6	263	1.07	1.04	6.26e-05	MAPK13,MAPK14,ATF2,GSK3B,CREB1,NOTCH1
hsa05140	Leishmaniasis	4	69	1.48	1.33	6.26e-05	MAPK13,NFKB1,MAPK14,RELA
hsa04310	Wnt signaling pathway	5	154	1.23	1.16	6.67e-05	TP53,GSK3B,MYC,TCF7L2,CTNNB1
hsa04115	p53 signaling pathway	4	72	1.46	1.31	6.91e-05	CDK2,TP53,ATM,CDK1
hsa05133	Pertussis	4	73	1.45	1.3	7.17e-05	MAPK13,NFKB1,MAPK14,RELA
hsa05152	Tuberculosis	5	165	1.2	1.12	8.81e-05	MAPK13,NFKB1,MAPK14,RELA,CREB1
hsa04062	Chemokine signaling pathway	5	186	1.14	1.03	0.00015	NFKB1,STAT3,GSK3B,RELA,ARRB2
hsa04914	Progesterone-mediated oocyte maturation	4	95	1.34	1.13	0.00019	MAPK13,MAPK14,CDK2,CDK1
hsa04916	Melanogenesis	4	95	1.34	1.13	0.00019	GSK3B,CREB1,TCF7L2,CTNNB1
hsa05142	Chagas disease	4	97	1.33	1.13	0.00019	MAPK13,NFKB1,MAPK14,RELA
hsa04064	NF-kappa B signaling pathway	4	101	1.31	1.1	0.00022	NFKB1,ATM,NFKB2,RELA
hsa04620	Toll-like receptor signaling pathway	4	100	1.32	1.11	0.00022	MAPK13,NFKB1,MAPK14,RELA
hsa04066	HIF-1 signaling pathway	4	102	1.31	1.1	0.00023	NFKB1,CDKN1B,STAT3,RELA
hsa05219	Bladder cancer	3	40	1.59	1.17	0.00034	RB1,TP53,MYC
hsa04216	Ferroptosis	3	41	1.58	1.16	0.00036	TP53,MAP1LC3A,MAP1LC3B
hsa04210	Apoptosis	4	131	1.2	0.95	0.00056	NFKB1,TP53,ATM,RELA
hsa04915	Estrogen signaling pathway	4	133	1.19	0.94	0.00058	ATF2,ESR2,CREB1,ESR1
hsa05134	Legionellosis	3	55	1.45	1.02	0.00079	NFKB1,NFKB2,RELA
hsa04261	Adrenergic signaling in cardiomyocytes	4	146	1.15	0.89	0.00080	MAPK13,MAPK14,ATF2,CREB1
hsa04390	Hippo signaling pathway	4	154	1.13	0.86	0.00097	GSK3B,MYC,TCF7L2,CTNNB1
hsa05031	Amphetamine addiction	3	65	1.38	0.95	0.0012	ATF2,CREB1,HDAC2
hsa01524	Platinum drug resistance	3	70	1.35	0.92	0.0014	TP53,ATM,BRCA1
hsa04621	NOD-like receptor signaling pathway	4	173	1.08	0.8	0.0014	MAPK13,NFKB1,MAPK14,RELA
hsa04920	Adipocytokine signaling pathway	3	68	1.36	0.92	0.0014	NFKB1,STAT3,RELA
hsa05223	Non-small cell lung cancer	3	68	1.36	0.92	0.0014	STAT3,RB1,TP53
hsa04662	B cell receptor signaling pathway	3	78	1.3	0.87	0.0019	NFKB1,GSK3B,RELA
hsa05130	Pathogenic Escherichia coli infection	4	187	1.04	0.76	0.0019	MAPK13,NFKB1,MAPK14,RELA
hsa04012	ErbB signaling pathway	3	81	1.28	0.85	0.0021	CDKN1B,GSK3B,MYC
hsa04714	Thermogenesis	4	226	0.96	0.67	0.0036	MAPK13,MAPK14,ATF2,CREB1
hsa04928	Parathyroid hormone synthesis, secretion and action	3	104	1.17	0.74	0.0042	ATF2,CREB1,ARRB2
hsa04670	Leukocyte transendothelial migration	3	111	1.15	0.71	0.0049	MAPK13,MAPK14,CTNNB1
hsa04710	Circadian rhythm	2	30	1.54	0.77	0.0062	BHLHE40,CREB1
hsa01523	Antifolate resistance	2	31	1.52	0.77	0.0065	NFKB1,RELA
hsa03440	Homologous recombination	2	38	1.44	0.7	0.0094	ATM,BRCA1
hsa04932	Non-alcoholic fatty liver disease	3	146	1.03	0.6	0.0102	NFKB1,GSK3B,RELA
hsa05034	Alcoholism	3	146	1.03	0.6	0.0102	ATF2,CREB1,HDAC2
hsa04630	JAK-STAT signaling pathway	3	158	0.99	0.57	0.0124	STAT3,STAT4,MYC
hsa04340	Hedgehog signaling pathway	2	46	1.35	0.64	0.0129	GSK3B,ARRB2
hsa04330	Notch signaling pathway	2	52	1.3	0.61	0.0161	HDAC2,NOTCH1
hsa05010	Alzheimer disease	4	354	0.77	0.47	0.0161	NFKB1,GSK3B,RELA,CTNNB1
hsa04370	VEGF signaling pathway	2	56	1.27	0.59	0.0182	MAPK13,MAPK14
hsa04623	Cytosolic DNA-sensing pathway	2	62	1.22	0.56	0.0218	NFKB1,RELA
hsa04015	Rap1 signaling pathway	3	201	0.89	0.48	0.0223	MAPK13,MAPK14,CTNNB1
hsa04929	GnRH secretion	2	63	1.22	0.55	0.0223	ESR2,ARRB2
hsa04137	Mitophagy - animal	2	64	1.21	0.55	0.0225	TP53,RELA
hsa04664	Fc epsilon RI signaling pathway	2	65	1.2	0.55	0.0229	MAPK13,MAPK14
hsa04927	Cortisol synthesis and secretion	2	65	1.2	0.55	0.0229	ATF2,CREB1
hsa04024	cAMP signaling pathway	3	207	0.88	0.47	0.0233	NFKB1,RELA,CREB1
hsa05230	Central carbon metabolism in cancer	2	68	1.18	0.53	0.0243	TP53,MYC
hsa04520	Adherens junction	2	69	1.18	0.53	0.0247	TCF7L2,CTNNB1
hsa05214	Glioma	2	71	1.16	0.52	0.0259	RB1,TP53
hsa05218	Melanoma	2	72	1.16	0.52	0.0263	RB1,TP53
hsa04918	Thyroid hormone synthesis	2	73	1.15	0.52	0.0268	ATF2,CREB1
hsa04014	Ras signaling pathway	3	225	0.84	0.45	0.0276	NFKB1,ETS1,RELA
hsa01521	EGFR tyrosine kinase inhibitor resistance	2	77	1.13	0.5	0.0291	STAT3,GSK3B
hsa05412	Arrhythmogenic right ventricular cardiomyopathy	2	77	1.13	0.5	0.0291	TCF7L2,CTNNB1
hsa04911	Insulin secretion	2	82	1.1	0.49	0.0322	ATF2,CREB1
hsa04912	GnRH signaling pathway	2	87	1.08	0.47	0.0356	MAPK13,MAPK14
hsa04350	TGF-beta signaling pathway	2	91	1.06	0.46	0.0384	E2F4,MYC
hsa04750	Inflammatory mediator regulation of TRP channels	2	92	1.05	0.46	0.0389	MAPK13,MAPK14
hsa04925	Aldosterone synthesis and secretion	2	94	1.04	0.45	0.0401	ATF2,CREB1
hsa04922	Glucagon signaling pathway	2	100	1.02	0.43	0.0446	ATF2,CREB1
hsa05146	Amoebiasis	2	101	1.01	0.43	0.0451	NFKB1,RELA
